# Supplementary material for: Metagenomic Analysis Identifies Sex-Related Cecal Microbial Gene Functions and Bacterial Taxa in the Quail
Source: Front Vet Sci. 2021 Oct 1;8:693755. doi: 10.3389/fvets.2021.693755 (PMC8517240; doi:10.3389/fvets.2021.693755)
Supplement: Supplementary file 1 [file Table_1.XLSX]

## Sheet: TaxAnnotation
			TaxAnnotation
	Viruses	Eukaryote	Archaeas	Bacteria	Unclassified	Unknown
F1	0.002	0.001	0.003	0.9	0.002	0.092
F2	0.004	0.002	0.0002	0.9	0.002	0.0918
F3	0.01	9e-05	0.0003	0.86	0.003	0.12661
F4	0.002	0.0003	0.007	0.9	0.001	0.0897
F5	0.02	8e-05	0.003	0.81	0.004	0.16292
M1	0.003	3e-05	0.002	0.91	0.001	0.08397
M2	0.008	3e-05	0.0002	0.88	0.002	0.10977
M3	0.002	3e-05	0.0008	0.92	0.001	0.07617
M4	0.003	2e-05	0.003	0.91	0.002	0.08198
M5	0.005	6e-05	0.0008	0.9	0.002	0.09214
Mean	0.0059	0.000364	0.00203	0.889	0.002	0.100706

## Sheet: 175species-Archaea
species	Detail_Taxonomy	Gene_Num	Gene_IDs
g__Unclassified;s__Candidatus Aenigmarchaeota archaeon ex4484_52	k__Archaea;p__Candidatus Aenigmarchaeota;c__Unclassified;o__Unclassified;f__Unclassified;g__Unclassified;s__Candidatus Aenigmarchaeota archaeon ex4484_52	1	F2_203313
g__Unclassified;s__Candidatus Bathyarchaeota archaeon B24	k__Archaea;p__Candidatus Bathyarchaeota;c__Unclassified;o__Unclassified;f__Unclassified;g__Unclassified;s__Candidatus Bathyarchaeota archaeon B24	3	F2_104213	M1_332124	F1_211100
g__Unclassified;s__Candidatus Bathyarchaeota archaeon B26-2	k__Archaea;p__Candidatus Bathyarchaeota;c__Unclassified;o__Unclassified;f__Unclassified;g__Unclassified;s__Candidatus Bathyarchaeota archaeon B26-2	3	F5_235904	M1_303990	M4_129165
g__Unclassified;s__Candidatus Bathyarchaeota archaeon B63	k__Archaea;p__Candidatus Bathyarchaeota;c__Unclassified;o__Unclassified;f__Unclassified;g__Unclassified;s__Candidatus Bathyarchaeota archaeon B63	1	F3_23131
g__Unclassified;s__Candidatus Bathyarchaeota archaeon BA1	k__Archaea;p__Candidatus Bathyarchaeota;c__Unclassified;o__Unclassified;f__Unclassified;g__Unclassified;s__Candidatus Bathyarchaeota archaeon BA1	1	F5_253493
g__Unclassified;s__Candidatus Bathyarchaeota archaeon RBG_13_38_9	k__Archaea;p__Candidatus Bathyarchaeota;c__Unclassified;o__Unclassified;f__Unclassified;g__Unclassified;s__Candidatus Bathyarchaeota archaeon RBG_13_38_9	1	M4_4028
g__Unclassified;s__Candidatus Bathyarchaeota archaeon RBG_13_52_12	k__Archaea;p__Candidatus Bathyarchaeota;c__Unclassified;o__Unclassified;f__Unclassified;g__Unclassified;s__Candidatus Bathyarchaeota archaeon RBG_13_52_12	1	F1_215481
g__Unclassified;s__Candidatus Bathyarchaeota archaeon RBG_16_57_9	k__Archaea;p__Candidatus Bathyarchaeota;c__Unclassified;o__Unclassified;f__Unclassified;g__Unclassified;s__Candidatus Bathyarchaeota archaeon RBG_16_57_9	1	M1_269085
g__Unclassified;s__Candidatus Bathyarchaeota archaeon ex4484_205	k__Archaea;p__Candidatus Bathyarchaeota;c__Unclassified;o__Unclassified;f__Unclassified;g__Unclassified;s__Candidatus Bathyarchaeota archaeon ex4484_205	4	M1_122747	F1_246005	M4_267302	M1_50451
g__Unclassified;s__Candidatus Diapherotrites archaeon CG08_land_8_20_14_0_20_30_16	k__Archaea;p__Candidatus Diapherotrites;c__Unclassified;o__Unclassified;f__Unclassified;g__Unclassified;s__Candidatus Diapherotrites archaeon CG08_land_8_20_14_0_20_30_16	1	M1_297401
g__Unclassified;s__Candidatus Diapherotrites archaeon CG10_big_fil_rev_8_21_14_0_10_31_34	k__Archaea;p__Candidatus Diapherotrites;c__Unclassified;o__Unclassified;f__Unclassified;g__Unclassified;s__Candidatus Diapherotrites archaeon CG10_big_fil_rev_8_21_14_0_10_31_34	1	F1_92913
g__Unclassified;s__Candidatus Heimdallarchaeota archaeon AB_125	k__Archaea;p__Candidatus Heimdallarchaeota;c__Unclassified;o__Unclassified;f__Unclassified;g__Unclassified;s__Candidatus Heimdallarchaeota archaeon AB_125	2	F1_295998	F1_68667
g__Unclassified;s__Candidatus Heimdallarchaeota archaeon LC_2	k__Archaea;p__Candidatus Heimdallarchaeota;c__Unclassified;o__Unclassified;f__Unclassified;g__Unclassified;s__Candidatus Heimdallarchaeota archaeon LC_2	2	F1_33815	F5_273757
g__Unclassified;s__Candidatus Heimdallarchaeota archaeon LC_3	k__Archaea;p__Candidatus Heimdallarchaeota;c__Unclassified;o__Unclassified;f__Unclassified;g__Unclassified;s__Candidatus Heimdallarchaeota archaeon LC_3	4	F3_19667	F2_221995	F3_217457	F5_3639
g__Lokiarchaeum;s__Lokiarchaeum sp. GC14_75	k__Archaea;p__Candidatus Lokiarchaeota;c__Unclassified;o__Unclassified;f__Unclassified;g__Lokiarchaeum;s__Lokiarchaeum sp. GC14_75	3	M4_270631	F4_67506	F4_95741
g__Unclassified;s__Candidatus Lokiarchaeota archaeon CR_4	k__Archaea;p__Candidatus Lokiarchaeota;c__Unclassified;o__Unclassified;f__Unclassified;g__Unclassified;s__Candidatus Lokiarchaeota archaeon CR_4	1	M3_249341
g__Unclassified;s__Candidatus Micrarchaeota archaeon CG10_big_fil_rev_8_21_14_0_10_59_7	k__Archaea;p__Candidatus Micrarchaeota;c__Unclassified;o__Unclassified;f__Unclassified;g__Unclassified;s__Candidatus Micrarchaeota archaeon CG10_big_fil_rev_8_21_14_0_10_59_7	1	F3_156406
g__Unclassified;s__Candidatus Micrarchaeota archaeon Mia14	k__Archaea;p__Candidatus Micrarchaeota;c__Unclassified;o__Unclassified;f__Unclassified;g__Unclassified;s__Candidatus Micrarchaeota archaeon Mia14	1	F2_123959
g__Unclassified;s__Candidatus Thorarchaeota archaeon SMTZ1-83	k__Archaea;p__Candidatus Thorarchaeota;c__Unclassified;o__Unclassified;f__Unclassified;g__Unclassified;s__Candidatus Thorarchaeota archaeon SMTZ1-83	1	F3_162379
g__Unclassified;s__Candidatus Woesearchaeota archaeon CG07_land_8_20_14_0_80_44_23	k__Archaea;p__Candidatus Woesearchaeota;c__Unclassified;o__Unclassified;f__Unclassified;g__Unclassified;s__Candidatus Woesearchaeota archaeon CG07_land_8_20_14_0_80_44_23	1	M3_25311
g__Unclassified;s__Candidatus Woesearchaeota archaeon CG10_big_fil_rev_8_21_14_0_10_32_24	k__Archaea;p__Candidatus Woesearchaeota;c__Unclassified;o__Unclassified;f__Unclassified;g__Unclassified;s__Candidatus Woesearchaeota archaeon CG10_big_fil_rev_8_21_14_0_10_32_24	1	F4_304513
g__Unclassified;s__Candidatus Woesearchaeota archaeon CG10_big_fil_rev_8_21_14_0_10_32_9	k__Archaea;p__Candidatus Woesearchaeota;c__Unclassified;o__Unclassified;f__Unclassified;g__Unclassified;s__Candidatus Woesearchaeota archaeon CG10_big_fil_rev_8_21_14_0_10_32_9	3	F3_303853	M2_337159	M1_85279
g__Unclassified;s__Candidatus Woesearchaeota archaeon CG10_big_fil_rev_8_21_14_0_10_37_12	k__Archaea;p__Candidatus Woesearchaeota;c__Unclassified;o__Unclassified;f__Unclassified;g__Unclassified;s__Candidatus Woesearchaeota archaeon CG10_big_fil_rev_8_21_14_0_10_37_12	1	F5_337051
g__Unclassified;s__Candidatus Woesearchaeota archaeon CG10_big_fil_rev_8_21_14_0_10_45_16	k__Archaea;p__Candidatus Woesearchaeota;c__Unclassified;o__Unclassified;f__Unclassified;g__Unclassified;s__Candidatus Woesearchaeota archaeon CG10_big_fil_rev_8_21_14_0_10_45_16	1	M1_308126
g__Unclassified;s__Candidatus Woesearchaeota archaeon CG_4_10_14_0_2_um_filter_33_13	k__Archaea;p__Candidatus Woesearchaeota;c__Unclassified;o__Unclassified;f__Unclassified;g__Unclassified;s__Candidatus Woesearchaeota archaeon CG_4_10_14_0_2_um_filter_33_13	4	F5_214044	F3_134039	M2_34349	F5_193738
g__Caldisphaera;s__Caldisphaera lagunensis	k__Archaea;p__Crenarchaeota;c__Thermoprotei;o__Acidilobales;f__Caldisphaeraceae;g__Caldisphaera;s__Caldisphaera lagunensis	2	M1_358571	F1_195587
g__Desulfurococcus;s__Desulfurococcus mucosus	k__Archaea;p__Crenarchaeota;c__Thermoprotei;o__Desulfurococcales;f__Desulfurococcaceae;g__Desulfurococcus;s__Desulfurococcus mucosus	1	F4_190314
g__Unclassified;s__Desulfurococcales archaeon ex4484_217_2	k__Archaea;p__Crenarchaeota;c__Thermoprotei;o__Desulfurococcales;f__Unclassified;g__Unclassified;s__Desulfurococcales archaeon ex4484_217_2	4	F3_54488	M4_131727	F4_272701	M1_370631
g__Sulfolobus;s__Sulfolobus islandicus	k__Archaea;p__Crenarchaeota;c__Thermoprotei;o__Sulfolobales;f__Sulfolobaceae;g__Sulfolobus;s__Sulfolobus islandicus	1	F5_383895
g__Sulfolobus;s__Sulfolobus sp. JCM 16833	k__Archaea;p__Crenarchaeota;c__Thermoprotei;o__Sulfolobales;f__Sulfolobaceae;g__Sulfolobus;s__Sulfolobus sp. JCM 16833	1	F5_48679
g__Thermoproteus;s__Thermoproteus tenax	k__Archaea;p__Crenarchaeota;c__Thermoprotei;o__Thermoproteales;f__Thermoproteaceae;g__Thermoproteus;s__Thermoproteus tenax	1	F3_215013
g__Vulcanisaeta;s__Vulcanisaeta thermophila	k__Archaea;p__Crenarchaeota;c__Thermoprotei;o__Thermoproteales;f__Thermoproteaceae;g__Vulcanisaeta;s__Vulcanisaeta thermophila	1	M4_325095
g__Archaeoglobus;s__Archaeoglobus profundus	k__Archaea;p__Euryarchaeota;c__Archaeoglobi;o__Archaeoglobales;f__Archaeoglobaceae;g__Archaeoglobus;s__Archaeoglobus profundus	2	F4_296967	F3_147857
g__Archaeoglobus;s__Archaeoglobus sulfaticallidus	k__Archaea;p__Euryarchaeota;c__Archaeoglobi;o__Archaeoglobales;f__Archaeoglobaceae;g__Archaeoglobus;s__Archaeoglobus sulfaticallidus	1	F5_141154
g__Ferroglobus;s__Ferroglobus placidus	k__Archaea;p__Euryarchaeota;c__Archaeoglobi;o__Archaeoglobales;f__Archaeoglobaceae;g__Ferroglobus;s__Ferroglobus placidus	1	M1_179216
g__Halobellus;s__Halobellus rufus	k__Archaea;p__Euryarchaeota;c__Halobacteria;o__Haloferacales;f__Haloferacaceae;g__Halobellus;s__Halobellus rufus	1	M1_337679
g__Halogeometricum;s__Halogeometricum borinquense	k__Archaea;p__Euryarchaeota;c__Halobacteria;o__Haloferacales;f__Haloferacaceae;g__Halogeometricum;s__Halogeometricum borinquense	1	F3_6687
g__Haloparvum;s__Haloparvum sedimenti	k__Archaea;p__Euryarchaeota;c__Halobacteria;o__Haloferacales;f__Halorubraceae;g__Haloparvum;s__Haloparvum sedimenti	1	M4_142651
g__Halorubrum;s__Halorubrum californiense	k__Archaea;p__Euryarchaeota;c__Halobacteria;o__Haloferacales;f__Halorubraceae;g__Halorubrum;s__Halorubrum californiense	1	F3_262620
g__Halorubrum;s__Halorubrum ezzemoulense	k__Archaea;p__Euryarchaeota;c__Halobacteria;o__Haloferacales;f__Halorubraceae;g__Halorubrum;s__Halorubrum ezzemoulense	1	F5_105556
g__Halorubrum;s__Halorubrum sp. C191	k__Archaea;p__Euryarchaeota;c__Halobacteria;o__Haloferacales;f__Halorubraceae;g__Halorubrum;s__Halorubrum sp. C191	1	F1_120234
g__Halopiger;s__Halopiger xanaduensis	k__Archaea;p__Euryarchaeota;c__Halobacteria;o__Natrialbales;f__Natrialbaceae;g__Halopiger;s__Halopiger xanaduensis	1	F5_296410
g__Halostagnicola;s__Halostagnicola larsenii	k__Archaea;p__Euryarchaeota;c__Halobacteria;o__Natrialbales;f__Natrialbaceae;g__Halostagnicola;s__Halostagnicola larsenii	1	M3_136411
g__Haloterrigena;s__Haloterrigena turkmenica	k__Archaea;p__Euryarchaeota;c__Halobacteria;o__Natrialbales;f__Natrialbaceae;g__Haloterrigena;s__Haloterrigena turkmenica	1	M1_254575
g__Natrialba;s__Natrialba asiatica	k__Archaea;p__Euryarchaeota;c__Halobacteria;o__Natrialbales;f__Natrialbaceae;g__Natrialba;s__Natrialba asiatica	1	F1_213466
g__Natrinema;s__Natrinema pellirubrum	k__Archaea;p__Euryarchaeota;c__Halobacteria;o__Natrialbales;f__Natrialbaceae;g__Natrinema;s__Natrinema pellirubrum	1	F2_9077
g__Methanobacterium;s__Methanobacterium congolense	k__Archaea;p__Euryarchaeota;c__Methanobacteria;o__Methanobacteriales;f__Methanobacteriaceae;g__Methanobacterium;s__Methanobacterium congolense	7	F4_360162	F4_62385	F4_62387	F1_271608	F4_302033	F4_62386	M4_291885
g__Methanobacterium;s__Methanobacterium formicicum	k__Archaea;p__Euryarchaeota;c__Methanobacteria;o__Methanobacteriales;f__Methanobacteriaceae;g__Methanobacterium;s__Methanobacterium formicicum	8	F5_81257	F4_209788	M1_268369	F1_363558	F4_15046	F1_356005	F1_386379	F5_288689
g__Methanobacterium;s__Methanobacterium lacus	k__Archaea;p__Euryarchaeota;c__Methanobacteria;o__Methanobacteriales;f__Methanobacteriaceae;g__Methanobacterium;s__Methanobacterium lacus	3	F3_319553	F4_301902	M1_15663
g__Methanobacterium;s__Methanobacterium paludis	k__Archaea;p__Euryarchaeota;c__Methanobacteria;o__Methanobacteriales;f__Methanobacteriaceae;g__Methanobacterium;s__Methanobacterium paludis	3	F4_62631	F5_202877	F1_242922
g__Methanobrevibacter;s__Methanobrevibacter arboriphilus	k__Archaea;p__Euryarchaeota;c__Methanobacteria;o__Methanobacteriales;f__Methanobacteriaceae;g__Methanobrevibacter;s__Methanobrevibacter arboriphilus	26	F1_239002	F1_28376	F1_79518	M4_240264	F1_167484	F4_79221	M1_305388	F5_336051	F1_65694	F4_62579	F1_20526	F1_251622	F1_230285	F3_305948	F1_89710	F5_129286	F4_301999	F4_62519	F1_159684	F1_67776	M1_121474	F4_21619	F5_111867	M5_43517	F4_41253	F1_159685
g__Methanobrevibacter;s__Methanobrevibacter boviskoreani	k__Archaea;p__Euryarchaeota;c__Methanobacteria;o__Methanobacteriales;f__Methanobacteriaceae;g__Methanobrevibacter;s__Methanobrevibacter boviskoreani	5	F4_15020	F4_15019	F4_302511	F5_248864	F4_14901
g__Methanobrevibacter;s__Methanobrevibacter curvatus	k__Archaea;p__Euryarchaeota;c__Methanobacteria;o__Methanobacteriales;f__Methanobacteriaceae;g__Methanobrevibacter;s__Methanobrevibacter curvatus	10	M2_156746	F5_278626	F1_190110	F4_302491	M5_120278	F1_295431	F4_298574	F5_99651	F1_158053	F2_37970
g__Methanobrevibacter;s__Methanobrevibacter cuticularis	k__Archaea;p__Euryarchaeota;c__Methanobacteria;o__Methanobacteriales;f__Methanobacteriaceae;g__Methanobrevibacter;s__Methanobrevibacter cuticularis	14	F1_91604	F4_79298	F1_220071	F4_302009	F1_307937	F1_390071	F1_32430	F1_166740	F4_14904	F1_91083	F5_272649	M1_93054	M1_298971	F5_136541
g__Methanobrevibacter;s__Methanobrevibacter filiformis	k__Archaea;p__Euryarchaeota;c__Methanobacteria;o__Methanobacteriales;f__Methanobacteriaceae;g__Methanobrevibacter;s__Methanobrevibacter filiformis	10	F4_14914	F4_14915	F1_227732	F5_330397	F4_40923	F1_41185	F1_293893	F4_14919	F5_86690	F4_41240
g__Methanobrevibacter;s__Methanobrevibacter gottschalkii	k__Archaea;p__Euryarchaeota;c__Methanobacteria;o__Methanobacteriales;f__Methanobacteriaceae;g__Methanobrevibacter;s__Methanobrevibacter gottschalkii	23	M1_296112	F1_258805	F5_242482	F5_284684	F4_302471	F4_14962	F4_21731	F5_218841	F4_14959	F4_14966	F1_388414	F4_14963	F1_221735	F4_62637	F4_302469	F1_199417	F1_116355	F1_137937	F4_302478	F1_221736	F1_282567	M1_131041	F1_275964
g__Methanobrevibacter;s__Methanobrevibacter millerae	k__Archaea;p__Euryarchaeota;c__Methanobacteria;o__Methanobacteriales;f__Methanobacteriaceae;g__Methanobrevibacter;s__Methanobrevibacter millerae	129	F1_54106	F4_14857	F4_79186	F5_250019	F5_82305	F4_14793	F1_156084	F1_48683	F1_286742	F5_374046	F1_204180	F1_115216	F1_67777	F4_79235	F4_21603	F5_250013	F1_38948	M1_266210	F4_21750	F1_33441	F1_203030	F5_227326	F4_41149	F1_139792	F4_14836	F1_302818	F1_21808	F1_221729	F4_14863	F1_273699	F2_97147	F1_168832	F4_21662	F1_185075	F5_250018	F1_162926	F1_221732	F1_213160	F1_131462	F4_14858	F1_386122	F1_213882	F4_14984	F1_309744	F1_383171	M1_227136	F4_14939
g__Methanobrevibacter;s__Methanobrevibacter olleyae	k__Archaea;p__Euryarchaeota;c__Methanobacteria;o__Methanobacteriales;f__Methanobacteriaceae;g__Methanobrevibacter;s__Methanobrevibacter olleyae	14	F4_302017	F1_197040	F1_240279	F1_148709	F5_289194	F5_143514	F5_300667	F1_134938	F1_110735	F1_298343	F1_171265	F3_121398	F2_61790	F4_168855
g__Methanobrevibacter;s__Methanobrevibacter oralis	k__Archaea;p__Euryarchaeota;c__Methanobacteria;o__Methanobacteriales;f__Methanobacteriaceae;g__Methanobrevibacter;s__Methanobrevibacter oralis	122	F1_308924	F1_239463	F4_14848	F1_222111	F1_245097	F4_302473	F1_362475	F4_41104	F4_14837	F4_62605	F1_146043	F5_291756	F1_119114	F4_21680	F5_178620	F4_41349	F4_41173	F4_79213	F1_1757	F4_41234	F4_40928	F1_130	F1_102847	F1_288332	F4_14801	F4_21677	F1_78843	F4_21690	F4_15005	F4_40918	F1_309743	F1_117840	F4_41299	M4_40731	F1_103464	F1_389795	F1_384361	F4_79204	F4_40945	F4_40931	F1_204990	F4_40925	F1_311945	F5_134270	F1_109942	F4_79202	F1_168833
g__Methanobrevibacter;s__Methanobrevibacter ruminantium	k__Archaea;p__Euryarchaeota;c__Methanobacteria;o__Methanobacteriales;f__Methanobacteriaceae;g__Methanobrevibacter;s__Methanobrevibacter ruminantium	26	F5_178233	F1_322915	F5_52338	M1_317300	F4_62427	F1_265443	F4_15040	F3_277970	F4_40933	F3_311775	F1_204112	F4_14907	F1_81901	F4_21700	F5_279820	F4_301881	F1_293894	F1_212215	F1_349966	F1_134939	F1_101565	F1_347043	F5_67404	F3_31239	F5_50733	F4_160565
g__Methanobrevibacter;s__Methanobrevibacter smithii	k__Archaea;p__Euryarchaeota;c__Methanobacteria;o__Methanobacteriales;f__Methanobacteriaceae;g__Methanobrevibacter;s__Methanobrevibacter smithii	189	F1_210796	F4_14892	F1_94511	F1_303821	F1_32427	F1_251633	F1_261611	F1_203652	F5_341867	F4_62547	F5_281293	F1_81896	F4_14795	F1_20528	F1_66367	F1_48687	F4_40930	F4_79160	F4_79300	F1_56703	F4_41058	M1_284364	F5_183060	F1_148034	F1_389802	F4_357831	F1_60474	F1_171688	F1_148558	F1_309765	F5_379650	F4_14899	F4_14865	F1_270177	F4_21775	F5_9149	F1_258241	F1_251629	F4_21624	F1_273696	F1_286052	F1_385273	F4_79151	F4_301971	F4_62497	F1_265894	F5_245769
g__Methanobrevibacter;s__Methanobrevibacter smithii CAG:186	k__Archaea;p__Euryarchaeota;c__Methanobacteria;o__Methanobacteriales;f__Methanobacteriaceae;g__Methanobrevibacter;s__Methanobrevibacter smithii CAG:186	5	F1_203993	F1_203168	F1_203992	F1_203167	F5_148094
g__Methanobrevibacter;s__Methanobrevibacter sp. 87.7	k__Archaea;p__Euryarchaeota;c__Methanobacteria;o__Methanobacteriales;f__Methanobacteriaceae;g__Methanobrevibacter;s__Methanobrevibacter sp. 87.7	6	F4_21770	M2_120325	F4_302007	F4_301882	F4_14923	F1_356298
g__Methanobrevibacter;s__Methanobrevibacter sp. A27	k__Archaea;p__Euryarchaeota;c__Methanobacteria;o__Methanobacteriales;f__Methanobacteriaceae;g__Methanobrevibacter;s__Methanobrevibacter sp. A27	13	F4_14967	F4_15041	F4_14788	M3_141939	F1_313464	F1_217153	M1_151500	F1_34269	F5_361749	F4_41369	F5_285182	F4_15014	F4_14958
g__Methanobrevibacter;s__Methanobrevibacter sp. AbM4	k__Archaea;p__Euryarchaeota;c__Methanobacteria;o__Methanobacteriales;f__Methanobacteriaceae;g__Methanobrevibacter;s__Methanobrevibacter sp. AbM4	2	F4_302523	F1_390746
g__Methanobrevibacter;s__Methanobrevibacter sp. YE315	k__Archaea;p__Euryarchaeota;c__Methanobacteria;o__Methanobacteriales;f__Methanobacteriaceae;g__Methanobrevibacter;s__Methanobrevibacter sp. YE315	112	F1_100558	F5_65645	F5_157828	F4_41176	F4_301984	F4_41242	F1_244618	F1_377193	F1_81902	F1_27825	F1_139157	F1_303620	F4_40952	F1_47364	F1_47303	F1_100557	F1_131460	F1_259172	F1_295914	F1_131467	F1_387673	F4_301933	F1_47708	F1_47304	F4_41141	F4_21675	F1_386307	F1_68952	F1_295618	F4_302005	F4_62581	F1_279445	F1_220550	F1_213881	F1_1752	F1_386477	F1_305681	F1_387344	F1_310468	F4_21595	F1_270916	F1_47374	F1_390073	F5_135243	F4_79296	M1_97122	F1_210857
g__Methanobrevibacter;s__Methanobrevibacter wolinii	k__Archaea;p__Euryarchaeota;c__Methanobacteria;o__Methanobacteriales;f__Methanobacteriaceae;g__Methanobrevibacter;s__Methanobrevibacter wolinii	18	F4_302516	F4_62485	F1_297313	F5_212018	F4_62392	F1_1741	F1_161453	F1_261241	F4_302494	F4_62380	F1_213166	F1_309766	F1_309759	F1_27824	F1_303823	F5_282677	F5_301409	F1_131141
g__Methanosphaera;s__Methanosphaera sp. WGK6	k__Archaea;p__Euryarchaeota;c__Methanobacteria;o__Methanobacteriales;f__Methanobacteriaceae;g__Methanosphaera;s__Methanosphaera sp. WGK6	5	F5_10863	M2_232601	F4_14790	F1_287942	M1_99349
g__Methanothermobacter;s__Methanothermobacter sp. CaT2	k__Archaea;p__Euryarchaeota;c__Methanobacteria;o__Methanobacteriales;f__Methanobacteriaceae;g__Methanothermobacter;s__Methanothermobacter sp. CaT2	1	F4_14895
g__Methanothermobacter;s__Methanothermobacter sp. MT-2	k__Archaea;p__Euryarchaeota;c__Methanobacteria;o__Methanobacteriales;f__Methanobacteriaceae;g__Methanothermobacter;s__Methanothermobacter sp. MT-2	1	M1_38062
g__Methanocaldococcus;s__Methanocaldococcus jannaschii	k__Archaea;p__Euryarchaeota;c__Methanococci;o__Methanococcales;f__Methanocaldococcaceae;g__Methanocaldococcus;s__Methanocaldococcus jannaschii	2	F5_235706	F1_38022
g__Methanocaldococcus;s__Methanocaldococcus sp. FS406-22	k__Archaea;p__Euryarchaeota;c__Methanococci;o__Methanococcales;f__Methanocaldococcaceae;g__Methanocaldococcus;s__Methanocaldococcus sp. FS406-22	1	F3_95987
g__Methanocaldococcus;s__Methanocaldococcus vulcanius	k__Archaea;p__Euryarchaeota;c__Methanococci;o__Methanococcales;f__Methanocaldococcaceae;g__Methanocaldococcus;s__Methanocaldococcus vulcanius	1	F1_351851
g__Methanococcus;s__Methanococcus maripaludis	k__Archaea;p__Euryarchaeota;c__Methanococci;o__Methanococcales;f__Methanococcaceae;g__Methanococcus;s__Methanococcus maripaludis	1	F5_221116
g__Methanothermococcus;s__Methanothermococcus okinawensis	k__Archaea;p__Euryarchaeota;c__Methanococci;o__Methanococcales;f__Methanococcaceae;g__Methanothermococcus;s__Methanothermococcus okinawensis	2	M2_219604	M3_151360
g__Methanocella;s__Methanocella conradii	k__Archaea;p__Euryarchaeota;c__Methanomicrobia;o__Methanocellales;f__Methanocellaceae;g__Methanocella;s__Methanocella conradii	1	M4_9640
g__Methanocella;s__Methanocella paludicola	k__Archaea;p__Euryarchaeota;c__Methanomicrobia;o__Methanocellales;f__Methanocellaceae;g__Methanocella;s__Methanocella paludicola	2	F1_305236	F4_317637
g__Methanocorpusculum;s__Methanocorpusculum labreanum	k__Archaea;p__Euryarchaeota;c__Methanomicrobia;o__Methanomicrobiales;f__Methanocorpusculaceae;g__Methanocorpusculum;s__Methanocorpusculum labreanum	5	F5_148661	F2_99380	F5_148662	F5_148663	M1_312576
g__Methanoculleus;s__Methanoculleus marisnigri	k__Archaea;p__Euryarchaeota;c__Methanomicrobia;o__Methanomicrobiales;f__Methanomicrobiaceae;g__Methanoculleus;s__Methanoculleus marisnigri	1	M5_280701
g__Methanoculleus;s__Methanoculleus sp. CAG:1088	k__Archaea;p__Euryarchaeota;c__Methanomicrobia;o__Methanomicrobiales;f__Methanomicrobiaceae;g__Methanoculleus;s__Methanoculleus sp. CAG:1088	6	F1_177272	F1_111586	M1_242189	F1_368695	M5_271347	M1_37155
g__Methanofollis;s__Methanofollis ethanolicus	k__Archaea;p__Euryarchaeota;c__Methanomicrobia;o__Methanomicrobiales;f__Methanomicrobiaceae;g__Methanofollis;s__Methanofollis ethanolicus	1	F1_340427
g__Methanogenium;s__Methanogenium cariaci	k__Archaea;p__Euryarchaeota;c__Methanomicrobia;o__Methanomicrobiales;f__Methanomicrobiaceae;g__Methanogenium;s__Methanogenium cariaci	1	F3_155264
g__Methanolacinia;s__Methanolacinia paynteri	k__Archaea;p__Euryarchaeota;c__Methanomicrobia;o__Methanomicrobiales;f__Methanomicrobiaceae;g__Methanolacinia;s__Methanolacinia paynteri	2	M4_239121	F5_270423
g__Methanolacinia;s__Methanolacinia petrolearia	k__Archaea;p__Euryarchaeota;c__Methanomicrobia;o__Methanomicrobiales;f__Methanomicrobiaceae;g__Methanolacinia;s__Methanolacinia petrolearia	1	M2_143204
g__Methanomicrobium;s__Methanomicrobium mobile	k__Archaea;p__Euryarchaeota;c__Methanomicrobia;o__Methanomicrobiales;f__Methanomicrobiaceae;g__Methanomicrobium;s__Methanomicrobium mobile	2	M5_296335	F1_229898
g__Methanoplanus;s__Methanoplanus limicola	k__Archaea;p__Euryarchaeota;c__Methanomicrobia;o__Methanomicrobiales;f__Methanomicrobiaceae;g__Methanoplanus;s__Methanoplanus limicola	3	F1_288537	F1_344715	F4_112596
g__Methanosphaerula;s__Methanosphaerula palustris	k__Archaea;p__Euryarchaeota;c__Methanomicrobia;o__Methanomicrobiales;f__Methanoregulaceae;g__Methanosphaerula;s__Methanosphaerula palustris	1	M3_222893
g__Methanospirillum;s__Methanospirillum hungatei	k__Archaea;p__Euryarchaeota;c__Methanomicrobia;o__Methanomicrobiales;f__Methanospirillaceae;g__Methanospirillum;s__Methanospirillum hungatei	1	F1_285127
g__Unclassified;s__methanogenic archaeon mixed culture ISO4-G1	k__Archaea;p__Euryarchaeota;c__Methanomicrobia;o__Methanomicrobiales;f__Unclassified;g__Unclassified;s__methanogenic archaeon mixed culture ISO4-G1	34	F2_221012	F2_235819	F2_161464	F2_226419	F2_135166	F2_124614	F2_233806	M4_121299	F2_222143	F2_132200	F5_218059	F2_186934	F2_219295	M1_220701	F2_75195	F2_170301	F2_59309	F2_75204	F2_162871	F2_172483	F2_175981	M4_303244	F2_78726	F2_153784	F1_236658	F2_234245	F2_221923	F2_124197	F3_250956	F3_286822	F2_143964	F1_198502	F2_175982	F2_137528
g__Methanothrix;s__Methanosaeta harundinacea	k__Archaea;p__Euryarchaeota;c__Methanomicrobia;o__Methanosarcinales;f__Methanosaetaceae;g__Methanothrix;s__Methanosaeta harundinacea	1	M4_180687
g__Methanothrix;s__Methanothrix soehngenii	k__Archaea;p__Euryarchaeota;c__Methanomicrobia;o__Methanosarcinales;f__Methanosaetaceae;g__Methanothrix;s__Methanothrix soehngenii	2	F2_178958	F5_353284
g__Methanococcoides;s__Methanococcoides burtonii	k__Archaea;p__Euryarchaeota;c__Methanomicrobia;o__Methanosarcinales;f__Methanosarcinaceae;g__Methanococcoides;s__Methanococcoides burtonii	2	M2_215437	F5_99180
g__Methanohalobium;s__Methanohalobium evestigatum	k__Archaea;p__Euryarchaeota;c__Methanomicrobia;o__Methanosarcinales;f__Methanosarcinaceae;g__Methanohalobium;s__Methanohalobium evestigatum	3	M1_157122	F4_248481	M5_304942
g__Methanohalophilus;s__Methanohalophilus euhalobius	k__Archaea;p__Euryarchaeota;c__Methanomicrobia;o__Methanosarcinales;f__Methanosarcinaceae;g__Methanohalophilus;s__Methanohalophilus euhalobius	1	F5_46405
g__Methanohalophilus;s__Methanohalophilus sp. DAL1	k__Archaea;p__Euryarchaeota;c__Methanomicrobia;o__Methanosarcinales;f__Methanosarcinaceae;g__Methanohalophilus;s__Methanohalophilus sp. DAL1	1	M1_307579
g__Methanohalophilus;s__Methanohalophilus sp. T328-1	k__Archaea;p__Euryarchaeota;c__Methanomicrobia;o__Methanosarcinales;f__Methanosarcinaceae;g__Methanohalophilus;s__Methanohalophilus sp. T328-1	1	F1_379485
g__Methanolobus;s__Methanolobus profundi	k__Archaea;p__Euryarchaeota;c__Methanomicrobia;o__Methanosarcinales;f__Methanosarcinaceae;g__Methanolobus;s__Methanolobus profundi	3	F3_232599	F4_279869	F5_204726
g__Methanolobus;s__Methanolobus sp. T82-4	k__Archaea;p__Euryarchaeota;c__Methanomicrobia;o__Methanosarcinales;f__Methanosarcinaceae;g__Methanolobus;s__Methanolobus sp. T82-4	1	M1_92248
g__Methanolobus;s__Methanolobus sp. YSF-03	k__Archaea;p__Euryarchaeota;c__Methanomicrobia;o__Methanosarcinales;f__Methanosarcinaceae;g__Methanolobus;s__Methanolobus sp. YSF-03	1	M4_247330
g__Methanomethylovorans;s__Methanomethylovorans hollandica	k__Archaea;p__Euryarchaeota;c__Methanomicrobia;o__Methanosarcinales;f__Methanosarcinaceae;g__Methanomethylovorans;s__Methanomethylovorans hollandica	1	F4_284279
g__Methanosalsum;s__Methanosalsum zhilinae	k__Archaea;p__Euryarchaeota;c__Methanomicrobia;o__Methanosarcinales;f__Methanosarcinaceae;g__Methanosalsum;s__Methanosalsum zhilinae	2	F2_47283	F5_224450
g__Methanosarcina;s__Methanosarcina acetivorans	k__Archaea;p__Euryarchaeota;c__Methanomicrobia;o__Methanosarcinales;f__Methanosarcinaceae;g__Methanosarcina;s__Methanosarcina acetivorans	1	M4_316763
g__Methanosarcina;s__Methanosarcina barkeri	k__Archaea;p__Euryarchaeota;c__Methanomicrobia;o__Methanosarcinales;f__Methanosarcinaceae;g__Methanosarcina;s__Methanosarcina barkeri	2	F3_101367	F4_15017
g__Methanosarcina;s__Methanosarcina flavescens	k__Archaea;p__Euryarchaeota;c__Methanomicrobia;o__Methanosarcinales;f__Methanosarcinaceae;g__Methanosarcina;s__Methanosarcina flavescens	1	M2_277552
g__Methanosarcina;s__Methanosarcina mazei	k__Archaea;p__Euryarchaeota;c__Methanomicrobia;o__Methanosarcinales;f__Methanosarcinaceae;g__Methanosarcina;s__Methanosarcina mazei	6	F2_201955	M5_139378	F2_212462	F3_234997	M1_257414	M3_185035
g__Methanosarcina;s__Methanosarcina siciliae	k__Archaea;p__Euryarchaeota;c__Methanomicrobia;o__Methanosarcinales;f__Methanosarcinaceae;g__Methanosarcina;s__Methanosarcina siciliae	6	F3_170117	M2_217559	F2_166847	F3_2654	M5_238776	M5_350083
g__Methanosarcina;s__Methanosarcina sp. Ant1	k__Archaea;p__Euryarchaeota;c__Methanomicrobia;o__Methanosarcinales;f__Methanosarcinaceae;g__Methanosarcina;s__Methanosarcina sp. Ant1	2	M5_349463	F1_388254
g__Methanosarcina;s__Methanosarcina sp. MTP4	k__Archaea;p__Euryarchaeota;c__Methanomicrobia;o__Methanosarcinales;f__Methanosarcinaceae;g__Methanosarcina;s__Methanosarcina sp. MTP4	2	M5_15355	F1_195588
g__Methanosarcina;s__Methanosarcina sp. WH1	k__Archaea;p__Euryarchaeota;c__Methanomicrobia;o__Methanosarcinales;f__Methanosarcinaceae;g__Methanosarcina;s__Methanosarcina sp. WH1	1	F1_307980
g__Methanosarcina;s__Methanosarcina spelaei	k__Archaea;p__Euryarchaeota;c__Methanomicrobia;o__Methanosarcinales;f__Methanosarcinaceae;g__Methanosarcina;s__Methanosarcina spelaei	1	F5_68617
g__Methanosarcina;s__Methanosarcina vacuolata	k__Archaea;p__Euryarchaeota;c__Methanomicrobia;o__Methanosarcinales;f__Methanosarcinaceae;g__Methanosarcina;s__Methanosarcina vacuolata	2	F3_176937	F2_252802
g__Candidatus Syntrophoarchaeum;s__Candidatus Syntrophoarchaeum butanivorans	k__Archaea;p__Euryarchaeota;c__Methanomicrobia;o__Methanosarcinales;f__Unclassified;g__Candidatus Syntrophoarchaeum;s__Candidatus Syntrophoarchaeum butanivorans	1	F4_271853
g__Unclassified;s__Arc I group archaeon ADurb1113_Bin01801	k__Archaea;p__Euryarchaeota;c__Methanomicrobia;o__Unclassified;f__Unclassified;g__Unclassified;s__Arc I group archaeon ADurb1113_Bin01801	2	F3_236309	F3_249488
g__Unclassified;s__Arc I group archaeon U1lsi0528_Bin055	k__Archaea;p__Euryarchaeota;c__Methanomicrobia;o__Unclassified;f__Unclassified;g__Unclassified;s__Arc I group archaeon U1lsi0528_Bin055	14	F3_50417	F3_141375	M4_299862	F3_296092	M5_132769	F3_142329	F5_46881	F3_175837	F3_175838	F4_315012	M2_326402	F3_305116	F3_305117	F3_142327
g__Unclassified;s__Arc I group archaeon U1lsi0528_Bin089	k__Archaea;p__Euryarchaeota;c__Methanomicrobia;o__Unclassified;f__Unclassified;g__Unclassified;s__Arc I group archaeon U1lsi0528_Bin089	1	M4_251543
g__Candidatus Methanohalarchaeum;s__Candidatus Methanohalarchaeum thermophilum	k__Archaea;p__Euryarchaeota;c__Methanonatronarchaeia;o__Unclassified;f__Unclassified;g__Candidatus Methanohalarchaeum;s__Candidatus Methanohalarchaeum thermophilum	2	F5_371828	M5_309281
g__Methanopyrus;s__Methanopyrus sp. KOL6	k__Archaea;p__Euryarchaeota;c__Methanopyri;o__Methanopyrales;f__Methanopyraceae;g__Methanopyrus;s__Methanopyrus sp. KOL6	2	M5_356848	F5_92130
g__Unclassified;s__Theionarchaea archaeon DG-70-1	k__Archaea;p__Euryarchaeota;c__Theionarchaea;o__Unclassified;f__Unclassified;g__Unclassified;s__Theionarchaea archaeon DG-70-1	3	M4_254511	F1_294864	F2_193474
g__Pyrococcus;s__Pyrococcus furiosus	k__Archaea;p__Euryarchaeota;c__Thermococci;o__Thermococcales;f__Thermococcaceae;g__Pyrococcus;s__Pyrococcus furiosus	2	M1_332237	M4_239691
g__Pyrococcus;s__Pyrococcus horikoshii	k__Archaea;p__Euryarchaeota;c__Thermococci;o__Thermococcales;f__Thermococcaceae;g__Pyrococcus;s__Pyrococcus horikoshii	1	M3_222205
g__Pyrococcus;s__Pyrococcus yayanosii	k__Archaea;p__Euryarchaeota;c__Thermococci;o__Thermococcales;f__Thermococcaceae;g__Pyrococcus;s__Pyrococcus yayanosii	1	F3_215266
g__Thermococcus;s__Thermococcus barophilus	k__Archaea;p__Euryarchaeota;c__Thermococci;o__Thermococcales;f__Thermococcaceae;g__Thermococcus;s__Thermococcus barophilus	1	M1_275893
g__Thermococcus;s__Thermococcus cleftensis	k__Archaea;p__Euryarchaeota;c__Thermococci;o__Thermococcales;f__Thermococcaceae;g__Thermococcus;s__Thermococcus cleftensis	2	F1_167333	F5_27030
g__Thermococcus;s__Thermococcus gammatolerans	k__Archaea;p__Euryarchaeota;c__Thermococci;o__Thermococcales;f__Thermococcaceae;g__Thermococcus;s__Thermococcus gammatolerans	1	F4_38143
g__Candidatus Methanomethylophilus;s__Candidatus Methanomethylophilus alvus	k__Archaea;p__Euryarchaeota;c__Thermoplasmata;o__Methanomassiliicoccales;f__Methanomassiliicoccaceae;g__Candidatus Methanomethylophilus;s__Candidatus Methanomethylophilus alvus	6	F5_25944	F2_224887	M1_295984	M5_267822	M5_359649	F4_298570
g__Candidatus Methanomethylophilus;s__Candidatus Methanomethylophilus sp. 1R26	k__Archaea;p__Euryarchaeota;c__Thermoplasmata;o__Methanomassiliicoccales;f__Methanomassiliicoccaceae;g__Candidatus Methanomethylophilus;s__Candidatus Methanomethylophilus sp. 1R26	5	F3_147991	F3_219521	M5_248872	M1_297942	F2_119469
g__Candidatus Methanoplasma;s__Candidatus Methanoplasma termitum	k__Archaea;p__Euryarchaeota;c__Thermoplasmata;o__Methanomassiliicoccales;f__Methanomassiliicoccaceae;g__Candidatus Methanoplasma;s__Candidatus Methanoplasma termitum	18	M1_217535	F4_227714	F1_358171	F2_55584	F2_84275	F4_178387	F2_225862	M5_295540	M4_281413	M4_262148	F1_294480	F2_176253	F4_127619	F5_264404	M4_322503	F2_31125	F2_97583	F4_140059
g__Methanomassiliicoccus;s__Candidatus Methanomassiliicoccus intestinalis	k__Archaea;p__Euryarchaeota;c__Thermoplasmata;o__Methanomassiliicoccales;f__Methanomassiliicoccaceae;g__Methanomassiliicoccus;s__Candidatus Methanomassiliicoccus intestinalis	18	F5_358698	F2_48544	F4_312839	F3_54932	M5_284662	F4_314485	M1_298553	F3_65875	F3_317325	F3_25236	F1_168172	M5_19202	F3_217149	M1_296115	F5_14532	M4_192888	F5_9192	M1_239690
g__Methanomassiliicoccus;s__Methanomassiliicoccus luminyensis	k__Archaea;p__Euryarchaeota;c__Thermoplasmata;o__Methanomassiliicoccales;f__Methanomassiliicoccaceae;g__Methanomassiliicoccus;s__Methanomassiliicoccus luminyensis	9	M4_100592	F1_375274	F1_185453	M1_381151	F1_185005	F4_309397	F2_179497	M4_67102	F1_247997
g__Unclassified;s__Methanomassiliicoccales archaeon RumEn M2	k__Archaea;p__Euryarchaeota;c__Thermoplasmata;o__Methanomassiliicoccales;f__Unclassified;g__Unclassified;s__Methanomassiliicoccales archaeon RumEn M2	5	F2_156044	F1_168650	F5_3640	F4_139797	F2_111926
g__Acidiplasma;s__Acidiplasma sp. MBA-1	k__Archaea;p__Euryarchaeota;c__Thermoplasmata;o__Thermoplasmatales;f__Ferroplasmaceae;g__Acidiplasma;s__Acidiplasma sp. MBA-1	1	F3_174178
g__Ferroplasma;s__Ferroplasma sp. Type II	k__Archaea;p__Euryarchaeota;c__Thermoplasmata;o__Thermoplasmatales;f__Ferroplasmaceae;g__Ferroplasma;s__Ferroplasma sp. Type II	1	F3_235914
g__Thermoplasma;s__Thermoplasma acidophilum	k__Archaea;p__Euryarchaeota;c__Thermoplasmata;o__Thermoplasmatales;f__Thermoplasmataceae;g__Thermoplasma;s__Thermoplasma acidophilum	1	M1_229161
g__Unclassified;s__Thermoplasmatales archaeon A-plasma	k__Archaea;p__Euryarchaeota;c__Thermoplasmata;o__Thermoplasmatales;f__Unclassified;g__Unclassified;s__Thermoplasmatales archaeon A-plasma	1	M4_77595
g__Unclassified;s__Thermoplasmatales archaeon BRNA1	k__Archaea;p__Euryarchaeota;c__Thermoplasmata;o__Thermoplasmatales;f__Unclassified;g__Unclassified;s__Thermoplasmatales archaeon BRNA1	5	M4_336339	M4_292535	F2_163650	F3_270292	M1_140358
g__Unclassified;s__Thermoplasmatales archaeon SCGC AB-540-F20	k__Archaea;p__Euryarchaeota;c__Thermoplasmata;o__Thermoplasmatales;f__Unclassified;g__Unclassified;s__Thermoplasmatales archaeon SCGC AB-540-F20	1	F4_239100
g__Unclassified;s__Thermoplasmatales archaeon SG8-52-1	k__Archaea;p__Euryarchaeota;c__Thermoplasmata;o__Thermoplasmatales;f__Unclassified;g__Unclassified;s__Thermoplasmatales archaeon SG8-52-1	1	F1_332200
g__Unclassified;s__Thermoplasmatales archaeon SG8-52-3	k__Archaea;p__Euryarchaeota;c__Thermoplasmata;o__Thermoplasmatales;f__Unclassified;g__Unclassified;s__Thermoplasmatales archaeon SG8-52-3	2	M3_187076	F5_43321
g__Unclassified;s__Thermoplasmatales archaeon SG8-52-4	k__Archaea;p__Euryarchaeota;c__Thermoplasmata;o__Thermoplasmatales;f__Unclassified;g__Unclassified;s__Thermoplasmatales archaeon SG8-52-4	5	M1_157430	F3_115880	F1_185736	F4_174170	F2_195317
g__Unclassified;s__Thermoplasmatales archaeon SM1-50	k__Archaea;p__Euryarchaeota;c__Thermoplasmata;o__Thermoplasmatales;f__Unclassified;g__Unclassified;s__Thermoplasmatales archaeon SM1-50	3	F2_254998	M1_349631	M1_374030
g__Unclassified;s__Thermoplasmatales archaeon ex4572_165	k__Archaea;p__Euryarchaeota;c__Thermoplasmata;o__Thermoplasmatales;f__Unclassified;g__Unclassified;s__Thermoplasmatales archaeon ex4572_165	1	F5_193727
g__Unclassified;s__methanogenic archaeon ISO4-H5	k__Archaea;p__Euryarchaeota;c__Thermoplasmata;o__Unclassified;f__Unclassified;g__Unclassified;s__methanogenic archaeon ISO4-H5	9	M2_151434	F1_384075	F1_116758	M1_267360	M1_303258	M1_267361	M1_178768	F2_167938	M4_328275
g__Candidatus Altiarchaeum;s__Candidatus Altiarchaeum sp. CG12_big_fil_rev_8_21_14_0_65_33_22	k__Archaea;p__Euryarchaeota;c__Unclassified;o__Candidatus Altiarchaeales;f__Unclassified;g__Candidatus Altiarchaeum;s__Candidatus Altiarchaeum sp. CG12_big_fil_rev_8_21_14_0_65_33_22	1	M1_177347
g__Unclassified;s__Candidatus Altiarchaeales archaeon A3	k__Archaea;p__Euryarchaeota;c__Unclassified;o__Candidatus Altiarchaeales;f__Unclassified;g__Unclassified;s__Candidatus Altiarchaeales archaeon A3	1	F5_106929
g__Unclassified;s__Candidatus Altiarchaeales archaeon WOR_SM1_79	k__Archaea;p__Euryarchaeota;c__Unclassified;o__Candidatus Altiarchaeales;f__Unclassified;g__Unclassified;s__Candidatus Altiarchaeales archaeon WOR_SM1_79	1	M5_237534
g__Unclassified;s__Candidatus Altiarchaeales archaeon WOR_SM1_SCG	k__Archaea;p__Euryarchaeota;c__Unclassified;o__Candidatus Altiarchaeales;f__Unclassified;g__Unclassified;s__Candidatus Altiarchaeales archaeon WOR_SM1_SCG	2	F2_199134	F3_319908
g__Unclassified;s__Euryarchaeota archaeon RBG_16_68_12	k__Archaea;p__Euryarchaeota;c__Unclassified;o__Unclassified;f__Unclassified;g__Unclassified;s__Euryarchaeota archaeon RBG_16_68_12	2	M5_285136	F2_61466
g__Unclassified;s__Euryarchaeota archaeon RBG_19FT_COMBO_56_21	k__Archaea;p__Euryarchaeota;c__Unclassified;o__Unclassified;f__Unclassified;g__Unclassified;s__Euryarchaeota archaeon RBG_19FT_COMBO_56_21	1	F4_302203
g__Unclassified;s__Euryarchaeota archaeon TMED103	k__Archaea;p__Euryarchaeota;c__Unclassified;o__Unclassified;f__Unclassified;g__Unclassified;s__Euryarchaeota archaeon TMED103	1	M2_35258
g__Unclassified;s__Euryarchaeota archaeon TMED141	k__Archaea;p__Euryarchaeota;c__Unclassified;o__Unclassified;f__Unclassified;g__Unclassified;s__Euryarchaeota archaeon TMED141	1	F5_53783
g__Unclassified;s__Euryarchaeota archaeon TMED248	k__Archaea;p__Euryarchaeota;c__Unclassified;o__Unclassified;f__Unclassified;g__Unclassified;s__Euryarchaeota archaeon TMED248	1	F2_9073
g__Unclassified;s__Euryarchaeota archaeon TMED97	k__Archaea;p__Euryarchaeota;c__Unclassified;o__Unclassified;f__Unclassified;g__Unclassified;s__Euryarchaeota archaeon TMED97	4	M4_157571	M2_239543	F4_254341	F3_270536
g__Unclassified;s__Marine Group II euryarchaeote MED-G33	k__Archaea;p__Euryarchaeota;c__Unclassified;o__Unclassified;f__Unclassified;g__Unclassified;s__Marine Group II euryarchaeote MED-G33	2	F1_155217	F1_285280
g__Unclassified;s__Marine Group III euryarchaeote CG-Bathy1	k__Archaea;p__Euryarchaeota;c__Unclassified;o__Unclassified;f__Unclassified;g__Unclassified;s__Marine Group III euryarchaeote CG-Bathy1	1	F1_331626
g__Unclassified;s__candidate divison MSBL1 archaeon SCGC-AAA259E19	k__Archaea;p__Euryarchaeota;c__Unclassified;o__Unclassified;f__Unclassified;g__Unclassified;s__candidate divison MSBL1 archaeon SCGC-AAA259E19	2	M4_127825	F4_229858
g__Unclassified;s__candidate divison MSBL1 archaeon SCGC-AAA259O05	k__Archaea;p__Euryarchaeota;c__Unclassified;o__Unclassified;f__Unclassified;g__Unclassified;s__candidate divison MSBL1 archaeon SCGC-AAA259O05	1	M3_202817
g__Unclassified;s__candidate divison MSBL1 archaeon SCGC-AAA385D11	k__Archaea;p__Euryarchaeota;c__Unclassified;o__Unclassified;f__Unclassified;g__Unclassified;s__candidate divison MSBL1 archaeon SCGC-AAA385D11	1	F5_107550
g__Unclassified;s__candidate divison MSBL1 archaeon SCGC-AAA385M02	k__Archaea;p__Euryarchaeota;c__Unclassified;o__Unclassified;f__Unclassified;g__Unclassified;s__candidate divison MSBL1 archaeon SCGC-AAA385M02	3	M2_77185	F3_147999	M2_108448
g__Unclassified;s__uncultured marine group II euryarchaeote	k__Archaea;p__Euryarchaeota;c__Unclassified;o__Unclassified;f__Unclassified;g__Unclassified;s__uncultured marine group II euryarchaeote	3	F2_114553	F2_84948	F3_173149
g__Unclassified;s__uncultured marine group II_III euryarchaeote KM3_66_F08	k__Archaea;p__Euryarchaeota;c__Unclassified;o__Unclassified;f__Unclassified;g__Unclassified;s__uncultured marine group II_III euryarchaeote KM3_66_F08	1	F1_117015
g__Nitrososphaera;s__Nitrososphaera viennensis	k__Archaea;p__Thaumarchaeota;c__Nitrososphaeria;o__Nitrososphaerales;f__Nitrososphaeraceae;g__Nitrososphaera;s__Nitrososphaera viennensis	1	F1_88187
g__Candidatus Nitrosoarchaeum;s__Candidatus Nitrosoarchaeum koreensis	k__Archaea;p__Thaumarchaeota;c__Unclassified;o__Nitrosopumilales;f__Nitrosopumilaceae;g__Candidatus Nitrosoarchaeum;s__Candidatus Nitrosoarchaeum koreensis	1	F2_234188
g__Candidatus Nitrosotenuis;s__Candidatus Nitrosotenuis sp. AQ6f	k__Archaea;p__Thaumarchaeota;c__Unclassified;o__Unclassified;f__Unclassified;g__Candidatus Nitrosotenuis;s__Candidatus Nitrosotenuis sp. AQ6f	1	F2_136567
g__Unclassified;s__Thaumarchaeota archaeon 13_1_40CM_2_39_4	k__Archaea;p__Thaumarchaeota;c__Unclassified;o__Unclassified;f__Unclassified;g__Unclassified;s__Thaumarchaeota archaeon 13_1_40CM_2_39_4	1	M4_281230
g__Unclassified;s__uncultured marine thaumarchaeote KM3_65_D11	k__Archaea;p__Thaumarchaeota;c__Unclassified;o__Unclassified;f__Unclassified;g__Unclassified;s__uncultured marine thaumarchaeote KM3_65_D11	1	M2_274613
g__Unclassified;s__Candidatus Geothermarchaeota archaeon ex4572_27	k__Archaea;p__Unclassified;c__Unclassified;o__Unclassified;f__Unclassified;g__Unclassified;s__Candidatus Geothermarchaeota archaeon ex4572_27	1	F1_298508
g__Unclassified;s__Candidatus Pacearchaeota archaeon CG06_land_8_20_14_3_00_35_12	k__Archaea;p__Unclassified;c__Unclassified;o__Unclassified;f__Unclassified;g__Unclassified;s__Candidatus Pacearchaeota archaeon CG06_land_8_20_14_3_00_35_12	1	F1_235070
g__Unclassified;s__Candidatus Pacearchaeota archaeon CG10_big_fil_rev_8_21_14_0_10_31_24	k__Archaea;p__Unclassified;c__Unclassified;o__Unclassified;f__Unclassified;g__Unclassified;s__Candidatus Pacearchaeota archaeon CG10_big_fil_rev_8_21_14_0_10_31_24	1	F3_195797
g__Unclassified;s__Candidatus Pacearchaeota archaeon CG10_big_fil_rev_8_21_14_0_10_32_14	k__Archaea;p__Unclassified;c__Unclassified;o__Unclassified;f__Unclassified;g__Unclassified;s__Candidatus Pacearchaeota archaeon CG10_big_fil_rev_8_21_14_0_10_32_14	3	F4_79102	M5_138741	F5_61651
g__Unclassified;s__Candidatus Pacearchaeota archaeon CG1_02_35_32	k__Archaea;p__Unclassified;c__Unclassified;o__Unclassified;f__Unclassified;g__Unclassified;s__Candidatus Pacearchaeota archaeon CG1_02_35_32	2	F2_212506	F1_147487
g__Unclassified;s__Candidatus Pacearchaeota archaeon RBG_13_36_9	k__Archaea;p__Unclassified;c__Unclassified;o__Unclassified;f__Unclassified;g__Unclassified;s__Candidatus Pacearchaeota archaeon RBG_13_36_9	2	F4_90113	F1_311933
g__Unclassified;s__archaeon GW2011_AR13	k__Archaea;p__Unclassified;c__Unclassified;o__Unclassified;f__Unclassified;g__Unclassified;s__archaeon GW2011_AR13	1	M4_283219
g__Unclassified;s__archaeon GW2011_AR15	k__Archaea;p__Unclassified;c__Unclassified;o__Unclassified;f__Unclassified;g__Unclassified;s__archaeon GW2011_AR15	1	F1_197974
g__Unclassified;s__halophilic archaeon DL31	k__Archaea;p__Unclassified;c__Unclassified;o__Unclassified;f__Unclassified;g__Unclassified;s__halophilic archaeon DL31	1	M2_238413
g__Unclassified;s__uncultured archaeon	k__Archaea;p__Unclassified;c__Unclassified;o__Unclassified;f__Unclassified;g__Unclassified;s__uncultured archaeon	3	F1_108876	F3_92935	F5_162829
[truncated: 142 more columns]

## Sheet: 7047 species-Bacteria
species	Detail_Taxonomy	Gene_Num	Gene_IDs
g__Bryocella;s__Bryocella elongata	k__Bacteria;p__Acidobacteria;c__Acidobacteriia;o__Acidobacteriales;f__Acidobacteriaceae;g__Bryocella;s__Bryocella elongata	1	F5_375596
g__Candidatus Koribacter;s__Candidatus Koribacter versatilis	k__Bacteria;p__Acidobacteria;c__Acidobacteriia;o__Acidobacteriales;f__Acidobacteriaceae;g__Candidatus Koribacter;s__Candidatus Koribacter versatilis	6	F4_80305	M1_184091	F1_128616	M1_151079	F1_50591	F2_84947
g__Terracidiphilus;s__Terracidiphilus gabretensis	k__Bacteria;p__Acidobacteria;c__Acidobacteriia;o__Acidobacteriales;f__Acidobacteriaceae;g__Terracidiphilus;s__Terracidiphilus gabretensis	1	F4_185793
g__Terriglobus;s__Terriglobus roseus	k__Bacteria;p__Acidobacteria;c__Acidobacteriia;o__Acidobacteriales;f__Acidobacteriaceae;g__Terriglobus;s__Terriglobus roseus	3	F4_199949	M5_34264	M2_270154
g__Unclassified;s__Acidobacteria bacterium KBS 146	k__Bacteria;p__Acidobacteria;c__Acidobacteriia;o__Acidobacteriales;f__Acidobacteriaceae;g__Unclassified;s__Acidobacteria bacterium KBS 146	1	M4_115539
g__Unclassified;s__Acidobacteriaceae bacterium KBS 83	k__Bacteria;p__Acidobacteria;c__Acidobacteriia;o__Acidobacteriales;f__Acidobacteriaceae;g__Unclassified;s__Acidobacteriaceae bacterium KBS 83	2	M3_198432	M4_229923
g__Unclassified;s__Acidobacteriaceae bacterium KBS 89	k__Bacteria;p__Acidobacteria;c__Acidobacteriia;o__Acidobacteriales;f__Acidobacteriaceae;g__Unclassified;s__Acidobacteriaceae bacterium KBS 89	2	M1_369703	M1_123722
g__Unclassified;s__Acidobacteriaceae bacterium KBS 96	k__Bacteria;p__Acidobacteria;c__Acidobacteriia;o__Acidobacteriales;f__Acidobacteriaceae;g__Unclassified;s__Acidobacteriaceae bacterium KBS 96	4	M1_197348	M5_265736	F2_148953	F1_373923
g__Unclassified;s__Acidobacteriaceae bacterium URHE0068	k__Bacteria;p__Acidobacteria;c__Acidobacteriia;o__Acidobacteriales;f__Acidobacteriaceae;g__Unclassified;s__Acidobacteriaceae bacterium URHE0068	1	F5_298623
g__Pyrinomonas;s__Pyrinomonas methylaliphatogenes	k__Bacteria;p__Acidobacteria;c__Blastocatellia;o__Unclassified;f__Pyrinomonadaceae;g__Pyrinomonas;s__Pyrinomonas methylaliphatogenes	5	M4_358985	M4_300265	M4_275131	M1_91137	M4_141604
g__Chloracidobacterium;s__Chloracidobacterium sp. CP2_5A	k__Bacteria;p__Acidobacteria;c__Blastocatellia;o__Unclassified;f__Unclassified;g__Chloracidobacterium;s__Chloracidobacterium sp. CP2_5A	3	M4_192357	M1_212352	M4_197637
g__Chloracidobacterium;s__Chloracidobacterium thermophilum	k__Bacteria;p__Acidobacteria;c__Blastocatellia;o__Unclassified;f__Unclassified;g__Chloracidobacterium;s__Chloracidobacterium thermophilum	2	M4_357602	M4_227272
g__Geothrix;s__Geothrix fermentans	k__Bacteria;p__Acidobacteria;c__Holophagae;o__Holophagales;f__Holophagaceae;g__Geothrix;s__Geothrix fermentans	2	M4_263203	M1_212043
g__Holophaga;s__Holophaga foetida	k__Bacteria;p__Acidobacteria;c__Holophagae;o__Holophagales;f__Holophagaceae;g__Holophaga;s__Holophaga foetida	5	M4_94921	M4_113595	F4_28021	F1_82930	M4_76556
g__Bryobacter;s__Bryobacter aggregatus	k__Bacteria;p__Acidobacteria;c__Solibacteres;o__Solibacterales;f__Bryobacteraceae;g__Bryobacter;s__Bryobacter aggregatus	1	M4_350049
g__Candidatus Solibacter;s__Candidatus Solibacter usitatus	k__Bacteria;p__Acidobacteria;c__Solibacteres;o__Solibacterales;f__Solibacteraceae;g__Candidatus Solibacter;s__Candidatus Solibacter usitatus	3	M1_179777	M1_292052	F1_389309
g__Luteitalea;s__Luteitalea pratensis	k__Bacteria;p__Acidobacteria;c__Unclassified;o__Unclassified;f__Unclassified;g__Luteitalea;s__Luteitalea pratensis	3	M1_257905	M1_126601	F4_27504
g__Thermoanaerobaculum;s__Thermoanaerobaculum aquaticum	k__Bacteria;p__Acidobacteria;c__Unclassified;o__Unclassified;f__Unclassified;g__Thermoanaerobaculum;s__Thermoanaerobaculum aquaticum	1	F4_191686
g__Unclassified;s__Acidobacteria bacterium	k__Bacteria;p__Acidobacteria;c__Unclassified;o__Unclassified;f__Unclassified;g__Unclassified;s__Acidobacteria bacterium	7	M4_190634	M1_104597	F4_3114	F1_73369	F3_9804	M4_217026	F5_225101
g__Unclassified;s__Acidobacteria bacterium 13_1_20CM_2_68_14	k__Bacteria;p__Acidobacteria;c__Unclassified;o__Unclassified;f__Unclassified;g__Unclassified;s__Acidobacteria bacterium 13_1_20CM_2_68_14	1	F2_192420
g__Unclassified;s__Acidobacteria bacterium 13_1_40CM_3_55_6	k__Bacteria;p__Acidobacteria;c__Unclassified;o__Unclassified;f__Unclassified;g__Unclassified;s__Acidobacteria bacterium 13_1_40CM_3_55_6	4	M4_248318	M4_261367	F1_319148	F2_106909
g__Unclassified;s__Acidobacteria bacterium 13_1_40CM_4_58_4	k__Bacteria;p__Acidobacteria;c__Unclassified;o__Unclassified;f__Unclassified;g__Unclassified;s__Acidobacteria bacterium 13_1_40CM_4_58_4	1	M4_342141
g__Unclassified;s__Acidobacteria bacterium 13_2_20CM_2_57_12	k__Bacteria;p__Acidobacteria;c__Unclassified;o__Unclassified;f__Unclassified;g__Unclassified;s__Acidobacteria bacterium 13_2_20CM_2_57_12	1	F1_291407
g__Unclassified;s__Acidobacteria bacterium 13_2_20CM_57_17	k__Bacteria;p__Acidobacteria;c__Unclassified;o__Unclassified;f__Unclassified;g__Unclassified;s__Acidobacteria bacterium 13_2_20CM_57_17	1	F4_280425
g__Unclassified;s__Acidobacteria bacterium 13_2_20CM_58_27	k__Bacteria;p__Acidobacteria;c__Unclassified;o__Unclassified;f__Unclassified;g__Unclassified;s__Acidobacteria bacterium 13_2_20CM_58_27	1	F1_41974
g__Unclassified;s__Acidobacteria bacterium 37-71-11	k__Bacteria;p__Acidobacteria;c__Unclassified;o__Unclassified;f__Unclassified;g__Unclassified;s__Acidobacteria bacterium 37-71-11	1	F4_269595
g__Unclassified;s__Acidobacteria bacterium CG_4_9_14_3_um_filter_49_7	k__Bacteria;p__Acidobacteria;c__Unclassified;o__Unclassified;f__Unclassified;g__Unclassified;s__Acidobacteria bacterium CG_4_9_14_3_um_filter_49_7	4	F4_71188	F1_179873	F1_173259	F1_316567
g__Unclassified;s__Acidobacteria bacterium Mor1	k__Bacteria;p__Acidobacteria;c__Unclassified;o__Unclassified;f__Unclassified;g__Unclassified;s__Acidobacteria bacterium Mor1	2	M1_184698	M4_348016
g__Unclassified;s__Acidobacteria bacterium OLB17	k__Bacteria;p__Acidobacteria;c__Unclassified;o__Unclassified;f__Unclassified;g__Unclassified;s__Acidobacteria bacterium OLB17	2	M5_18829	F4_253159
g__Unclassified;s__Acidobacteria bacterium RBG_16_64_8	k__Bacteria;p__Acidobacteria;c__Unclassified;o__Unclassified;f__Unclassified;g__Unclassified;s__Acidobacteria bacterium RBG_16_64_8	2	F4_135004	M4_308262
g__Unclassified;s__Acidobacteria bacterium RBG_16_70_10	k__Bacteria;p__Acidobacteria;c__Unclassified;o__Unclassified;f__Unclassified;g__Unclassified;s__Acidobacteria bacterium RBG_16_70_10	4	F1_199819	M4_341088	F4_85972	M1_137474
g__Unclassified;s__Acidobacteria bacterium RIFCSPLOWO2_02_FULL_61_28	k__Bacteria;p__Acidobacteria;c__Unclassified;o__Unclassified;f__Unclassified;g__Unclassified;s__Acidobacteria bacterium RIFCSPLOWO2_02_FULL_61_28	1	M4_258358
g__Unclassified;s__Acidobacteria bacterium RIFCSPLOWO2_12_FULL_59_11	k__Bacteria;p__Acidobacteria;c__Unclassified;o__Unclassified;f__Unclassified;g__Unclassified;s__Acidobacteria bacterium RIFCSPLOWO2_12_FULL_59_11	3	F5_273103	M4_362437	M2_349182
g__Unclassified;s__Acidobacteria bacterium RIFCSPLOWO2_12_FULL_60_22	k__Bacteria;p__Acidobacteria;c__Unclassified;o__Unclassified;f__Unclassified;g__Unclassified;s__Acidobacteria bacterium RIFCSPLOWO2_12_FULL_60_22	1	F4_177029
g__Unclassified;s__Acidobacteria bacterium RIFCSPLOWO2_12_FULL_66_10	k__Bacteria;p__Acidobacteria;c__Unclassified;o__Unclassified;f__Unclassified;g__Unclassified;s__Acidobacteria bacterium RIFCSPLOWO2_12_FULL_66_10	1	F4_245485
g__Unclassified;s__uncultured Acidobacteria bacterium	k__Bacteria;p__Acidobacteria;c__Unclassified;o__Unclassified;f__Unclassified;g__Unclassified;s__uncultured Acidobacteria bacterium	4	F4_240274	M4_276365	M1_378197	M4_254617
g__Acidimicrobium;s__Acidimicrobium sp.	k__Bacteria;p__Actinobacteria;c__Acidimicrobiia;o__Acidimicrobiales;f__Acidimicrobiaceae;g__Acidimicrobium;s__Acidimicrobium sp.	1	M1_160917
g__Acidithrix;s__Acidithrix ferrooxidans	k__Bacteria;p__Actinobacteria;c__Acidimicrobiia;o__Acidimicrobiales;f__Acidimicrobiaceae;g__Acidithrix;s__Acidithrix ferrooxidans	1	M5_31213
g__Ferrithrix;s__Ferrithrix thermotolerans	k__Bacteria;p__Actinobacteria;c__Acidimicrobiia;o__Acidimicrobiales;f__Acidimicrobiaceae;g__Ferrithrix;s__Ferrithrix thermotolerans	1	M1_210303
g__Ilumatobacter;s__Ilumatobacter coccineus	k__Bacteria;p__Actinobacteria;c__Acidimicrobiia;o__Acidimicrobiales;f__Acidimicrobiaceae;g__Ilumatobacter;s__Ilumatobacter coccineus	2	M1_28071	M1_205856
g__Candidatus Microthrix;s__Candidatus Microthrix parvicella	k__Bacteria;p__Actinobacteria;c__Acidimicrobiia;o__Acidimicrobiales;f__Microthrixaceae;g__Candidatus Microthrix;s__Candidatus Microthrix parvicella	2	M1_288382	F2_196838
g__Actinobaculum;s__Actinobaculum sp. oral taxon 183	k__Bacteria;p__Actinobacteria;c__Actinobacteria;o__Actinomycetales;f__Actinomycetaceae;g__Actinobaculum;s__Actinobaculum sp. oral taxon 183	2	M1_314549	M2_326216
g__Actinomyces;s__Actinomyces cardiffensis	k__Bacteria;p__Actinobacteria;c__Actinobacteria;o__Actinomycetales;f__Actinomycetaceae;g__Actinomyces;s__Actinomyces cardiffensis	1	F3_243862
g__Actinomyces;s__Actinomyces gaoshouyii	k__Bacteria;p__Actinobacteria;c__Actinobacteria;o__Actinomycetales;f__Actinomycetaceae;g__Actinomyces;s__Actinomyces gaoshouyii	1	F3_142084
g__Actinomyces;s__Actinomyces glycerinitolerans	k__Bacteria;p__Actinobacteria;c__Actinobacteria;o__Actinomycetales;f__Actinomycetaceae;g__Actinomyces;s__Actinomyces glycerinitolerans	1	F4_301635
g__Actinomyces;s__Actinomyces graevenitzii	k__Bacteria;p__Actinobacteria;c__Actinobacteria;o__Actinomycetales;f__Actinomycetaceae;g__Actinomyces;s__Actinomyces graevenitzii	1	F1_299359
g__Actinomyces;s__Actinomyces marimammalium	k__Bacteria;p__Actinobacteria;c__Actinobacteria;o__Actinomycetales;f__Actinomycetaceae;g__Actinomyces;s__Actinomyces marimammalium	1	M1_251221
g__Actinomyces;s__Actinomyces oris	k__Bacteria;p__Actinobacteria;c__Actinobacteria;o__Actinomycetales;f__Actinomycetaceae;g__Actinomyces;s__Actinomyces oris	1	F3_323334
g__Actinomyces;s__Actinomyces slackii	k__Bacteria;p__Actinobacteria;c__Actinobacteria;o__Actinomycetales;f__Actinomycetaceae;g__Actinomyces;s__Actinomyces slackii	1	F1_267927
g__Actinomyces;s__Actinomyces sp. HMSC065F11	k__Bacteria;p__Actinobacteria;c__Actinobacteria;o__Actinomycetales;f__Actinomycetaceae;g__Actinomyces;s__Actinomyces sp. HMSC065F11	1	F5_336098
g__Actinomyces;s__Actinomyces sp. HMSC065F12	k__Bacteria;p__Actinobacteria;c__Actinobacteria;o__Actinomycetales;f__Actinomycetaceae;g__Actinomyces;s__Actinomyces sp. HMSC065F12	10	M2_139492	M2_139491	M2_321715	M2_242012	M2_161811	M2_319721	M1_220634	M2_124523	M2_124524	F1_378064
g__Actinomyces;s__Actinomyces sp. Marseille-P2825	k__Bacteria;p__Actinobacteria;c__Actinobacteria;o__Actinomycetales;f__Actinomycetaceae;g__Actinomyces;s__Actinomyces sp. Marseille-P2825	1	F3_71234
g__Actinomyces;s__Actinomyces sp. Marseille-P3257	k__Bacteria;p__Actinobacteria;c__Actinobacteria;o__Actinomycetales;f__Actinomycetaceae;g__Actinomyces;s__Actinomyces sp. Marseille-P3257	1	F3_215661
g__Actinomyces;s__Actinomyces sp. oral taxon 181	k__Bacteria;p__Actinobacteria;c__Actinobacteria;o__Actinomycetales;f__Actinomycetaceae;g__Actinomyces;s__Actinomyces sp. oral taxon 181	1	M2_156492
g__Actinomyces;s__Actinomyces sp. oral taxon 414	k__Bacteria;p__Actinobacteria;c__Actinobacteria;o__Actinomycetales;f__Actinomycetaceae;g__Actinomyces;s__Actinomyces sp. oral taxon 414	1	F5_203236
g__Actinomyces;s__Actinomyces sp. oral taxon 849	k__Bacteria;p__Actinobacteria;c__Actinobacteria;o__Actinomycetales;f__Actinomycetaceae;g__Actinomyces;s__Actinomyces sp. oral taxon 849	1	F1_71000
g__Actinomyces;s__Actinomyces sp. oral taxon 877	k__Bacteria;p__Actinobacteria;c__Actinobacteria;o__Actinomycetales;f__Actinomycetaceae;g__Actinomyces;s__Actinomyces sp. oral taxon 877	1	M2_238911
g__Actinomyces;s__Actinomyces urinae	k__Bacteria;p__Actinobacteria;c__Actinobacteria;o__Actinomycetales;f__Actinomycetaceae;g__Actinomyces;s__Actinomyces urinae	1	F5_148921
g__Actinomyces;s__Actinomyces urogenitalis	k__Bacteria;p__Actinobacteria;c__Actinobacteria;o__Actinomycetales;f__Actinomycetaceae;g__Actinomyces;s__Actinomyces urogenitalis	2	F5_7751	M2_5807
g__Actinomyces;s__Actinomyces vaccimaxillae	k__Bacteria;p__Actinobacteria;c__Actinobacteria;o__Actinomycetales;f__Actinomycetaceae;g__Actinomyces;s__Actinomyces vaccimaxillae	4	M1_285946	M1_142828	F4_69205	M1_167564
g__Arcanobacterium;s__Arcanobacterium urinimassiliense	k__Bacteria;p__Actinobacteria;c__Actinobacteria;o__Actinomycetales;f__Actinomycetaceae;g__Arcanobacterium;s__Arcanobacterium urinimassiliense	3	F1_381932	M2_92176	F1_301285
g__Flaviflexus;s__Flaviflexus massiliensis	k__Bacteria;p__Actinobacteria;c__Actinobacteria;o__Actinomycetales;f__Actinomycetaceae;g__Flaviflexus;s__Flaviflexus massiliensis	1	M4_172998
g__Mobiluncus;s__Mobiluncus curtisii	k__Bacteria;p__Actinobacteria;c__Actinobacteria;o__Actinomycetales;f__Actinomycetaceae;g__Mobiluncus;s__Mobiluncus curtisii	1	M4_129677
g__Mobiluncus;s__Mobiluncus mulieris	k__Bacteria;p__Actinobacteria;c__Actinobacteria;o__Actinomycetales;f__Actinomycetaceae;g__Mobiluncus;s__Mobiluncus mulieris	3	F4_178193	F1_304764	M5_268539
g__Trueperella;s__Trueperella pyogenes	k__Bacteria;p__Actinobacteria;c__Actinobacteria;o__Actinomycetales;f__Actinomycetaceae;g__Trueperella;s__Trueperella pyogenes	6	M5_144949	M5_313011	M1_149257	F3_118338	M5_187996	M4_217932
g__Varibaculum;s__Varibaculum cambriense	k__Bacteria;p__Actinobacteria;c__Actinobacteria;o__Actinomycetales;f__Actinomycetaceae;g__Varibaculum;s__Varibaculum cambriense	1	M5_218914
g__Varibaculum;s__Varibaculum sp. Marseille-P2802	k__Bacteria;p__Actinobacteria;c__Actinobacteria;o__Actinomycetales;f__Actinomycetaceae;g__Varibaculum;s__Varibaculum sp. Marseille-P2802	1	M1_259045
g__Varibaculum;s__Varibaculum timonense	k__Bacteria;p__Actinobacteria;c__Actinobacteria;o__Actinomycetales;f__Actinomycetaceae;g__Varibaculum;s__Varibaculum timonense	18	F1_241225	F3_239953	M1_79265	M3_157155	M1_79267	M1_79266	M4_142774	F3_137370	M5_305516	F5_279872	F5_142420	M2_201468	M5_99902	F2_217653	M4_327288	M1_79268	F3_13252	F3_313299
g__Aeriscardovia;s__Aeriscardovia aeriphila	k__Bacteria;p__Actinobacteria;c__Actinobacteria;o__Bifidobacteriales;f__Bifidobacteriaceae;g__Aeriscardovia;s__Aeriscardovia aeriphila	3	M1_274973	F1_282159	M5_61793
g__Alloscardovia;s__Alloscardovia criceti	k__Bacteria;p__Actinobacteria;c__Actinobacteria;o__Bifidobacteriales;f__Bifidobacteriaceae;g__Alloscardovia;s__Alloscardovia criceti	1	F5_125523
g__Alloscardovia;s__Alloscardovia macacae	k__Bacteria;p__Actinobacteria;c__Actinobacteria;o__Bifidobacteriales;f__Bifidobacteriaceae;g__Alloscardovia;s__Alloscardovia macacae	4	M5_90413	M1_125830	M4_338573	F3_162916
g__Alloscardovia;s__Alloscardovia omnicolens	k__Bacteria;p__Actinobacteria;c__Actinobacteria;o__Bifidobacteriales;f__Bifidobacteriaceae;g__Alloscardovia;s__Alloscardovia omnicolens	2	M3_219837	M3_159482
g__Bifidobacterium;s__Bifidobacterium actinocoloniiforme	k__Bacteria;p__Actinobacteria;c__Actinobacteria;o__Bifidobacteriales;f__Bifidobacteriaceae;g__Bifidobacterium;s__Bifidobacterium actinocoloniiforme	2	M5_168299	F4_178619
g__Bifidobacterium;s__Bifidobacterium adolescentis	k__Bacteria;p__Actinobacteria;c__Actinobacteria;o__Bifidobacteriales;f__Bifidobacteriaceae;g__Bifidobacterium;s__Bifidobacterium adolescentis	24	F1_14231	F2_213600	F5_290097	F4_165999	F2_215439	M1_220632	F2_170368	M5_172394	F2_200591	F1_284409	F2_250116	F4_71255	M1_37233	F4_22775	F3_81459	M5_357112	F5_328517	F1_51159	M5_22856	F5_291062	M4_241074	F4_331948	F3_238764	F5_48825
g__Bifidobacterium;s__Bifidobacterium aesculapii	k__Bacteria;p__Actinobacteria;c__Actinobacteria;o__Bifidobacteriales;f__Bifidobacteriaceae;g__Bifidobacterium;s__Bifidobacterium aesculapii	8	M4_326885	F3_159093	M5_142006	M3_86401	M1_113990	F1_149262	M4_84516	F2_85225
g__Bifidobacterium;s__Bifidobacterium angulatum	k__Bacteria;p__Actinobacteria;c__Actinobacteria;o__Bifidobacteriales;f__Bifidobacteriaceae;g__Bifidobacterium;s__Bifidobacterium angulatum	2	F5_373803	F2_209713
g__Bifidobacterium;s__Bifidobacterium animalis	k__Bacteria;p__Actinobacteria;c__Actinobacteria;o__Bifidobacteriales;f__Bifidobacteriaceae;g__Bifidobacterium;s__Bifidobacterium animalis	6	F4_311728	F2_184969	F3_127074	M3_259602	F2_229121	M2_151457
g__Bifidobacterium;s__Bifidobacterium aquikefiri	k__Bacteria;p__Actinobacteria;c__Actinobacteria;o__Bifidobacteriales;f__Bifidobacteriaceae;g__Bifidobacterium;s__Bifidobacterium aquikefiri	1	F5_182621
g__Bifidobacterium;s__Bifidobacterium asteroides	k__Bacteria;p__Actinobacteria;c__Actinobacteria;o__Bifidobacteriales;f__Bifidobacteriaceae;g__Bifidobacterium;s__Bifidobacterium asteroides	2	M4_73693	F3_218669
g__Bifidobacterium;s__Bifidobacterium biavatii	k__Bacteria;p__Actinobacteria;c__Actinobacteria;o__Bifidobacteriales;f__Bifidobacteriaceae;g__Bifidobacterium;s__Bifidobacterium biavatii	16	F3_214425	M1_243720	F2_61286	M2_115940	F3_214423	F3_190026	F3_57203	F3_26279	M1_68659	F3_10499	F1_29533	F2_57407	F3_159258	F5_294310	F3_5640	F3_214426
g__Bifidobacterium;s__Bifidobacterium bifidum	k__Bacteria;p__Actinobacteria;c__Actinobacteria;o__Bifidobacteriales;f__Bifidobacteriaceae;g__Bifidobacterium;s__Bifidobacterium bifidum	14	M4_72158	F5_119588	F5_109338	F1_68884	F3_182769	F2_85223	M5_253784	M1_392452	F1_161669	M5_179539	M4_74928	F1_17691	M1_37229	M4_74929
g__Bifidobacterium;s__Bifidobacterium bohemicum	k__Bacteria;p__Actinobacteria;c__Actinobacteria;o__Bifidobacteriales;f__Bifidobacteriaceae;g__Bifidobacterium;s__Bifidobacterium bohemicum	1	F5_49093
g__Bifidobacterium;s__Bifidobacterium breve	k__Bacteria;p__Actinobacteria;c__Actinobacteria;o__Bifidobacteriales;f__Bifidobacteriaceae;g__Bifidobacterium;s__Bifidobacterium breve	15	F5_254090	M5_289443	M4_190658	F1_207104	M1_301501	M3_114234	F3_261010	M1_276326	M2_309210	M1_111059	F1_378127	F3_261011	M1_295616	M1_272203	F1_107358
g__Bifidobacterium;s__Bifidobacterium callitrichos	k__Bacteria;p__Actinobacteria;c__Actinobacteria;o__Bifidobacteriales;f__Bifidobacteriaceae;g__Bifidobacterium;s__Bifidobacterium callitrichos	3	M3_83065	F5_294311	F1_346422
g__Bifidobacterium;s__Bifidobacterium catenulatum	k__Bacteria;p__Actinobacteria;c__Actinobacteria;o__Bifidobacteriales;f__Bifidobacteriaceae;g__Bifidobacterium;s__Bifidobacterium catenulatum	2	F1_110612	F4_338080
g__Bifidobacterium;s__Bifidobacterium cuniculi	k__Bacteria;p__Actinobacteria;c__Actinobacteria;o__Bifidobacteriales;f__Bifidobacteriaceae;g__Bifidobacterium;s__Bifidobacterium cuniculi	8	F1_66999	M1_242554	M2_341879	F1_180090	M5_316560	F3_11655	M5_165913	M4_220097
g__Bifidobacterium;s__Bifidobacterium dentium	k__Bacteria;p__Actinobacteria;c__Actinobacteria;o__Bifidobacteriales;f__Bifidobacteriaceae;g__Bifidobacterium;s__Bifidobacterium dentium	6	F3_147607	F1_28651	F5_27180	M1_374758	M1_278733	M1_355516
g__Bifidobacterium;s__Bifidobacterium eulemuris	k__Bacteria;p__Actinobacteria;c__Actinobacteria;o__Bifidobacteriales;f__Bifidobacteriaceae;g__Bifidobacterium;s__Bifidobacterium eulemuris	10	F4_256305	F3_127317	M1_321186	F5_286097	M1_249645	M4_95112	F5_179076	F5_123560	F1_171054	F5_179077
g__Bifidobacterium;s__Bifidobacterium gallicum	k__Bacteria;p__Actinobacteria;c__Actinobacteria;o__Bifidobacteriales;f__Bifidobacteriaceae;g__Bifidobacterium;s__Bifidobacterium gallicum	1	M5_33832
g__Bifidobacterium;s__Bifidobacterium gallinarum	k__Bacteria;p__Actinobacteria;c__Actinobacteria;o__Bifidobacteriales;f__Bifidobacteriaceae;g__Bifidobacterium;s__Bifidobacterium gallinarum	13	F3_189621	F5_263848	M2_268296	F3_253023	M1_289625	M5_177951	F3_320409	F3_312123	F4_248399	M1_211727	F5_109584	F3_149821	F3_260005
g__Bifidobacterium;s__Bifidobacterium hapali	k__Bacteria;p__Actinobacteria;c__Actinobacteria;o__Bifidobacteriales;f__Bifidobacteriaceae;g__Bifidobacterium;s__Bifidobacterium hapali	2	M1_103379	F4_244958
g__Bifidobacterium;s__Bifidobacterium indicum	k__Bacteria;p__Actinobacteria;c__Actinobacteria;o__Bifidobacteriales;f__Bifidobacteriaceae;g__Bifidobacterium;s__Bifidobacterium indicum	4	M1_37228	M1_392448	M1_37231	M1_37234
g__Bifidobacterium;s__Bifidobacterium kashiwanohense	k__Bacteria;p__Actinobacteria;c__Actinobacteria;o__Bifidobacteriales;f__Bifidobacteriaceae;g__Bifidobacterium;s__Bifidobacterium kashiwanohense	1	F1_33231
g__Bifidobacterium;s__Bifidobacterium lemurum	k__Bacteria;p__Actinobacteria;c__Actinobacteria;o__Bifidobacteriales;f__Bifidobacteriaceae;g__Bifidobacterium;s__Bifidobacterium lemurum	15	F3_184287	F5_223026	F5_282818	F3_198516	M2_251709	F3_322249	F3_49866	M2_173281	F3_182471	F4_169968	M2_131637	M5_365380	F3_194101	M5_134652	M5_238933
g__Bifidobacterium;s__Bifidobacterium longum	k__Bacteria;p__Actinobacteria;c__Actinobacteria;o__Bifidobacteriales;f__Bifidobacteriaceae;g__Bifidobacterium;s__Bifidobacterium longum	47	M4_255023	M4_306176	M4_137297	M1_166494	F1_233164	F2_98578	F3_176199	F3_230225	M1_329015	M5_249034	M5_271338	M1_76374	M5_354984	M3_146329	F3_6741	M5_182311	M2_110954	M2_201896	F5_45320	F3_101254	F3_277383	M5_249035	M5_338265	M1_76373	M5_215664	F4_168172	M4_116248	M4_113707	M1_137187	M5_213178	M5_139459	M4_171435	M5_48024	M2_202446	M4_283220	F2_118383	M2_241427	F5_132089	M1_124689	F1_63651	F3_261241	M2_194929	F5_4796	F5_199260	F3_120877	M1_266409	F3_156419
g__Bifidobacterium;s__Bifidobacterium magnum	k__Bacteria;p__Actinobacteria;c__Actinobacteria;o__Bifidobacteriales;f__Bifidobacteriaceae;g__Bifidobacterium;s__Bifidobacterium magnum	2	F3_210686	F5_282018
g__Bifidobacterium;s__Bifidobacterium merycicum	k__Bacteria;p__Actinobacteria;c__Actinobacteria;o__Bifidobacteriales;f__Bifidobacteriaceae;g__Bifidobacterium;s__Bifidobacterium merycicum	4	F3_205939	F3_103151	F3_203386	F5_217470
g__Bifidobacterium;s__Bifidobacterium mongoliense	k__Bacteria;p__Actinobacteria;c__Actinobacteria;o__Bifidobacteriales;f__Bifidobacteriaceae;g__Bifidobacterium;s__Bifidobacterium mongoliense	2	M1_210974	M1_295615
g__Bifidobacterium;s__Bifidobacterium moukalabense	k__Bacteria;p__Actinobacteria;c__Actinobacteria;o__Bifidobacteriales;f__Bifidobacteriaceae;g__Bifidobacterium;s__Bifidobacterium moukalabense	2	F3_176205	M4_255694
g__Bifidobacterium;s__Bifidobacterium myosotis	k__Bacteria;p__Actinobacteria;c__Actinobacteria;o__Bifidobacteriales;f__Bifidobacteriaceae;g__Bifidobacterium;s__Bifidobacterium myosotis	1	F5_96158
g__Bifidobacterium;s__Bifidobacterium pseudocatenulatum	k__Bacteria;p__Actinobacteria;c__Actinobacteria;o__Bifidobacteriales;f__Bifidobacteriaceae;g__Bifidobacterium;s__Bifidobacterium pseudocatenulatum	8	F3_304892	F3_320532	M2_256785	M5_201461	F5_148284	F3_273089	M1_128129	F3_259371
g__Bifidobacterium;s__Bifidobacterium pseudocatenulatum CAG:263	k__Bacteria;p__Actinobacteria;c__Actinobacteria;o__Bifidobacteriales;f__Bifidobacteriaceae;g__Bifidobacterium;s__Bifidobacterium pseudocatenulatum CAG:263	2	M5_42815	F1_269584
g__Bifidobacterium;s__Bifidobacterium pseudolongum	k__Bacteria;p__Actinobacteria;c__Actinobacteria;o__Bifidobacteriales;f__Bifidobacteriaceae;g__Bifidobacterium;s__Bifidobacterium pseudolongum	1	F1_137182
g__Bifidobacterium;s__Bifidobacterium psychraerophilum	k__Bacteria;p__Actinobacteria;c__Actinobacteria;o__Bifidobacteriales;f__Bifidobacteriaceae;g__Bifidobacterium;s__Bifidobacterium psychraerophilum	6	F4_339719	F3_105535	M2_319139	F1_176176	F3_23148	M5_222854
g__Bifidobacterium;s__Bifidobacterium pullorum	k__Bacteria;p__Actinobacteria;c__Actinobacteria;o__Bifidobacteriales;f__Bifidobacteriaceae;g__Bifidobacterium;s__Bifidobacterium pullorum	19	M1_272954	F5_338304	M2_296163	F5_4304	M5_310035	F3_146956	M2_224805	F3_154994	F3_319748	F3_154992	M3_74553	M2_209072	F5_245708	F1_384449	F4_157597	F1_164767	F5_363774	F3_236867	F4_206806
g__Bifidobacterium;s__Bifidobacterium reuteri	k__Bacteria;p__Actinobacteria;c__Actinobacteria;o__Bifidobacteriales;f__Bifidobacteriaceae;g__Bifidobacterium;s__Bifidobacterium reuteri	10	F5_358194	F4_101851	F5_179075	F4_153787	F4_90790	M1_293256	F4_90789	F3_56282	F4_90787	M2_165144
g__Bifidobacterium;s__Bifidobacterium ruminantium	k__Bacteria;p__Actinobacteria;c__Actinobacteria;o__Bifidobacteriales;f__Bifidobacteriaceae;g__Bifidobacterium;s__Bifidobacterium ruminantium	2	F4_64831	F4_254816
g__Bifidobacterium;s__Bifidobacterium saeculare	k__Bacteria;p__Actinobacteria;c__Actinobacteria;o__Bifidobacteriales;f__Bifidobacteriaceae;g__Bifidobacterium;s__Bifidobacterium saeculare	18	F2_83309	F3_229049	F5_16962	F3_84224	F5_195037	F4_323943	F5_191096	M1_127353	F3_158945	F4_236933	F5_297786	M4_285944	F3_89500	F4_193941	F5_100250	F3_49865	F1_180325	F2_197384
g__Bifidobacterium;s__Bifidobacterium saguini	k__Bacteria;p__Actinobacteria;c__Actinobacteria;o__Bifidobacteriales;f__Bifidobacteriaceae;g__Bifidobacterium;s__Bifidobacterium saguini	10	F5_56669	F2_115916	F1_193041	F2_267834	M1_182904	M4_306861	F3_151882	M4_120019	F2_56319	M5_307285
g__Bifidobacterium;s__Bifidobacterium scardovii	k__Bacteria;p__Actinobacteria;c__Actinobacteria;o__Bifidobacteriales;f__Bifidobacteriaceae;g__Bifidobacterium;s__Bifidobacterium scardovii	20	M5_89702	M2_190251	M1_178841	M2_277596	F5_151604	M3_151	F1_220235	M5_324730	F5_311035	F5_218020	F3_285342	M5_1497	F5_253581	F1_220233	M1_251243	F5_117485	M3_28076	F4_189229	F2_93961	F3_6998
g__Bifidobacterium;s__Bifidobacterium sp. 56_9_plus	k__Bacteria;p__Actinobacteria;c__Actinobacteria;o__Bifidobacteriales;f__Bifidobacteriaceae;g__Bifidobacterium;s__Bifidobacterium sp. 56_9_plus	2	M1_195850	F5_252751
g__Bifidobacterium;s__Bifidobacterium sp. 70	k__Bacteria;p__Actinobacteria;c__Actinobacteria;o__Bifidobacteriales;f__Bifidobacteriaceae;g__Bifidobacterium;s__Bifidobacterium sp. 70	2	F5_179320	F3_111346
g__Bifidobacterium;s__Bifidobacterium sp. 71	k__Bacteria;p__Actinobacteria;c__Actinobacteria;o__Bifidobacteriales;f__Bifidobacteriaceae;g__Bifidobacterium;s__Bifidobacterium sp. 71	1	M5_259682
g__Bifidobacterium;s__Bifidobacterium sp. A11	k__Bacteria;p__Actinobacteria;c__Actinobacteria;o__Bifidobacteriales;f__Bifidobacteriaceae;g__Bifidobacterium;s__Bifidobacterium sp. A11	1	M2_66002
g__Bifidobacterium;s__Bifidobacterium sp. AGR2158	k__Bacteria;p__Actinobacteria;c__Actinobacteria;o__Bifidobacteriales;f__Bifidobacteriaceae;g__Bifidobacterium;s__Bifidobacterium sp. AGR2158	1	M4_165672
g__Bifidobacterium;s__Bifidobacterium sp. MSTE12	k__Bacteria;p__Actinobacteria;c__Actinobacteria;o__Bifidobacteriales;f__Bifidobacteriaceae;g__Bifidobacterium;s__Bifidobacterium sp. MSTE12	1	F3_221845
g__Bifidobacterium;s__Bifidobacterium sp. N4G05	k__Bacteria;p__Actinobacteria;c__Actinobacteria;o__Bifidobacteriales;f__Bifidobacteriaceae;g__Bifidobacterium;s__Bifidobacterium sp. N4G05	1	M2_256841
g__Bifidobacterium;s__Bifidobacterium sp. N5G01	k__Bacteria;p__Actinobacteria;c__Actinobacteria;o__Bifidobacteriales;f__Bifidobacteriaceae;g__Bifidobacterium;s__Bifidobacterium sp. N5G01	1	F3_283556
g__Bifidobacterium;s__Bifidobacterium sp. TRE 1	k__Bacteria;p__Actinobacteria;c__Actinobacteria;o__Bifidobacteriales;f__Bifidobacteriaceae;g__Bifidobacterium;s__Bifidobacterium sp. TRE 1	3	F3_169373	M2_335421	F3_299151
g__Bifidobacterium;s__Bifidobacterium sp. TRE D	k__Bacteria;p__Actinobacteria;c__Actinobacteria;o__Bifidobacteriales;f__Bifidobacteriaceae;g__Bifidobacterium;s__Bifidobacterium sp. TRE D	2	F4_590	M1_178840
g__Bifidobacterium;s__Bifidobacterium sp. TRE H	k__Bacteria;p__Actinobacteria;c__Actinobacteria;o__Bifidobacteriales;f__Bifidobacteriaceae;g__Bifidobacterium;s__Bifidobacterium sp. TRE H	4	F5_106096	F5_134067	F4_91979	F1_64772
g__Bifidobacterium;s__Bifidobacterium sp. TRI 7	k__Bacteria;p__Actinobacteria;c__Actinobacteria;o__Bifidobacteriales;f__Bifidobacteriaceae;g__Bifidobacterium;s__Bifidobacterium sp. TRI 7	3	F4_174578	M2_146340	M4_133231
g__Bifidobacterium;s__Bifidobacterium stellenboschense	k__Bacteria;p__Actinobacteria;c__Actinobacteria;o__Bifidobacteriales;f__Bifidobacteriaceae;g__Bifidobacterium;s__Bifidobacterium stellenboschense	5	F5_34481	F3_322248	F5_88469	F5_156706	F5_245426
g__Bifidobacterium;s__Bifidobacterium subtile	k__Bacteria;p__Actinobacteria;c__Actinobacteria;o__Bifidobacteriales;f__Bifidobacteriaceae;g__Bifidobacterium;s__Bifidobacterium subtile	5	M5_139575	M5_178011	M2_76057	M5_168414	F5_275593
g__Bifidobacterium;s__Bifidobacterium thermacidophilum	k__Bacteria;p__Actinobacteria;c__Actinobacteria;o__Bifidobacteriales;f__Bifidobacteriaceae;g__Bifidobacterium;s__Bifidobacterium thermacidophilum	8	F3_170551	F5_4802	M1_255849	F5_136098	F5_166043	F5_119621	F3_776	M5_270629
g__Bifidobacterium;s__Bifidobacterium thermophilum	k__Bacteria;p__Actinobacteria;c__Actinobacteria;o__Bifidobacteriales;f__Bifidobacteriaceae;g__Bifidobacterium;s__Bifidobacterium thermophilum	3	F5_357747	F2_178164	F4_150251
g__Bifidobacterium;s__Bifidobacterium tissieri	k__Bacteria;p__Actinobacteria;c__Actinobacteria;o__Bifidobacteriales;f__Bifidobacteriaceae;g__Bifidobacterium;s__Bifidobacterium tissieri	4	M1_270893	M1_140707	F1_388800	M5_52916
g__Bifidobacterium;s__Bifidobacterium tsurumiense	k__Bacteria;p__Actinobacteria;c__Actinobacteria;o__Bifidobacteriales;f__Bifidobacteriaceae;g__Bifidobacterium;s__Bifidobacterium tsurumiense	2	M5_62654	M1_113993
g__Bifidobacterium;s__Bifidobacterium vansinderenii	k__Bacteria;p__Actinobacteria;c__Actinobacteria;o__Bifidobacteriales;f__Bifidobacteriaceae;g__Bifidobacterium;s__Bifidobacterium vansinderenii	9	M4_250608	F3_278741	M2_152857	F1_239654	F3_312040	M1_243022	M4_307224	F4_244834	M2_124663
g__Gardnerella;s__Gardnerella vaginalis	k__Bacteria;p__Actinobacteria;c__Actinobacteria;o__Bifidobacteriales;f__Bifidobacteriaceae;g__Gardnerella;s__Gardnerella vaginalis	11	F3_241448	F4_176113	M5_56188	M1_233226	F3_176516	M5_90992	F2_228176	F2_171950	F5_252192	M1_334694	F1_241479
g__Parascardovia;s__Parascardovia denticolens	k__Bacteria;p__Actinobacteria;c__Actinobacteria;o__Bifidobacteriales;f__Bifidobacteriaceae;g__Parascardovia;s__Parascardovia denticolens	2	F2_255494	M5_110932
g__Pseudoscardovia;s__Pseudoscardovia radai	k__Bacteria;p__Actinobacteria;c__Actinobacteria;o__Bifidobacteriales;f__Bifidobacteriaceae;g__Pseudoscardovia;s__Pseudoscardovia radai	6	F3_299224	M4_263653	F3_11859	F4_236498	M4_44498	F1_121915
g__Pseudoscardovia;s__Pseudoscardovia suis	k__Bacteria;p__Actinobacteria;c__Actinobacteria;o__Bifidobacteriales;f__Bifidobacteriaceae;g__Pseudoscardovia;s__Pseudoscardovia suis	1	F3_302036
g__Scardovia;s__Scardovia inopinata	k__Bacteria;p__Actinobacteria;c__Actinobacteria;o__Bifidobacteriales;f__Bifidobacteriaceae;g__Scardovia;s__Scardovia inopinata	3	F2_182353	F1_278836	M2_316562
g__Scardovia;s__Scardovia wiggsiae	k__Bacteria;p__Actinobacteria;c__Actinobacteria;o__Bifidobacteriales;f__Bifidobacteriaceae;g__Scardovia;s__Scardovia wiggsiae	4	F3_254116	M1_84812	F5_382996	F5_220046
g__Unclassified;s__Bifidobacteriales bacterium 56_10	k__Bacteria;p__Actinobacteria;c__Actinobacteria;o__Bifidobacteriales;f__Unclassified;g__Unclassified;s__Bifidobacteriales bacterium 56_10	3	F3_159458	F3_248063	M1_207232
g__Corynebacterium;s__Corynebacterium diphtheriae	k__Bacteria;p__Actinobacteria;c__Actinobacteria;o__Corynebacteriales;f__Corynebacteriaceae;g__Corynebacterium;s__Corynebacterium diphtheriae	1	M1_60376
g__Corynebacterium;s__Corynebacterium efficiens	k__Bacteria;p__Actinobacteria;c__Actinobacteria;o__Corynebacteriales;f__Corynebacteriaceae;g__Corynebacterium;s__Corynebacterium efficiens	1	M4_182108
g__Corynebacterium;s__Corynebacterium frankenforstense	k__Bacteria;p__Actinobacteria;c__Actinobacteria;o__Corynebacteriales;f__Corynebacteriaceae;g__Corynebacterium;s__Corynebacterium frankenforstense	1	M1_288551
g__Corynebacterium;s__Corynebacterium glucuronolyticum	k__Bacteria;p__Actinobacteria;c__Actinobacteria;o__Corynebacteriales;f__Corynebacteriaceae;g__Corynebacterium;s__Corynebacterium glucuronolyticum	1	M4_263106
g__Corynebacterium;s__Corynebacterium glutamicum	k__Bacteria;p__Actinobacteria;c__Actinobacteria;o__Corynebacteriales;f__Corynebacteriaceae;g__Corynebacterium;s__Corynebacterium glutamicum	1	F5_183746
g__Corynebacterium;s__Corynebacterium glyciniphilum	k__Bacteria;p__Actinobacteria;c__Actinobacteria;o__Corynebacteriales;f__Corynebacteriaceae;g__Corynebacterium;s__Corynebacterium glyciniphilum	2	M2_336654	M2_185171
g__Corynebacterium;s__Corynebacterium halotolerans	k__Bacteria;p__Actinobacteria;c__Actinobacteria;o__Corynebacteriales;f__Corynebacteriaceae;g__Corynebacterium;s__Corynebacterium halotolerans	1	F3_160906
g__Corynebacterium;s__Corynebacterium lowii	k__Bacteria;p__Actinobacteria;c__Actinobacteria;o__Corynebacteriales;f__Corynebacteriaceae;g__Corynebacterium;s__Corynebacterium lowii	2	M5_5519	F4_12741
g__Corynebacterium;s__Corynebacterium phocae	k__Bacteria;p__Actinobacteria;c__Actinobacteria;o__Corynebacteriales;f__Corynebacteriaceae;g__Corynebacterium;s__Corynebacterium phocae	1	F4_258247
g__Corynebacterium;s__Corynebacterium pseudotuberculosis	k__Bacteria;p__Actinobacteria;c__Actinobacteria;o__Corynebacteriales;f__Corynebacteriaceae;g__Corynebacterium;s__Corynebacterium pseudotuberculosis	1	M5_156438
g__Corynebacterium;s__Corynebacterium sp. CNJ-954	k__Bacteria;p__Actinobacteria;c__Actinobacteria;o__Corynebacteriales;f__Corynebacteriaceae;g__Corynebacterium;s__Corynebacterium sp. CNJ-954	1	M5_79441
g__Corynebacterium;s__Corynebacterium sp. EPI-003-04-2554_SCH2473622	k__Bacteria;p__Actinobacteria;c__Actinobacteria;o__Corynebacteriales;f__Corynebacteriaceae;g__Corynebacterium;s__Corynebacterium sp. EPI-003-04-2554_SCH2473622	1	F5_84517
g__Corynebacterium;s__Corynebacterium sp. HMSC073D01	k__Bacteria;p__Actinobacteria;c__Actinobacteria;o__Corynebacteriales;f__Corynebacteriaceae;g__Corynebacterium;s__Corynebacterium sp. HMSC073D01	1	F3_170197
g__Corynebacterium;s__Corynebacterium stationis	k__Bacteria;p__Actinobacteria;c__Actinobacteria;o__Corynebacteriales;f__Corynebacteriaceae;g__Corynebacterium;s__Corynebacterium stationis	1	F4_90079
g__Corynebacterium;s__Corynebacterium uterequi	k__Bacteria;p__Actinobacteria;c__Actinobacteria;o__Corynebacteriales;f__Corynebacteriaceae;g__Corynebacterium;s__Corynebacterium uterequi	4	M1_194010	F3_211534	F3_250006	F3_118337
g__Corynebacterium;s__Corynebacterium vitaeruminis	k__Bacteria;p__Actinobacteria;c__Actinobacteria;o__Corynebacteriales;f__Corynebacteriaceae;g__Corynebacterium;s__Corynebacterium vitaeruminis	1	F3_129975
g__Turicella;s__Turicella otitidis	k__Bacteria;p__Actinobacteria;c__Actinobacteria;o__Corynebacteriales;f__Corynebacteriaceae;g__Turicella;s__Turicella otitidis	1	M5_126095
g__Gordonia;s__Gordonia effusa	k__Bacteria;p__Actinobacteria;c__Actinobacteria;o__Corynebacteriales;f__Gordoniaceae;g__Gordonia;s__Gordonia effusa	1	F4_202631
g__Gordonia;s__Gordonia kroppenstedtii	k__Bacteria;p__Actinobacteria;c__Actinobacteria;o__Corynebacteriales;f__Gordoniaceae;g__Gordonia;s__Gordonia kroppenstedtii	1	M2_70016
g__Gordonia;s__Gordonia sihwensis	k__Bacteria;p__Actinobacteria;c__Actinobacteria;o__Corynebacteriales;f__Gordoniaceae;g__Gordonia;s__Gordonia sihwensis	1	F3_161962
g__Gordonia;s__Gordonia sp. KTR9	k__Bacteria;p__Actinobacteria;c__Actinobacteria;o__Corynebacteriales;f__Gordoniaceae;g__Gordonia;s__Gordonia sp. KTR9	1	M5_87772
g__Skermania;s__Skermania piniformis	k__Bacteria;p__Actinobacteria;c__Actinobacteria;o__Corynebacteriales;f__Gordoniaceae;g__Skermania;s__Skermania piniformis	1	F5_291872
g__Mycobacterium;s__Mycobacterium abscessus	k__Bacteria;p__Actinobacteria;c__Actinobacteria;o__Corynebacteriales;f__Mycobacteriaceae;g__Mycobacterium;s__Mycobacterium abscessus	18	M2_238575	M4_118844	F1_348017	M4_96444	M1_264458	F3_51912	F5_130243	M5_90390	M3_204058	M3_177591	M3_35057	M1_264457	M1_360014	F3_258775	F1_380207	M5_70775	F1_238109	M3_83247
g__Mycobacterium;s__Mycobacterium algericum	k__Bacteria;p__Actinobacteria;c__Actinobacteria;o__Corynebacteriales;f__Mycobacteriaceae;g__Mycobacterium;s__Mycobacterium algericum	2	M2_144500	F5_49450
g__Mycobacterium;s__Mycobacterium houstonense	k__Bacteria;p__Actinobacteria;c__Actinobacteria;o__Corynebacteriales;f__Mycobacteriaceae;g__Mycobacterium;s__Mycobacterium houstonense	2	M1_372291	M4_205534
g__Mycobacterium;s__Mycobacterium kumamotonense	k__Bacteria;p__Actinobacteria;c__Actinobacteria;o__Corynebacteriales;f__Mycobacteriaceae;g__Mycobacterium;s__Mycobacterium kumamotonense	7	F4_360473	M5_187299	F5_242294	F2_208351	M5_168842	F3_181954	F3_124047
g__Mycobacterium;s__Mycobacterium minnesotense	k__Bacteria;p__Actinobacteria;c__Actinobacteria;o__Corynebacteriales;f__Mycobacteriaceae;g__Mycobacterium;s__Mycobacterium minnesotense	1	F3_239481
g__Mycobacterium;s__Mycobacterium parafortuitum	k__Bacteria;p__Actinobacteria;c__Actinobacteria;o__Corynebacteriales;f__Mycobacteriaceae;g__Mycobacterium;s__Mycobacterium parafortuitum	1	M5_356254
g__Mycobacterium;s__Mycobacterium sinense	k__Bacteria;p__Actinobacteria;c__Actinobacteria;o__Corynebacteriales;f__Mycobacteriaceae;g__Mycobacterium;s__Mycobacterium sinense	1	F3_150070
g__Mycobacterium;s__Mycobacterium sp. 1100029.7	k__Bacteria;p__Actinobacteria;c__Actinobacteria;o__Corynebacteriales;f__Mycobacteriaceae;g__Mycobacterium;s__Mycobacterium sp. 1100029.7	1	F2_205502
g__Mycobacterium;s__Mycobacterium sp. 1465703.0	k__Bacteria;p__Actinobacteria;c__Actinobacteria;o__Corynebacteriales;f__Mycobacteriaceae;g__Mycobacterium;s__Mycobacterium sp. 1465703.0	1	F4_346893
g__Mycobacterium;s__Mycobacterium sp. 852013-50142_SCH4511227	k__Bacteria;p__Actinobacteria;c__Actinobacteria;o__Corynebacteriales;f__Mycobacteriaceae;g__Mycobacterium;s__Mycobacterium sp. 852013-50142_SCH4511227	1	F4_119225
g__Mycobacterium;s__Mycobacterium sp. E740	k__Bacteria;p__Actinobacteria;c__Actinobacteria;o__Corynebacteriales;f__Mycobacteriaceae;g__Mycobacterium;s__Mycobacterium sp. E740	1	F4_254219
g__Mycobacterium;s__Mycobacterium sp. IS-1556	k__Bacteria;p__Actinobacteria;c__Actinobacteria;o__Corynebacteriales;f__Mycobacteriaceae;g__Mycobacterium;s__Mycobacterium sp. IS-1556	1	F1_102261
g__Mycobacterium;s__Mycobacterium sp. IS-836	k__Bacteria;p__Actinobacteria;c__Actinobacteria;o__Corynebacteriales;f__Mycobacteriaceae;g__Mycobacterium;s__Mycobacterium sp. IS-836	1	F3_52059
g__Mycobacterium;s__Mycobacterium sp. MS1601	k__Bacteria;p__Actinobacteria;c__Actinobacteria;o__Corynebacteriales;f__Mycobacteriaceae;g__Mycobacterium;s__Mycobacterium sp. MS1601	1	M1_284794
g__Mycobacterium;s__Mycobacterium sp. UM_WWY	k__Bacteria;p__Actinobacteria;c__Actinobacteria;o__Corynebacteriales;f__Mycobacteriaceae;g__Mycobacterium;s__Mycobacterium sp. UM_WWY	1	F1_192401
g__Mycobacterium;s__Mycobacterium triplex	k__Bacteria;p__Actinobacteria;c__Actinobacteria;o__Corynebacteriales;f__Mycobacteriaceae;g__Mycobacterium;s__Mycobacterium triplex	1	F4_345250
g__Mycobacterium;s__Mycobacterium tuberculosis	k__Bacteria;p__Actinobacteria;c__Actinobacteria;o__Corynebacteriales;f__Mycobacteriaceae;g__Mycobacterium;s__Mycobacterium tuberculosis	2	M2_136319	F3_261537
g__Nocardia;s__Nocardia acidivorans	k__Bacteria;p__Actinobacteria;c__Actinobacteria;o__Corynebacteriales;f__Nocardiaceae;g__Nocardia;s__Nocardia acidivorans	1	F5_121165
g__Nocardia;s__Nocardia arthritidis	k__Bacteria;p__Actinobacteria;c__Actinobacteria;o__Corynebacteriales;f__Nocardiaceae;g__Nocardia;s__Nocardia arthritidis	1	F5_317386
g__Nocardia;s__Nocardia beijingensis	k__Bacteria;p__Actinobacteria;c__Actinobacteria;o__Corynebacteriales;f__Nocardiaceae;g__Nocardia;s__Nocardia beijingensis	1	F4_176108
g__Nocardia;s__Nocardia coubleae	k__Bacteria;p__Actinobacteria;c__Actinobacteria;o__Corynebacteriales;f__Nocardiaceae;g__Nocardia;s__Nocardia coubleae	1	F3_91383
g__Nocardia;s__Nocardia donostiensis	k__Bacteria;p__Actinobacteria;c__Actinobacteria;o__Corynebacteriales;f__Nocardiaceae;g__Nocardia;s__Nocardia donostiensis	1	M3_132160
g__Nocardia;s__Nocardia farcinica	k__Bacteria;p__Actinobacteria;c__Actinobacteria;o__Corynebacteriales;f__Nocardiaceae;g__Nocardia;s__Nocardia farcinica	4	M2_108486	M5_222884	F3_52060	F4_136661
g__Nocardia;s__Nocardia flavorosea	k__Bacteria;p__Actinobacteria;c__Actinobacteria;o__Corynebacteriales;f__Nocardiaceae;g__Nocardia;s__Nocardia flavorosea	1	M5_168200
g__Nocardia;s__Nocardia ignorata	k__Bacteria;p__Actinobacteria;c__Actinobacteria;o__Corynebacteriales;f__Nocardiaceae;g__Nocardia;s__Nocardia ignorata	2	F5_77139	F5_380769
g__Nocardia;s__Nocardia jejuensis	k__Bacteria;p__Actinobacteria;c__Actinobacteria;o__Corynebacteriales;f__Nocardiaceae;g__Nocardia;s__Nocardia jejuensis	1	M4_140316
g__Nocardia;s__Nocardia pseudobrasiliensis	k__Bacteria;p__Actinobacteria;c__Actinobacteria;o__Corynebacteriales;f__Nocardiaceae;g__Nocardia;s__Nocardia pseudobrasiliensis	1	M1_132389
g__Nocardia;s__Nocardia tenerifensis	k__Bacteria;p__Actinobacteria;c__Actinobacteria;o__Corynebacteriales;f__Nocardiaceae;g__Nocardia;s__Nocardia tenerifensis	1	F5_265391
g__Nocardia;s__Nocardia terpenica	k__Bacteria;p__Actinobacteria;c__Actinobacteria;o__Corynebacteriales;f__Nocardiaceae;g__Nocardia;s__Nocardia terpenica	1	F3_168909
g__Nocardia;s__Nocardia thailandica	k__Bacteria;p__Actinobacteria;c__Actinobacteria;o__Corynebacteriales;f__Nocardiaceae;g__Nocardia;s__Nocardia thailandica	1	F3_79355
g__Rhodococcus;s__Rhodococcus kunmingensis	k__Bacteria;p__Actinobacteria;c__Actinobacteria;o__Corynebacteriales;f__Nocardiaceae;g__Rhodococcus;s__Rhodococcus kunmingensis	1	M4_270458
g__Rhodococcus;s__Rhodococcus ruber	k__Bacteria;p__Actinobacteria;c__Actinobacteria;o__Corynebacteriales;f__Nocardiaceae;g__Rhodococcus;s__Rhodococcus ruber	1	M5_359285
g__Rhodococcus;s__Rhodococcus sp. ACS1	k__Bacteria;p__Actinobacteria;c__Actinobacteria;o__Corynebacteriales;f__Nocardiaceae;g__Rhodococcus;s__Rhodococcus sp. ACS1	1	M2_48614
g__Rhodococcus;s__Rhodococcus sp. M8	k__Bacteria;p__Actinobacteria;c__Actinobacteria;o__Corynebacteriales;f__Nocardiaceae;g__Rhodococcus;s__Rhodococcus sp. M8	1	M1_300691
g__Rhodococcus;s__Rhodococcus sp. OK302	k__Bacteria;p__Actinobacteria;c__Actinobacteria;o__Corynebacteriales;f__Nocardiaceae;g__Rhodococcus;s__Rhodococcus sp. OK302	2	M1_127622	M5_315069
g__Tsukamurella;s__Tsukamurella tyrosinosolvens	k__Bacteria;p__Actinobacteria;c__Actinobacteria;o__Corynebacteriales;f__Tsukamurellaceae;g__Tsukamurella;s__Tsukamurella tyrosinosolvens	2	F5_257797	M2_77499
g__Lawsonella;s__Lawsonella clevelandensis	k__Bacteria;p__Actinobacteria;c__Actinobacteria;o__Corynebacteriales;f__Unclassified;g__Lawsonella;s__Lawsonella clevelandensis	1	M5_161413
g__Williamsia;s__Williamsia muralis	k__Bacteria;p__Actinobacteria;c__Actinobacteria;o__Corynebacteriales;f__Williamsiaceae;g__Williamsia;s__Williamsia muralis	1	F3_189354
g__Williamsia;s__Williamsia sterculiae	k__Bacteria;p__Actinobacteria;c__Actinobacteria;o__Corynebacteriales;f__Williamsiaceae;g__Williamsia;s__Williamsia sterculiae	2	M2_53803	F2_142554
g__Frankia;s__Frankia sp. AgBag.3	k__Bacteria;p__Actinobacteria;c__Actinobacteria;o__Frankiales;f__Frankiaceae;g__Frankia;s__Frankia sp. AgBag.3	1	F3_111015
g__Frankia;s__Frankia sp. EI5c	k__Bacteria;p__Actinobacteria;c__Actinobacteria;o__Frankiales;f__Frankiaceae;g__Frankia;s__Frankia sp. EI5c	1	M4_1661
g__Frankia;s__Frankia sp. EUN1f	k__Bacteria;p__Actinobacteria;c__Actinobacteria;o__Frankiales;f__Frankiaceae;g__Frankia;s__Frankia sp. EUN1f	1	M2_325629
g__Jatrophihabitans;s__Jatrophihabitans endophyticus	k__Bacteria;p__Actinobacteria;c__Actinobacteria;o__Frankiales;f__Frankiaceae;g__Jatrophihabitans;s__Jatrophihabitans endophyticus	1	F1_308448
g__Blastococcus;s__Blastococcus saxobsidens	k__Bacteria;p__Actinobacteria;c__Actinobacteria;o__Geodermatophilales;f__Geodermatophilaceae;g__Blastococcus;s__Blastococcus saxobsidens	1	F5_277055
g__Geodermatophilus;s__Geodermatophilus obscurus	k__Bacteria;p__Actinobacteria;c__Actinobacteria;o__Geodermatophilales;f__Geodermatophilaceae;g__Geodermatophilus;s__Geodermatophilus obscurus	1	F5_34753
g__Geodermatophilus;s__Geodermatophilus sp. DSM 45219	k__Bacteria;p__Actinobacteria;c__Actinobacteria;o__Geodermatophilales;f__Geodermatophilaceae;g__Geodermatophilus;s__Geodermatophilus sp. DSM 45219	1	M1_337266
g__Glycomyces;s__Glycomyces tenuis	k__Bacteria;p__Actinobacteria;c__Actinobacteria;o__Glycomycetales;f__Glycomycetaceae;g__Glycomyces;s__Glycomyces tenuis	1	M4_122574
g__Stackebrandtia;s__Stackebrandtia nassauensis	k__Bacteria;p__Actinobacteria;c__Actinobacteria;o__Glycomycetales;f__Glycomycetaceae;g__Stackebrandtia;s__Stackebrandtia nassauensis	2	F1_248291	M4_327161
g__Jiangella;s__Jiangella alba	k__Bacteria;p__Actinobacteria;c__Actinobacteria;o__Jiangellales;f__Jiangellaceae;g__Jiangella;s__Jiangella alba	1	M5_153406
g__Jiangella;s__Jiangella sp. DSM 45060	k__Bacteria;p__Actinobacteria;c__Actinobacteria;o__Jiangellales;f__Jiangellaceae;g__Jiangella;s__Jiangella sp. DSM 45060	1	M4_73973
g__Angustibacter;s__Angustibacter sp. Root456	k__Bacteria;p__Actinobacteria;c__Actinobacteria;o__Kineosporiales;f__Kineosporiaceae;g__Angustibacter;s__Angustibacter sp. Root456	1	M4_137444
g__Kineosporia;s__Kineosporia sp. A_224	k__Bacteria;p__Actinobacteria;c__Actinobacteria;o__Kineosporiales;f__Kineosporiaceae;g__Kineosporia;s__Kineosporia sp. A_224	1	F1_226074
g__Beutenbergia;s__Beutenbergia cavernae	k__Bacteria;p__Actinobacteria;c__Actinobacteria;o__Micrococcales;f__Beutenbergiaceae;g__Beutenbergia;s__Beutenbergia cavernae	2	M5_224558	M1_336105
g__Brevibacterium;s__Brevibacterium linens	k__Bacteria;p__Actinobacteria;c__Actinobacteria;o__Micrococcales;f__Brevibacteriaceae;g__Brevibacterium;s__Brevibacterium linens	2	M2_309160	M3_54462
g__Actinotalea;s__Actinotalea ferrariae	k__Bacteria;p__Actinobacteria;c__Actinobacteria;o__Micrococcales;f__Cellulomonadaceae;g__Actinotalea;s__Actinotalea ferrariae	1	M2_134084
g__Cellulomonas;s__Cellulomonas carbonis	k__Bacteria;p__Actinobacteria;c__Actinobacteria;o__Micrococcales;f__Cellulomonadaceae;g__Cellulomonas;s__Cellulomonas carbonis	4	F5_266519	M4_349016	M3_177656	F4_340180
g__Cellulomonas;s__Cellulomonas sp. 73-145	k__Bacteria;p__Actinobacteria;c__Actinobacteria;o__Micrococcales;f__Cellulomonadaceae;g__Cellulomonas;s__Cellulomonas sp. 73-145	1	M2_165153
g__Cellulomonas;s__Cellulomonas sp. 73-92	k__Bacteria;p__Actinobacteria;c__Actinobacteria;o__Micrococcales;f__Cellulomonadaceae;g__Cellulomonas;s__Cellulomonas sp. 73-92	1	M3_162862
g__Cellulomonas;s__Cellulomonas sp. KRMCY2	k__Bacteria;p__Actinobacteria;c__Actinobacteria;o__Micrococcales;f__Cellulomonadaceae;g__Cellulomonas;s__Cellulomonas sp. KRMCY2	2	M4_143333	M4_170276
g__Cellulomonas;s__Cellulomonas sp. SN7	k__Bacteria;p__Actinobacteria;c__Actinobacteria;o__Micrococcales;f__Cellulomonadaceae;g__Cellulomonas;s__Cellulomonas sp. SN7	1	F5_321374
g__Oerskovia;s__Oerskovia enterophila	k__Bacteria;p__Actinobacteria;c__Actinobacteria;o__Micrococcales;f__Cellulomonadaceae;g__Oerskovia;s__Oerskovia enterophila	3	F1_194905	M1_271758	F2_120269
g__Demequina;s__Demequina flava	k__Bacteria;p__Actinobacteria;c__Actinobacteria;o__Micrococcales;f__Demequinaceae;g__Demequina;s__Demequina flava	1	M4_87104
g__Demequina;s__Demequina sp. NBRC 110054	k__Bacteria;p__Actinobacteria;c__Actinobacteria;o__Micrococcales;f__Demequinaceae;g__Demequina;s__Demequina sp. NBRC 110054	1	M2_264442
g__Demequina;s__Demequina sp. NBRC 110055	k__Bacteria;p__Actinobacteria;c__Actinobacteria;o__Micrococcales;f__Demequinaceae;g__Demequina;s__Demequina sp. NBRC 110055	1	M2_52546
g__Lysinimicrobium;s__Lysinimicrobium mangrovi	k__Bacteria;p__Actinobacteria;c__Actinobacteria;o__Micrococcales;f__Demequinaceae;g__Lysinimicrobium;s__Lysinimicrobium mangrovi	1	M5_40325
g__Lysinimicrobium;s__Lysinimicrobium rhizosphaerae	k__Bacteria;p__Actinobacteria;c__Actinobacteria;o__Micrococcales;f__Demequinaceae;g__Lysinimicrobium;s__Lysinimicrobium rhizosphaerae	1	M4_73955
g__Lysinimicrobium;s__Lysinimicrobium soli	k__Bacteria;p__Actinobacteria;c__Actinobacteria;o__Micrococcales;f__Demequinaceae;g__Lysinimicrobium;s__Lysinimicrobium soli	1	F1_83405
g__Brachybacterium;s__Brachybacterium faecium	k__Bacteria;p__Actinobacteria;c__Actinobacteria;o__Micrococcales;f__Dermabacteraceae;g__Brachybacterium;s__Brachybacterium faecium	2	M4_101159	M2_286667
g__Brachybacterium;s__Brachybacterium ginsengisoli	k__Bacteria;p__Actinobacteria;c__Actinobacteria;o__Micrococcales;f__Dermabacteraceae;g__Brachybacterium;s__Brachybacterium ginsengisoli	3	M4_105708	M5_320009	M4_167550
g__Dermatophilus;s__Dermatophilus congolensis	k__Bacteria;p__Actinobacteria;c__Actinobacteria;o__Micrococcales;f__Dermatophilaceae;g__Dermatophilus;s__Dermatophilus congolensis	1	F4_300235
g__Monashia;s__Monashia flava	k__Bacteria;p__Actinobacteria;c__Actinobacteria;o__Micrococcales;f__Intrasporangiaceae;g__Monashia;s__Monashia flava	1	F1_355373
g__Phycicoccus;s__Phycicoccus cremeus	k__Bacteria;p__Actinobacteria;c__Actinobacteria;o__Micrococcales;f__Intrasporangiaceae;g__Phycicoccus;s__Phycicoccus cremeus	1	M4_287514
g__Terracoccus;s__Terracoccus sp. 273MFTsu3.1	k__Bacteria;p__Actinobacteria;c__Actinobacteria;o__Micrococcales;f__Intrasporangiaceae;g__Terracoccus;s__Terracoccus sp. 273MFTsu3.1	2	M5_301062	M5_244894
g__Tetrasphaera;s__Tetrasphaera australiensis	k__Bacteria;p__Actinobacteria;c__Actinobacteria;o__Micrococcales;f__Intrasporangiaceae;g__Tetrasphaera;s__Tetrasphaera australiensis	1	M4_330208
g__Agreia;s__Agreia sp. VKM Ac-1783	k__Bacteria;p__Actinobacteria;c__Actinobacteria;o__Micrococcales;f__Microbacteriaceae;g__Agreia;s__Agreia sp. VKM Ac-1783	1	F3_146954
g__Agromyces;s__Agromyces aureus	k__Bacteria;p__Actinobacteria;c__Actinobacteria;o__Micrococcales;f__Microbacteriaceae;g__Agromyces;s__Agromyces aureus	1	F5_212184
g__Agromyces;s__Agromyces sp. CF514	k__Bacteria;p__Actinobacteria;c__Actinobacteria;o__Micrococcales;f__Microbacteriaceae;g__Agromyces;s__Agromyces sp. CF514	3	M3_251241	M4_206181	F1_123867
g__Agromyces;s__Agromyces sp. Root1464	k__Bacteria;p__Actinobacteria;c__Actinobacteria;o__Micrococcales;f__Microbacteriaceae;g__Agromyces;s__Agromyces sp. Root1464	2	F3_50469	F4_96064
g__Agromyces;s__Agromyces sp. Soil535	k__Bacteria;p__Actinobacteria;c__Actinobacteria;o__Micrococcales;f__Microbacteriaceae;g__Agromyces;s__Agromyces sp. Soil535	1	M5_203112
g__Clavibacter;s__Clavibacter nebraskensis	k__Bacteria;p__Actinobacteria;c__Actinobacteria;o__Micrococcales;f__Microbacteriaceae;g__Clavibacter;s__Clavibacter nebraskensis	2	M4_342556	M1_340392
g__Compostimonas;s__Compostimonas suwonensis	k__Bacteria;p__Actinobacteria;c__Actinobacteria;o__Micrococcales;f__Microbacteriaceae;g__Compostimonas;s__Compostimonas suwonensis	1	F1_120993
g__Curtobacterium;s__Curtobacterium pusillum	k__Bacteria;p__Actinobacteria;c__Actinobacteria;o__Micrococcales;f__Microbacteriaceae;g__Curtobacterium;s__Curtobacterium pusillum	3	M4_354568	F5_50427	M5_77668
g__Diaminobutyricimonas;s__Diaminobutyricimonas aerilata	k__Bacteria;p__Actinobacteria;c__Actinobacteria;o__Micrococcales;f__Microbacteriaceae;g__Diaminobutyricimonas;s__Diaminobutyricimonas aerilata	1	M5_310690
g__Frigoribacterium;s__Frigoribacterium sp. JB110	k__Bacteria;p__Actinobacteria;c__Actinobacteria;o__Micrococcales;f__Microbacteriaceae;g__Frigoribacterium;s__Frigoribacterium sp. JB110	1	F4_294971
g__Glaciibacter;s__Glaciibacter superstes	k__Bacteria;p__Actinobacteria;c__Actinobacteria;o__Micrococcales;f__Microbacteriaceae;g__Glaciibacter;s__Glaciibacter superstes	1	M1_101635
g__Gulosibacter;s__Gulosibacter sp. 10	k__Bacteria;p__Actinobacteria;c__Actinobacteria;o__Micrococcales;f__Microbacteriaceae;g__Gulosibacter;s__Gulosibacter sp. 10	1	M1_118934
g__Leifsonia;s__Leifsonia aquatica	k__Bacteria;p__Actinobacteria;c__Actinobacteria;o__Micrococcales;f__Microbacteriaceae;g__Leifsonia;s__Leifsonia aquatica	3	F4_112653	M4_196178	F4_236497
g__Leifsonia;s__Leifsonia sp. Leaf264	k__Bacteria;p__Actinobacteria;c__Actinobacteria;o__Micrococcales;f__Microbacteriaceae;g__Leifsonia;s__Leifsonia sp. Leaf264	2	F5_308103	F4_363147
g__Leifsonia;s__Leifsonia sp. Root227	k__Bacteria;p__Actinobacteria;c__Actinobacteria;o__Micrococcales;f__Microbacteriaceae;g__Leifsonia;s__Leifsonia sp. Root227	1	M4_160329
g__Leifsonia;s__Leifsonia sp. Root4	k__Bacteria;p__Actinobacteria;c__Actinobacteria;o__Micrococcales;f__Microbacteriaceae;g__Leifsonia;s__Leifsonia sp. Root4	1	F3_258523
g__Leifsonia;s__Leifsonia xyli	k__Bacteria;p__Actinobacteria;c__Actinobacteria;o__Micrococcales;f__Microbacteriaceae;g__Leifsonia;s__Leifsonia xyli	3	F2_19936	F1_264870	F5_162953
g__Leucobacter;s__Leucobacter komagatae	k__Bacteria;p__Actinobacteria;c__Actinobacteria;o__Micrococcales;f__Microbacteriaceae;g__Leucobacter;s__Leucobacter komagatae	1	F1_165528
g__Leucobacter;s__Leucobacter salsicius	k__Bacteria;p__Actinobacteria;c__Actinobacteria;o__Micrococcales;f__Microbacteriaceae;g__Leucobacter;s__Leucobacter salsicius	1	F2_216065
g__Leucobacter;s__Leucobacter sp. G161	k__Bacteria;p__Actinobacteria;c__Actinobacteria;o__Micrococcales;f__Microbacteriaceae;g__Leucobacter;s__Leucobacter sp. G161	1	F5_309386
g__Microbacterium;s__Microbacterium aurum	k__Bacteria;p__Actinobacteria;c__Actinobacteria;o__Micrococcales;f__Microbacteriaceae;g__Microbacterium;s__Microbacterium aurum	1	F5_107624
g__Microbacterium;s__Microbacterium humi	k__Bacteria;p__Actinobacteria;c__Actinobacteria;o__Micrococcales;f__Microbacteriaceae;g__Microbacterium;s__Microbacterium humi	1	M4_107155
g__Microbacterium;s__Microbacterium ketosireducens	k__Bacteria;p__Actinobacteria;c__Actinobacteria;o__Micrococcales;f__Microbacteriaceae;g__Microbacterium;s__Microbacterium ketosireducens	3	F1_82390	M4_341172	F3_163938
g__Microbacterium;s__Microbacterium laevaniformans	k__Bacteria;p__Actinobacteria;c__Actinobacteria;o__Micrococcales;f__Microbacteriaceae;g__Microbacterium;s__Microbacterium laevaniformans	1	M5_230719
g__Microbacterium;s__Microbacterium mangrovi	k__Bacteria;p__Actinobacteria;c__Actinobacteria;o__Micrococcales;f__Microbacteriaceae;g__Microbacterium;s__Microbacterium mangrovi	1	F1_335019
g__Microbacterium;s__Microbacterium resistens	k__Bacteria;p__Actinobacteria;c__Actinobacteria;o__Micrococcales;f__Microbacteriaceae;g__Microbacterium;s__Microbacterium resistens	3	F1_101853	F1_300715	F2_137207
g__Microbacterium;s__Microbacterium sp. 69-7	k__Bacteria;p__Actinobacteria;c__Actinobacteria;o__Micrococcales;f__Microbacteriaceae;g__Microbacterium;s__Microbacterium sp. 69-7	1	M2_95632
g__Microbacterium;s__Microbacterium sp. 70-38	k__Bacteria;p__Actinobacteria;c__Actinobacteria;o__Micrococcales;f__Microbacteriaceae;g__Microbacterium;s__Microbacterium sp. 70-38	1	M1_139962
g__Microbacterium;s__Microbacterium sp. No. 7	k__Bacteria;p__Actinobacteria;c__Actinobacteria;o__Micrococcales;f__Microbacteriaceae;g__Microbacterium;s__Microbacterium sp. No. 7	1	F5_114253
g__Microbacterium;s__Microbacterium sp. Root61	k__Bacteria;p__Actinobacteria;c__Actinobacteria;o__Micrococcales;f__Microbacteriaceae;g__Microbacterium;s__Microbacterium sp. Root61	1	M4_188580
g__Microbacterium;s__Microbacterium sp. SUBG005	k__Bacteria;p__Actinobacteria;c__Actinobacteria;o__Micrococcales;f__Microbacteriaceae;g__Microbacterium;s__Microbacterium sp. SUBG005	1	M5_344192
g__Microbacterium;s__Microbacterium sp. TNHR37B	k__Bacteria;p__Actinobacteria;c__Actinobacteria;o__Micrococcales;f__Microbacteriaceae;g__Microbacterium;s__Microbacterium sp. TNHR37B	1	M4_322323
g__Microbacterium;s__Microbacterium sp. URHA0036	k__Bacteria;p__Actinobacteria;c__Actinobacteria;o__Micrococcales;f__Microbacteriaceae;g__Microbacterium;s__Microbacterium sp. URHA0036	1	F1_222160
g__Microbacterium;s__Microbacterium sp. XT11	k__Bacteria;p__Actinobacteria;c__Actinobacteria;o__Micrococcales;f__Microbacteriaceae;g__Microbacterium;s__Microbacterium sp. XT11	1	F1_338237
g__Microbacterium;s__Microbacterium sp. ZOR0019	k__Bacteria;p__Actinobacteria;c__Actinobacteria;o__Micrococcales;f__Microbacteriaceae;g__Microbacterium;s__Microbacterium sp. ZOR0019	1	F3_289440
g__Microbacterium;s__Microbacterium yannicii	k__Bacteria;p__Actinobacteria;c__Actinobacteria;o__Micrococcales;f__Microbacteriaceae;g__Microbacterium;s__Microbacterium yannicii	1	M4_109607
g__Microterricola;s__Microterricola viridarii	k__Bacteria;p__Actinobacteria;c__Actinobacteria;o__Micrococcales;f__Microbacteriaceae;g__Microterricola;s__Microterricola viridarii	2	F5_176691	F3_25709
g__Mycetocola;s__Mycetocola reblochoni	k__Bacteria;p__Actinobacteria;c__Actinobacteria;o__Micrococcales;f__Microbacteriaceae;g__Mycetocola;s__Mycetocola reblochoni	1	F3_230089
g__Plantibacter;s__Plantibacter flavus	k__Bacteria;p__Actinobacteria;c__Actinobacteria;o__Micrococcales;f__Microbacteriaceae;g__Plantibacter;s__Plantibacter flavus	2	F1_234387	F1_284047
g__Pseudoclavibacter;s__Pseudoclavibacter bifida	k__Bacteria;p__Actinobacteria;c__Actinobacteria;o__Micrococcales;f__Microbacteriaceae;g__Pseudoclavibacter;s__Pseudoclavibacter bifida	2	F1_199696	M1_540
g__Rathayibacter;s__Rathayibacter rathayi	k__Bacteria;p__Actinobacteria;c__Actinobacteria;o__Micrococcales;f__Microbacteriaceae;g__Rathayibacter;s__Rathayibacter rathayi	1	M4_235979
g__Arthrobacter;s__Arthrobacter alpinus	k__Bacteria;p__Actinobacteria;c__Actinobacteria;o__Micrococcales;f__Micrococcaceae;g__Arthrobacter;s__Arthrobacter alpinus	1	F5_238748
g__Arthrobacter;s__Arthrobacter castelli	k__Bacteria;p__Actinobacteria;c__Actinobacteria;o__Micrococcales;f__Micrococcaceae;g__Arthrobacter;s__Arthrobacter castelli	3	F3_236712	F3_231867	M5_344386
g__Arthrobacter;s__Arthrobacter crystallopoietes	k__Bacteria;p__Actinobacteria;c__Actinobacteria;o__Micrococcales;f__Micrococcaceae;g__Arthrobacter;s__Arthrobacter crystallopoietes	2	F4_312256	M3_136970
g__Arthrobacter;s__Arthrobacter sp. AK-YN10	k__Bacteria;p__Actinobacteria;c__Actinobacteria;o__Micrococcales;f__Micrococcaceae;g__Arthrobacter;s__Arthrobacter sp. AK-YN10	1	M1_379177
g__Arthrobacter;s__Arthrobacter sp. Hiyo1	k__Bacteria;p__Actinobacteria;c__Actinobacteria;o__Micrococcales;f__Micrococcaceae;g__Arthrobacter;s__Arthrobacter sp. Hiyo1	1	F1_251109
g__Arthrobacter;s__Arthrobacter sp. Hiyo4	k__Bacteria;p__Actinobacteria;c__Actinobacteria;o__Micrococcales;f__Micrococcaceae;g__Arthrobacter;s__Arthrobacter sp. Hiyo4	1	F1_205142
g__Arthrobacter;s__Arthrobacter sp. MWB30	k__Bacteria;p__Actinobacteria;c__Actinobacteria;o__Micrococcales;f__Micrococcaceae;g__Arthrobacter;s__Arthrobacter sp. MWB30	3	F1_226158	F1_142754	F1_97704
g__Arthrobacter;s__Arthrobacter sp. SW1	k__Bacteria;p__Actinobacteria;c__Actinobacteria;o__Micrococcales;f__Micrococcaceae;g__Arthrobacter;s__Arthrobacter sp. SW1	1	M5_380294
g__Arthrobacter;s__Arthrobacter sp. Soil762	k__Bacteria;p__Actinobacteria;c__Actinobacteria;o__Micrococcales;f__Micrococcaceae;g__Arthrobacter;s__Arthrobacter sp. Soil762	1	M5_356195
g__Arthrobacter;s__Arthrobacter sp. UCD-GKA	k__Bacteria;p__Actinobacteria;c__Actinobacteria;o__Micrococcales;f__Micrococcaceae;g__Arthrobacter;s__Arthrobacter sp. UCD-GKA	1	M4_196012
g__Arthrobacter;s__Arthrobacter sp. ov118	k__Bacteria;p__Actinobacteria;c__Actinobacteria;o__Micrococcales;f__Micrococcaceae;g__Arthrobacter;s__Arthrobacter sp. ov118	1	M4_92924
g__Arthrobacter;s__Arthrobacter sp. yr096	k__Bacteria;p__Actinobacteria;c__Actinobacteria;o__Micrococcales;f__Micrococcaceae;g__Arthrobacter;s__Arthrobacter sp. yr096	1	F1_387016
g__Glutamicibacter;s__Glutamicibacter sp. BW80	k__Bacteria;p__Actinobacteria;c__Actinobacteria;o__Micrococcales;f__Micrococcaceae;g__Glutamicibacter;s__Glutamicibacter sp. BW80	1	F1_59570
g__Kocuria;s__Kocuria palustris	k__Bacteria;p__Actinobacteria;c__Actinobacteria;o__Micrococcales;f__Micrococcaceae;g__Kocuria;s__Kocuria palustris	1	F1_184228
g__Kocuria;s__Kocuria sp. SM24M-10	k__Bacteria;p__Actinobacteria;c__Actinobacteria;o__Micrococcales;f__Micrococcaceae;g__Kocuria;s__Kocuria sp. SM24M-10	1	F5_353100
g__Kocuria;s__Kocuria sp. WN036	k__Bacteria;p__Actinobacteria;c__Actinobacteria;o__Micrococcales;f__Micrococcaceae;g__Kocuria;s__Kocuria sp. WN036	1	F1_68746
g__Kocuria;s__Kocuria sp. WRN011	k__Bacteria;p__Actinobacteria;c__Actinobacteria;o__Micrococcales;f__Micrococcaceae;g__Kocuria;s__Kocuria sp. WRN011	2	M5_189721	M4_141342
g__Nesterenkonia;s__Nesterenkonia alba	k__Bacteria;p__Actinobacteria;c__Actinobacteria;o__Micrococcales;f__Micrococcaceae;g__Nesterenkonia;s__Nesterenkonia alba	1	F1_11756
g__Pseudarthrobacter;s__Pseudarthrobacter phenanthrenivorans	k__Bacteria;p__Actinobacteria;c__Actinobacteria;o__Micrococcales;f__Micrococcaceae;g__Pseudarthrobacter;s__Pseudarthrobacter phenanthrenivorans	1	M5_171672
g__Renibacterium;s__Renibacterium salmoninarum	k__Bacteria;p__Actinobacteria;c__Actinobacteria;o__Micrococcales;f__Micrococcaceae;g__Renibacterium;s__Renibacterium salmoninarum	2	M4_260345	F3_9227
g__Rothia;s__Rothia mucilaginosa	k__Bacteria;p__Actinobacteria;c__Actinobacteria;o__Micrococcales;f__Micrococcaceae;g__Rothia;s__Rothia mucilaginosa	1	F2_213058
g__Sinomonas;s__Sinomonas atrocyanea	k__Bacteria;p__Actinobacteria;c__Actinobacteria;o__Micrococcales;f__Micrococcaceae;g__Sinomonas;s__Sinomonas atrocyanea	1	F1_302722
g__Tersicoccus;s__Tersicoccus sp. Bi-70	k__Bacteria;p__Actinobacteria;c__Actinobacteria;o__Micrococcales;f__Micrococcaceae;g__Tersicoccus;s__Tersicoccus sp. Bi-70	1	M3_234311
g__Xylanimonas;s__Xylanimonas cellulosilytica	k__Bacteria;p__Actinobacteria;c__Actinobacteria;o__Micrococcales;f__Promicromonosporaceae;g__Xylanimonas;s__Xylanimonas cellulosilytica	2	M3_159936	F3_278524
g__Unclassified;s__Ruaniaceae bacterium KH17	k__Bacteria;p__Actinobacteria;c__Actinobacteria;o__Micrococcales;f__Ruaniaceae;g__Unclassified;s__Ruaniaceae bacterium KH17	2	M5_277290	M4_164983
g__Sanguibacter;s__Sanguibacter sp. Leaf3	k__Bacteria;p__Actinobacteria;c__Actinobacteria;o__Micrococcales;f__Sanguibacteraceae;g__Sanguibacter;s__Sanguibacter sp. Leaf3	1	M5_367219
g__Timonella;s__Timonella senegalensis	k__Bacteria;p__Actinobacteria;c__Actinobacteria;o__Micrococcales;f__Unclassified;g__Timonella;s__Timonella senegalensis	2	F1_28655	M5_240776
g__Unclassified;s__Micrococcales bacterium KH10	k__Bacteria;p__Actinobacteria;c__Actinobacteria;o__Micrococcales;f__Unclassified;g__Unclassified;s__Micrococcales bacterium KH10	2	F2_83311	F1_281552
g__Actinocatenispora;s__Actinocatenispora sera	k__Bacteria;p__Actinobacteria;c__Actinobacteria;o__Micromonosporales;f__Micromonosporaceae;g__Actinocatenispora;s__Actinocatenispora sera	1	M4_271569
g__Actinoplanes;s__Actinoplanes awajinensis	k__Bacteria;p__Actinobacteria;c__Actinobacteria;o__Micromonosporales;f__Micromonosporaceae;g__Actinoplanes;s__Actinoplanes awajinensis	1	F1_210400
g__Actinoplanes;s__Actinoplanes philippinensis	k__Bacteria;p__Actinobacteria;c__Actinobacteria;o__Micromonosporales;f__Micromonosporaceae;g__Actinoplanes;s__Actinoplanes philippinensis	1	M1_388264
g__Actinoplanes;s__Actinoplanes sp. N902-109	k__Bacteria;p__Actinobacteria;c__Actinobacteria;o__Micromonosporales;f__Micromonosporaceae;g__Actinoplanes;s__Actinoplanes sp. N902-109	1	F4_131889
g__Catelliglobosispora;s__Catelliglobosispora koreensis	k__Bacteria;p__Actinobacteria;c__Actinobacteria;o__Micromonosporales;f__Micromonosporaceae;g__Catelliglobosispora;s__Catelliglobosispora koreensis	1	M4_342983
g__Dactylosporangium;s__Dactylosporangium aurantiacum	k__Bacteria;p__Actinobacteria;c__Actinobacteria;o__Micromonosporales;f__Micromonosporaceae;g__Dactylosporangium;s__Dactylosporangium aurantiacum	1	F5_252070
g__Longispora;s__Longispora albida	k__Bacteria;p__Actinobacteria;c__Actinobacteria;o__Micromonosporales;f__Micromonosporaceae;g__Longispora;s__Longispora albida	2	F3_85012	F5_147913
g__Micromonospora;s__Micromonospora aurantiaca	k__Bacteria;p__Actinobacteria;c__Actinobacteria;o__Micromonosporales;f__Micromonosporaceae;g__Micromonospora;s__Micromonospora aurantiaca	1	F5_165270
g__Micromonospora;s__Micromonospora carbonacea	k__Bacteria;p__Actinobacteria;c__Actinobacteria;o__Micromonosporales;f__Micromonosporaceae;g__Micromonospora;s__Micromonospora carbonacea	1	M1_322697
g__Micromonospora;s__Micromonospora cremea	k__Bacteria;p__Actinobacteria;c__Actinobacteria;o__Micromonosporales;f__Micromonosporaceae;g__Micromonospora;s__Micromonospora cremea	1	M1_362768
g__Micromonospora;s__Micromonospora echinaurantiaca	k__Bacteria;p__Actinobacteria;c__Actinobacteria;o__Micromonosporales;f__Micromonosporaceae;g__Micromonospora;s__Micromonospora echinaurantiaca	1	F1_62494
g__Micromonospora;s__Micromonospora krabiensis	k__Bacteria;p__Actinobacteria;c__Actinobacteria;o__Micromonosporales;f__Micromonosporaceae;g__Micromonospora;s__Micromonospora krabiensis	1	M5_276915
g__Micromonospora;s__Micromonospora pallida	k__Bacteria;p__Actinobacteria;c__Actinobacteria;o__Micromonosporales;f__Micromonosporaceae;g__Micromonospora;s__Micromonospora pallida	1	F2_214488
g__Micromonospora;s__Micromonospora pattaloongensis	k__Bacteria;p__Actinobacteria;c__Actinobacteria;o__Micromonosporales;f__Micromonosporaceae;g__Micromonospora;s__Micromonospora pattaloongensis	1	F4_282178
g__Micromonospora;s__Micromonospora rhizosphaerae	k__Bacteria;p__Actinobacteria;c__Actinobacteria;o__Micromonosporales;f__Micromonosporaceae;g__Micromonospora;s__Micromonospora rhizosphaerae	1	F3_105580
g__Micromonospora;s__Micromonospora sp. CB01531	k__Bacteria;p__Actinobacteria;c__Actinobacteria;o__Micromonosporales;f__Micromonosporaceae;g__Micromonospora;s__Micromonospora sp. CB01531	4	F4_165867	M4_163001	M3_93349	F3_123696
g__Micromonospora;s__uncultured Micromonospora sp.	k__Bacteria;p__Actinobacteria;c__Actinobacteria;o__Micromonosporales;f__Micromonosporaceae;g__Micromonospora;s__uncultured Micromonospora sp.	1	F3_291375
g__Nakamurella;s__Nakamurella multipartita	k__Bacteria;p__Actinobacteria;c__Actinobacteria;o__Nakamurellales;f__Nakamurellaceae;g__Nakamurella;s__Nakamurella multipartita	1	F5_6422
g__Actinopolymorpha;s__Actinopolymorpha cephalotaxi	k__Bacteria;p__Actinobacteria;c__Actinobacteria;o__Propionibacteriales;f__Nocardioidaceae;g__Actinopolymorpha;s__Actinopolymorpha cephalotaxi	1	F5_272597
g__Friedmanniella;s__Friedmanniella flava	k__Bacteria;p__Actinobacteria;c__Actinobacteria;o__Propionibacteriales;f__Nocardioidaceae;g__Friedmanniella;s__Friedmanniella flava	2	F4_157015	F1_269249
g__Kribbella;s__Kribbella catacumbae	k__Bacteria;p__Actinobacteria;c__Actinobacteria;o__Propionibacteriales;f__Nocardioidaceae;g__Kribbella;s__Kribbella catacumbae	1	F1_236196
g__Nocardioides;s__Nocardioides alpinus	k__Bacteria;p__Actinobacteria;c__Actinobacteria;o__Propionibacteriales;f__Nocardioidaceae;g__Nocardioides;s__Nocardioides alpinus	1	M1_322552
g__Nocardioides;s__Nocardioides sp. Root190	k__Bacteria;p__Actinobacteria;c__Actinobacteria;o__Propionibacteriales;f__Nocardioidaceae;g__Nocardioides;s__Nocardioides sp. Root190	1	M4_322667
g__Nocardioides;s__Nocardioides sp. YR527	k__Bacteria;p__Actinobacteria;c__Actinobacteria;o__Propionibacteriales;f__Nocardioidaceae;g__Nocardioides;s__Nocardioides sp. YR527	1	M4_225344
g__Propionicicella;s__Propionicicella superfundia	k__Bacteria;p__Actinobacteria;c__Actinobacteria;o__Propionibacteriales;f__Nocardioidaceae;g__Propionicicella;s__Propionicicella superfundia	1	F5_156197
g__Acidipropionibacterium;s__Acidipropionibacterium thoenii	k__Bacteria;p__Actinobacteria;c__Actinobacteria;o__Propionibacteriales;f__Propionibacteriaceae;g__Acidipropionibacterium;s__Acidipropionibacterium thoenii	1	F5_285164
g__Auraticoccus;s__Auraticoccus monumenti	k__Bacteria;p__Actinobacteria;c__Actinobacteria;o__Propionibacteriales;f__Propionibacteriaceae;g__Auraticoccus;s__Auraticoccus monumenti	1	F2_267837
g__Luteococcus;s__Luteococcus japonicus	k__Bacteria;p__Actinobacteria;c__Actinobacteria;o__Propionibacteriales;f__Propionibacteriaceae;g__Luteococcus;s__Luteococcus japonicus	1	F1_302895
g__Propionibacterium;s__Propionibacterium acidifaciens	k__Bacteria;p__Actinobacteria;c__Actinobacteria;o__Propionibacteriales;f__Propionibacteriaceae;g__Propionibacterium;s__Propionibacterium acidifaciens	3	M1_265225	F1_254194	F4_244523
g__Propionibacterium;s__Propionibacterium sp. oral taxon 192	k__Bacteria;p__Actinobacteria;c__Actinobacteria;o__Propionibacteriales;f__Propionibacteriaceae;g__Propionibacterium;s__Propionibacterium sp. oral taxon 192	1	F1_153049
g__Propionimicrobium;s__Propionimicrobium lymphophilum	k__Bacteria;p__Actinobacteria;c__Actinobacteria;o__Propionibacteriales;f__Propionibacteriaceae;g__Propionimicrobium;s__Propionimicrobium lymphophilum	5	M2_2282	M4_361556	M5_214648	F3_39749	F3_66787
g__Propionimicrobium;s__Propionimicrobium sp. Marseille-P3275	k__Bacteria;p__Actinobacteria;c__Actinobacteria;o__Propionibacteriales;f__Propionibacteriaceae;g__Propionimicrobium;s__Propionimicrobium sp. Marseille-P3275	4	M4_147488	F1_167010	M3_36786	F3_243192
g__Raineyella;s__Raineyella antarctica	k__Bacteria;p__Actinobacteria;c__Actinobacteria;o__Propionibacteriales;f__Propionibacteriaceae;g__Raineyella;s__Raineyella antarctica	3	M4_39534	M4_243807	M1_303558
g__Tessaracoccus;s__Tessaracoccus bendigoensis	k__Bacteria;p__Actinobacteria;c__Actinobacteria;o__Propionibacteriales;f__Propionibacteriaceae;g__Tessaracoccus;s__Tessaracoccus bendigoensis	1	M1_365887
g__Tessaracoccus;s__Tessaracoccus flavescens	k__Bacteria;p__Actinobacteria;c__Actinobacteria;o__Propionibacteriales;f__Propionibacteriaceae;g__Tessaracoccus;s__Tessaracoccus flavescens	2	M4_212894	F3_239266
g__Tessaracoccus;s__Tessaracoccus sp. NSG39	k__Bacteria;p__Actinobacteria;c__Actinobacteria;o__Propionibacteriales;f__Propionibacteriaceae;g__Tessaracoccus;s__Tessaracoccus sp. NSG39	1	M4_151106
g__Unclassified;s__Propionibacteriaceae bacterium NML 150081	k__Bacteria;p__Actinobacteria;c__Actinobacteria;o__Propionibacteriales;f__Propionibacteriaceae;g__Unclassified;s__Propionibacteriaceae bacterium NML 150081	1	F4_69333
g__Actinophytocola;s__Actinophytocola xanthii	k__Bacteria;p__Actinobacteria;c__Actinobacteria;o__Pseudonocardiales;f__Pseudonocardiaceae;g__Actinophytocola;s__Actinophytocola xanthii	1	M4_211347
g__Actinosynnema;s__Actinosynnema sp. ALI-1.44	k__Bacteria;p__Actinobacteria;c__Actinobacteria;o__Pseudonocardiales;f__Pseudonocardiaceae;g__Actinosynnema;s__Actinosynnema sp. ALI-1.44	1	F2_93512
g__Allokutzneria;s__Allokutzneria sp. NRRL B-24872	k__Bacteria;p__Actinobacteria;c__Actinobacteria;o__Pseudonocardiales;f__Pseudonocardiaceae;g__Allokutzneria;s__Allokutzneria sp. NRRL B-24872	1	F1_314878
g__Amycolatopsis;s__Amycolatopsis alba	k__Bacteria;p__Actinobacteria;c__Actinobacteria;o__Pseudonocardiales;f__Pseudonocardiaceae;g__Amycolatopsis;s__Amycolatopsis alba	1	M1_111969
g__Amycolatopsis;s__Amycolatopsis jejuensis	k__Bacteria;p__Actinobacteria;c__Actinobacteria;o__Pseudonocardiales;f__Pseudonocardiaceae;g__Amycolatopsis;s__Amycolatopsis jejuensis	1	M5_303741
g__Amycolatopsis;s__Amycolatopsis methanolica	k__Bacteria;p__Actinobacteria;c__Actinobacteria;o__Pseudonocardiales;f__Pseudonocardiaceae;g__Amycolatopsis;s__Amycolatopsis methanolica	1	M4_254474
g__Amycolatopsis;s__Amycolatopsis sacchari	k__Bacteria;p__Actinobacteria;c__Actinobacteria;o__Pseudonocardiales;f__Pseudonocardiaceae;g__Amycolatopsis;s__Amycolatopsis sacchari	1	M5_235546
g__Amycolatopsis;s__Amycolatopsis taiwanensis	k__Bacteria;p__Actinobacteria;c__Actinobacteria;o__Pseudonocardiales;f__Pseudonocardiaceae;g__Amycolatopsis;s__Amycolatopsis taiwanensis	1	F3_11263
g__Amycolatopsis;s__Amycolatopsis thailandensis	k__Bacteria;p__Actinobacteria;c__Actinobacteria;o__Pseudonocardiales;f__Pseudonocardiaceae;g__Amycolatopsis;s__Amycolatopsis thailandensis	2	F5_176748	F5_144132
g__Amycolatopsis;s__Amycolatopsis tolypomycina	k__Bacteria;p__Actinobacteria;c__Actinobacteria;o__Pseudonocardiales;f__Pseudonocardiaceae;g__Amycolatopsis;s__Amycolatopsis tolypomycina	1	F2_69378
g__Haloechinothrix;s__Haloechinothrix alba	k__Bacteria;p__Actinobacteria;c__Actinobacteria;o__Pseudonocardiales;f__Pseudonocardiaceae;g__Haloechinothrix;s__Haloechinothrix alba	1	M1_280527
g__Lechevalieria;s__Lechevalieria aerocolonigenes	k__Bacteria;p__Actinobacteria;c__Actinobacteria;o__Pseudonocardiales;f__Pseudonocardiaceae;g__Lechevalieria;s__Lechevalieria aerocolonigenes	1	F1_339704
g__Lentzea;s__Lentzea waywayandensis	k__Bacteria;p__Actinobacteria;c__Actinobacteria;o__Pseudonocardiales;f__Pseudonocardiaceae;g__Lentzea;s__Lentzea waywayandensis	1	M4_151061
g__Pseudonocardia;s__Pseudonocardia acaciae	k__Bacteria;p__Actinobacteria;c__Actinobacteria;o__Pseudonocardiales;f__Pseudonocardiaceae;g__Pseudonocardia;s__Pseudonocardia acaciae	1	M4_293148
g__Pseudonocardia;s__Pseudonocardia oroxyli	k__Bacteria;p__Actinobacteria;c__Actinobacteria;o__Pseudonocardiales;f__Pseudonocardiaceae;g__Pseudonocardia;s__Pseudonocardia oroxyli	1	M5_159569
g__Pseudonocardia;s__Pseudonocardia spinosispora	k__Bacteria;p__Actinobacteria;c__Actinobacteria;o__Pseudonocardiales;f__Pseudonocardiaceae;g__Pseudonocardia;s__Pseudonocardia spinosispora	1	M4_189350
g__Saccharothrix;s__Saccharothrix sp. ALI-22-I	k__Bacteria;p__Actinobacteria;c__Actinobacteria;o__Pseudonocardiales;f__Pseudonocardiaceae;g__Saccharothrix;s__Saccharothrix sp. ALI-22-I	2	F5_193783	M4_137443
g__Saccharothrix;s__Saccharothrix sp. ST-888	k__Bacteria;p__Actinobacteria;c__Actinobacteria;o__Pseudonocardiales;f__Pseudonocardiaceae;g__Saccharothrix;s__Saccharothrix sp. ST-888	1	M5_149088
g__Saccharothrix;s__Saccharothrix syringae	k__Bacteria;p__Actinobacteria;c__Actinobacteria;o__Pseudonocardiales;f__Pseudonocardiaceae;g__Saccharothrix;s__Saccharothrix syringae	1	M4_18687
g__Streptoalloteichus;s__Streptoalloteichus hindustanus	k__Bacteria;p__Actinobacteria;c__Actinobacteria;o__Pseudonocardiales;f__Pseudonocardiaceae;g__Streptoalloteichus;s__Streptoalloteichus hindustanus	1	F3_163305
g__Streptacidiphilus;s__Streptacidiphilus oryzae	k__Bacteria;p__Actinobacteria;c__Actinobacteria;o__Streptomycetales;f__Streptomycetaceae;g__Streptacidiphilus;s__Streptacidiphilus oryzae	1	F5_55828
g__Streptomyces;s__Streptomyces albus	k__Bacteria;p__Actinobacteria;c__Actinobacteria;o__Streptomycetales;f__Streptomycetaceae;g__Streptomyces;s__Streptomyces albus	1	M5_297221
g__Streptomyces;s__Streptomyces atroolivaceus	k__Bacteria;p__Actinobacteria;c__Actinobacteria;o__Streptomycetales;f__Streptomycetaceae;g__Streptomyces;s__Streptomyces atroolivaceus	1	F1_86552
g__Streptomyces;s__Streptomyces aureocirculatus	k__Bacteria;p__Actinobacteria;c__Actinobacteria;o__Streptomycetales;f__Streptomycetaceae;g__Streptomyces;s__Streptomyces aureocirculatus	1	F3_114783
g__Streptomyces;s__Streptomyces aureus	k__Bacteria;p__Actinobacteria;c__Actinobacteria;o__Streptomycetales;f__Streptomycetaceae;g__Streptomyces;s__Streptomyces aureus	1	F4_110906
g__Streptomyces;s__Streptomyces avermitilis	k__Bacteria;p__Actinobacteria;c__Actinobacteria;o__Streptomycetales;f__Streptomycetaceae;g__Streptomyces;s__Streptomyces avermitilis	2	F1_391974	M2_177663
g__Streptomyces;s__Streptomyces avicenniae	k__Bacteria;p__Actinobacteria;c__Actinobacteria;o__Streptomycetales;f__Streptomycetaceae;g__Streptomyces;s__Streptomyces avicenniae	1	F3_216887
g__Streptomyces;s__Streptomyces caatingaensis	k__Bacteria;p__Actinobacteria;c__Actinobacteria;o__Streptomycetales;f__Streptomycetaceae;g__Streptomyces;s__Streptomyces caatingaensis	2	M4_118846	F3_11386
g__Streptomyces;s__Streptomyces carpinensis	k__Bacteria;p__Actinobacteria;c__Actinobacteria;o__Streptomycetales;f__Streptomycetaceae;g__Streptomyces;s__Streptomyces carpinensis	1	M2_353378
g__Streptomyces;s__Streptomyces catenulae	k__Bacteria;p__Actinobacteria;c__Actinobacteria;o__Streptomycetales;f__Streptomycetaceae;g__Streptomyces;s__Streptomyces catenulae	1	F3_115489
g__Streptomyces;s__Streptomyces cattleya	k__Bacteria;p__Actinobacteria;c__Actinobacteria;o__Streptomycetales;f__Streptomycetaceae;g__Streptomyces;s__Streptomyces cattleya	1	M5_358541
g__Streptomyces;s__Streptomyces cellulosae	k__Bacteria;p__Actinobacteria;c__Actinobacteria;o__Streptomycetales;f__Streptomycetaceae;g__Streptomyces;s__Streptomyces cellulosae	1	F4_189223
g__Streptomyces;s__Streptomyces fulvoviolaceus	k__Bacteria;p__Actinobacteria;c__Actinobacteria;o__Streptomycetales;f__Streptomycetaceae;g__Streptomyces;s__Streptomyces fulvoviolaceus	1	M4_244907
g__Streptomyces;s__Streptomyces griseoplanus	k__Bacteria;p__Actinobacteria;c__Actinobacteria;o__Streptomycetales;f__Streptomycetaceae;g__Streptomyces;s__Streptomyces griseoplanus	2	M1_132829	M4_238656
g__Streptomyces;s__Streptomyces himastatinicus	k__Bacteria;p__Actinobacteria;c__Actinobacteria;o__Streptomycetales;f__Streptomycetaceae;g__Streptomyces;s__Streptomyces himastatinicus	1	F3_195752
g__Streptomyces;s__Streptomyces hokutonensis	k__Bacteria;p__Actinobacteria;c__Actinobacteria;o__Streptomycetales;f__Streptomycetaceae;g__Streptomyces;s__Streptomyces hokutonensis	1	M4_261842
g__Streptomyces;s__Streptomyces jeddahensis	k__Bacteria;p__Actinobacteria;c__Actinobacteria;o__Streptomycetales;f__Streptomycetaceae;g__Streptomyces;s__Streptomyces jeddahensis	1	F5_253191
g__Streptomyces;s__Streptomyces nanshensis	k__Bacteria;p__Actinobacteria;c__Actinobacteria;o__Streptomycetales;f__Streptomycetaceae;g__Streptomyces;s__Streptomyces nanshensis	1	M4_210187
g__Streptomyces;s__Streptomyces prasinopilosus	k__Bacteria;p__Actinobacteria;c__Actinobacteria;o__Streptomycetales;f__Streptomycetaceae;g__Streptomyces;s__Streptomyces prasinopilosus	1	M1_274032
g__Streptomyces;s__Streptomyces rimosus	k__Bacteria;p__Actinobacteria;c__Actinobacteria;o__Streptomycetales;f__Streptomycetaceae;g__Streptomyces;s__Streptomyces rimosus	1	F1_328834
g__Streptomyces;s__Streptomyces scabrisporus	k__Bacteria;p__Actinobacteria;c__Actinobacteria;o__Streptomycetales;f__Streptomycetaceae;g__Streptomyces;s__Streptomyces scabrisporus	2	M2_305125	F1_337893
g__Streptomyces;s__Streptomyces sclerotialus	k__Bacteria;p__Actinobacteria;c__Actinobacteria;o__Streptomycetales;f__Streptomycetaceae;g__Streptomyces;s__Streptomyces sclerotialus	1	F1_354790
g__Streptomyces;s__Streptomyces sp. 11-1-2	k__Bacteria;p__Actinobacteria;c__Actinobacteria;o__Streptomycetales;f__Streptomycetaceae;g__Streptomyces;s__Streptomyces sp. 11-1-2	1	F2_30731
g__Streptomyces;s__Streptomyces sp. CB02058	k__Bacteria;p__Actinobacteria;c__Actinobacteria;o__Streptomycetales;f__Streptomycetaceae;g__Streptomyces;s__Streptomyces sp. CB02058	1	M4_129933
g__Streptomyces;s__Streptomyces sp. CNY243	k__Bacteria;p__Actinobacteria;c__Actinobacteria;o__Streptomycetales;f__Streptomycetaceae;g__Streptomyces;s__Streptomyces sp. CNY243	1	F1_48753
g__Streptomyces;s__Streptomyces sp. JS01	k__Bacteria;p__Actinobacteria;c__Actinobacteria;o__Streptomycetales;f__Streptomycetaceae;g__Streptomyces;s__Streptomyces sp. JS01	1	F4_271766
g__Streptomyces;s__Streptomyces sp. JV178	k__Bacteria;p__Actinobacteria;c__Actinobacteria;o__Streptomycetales;f__Streptomycetaceae;g__Streptomyces;s__Streptomyces sp. JV178	1	F3_316797
g__Streptomyces;s__Streptomyces sp. MUSC 14	k__Bacteria;p__Actinobacteria;c__Actinobacteria;o__Streptomycetales;f__Streptomycetaceae;g__Streptomyces;s__Streptomyces sp. MUSC 14	1	F1_206121
g__Streptomyces;s__Streptomyces sp. NRRL F-5053	k__Bacteria;p__Actinobacteria;c__Actinobacteria;o__Streptomycetales;f__Streptomycetaceae;g__Streptomyces;s__Streptomyces sp. NRRL F-5053	1	F1_98640
g__Streptomyces;s__Streptomyces sp. NRRL F-5126	k__Bacteria;p__Actinobacteria;c__Actinobacteria;o__Streptomycetales;f__Streptomycetaceae;g__Streptomyces;s__Streptomyces sp. NRRL F-5126	1	F2_127705
g__Streptomyces;s__Streptomyces sp. NRRL S-623	k__Bacteria;p__Actinobacteria;c__Actinobacteria;o__Streptomycetales;f__Streptomycetaceae;g__Streptomyces;s__Streptomyces sp. NRRL S-623	1	M4_229343
g__Streptomyces;s__Streptomyces sp. NRRL WC-3549	k__Bacteria;p__Actinobacteria;c__Actinobacteria;o__Streptomycetales;f__Streptomycetaceae;g__Streptomyces;s__Streptomyces sp. NRRL WC-3549	1	F5_179466
g__Streptomyces;s__Streptomyces sp. NRRL WC-3742	k__Bacteria;p__Actinobacteria;c__Actinobacteria;o__Streptomycetales;f__Streptomycetaceae;g__Streptomyces;s__Streptomyces sp. NRRL WC-3742	1	M2_213261
g__Streptomyces;s__Streptomyces sp. OV198	k__Bacteria;p__Actinobacteria;c__Actinobacteria;o__Streptomycetales;f__Streptomycetaceae;g__Streptomyces;s__Streptomyces sp. OV198	1	F3_135606
g__Streptomyces;s__Streptomyces sp. RTd22	k__Bacteria;p__Actinobacteria;c__Actinobacteria;o__Streptomycetales;f__Streptomycetaceae;g__Streptomyces;s__Streptomyces sp. RTd22	1	F3_77548
g__Streptomyces;s__Streptomyces sp. Root369	k__Bacteria;p__Actinobacteria;c__Actinobacteria;o__Streptomycetales;f__Streptomycetaceae;g__Streptomyces;s__Streptomyces sp. Root369	1	F3_1466
g__Streptomyces;s__Streptomyces sp. SBT349	k__Bacteria;p__Actinobacteria;c__Actinobacteria;o__Streptomycetales;f__Streptomycetaceae;g__Streptomyces;s__Streptomyces sp. SBT349	1	M5_282123
g__Streptomyces;s__Streptomyces sp. SM8	k__Bacteria;p__Actinobacteria;c__Actinobacteria;o__Streptomycetales;f__Streptomycetaceae;g__Streptomyces;s__Streptomyces sp. SM8	1	M5_244895
g__Streptomyces;s__Streptomyces sp. WM6378	k__Bacteria;p__Actinobacteria;c__Actinobacteria;o__Streptomycetales;f__Streptomycetaceae;g__Streptomyces;s__Streptomyces sp. WM6378	2	F4_231377	F5_76482
g__Streptomyces;s__Streptomyces sp. XY66	k__Bacteria;p__Actinobacteria;c__Actinobacteria;o__Streptomycetales;f__Streptomycetaceae;g__Streptomyces;s__Streptomyces sp. XY66	2	F3_180725	M5_216197
g__Streptomyces;s__Streptomyces subrutilus	k__Bacteria;p__Actinobacteria;c__Actinobacteria;o__Streptomycetales;f__Streptomycetaceae;g__Streptomyces;s__Streptomyces subrutilus	1	M4_67579
g__Streptomyces;s__Streptomyces violaceusniger	k__Bacteria;p__Actinobacteria;c__Actinobacteria;o__Streptomycetales;f__Streptomycetaceae;g__Streptomyces;s__Streptomyces violaceusniger	1	M3_202766
g__Streptomyces;s__Streptomyces xinghaiensis	k__Bacteria;p__Actinobacteria;c__Actinobacteria;o__Streptomycetales;f__Streptomycetaceae;g__Streptomyces;s__Streptomyces xinghaiensis	1	F4_221390
g__Streptomyces;s__Streptomyces yunnanensis	k__Bacteria;p__Actinobacteria;c__Actinobacteria;o__Streptomycetales;f__Streptomycetaceae;g__Streptomyces;s__Streptomyces yunnanensis	2	M2_207430	F3_10464
g__Nocardiopsis;s__Nocardiopsis salina	k__Bacteria;p__Actinobacteria;c__Actinobacteria;o__Streptosporangiales;f__Nocardiopsaceae;g__Nocardiopsis;s__Nocardiopsis salina	1	F4_12738
g__Thermobifida;s__Thermobifida halotolerans	k__Bacteria;p__Actinobacteria;c__Actinobacteria;o__Streptosporangiales;f__Nocardiopsaceae;g__Thermobifida;s__Thermobifida halotolerans	2	M1_376441	F4_151057
g__Herbidospora;s__Herbidospora cretacea	k__Bacteria;p__Actinobacteria;c__Actinobacteria;o__Streptosporangiales;f__Streptosporangiaceae;g__Herbidospora;s__Herbidospora cretacea	1	M5_310920
g__Herbidospora;s__Herbidospora sakaeratensis	k__Bacteria;p__Actinobacteria;c__Actinobacteria;o__Streptosporangiales;f__Streptosporangiaceae;g__Herbidospora;s__Herbidospora sakaeratensis	1	F3_57852
g__Microbispora;s__Microbispora rosea	k__Bacteria;p__Actinobacteria;c__Actinobacteria;o__Streptosporangiales;f__Streptosporangiaceae;g__Microbispora;s__Microbispora rosea	1	M5_252812
g__Nonomuraea;s__Nonomuraea jiangxiensis	k__Bacteria;p__Actinobacteria;c__Actinobacteria;o__Streptosporangiales;f__Streptosporangiaceae;g__Nonomuraea;s__Nonomuraea jiangxiensis	1	F5_226061
g__Nonomuraea;s__Nonomuraea maritima	k__Bacteria;p__Actinobacteria;c__Actinobacteria;o__Streptosporangiales;f__Streptosporangiaceae;g__Nonomuraea;s__Nonomuraea maritima	2	M4_273521	F4_299649
g__Nonomuraea;s__Nonomuraea solani	k__Bacteria;p__Actinobacteria;c__Actinobacteria;o__Streptosporangiales;f__Streptosporangiaceae;g__Nonomuraea;s__Nonomuraea solani	2	M1_175241	M1_128775
g__Nonomuraea;s__Nonomuraea wenchangensis	k__Bacteria;p__Actinobacteria;c__Actinobacteria;o__Streptosporangiales;f__Streptosporangiaceae;g__Nonomuraea;s__Nonomuraea wenchangensis	2	M2_140888	M2_153465
g__Planobispora;s__Planobispora rosea	k__Bacteria;p__Actinobacteria;c__Actinobacteria;o__Streptosporangiales;f__Streptosporangiaceae;g__Planobispora;s__Planobispora rosea	2	F2_96871	F3_77538
g__Streptosporangium;s__Streptosporangium roseum	k__Bacteria;p__Actinobacteria;c__Actinobacteria;o__Streptosporangiales;f__Streptosporangiaceae;g__Streptosporangium;s__Streptosporangium roseum	1	F1_259052
g__Actinomadura;s__Actinomadura atramentaria	k__Bacteria;p__Actinobacteria;c__Actinobacteria;o__Streptosporangiales;f__Thermomonosporaceae;g__Actinomadura;s__Actinomadura atramentaria	3	F5_192439	M5_385555	F3_80435
g__Actinomadura;s__Actinomadura echinospora	k__Bacteria;p__Actinobacteria;c__Actinobacteria;o__Streptosporangiales;f__Thermomonosporaceae;g__Actinomadura;s__Actinomadura echinospora	2	F4_120220	M1_202328
g__Actinomadura;s__Actinomadura hibisca	k__Bacteria;p__Actinobacteria;c__Actinobacteria;o__Streptosporangiales;f__Thermomonosporaceae;g__Actinomadura;s__Actinomadura hibisca	1	F5_54103
g__Actinomadura;s__Actinomadura latina	k__Bacteria;p__Actinobacteria;c__Actinobacteria;o__Streptosporangiales;f__Thermomonosporaceae;g__Actinomadura;s__Actinomadura latina	1	M1_364104
g__Actinomadura;s__Actinomadura macra	k__Bacteria;p__Actinobacteria;c__Actinobacteria;o__Streptosporangiales;f__Thermomonosporaceae;g__Actinomadura;s__Actinomadura macra	1	F4_328082
g__Unclassified;s__Actinobacteria bacterium	k__Bacteria;p__Actinobacteria;c__Actinobacteria;o__Unclassified;f__Unclassified;g__Unclassified;s__Actinobacteria bacterium	2	M4_180324	F4_3040
g__Unclassified;s__Actinobacteria bacterium 66_15	k__Bacteria;p__Actinobacteria;c__Actinobacteria;o__Unclassified;f__Unclassified;g__Unclassified;s__Actinobacteria bacterium 66_15	2	M4_237671	F4_313350
g__Unclassified;s__Actinobacteria bacterium OV450	k__Bacteria;p__Actinobacteria;c__Actinobacteria;o__Unclassified;f__Unclassified;g__Unclassified;s__Actinobacteria bacterium OV450	1	M5_321616
g__Unclassified;s__actinobacterium acAMD-5	k__Bacteria;p__Actinobacteria;c__Actinobacteria;o__Unclassified;f__Unclassified;g__Unclassified;s__actinobacterium acAMD-5	1	M4_181308
g__Atopobium;s__Atopobium deltae	k__Bacteria;p__Actinobacteria;c__Coriobacteriia;o__Coriobacteriales;f__Atopobiaceae;g__Atopobium;s__Atopobium deltae	7	F1_234183	M4_26923	F1_332617	F3_158056	F1_183289	F3_190127	M1_291378
g__Atopobium;s__Atopobium fossor	k__Bacteria;p__Actinobacteria;c__Coriobacteriia;o__Coriobacteriales;f__Atopobiaceae;g__Atopobium;s__Atopobium fossor	17	F3_26407	M2_114614	M1_295625	M1_274103	M1_295629	M1_295630	F5_114637	F5_187863	M4_170902	M1_390952	F5_133014	M2_177702	M5_354817	M1_33571	F3_197152	M2_255828	M4_236882
g__Atopobium;s__Atopobium minutum	k__Bacteria;p__Actinobacteria;c__Coriobacteriia;o__Coriobacteriales;f__Atopobiaceae;g__Atopobium;s__Atopobium minutum	8	M4_130994	M1_387076	F1_200499	F3_239955	M4_130993	M1_239518	M2_161369	M1_387077
g__Atopobium;s__Atopobium parvulum	k__Bacteria;p__Actinobacteria;c__Coriobacteriia;o__Coriobacteriales;f__Atopobiaceae;g__Atopobium;s__Atopobium parvulum	6	F2_19765	F3_309425	F5_173609	F3_190001	M5_226414	M5_283657
g__Atopobium;s__Atopobium rimae	k__Bacteria;p__Actinobacteria;c__Coriobacteriia;o__Coriobacteriales;f__Atopobiaceae;g__Atopobium;s__Atopobium rimae	7	F5_54441	F5_289439	F4_327018	F3_317667	M4_360942	M1_345460	M5_342074
g__Atopobium;s__Atopobium sp. BS2	k__Bacteria;p__Actinobacteria;c__Coriobacteriia;o__Coriobacteriales;f__Atopobiaceae;g__Atopobium;s__Atopobium sp. BS2	1	M2_326411
g__Atopobium;s__Atopobium sp. BV3Ac4	k__Bacteria;p__Actinobacteria;c__Coriobacteriia;o__Coriobacteriales;f__Atopobiaceae;g__Atopobium;s__Atopobium sp. BV3Ac4	3	M4_16787	F3_69938	F1_320233
g__Atopobium;s__Atopobium sp. HMSC064B08	k__Bacteria;p__Actinobacteria;c__Coriobacteriia;o__Coriobacteriales;f__Atopobiaceae;g__Atopobium;s__Atopobium sp. HMSC064B08	3	F5_280978	M5_252507	F4_162559
g__Atopobium;s__Atopobium sp. ICM42b	k__Bacteria;p__Actinobacteria;c__Coriobacteriia;o__Coriobacteriales;f__Atopobiaceae;g__Atopobium;s__Atopobium sp. ICM42b	5	M2_183773	F3_301513	F3_164989	F3_129422	F3_92139
g__Atopobium;s__Atopobium sp. oral taxon 199	k__Bacteria;p__Actinobacteria;c__Coriobacteriia;o__Coriobacteriales;f__Atopobiaceae;g__Atopobium;s__Atopobium sp. oral taxon 199	11	F4_173035	F3_26809	F3_197148	F5_282000	F1_368035	M2_245346	F1_89958	M2_24318	M4_186404	M1_147048	F4_240145
g__Atopobium;s__Atopobium sp. oral taxon 810	k__Bacteria;p__Actinobacteria;c__Coriobacteriia;o__Coriobacteriales;f__Atopobiaceae;g__Atopobium;s__Atopobium sp. oral taxon 810	19	M1_291825	F3_259105	F3_303313	M1_52240	F3_195731	F3_158923	M2_180781	M1_52241	F4_307865	F3_259104	M2_154039	F2_190074	F3_184167	M1_291824	F3_184169	M1_291826	F3_201585	F3_184166	F3_303314
g__Atopobium;s__Atopobium vaginae	k__Bacteria;p__Actinobacteria;c__Coriobacteriia;o__Coriobacteriales;f__Atopobiaceae;g__Atopobium;s__Atopobium vaginae	13	M3_96909	F3_177965	M1_295404	F3_89789	F4_266837	F1_288155	M5_138744	F3_199045	F4_156144	F3_106783	M3_208415	F1_153312	F1_275249
g__Libanicoccus;s__Libanicoccus massiliensis	k__Bacteria;p__Actinobacteria;c__Coriobacteriia;o__Coriobacteriales;f__Atopobiaceae;g__Libanicoccus;s__Libanicoccus massiliensis	29	M2_329310	M2_41346	M2_350830	M5_276616	F5_310466	M1_37671	M1_147045	M1_312105	F4_165074	F1_378911	M1_213559	M4_189273	F4_128788	M1_147047	M1_213560	F5_4801	M5_172465	M1_147044	F5_376883	M1_103127	F3_290679	F3_275444	M2_169332	M1_147043	M1_103126	F3_239861	F4_141183	M4_239908	F4_299650
g__Olsenella;s__Olsenella profusa	k__Bacteria;p__Actinobacteria;c__Coriobacteriia;o__Coriobacteriales;f__Atopobiaceae;g__Olsenella;s__Olsenella profusa	43	M1_299835	M3_189396	F5_173422	M5_228928	F1_1974	F5_89841	M2_40987	F4_271720	F1_390013	M3_145562	F1_241021	F5_14037	F4_177502	M4_111781	M1_362673	M4_188839	F4_195286	F3_72672	F1_310025	M5_97871	M2_40991	F1_260158	F5_239915	F4_111086	M1_28900	M4_224450	M2_199177	M1_320346	F5_211475	M1_111357	F4_271719	F1_352822	M2_103198	F1_310024	M5_337800	M2_4299	M2_268293	F1_241020	M4_141730	M5_43143	M2_202242	F1_299697	F5_129312
g__Olsenella;s__Olsenella scatoligenes	k__Bacteria;p__Actinobacteria;c__Coriobacteriia;o__Coriobacteriales;f__Atopobiaceae;g__Olsenella;s__Olsenella scatoligenes	18	F5_289446	M1_347139	M2_277599	F4_357495	M2_80832	M1_284331	M1_304251	F3_205057	M5_216217	M4_241402	M1_210599	F5_219953	F3_319466	M4_122864	F3_203385	M2_312195	F4_157740	M1_173005
g__Olsenella;s__Olsenella sp. An188	k__Bacteria;p__Actinobacteria;c__Coriobacteriia;o__Coriobacteriales;f__Atopobiaceae;g__Olsenella;s__Olsenella sp. An188	1915	M1_274105	M1_277200	M1_39088	M1_162832	M1_227843	M1_385416	M1_386108	M1_308019	F4_152101	M1_221335	M1_390128	M1_96970	M1_260251	F4_119114	M1_46277	M1_389398	M1_265495	M1_182198	M1_277574	M1_11536	M1_185843	M1_313605	M1_311007	M1_193968	M1_258608	M1_142844	M1_240058	M1_345606	M1_286256	M1_72625	F4_129645	M1_133801	M1_133520	M1_84639	F4_83282	M1_60039	M1_258237	M1_260874	M1_376464	M1_262100	F4_283911	M1_142516	M1_334470	M1_287028	F4_351101	M1_75236	M1_128441
g__Olsenella;s__Olsenella sp. An270	k__Bacteria;p__Actinobacteria;c__Coriobacteriia;o__Coriobacteriales;f__Atopobiaceae;g__Olsenella;s__Olsenella sp. An270	386	M1_185585	F4_102014	F4_187347	M5_86771	M1_320583	M1_340613	M5_123815	F4_87801	M1_262473	F1_129533	F4_174251	F4_345252	M1_198374	M5_63927	M1_262629	F5_297327	M1_228738	M2_226401	M1_241580	M1_208041	M1_85817	M1_224189	F4_269898	M1_222439	M2_198879	M1_228051	F4_74505	M1_176990	M5_281842	F5_286737	M1_217270	M1_359669	M1_302015	F4_105972	M5_277166	M1_117509	F4_342146	M4_228965	M1_352212	F5_298666	M1_247194	M1_173475	F4_186439	M5_134639	F4_333643	F5_192185	M1_182097
g__Olsenella;s__Olsenella sp. An285	k__Bacteria;p__Actinobacteria;c__Coriobacteriia;o__Coriobacteriales;f__Atopobiaceae;g__Olsenella;s__Olsenella sp. An285	621	M5_87212	M5_149018	M4_138100	M5_126126	F3_241571	M5_342852	F4_82427	F1_246715	M1_42727	M1_341758	M5_85459	M5_338315	M5_377534	F5_144793	M1_223844	M5_194118	M2_110439	F4_346755	M5_164475	M5_292978	F4_227634	M5_374249	F4_176428	M4_170509	F5_85943	F3_182676	M4_307548	M5_198790	F4_274997	F4_202857	M5_315687	F4_172523	M5_360194	M2_247216	F3_100220	M4_71082	M5_37839	M5_225564	M5_352454	F4_110058	M5_259004	F3_104367	F4_188352	F3_134912	M1_54697	F4_186438	M4_237033
g__Olsenella;s__Olsenella sp. An290	k__Bacteria;p__Actinobacteria;c__Coriobacteriia;o__Coriobacteriales;f__Atopobiaceae;g__Olsenella;s__Olsenella sp. An290	197	F4_112320	F5_312567	M5_320566	F5_301032	M2_194719	F3_91064	F5_74040	F5_245370	F4_139994	M5_69413	F4_157293	M1_206361	F5_249861	F4_106161	F5_36572	F4_339718	F5_157382	M4_153063	M2_164283	F4_86070	F4_288256	M1_75673	F4_112915	M1_331114	F5_74041	M5_218265	F1_291563	F4_121592	M1_306171	F3_146229	F5_158749	F4_70053	F4_63772	F4_217136	F4_334614	F4_217137	M5_138914	F4_213587	M1_149259	M5_349188	M4_160091	F4_112658	M1_259933	M4_186287	F4_111674	F3_248803	M4_144117
g__Olsenella;s__Olsenella sp. An293	k__Bacteria;p__Actinobacteria;c__Coriobacteriia;o__Coriobacteriales;f__Atopobiaceae;g__Olsenella;s__Olsenella sp. An293	1752	M5_210686	F3_215985	M5_178062	F3_215978	M5_177275	M5_59153	M5_126388	M5_235815	M5_224884	M4_141554	F4_155897	M5_66750	F1_93271	M5_120876	M5_10961	M5_260434	M4_297899	M5_228274	M5_554	M1_295614	M5_207102	M5_341850	M5_41031	M5_268161	F5_188833	M4_173961	M5_144814	M5_343686	M5_225974	M5_29472	M5_59920	M5_169220	M5_212332	M4_149463	M5_263786	M4_291137	M4_291022	M5_321335	M4_330912	M4_317412	M5_87231	F4_159127	F4_45045	M5_36623	M5_105424	M2_163220	F4_100422
g__Olsenella;s__Olsenella sp. DNF00959	k__Bacteria;p__Actinobacteria;c__Coriobacteriia;o__Coriobacteriales;f__Atopobiaceae;g__Olsenella;s__Olsenella sp. DNF00959	3	F5_114419	F1_174270	F1_294149
g__Olsenella;s__Olsenella sp. HMSC062G07	k__Bacteria;p__Actinobacteria;c__Coriobacteriia;o__Coriobacteriales;f__Atopobiaceae;g__Olsenella;s__Olsenella sp. HMSC062G07	33	M5_172365	M1_312720	M2_246209	M1_160903	M2_336665	F1_320891	M4_236815	F5_70376	M4_117180	F1_98064	M3_210835	M1_28544	M4_246094	M1_258489	F3_143243	M1_312716	M4_352725	M1_218936	M5_283251	M1_199403	M1_312719	M2_205051	F5_310345	M4_344863	M4_246093	M2_178204	F1_189905	M1_368356	M4_347644	M1_144657	M1_253991	M5_367212	F3_239265
g__Olsenella;s__Olsenella sp. KH3B4	k__Bacteria;p__Actinobacteria;c__Coriobacteriia;o__Coriobacteriales;f__Atopobiaceae;g__Olsenella;s__Olsenella sp. KH3B4	61	M1_258311	M1_166729	M1_296711	M5_123001	F5_264576	F4_338132	M4_220313	M1_193722	M1_176177	M1_214444	M1_105657	M4_330972	F5_201640	F4_140744	F4_332394	M1_258312	F5_182735	M5_142845	M5_215041	M1_173928	M4_329667	M4_206636	M5_279930	M5_320688	F2_250922	F1_198108	M2_350411	M1_44238	F4_202981	M4_175368	F4_314279	M1_330315	M1_105656	F4_202980	M1_241061	F2_194548	M5_279929	F3_203387	F2_236414	M1_155780	F4_73519	F2_236415	M5_207206	F2_221752	M5_206890	M1_44239	M1_207106
g__Olsenella;s__Olsenella sp. Marseille-P2300	k__Bacteria;p__Actinobacteria;c__Coriobacteriia;o__Coriobacteriales;f__Atopobiaceae;g__Olsenella;s__Olsenella sp. Marseille-P2300	297	F3_140050	M1_121066	M1_274111	M1_227911	F4_143219	M1_229776	F4_320358	F3_163656	F4_342580	F4_342579	M1_148105	M1_328298	F5_244851	F4_99239	M1_217272	F4_233334	F3_251232	F5_157005	M2_74535	F5_143297	M5_259693	F4_334172	M1_112196	F4_183820	F4_283864	M1_285441	M5_143378	F1_343360	F3_172832	F5_246603	F3_47819	M1_141253	M1_204041	M1_225202	M1_235581	F3_248499	M1_332469	M1_359667	F5_318523	F4_344474	M1_223845	M1_193472	M1_143935	F3_28123	F5_251101	M1_256931	F4_218583
g__Olsenella;s__Olsenella sp. Marseille-P2912	k__Bacteria;p__Actinobacteria;c__Coriobacteriia;o__Coriobacteriales;f__Atopobiaceae;g__Olsenella;s__Olsenella sp. Marseille-P2912	1882	F3_128405	F5_136723	F5_363138	F5_88583	M1_114134	F5_257524	F5_73734	F5_150602	F5_188609	F5_70734	F5_191118	F5_354335	F5_267614	F4_261699	F5_158184	M1_246286	F5_214816	F5_44328	F5_375496	F5_146368	M1_328805	F4_303928	F5_133248	F5_226785	F3_128398	M2_173276	F4_80839	F5_286799	F5_334804	F4_343126	F4_342833	F5_324805	F5_277843	M1_44622	F5_356778	F3_201823	F5_94190	F5_375002	M1_344024	F5_185521	M2_292625	F5_288177	F5_110314	F5_273795	F5_76577	F5_293656	F5_271844
g__Olsenella;s__Olsenella sp. Marseille-P2936	k__Bacteria;p__Actinobacteria;c__Coriobacteriia;o__Coriobacteriales;f__Atopobiaceae;g__Olsenella;s__Olsenella sp. Marseille-P2936	32	F3_76117	M1_312993	M5_215473	M4_85773	M5_203873	F3_221942	F1_818	F4_144109	F5_326507	F4_228740	F3_204845	M2_143060	M5_184337	M1_132796	M1_174672	M5_353771	M1_239959	M1_33543	F5_40669	M1_121029	M5_226168	M3_88371	M1_241346	M1_130221	M1_312992	M5_172875	M2_143061	F4_217444	F3_204844	M4_150638	M5_226167	M1_33542
g__Olsenella;s__Olsenella sp. Marseille-P3256	k__Bacteria;p__Actinobacteria;c__Coriobacteriia;o__Coriobacteriales;f__Atopobiaceae;g__Olsenella;s__Olsenella sp. Marseille-P3256	614	F3_46060	F2_61813	F1_149773	M1_38157	M5_348355	M5_227460	F1_282146	M5_72319	M5_274562	F5_325811	M2_281300	F5_144118	M5_69408	F4_323912	F5_143532	M5_72318	M4_80821	F2_267898	F4_217384	F5_145503	M5_258484	F5_208670	M3_92846	M2_162837	F1_198394	M5_235020	M3_98153	F5_179917	F5_185677	F1_301224	M5_271402	M5_93073	F3_190035	F4_221475	F3_211965	M5_269496	F4_221923	M1_365532	F1_198387	M1_287111	F5_134910	M5_146777	F5_257930	F5_178535	M1_38163	M1_384870	M5_80493
g__Olsenella;s__Olsenella sp. SIT9	k__Bacteria;p__Actinobacteria;c__Coriobacteriia;o__Coriobacteriales;f__Atopobiaceae;g__Olsenella;s__Olsenella sp. SIT9	1	F2_255841
g__Olsenella;s__Olsenella sp. kh2p3	k__Bacteria;p__Actinobacteria;c__Coriobacteriia;o__Coriobacteriales;f__Atopobiaceae;g__Olsenella;s__Olsenella sp. kh2p3	17	M5_275355	M5_381234	M1_231280	F5_107948	F4_173635	M1_312995	F4_117440	F3_131122	F3_73972	F3_248515	F1_149084	M5_230544	F3_246142	F3_211918	M2_41397	F3_317562	F3_131118
g__Olsenella;s__Olsenella sp. oral taxon 807	k__Bacteria;p__Actinobacteria;c__Coriobacteriia;o__Coriobacteriales;f__Atopobiaceae;g__Olsenella;s__Olsenella sp. oral taxon 807	63	F3_131995	M1_83349	M1_311422	F3_204007	F3_313603	F3_191374	M2_153131	M4_179444	F1_95815	F1_390014	M5_383825	F3_274827	M1_166982	M4_117179	F4_327433	M3_167393	F3_247273	F1_67483	F5_290651	M1_227602	F4_259103	M2_290988	M1_309640	M4_318875	F3_286711	M1_351681	F3_134267	M2_202243	M1_237996	M5_220500	F5_159684	M1_318192	F3_103150	F4_128800	F3_71126	M5_191100	F3_177962	M1_374773	M2_243331	M5_378919	F3_103149	M2_326827	M5_211234	M1_370359	F3_247270	F3_247271	M1_246177
g__Olsenella;s__Olsenella sp. oral taxon 809	k__Bacteria;p__Actinobacteria;c__Coriobacteriia;o__Coriobacteriales;f__Atopobiaceae;g__Olsenella;s__Olsenella sp. oral taxon 809	3	F3_273698	F3_231530	F4_272906
g__Olsenella;s__Olsenella uli	k__Bacteria;p__Actinobacteria;c__Coriobacteriia;o__Coriobacteriales;f__Atopobiaceae;g__Olsenella;s__Olsenella uli	40	F4_327434	F2_258045	M3_182641	F4_180257	M1_290191	F1_367449	M5_266233	M1_86760	F3_317669	F1_223201	F5_109206	F5_371179	M2_41411	M2_268297	M5_356420	M2_337427	M2_199792	F3_320404	M5_304523	M4_159975	M5_183970	M1_287741	M1_169763	F3_320410	F3_135520	M5_85446	M4_116249	M2_166669	F3_320406	M2_80708	F3_320403	F1_76073	M4_210276	M1_320646	F3_315259	M1_256136	F1_188439	F4_166000	F1_1971	M5_262317
g__Olsenella;s__Olsenella umbonata	k__Bacteria;p__Actinobacteria;c__Coriobacteriia;o__Coriobacteriales;f__Atopobiaceae;g__Olsenella;s__Olsenella umbonata	36	M5_257129	M2_283685	F1_225320	F5_239916	F3_138682	M5_216808	F1_367448	M1_344278	M5_148063	M1_101530	M3_161305	F1_203041	F3_86966	M2_306234	M2_116141	F3_25141	F5_121078	M2_218518	F5_54151	M5_367211	M5_203108	F1_104955	M5_288472	F1_149721	M4_223760	F1_225319	M2_241862	F5_248164	M5_79726	F5_112290	F3_309214	F3_295793	F1_160916	F3_283557	M5_29514	F3_255004
g__Olsenella;s__Olsenella urininfantis	k__Bacteria;p__Actinobacteria;c__Coriobacteriia;o__Coriobacteriales;f__Atopobiaceae;g__Olsenella;s__Olsenella urininfantis	13	M2_212825	M1_276786	M2_212823	M1_282472	M1_194617	M2_212824	F3_232677	F1_164018	M5_121372	F3_182856	F3_320408	F3_159457	M1_345829
g__Collinsella;s__Collinsella aerofaciens	k__Bacteria;p__Actinobacteria;c__Coriobacteriia;o__Coriobacteriales;f__Coriobacteriaceae;g__Collinsella;s__Collinsella aerofaciens	117	M2_286022	F3_314934	F2_267894	M5_238999	F3_90412	M5_232858	F3_246361	F3_148990	M4_155480	M1_211537	F5_88520	F5_311349	F4_181857	F1_159926	F3_89485	M4_155477	F1_105087	M5_233504	F3_59747	M4_155487	M5_271340	F4_315965	M4_355008	F5_284130	M5_31196	F4_135718	F1_351417	M4_309451	M2_5811	F4_135717	M4_350443	M1_53929	M4_155476	F2_113019	M1_346781	M2_133772	M5_283851	M5_196621	M1_87665	M1_373581	F5_240941	M1_147835	F4_90788	F5_96208	F5_120336	M5_175484	F1_208260
g__Collinsella;s__Collinsella bouchesdurhonensis	k__Bacteria;p__Actinobacteria;c__Coriobacteriia;o__Coriobacteriales;f__Coriobacteriaceae;g__Collinsella;s__Collinsella bouchesdurhonensis	11	F4_187140	F1_183576	M5_336215	M2_352698	F2_199384	M1_388801	F2_199383	M2_345247	M2_90740	F3_150737	F3_160897
g__Collinsella;s__Collinsella ihuae	k__Bacteria;p__Actinobacteria;c__Coriobacteriia;o__Coriobacteriales;f__Coriobacteriaceae;g__Collinsella;s__Collinsella ihuae	324	F3_194907	F3_109358	M2_158918	F3_276652	M5_230545	F3_205924	F3_307324	F3_175953	F3_245644	F1_236277	F3_136186	M5_97252	F3_274716	F3_189152	F3_215849	F3_140565	F3_132673	F1_116141	M5_322947	F3_116575	M5_201049	F3_303122	F5_241896	F3_213866	F3_301728	F3_192240	M4_331145	F3_291880	F3_289386	F3_257616	M5_326986	F3_111585	F1_254837	F3_124747	F3_275249	F3_111645	F3_129895	F1_73095	F4_332466	M1_99895	F3_150577	F3_298020	F3_162003	F3_141800	F3_243052	F3_159918	F3_162002
g__Collinsella;s__Collinsella intestinalis	k__Bacteria;p__Actinobacteria;c__Coriobacteriia;o__Coriobacteriales;f__Coriobacteriaceae;g__Collinsella;s__Collinsella intestinalis	37	M1_376124	F4_317219	M1_280452	F1_206714	F4_187057	F1_163072	M1_280451	M2_103329	M2_44223	M1_241873	F3_313	F3_64845	M1_302017	M5_193090	F1_159534	F1_204818	M5_243814	M1_270034	F3_254738	M1_392668	M2_55714	F1_257131	M5_309007	F3_95195	F2_194889	M5_263879	F3_38036	M1_212570	F1_283717	M4_126155	M2_16328	M2_80505	M4_340346	F2_144628	F3_38033	M3_87013	F1_283718
g__Collinsella;s__Collinsella phocaeensis	k__Bacteria;p__Actinobacteria;c__Coriobacteriia;o__Coriobacteriales;f__Coriobacteriaceae;g__Collinsella;s__Collinsella phocaeensis	38	F4_106662	M5_117543	F3_180620	F5_207147	F3_261835	F5_88248	F5_339147	M1_287113	F5_181027	F5_191052	F3_175392	M1_211726	F5_119623	M5_128008	F5_237065	M2_252415	M5_111427	M2_252963	F1_284791	F3_91250	M2_323387	F3_169707	F5_214158	M1_17902	F5_104902	F5_165646	F4_262730	M5_347061	F3_148525	F1_159229	F3_113333	M5_233047	M2_122419	F1_336604	M1_287115	M5_225622	M2_156623	M1_287112
g__Collinsella;s__Collinsella sp. 4_8_47FAA	k__Bacteria;p__Actinobacteria;c__Coriobacteriia;o__Coriobacteriales;f__Coriobacteriaceae;g__Collinsella;s__Collinsella sp. 4_8_47FAA	13	M1_214455	M4_302217	M5_255168	F5_82967	F5_116421	F2_123718	F3_23878	F2_235407	F3_311883	F3_42032	F3_71127	F5_162248	F3_5822
g__Collinsella;s__Collinsella sp. 60_9	k__Bacteria;p__Actinobacteria;c__Coriobacteriia;o__Coriobacteriales;f__Coriobacteriaceae;g__Collinsella;s__Collinsella sp. 60_9	1	F3_205436
g__Collinsella;s__Collinsella sp. An2	k__Bacteria;p__Actinobacteria;c__Coriobacteriia;o__Coriobacteriales;f__Coriobacteriaceae;g__Collinsella;s__Collinsella sp. An2	2784	F5_221078	F3_251510	F3_247393	M2_65861	M2_220090	F3_91345	F1_389099	M5_240260	M5_279485	M2_78669	M2_102594	F3_35962	M4_199346	F1_260844	F1_144048	M2_61327	F5_346717	F3_89481	F3_64186	F5_275590	F3_305899	M2_40888	F5_170270	M1_174557	M2_3435	F3_104334	F3_184376	M5_247289	F5_190300	M5_276486	M1_330803	F3_21197	F1_259268	F3_111325	F3_89482	F3_100944	M2_339668	F3_251513	M2_333589	F3_73582	F1_233124	F5_70891	F1_298813	F3_222871	M5_269798	F3_28589	F3_164737
g__Collinsella;s__Collinsella sp. An268	k__Bacteria;p__Actinobacteria;c__Coriobacteriia;o__Coriobacteriales;f__Coriobacteriaceae;g__Collinsella;s__Collinsella sp. An268	584	M1_271143	M1_219888	F1_151555	M1_327071	M1_182759	M1_111427	M1_319813	F3_104385	M1_215377	M1_123152	F3_280081	M1_203948	M1_179268	M1_336528	F3_193639	M1_330082	M1_250076	F3_180958	M1_271133	F3_180957	M1_363721	M1_349235	M1_160336	F5_321063	M1_250757	M1_270726	M2_146282	M1_327314	M1_99950	M1_262234	M1_198226	M1_336169	M1_190363	M1_148907	F3_239236	M1_91707	M1_335674	F3_229995	M1_122200	M1_323460	M1_321701	M1_186789	F3_224454	F1_180371	M2_119468	M1_185559	M1_87549
g__Collinsella;s__Collinsella sp. An271	k__Bacteria;p__Actinobacteria;c__Coriobacteriia;o__Coriobacteriales;f__Coriobacteriaceae;g__Collinsella;s__Collinsella sp. An271	473	F3_228661	F3_169269	F3_235070	M2_323701	F3_290641	F1_263697	F3_204349	M1_53592	M2_123150	F3_103416	M2_267090	M1_116977	F3_218975	F3_163959	M1_53584	F1_376514	F3_162364	M2_265968	M4_82813	M1_53550	F3_178622	M4_339835	M1_53575	F3_124118	M1_53588	M2_349003	M2_112547	F3_290497	F2_225340	F5_88479	M2_110668	M1_142000	M4_114133	F3_142809	M1_186664	M5_183713	F3_95540	F3_176213	F3_189655	F3_100102	M5_182248	F1_332983	F3_176208	F3_277178	M1_197992	M2_116795	F3_221285
g__Collinsella;s__Collinsella sp. An307	k__Bacteria;p__Actinobacteria;c__Coriobacteriia;o__Coriobacteriales;f__Coriobacteriaceae;g__Collinsella;s__Collinsella sp. An307	275	F1_286973	F3_263788	M1_35765	M2_70698	M2_76846	M1_320628	F3_121641	M2_226754	M5_356742	F5_251834	F3_149369	M2_246681	F1_95341	F3_318506	F3_113419	F1_246676	M2_290722	F5_158248	M1_118827	F3_110602	M5_350003	F3_159088	M2_83830	M2_145985	M2_101681	M5_273345	F3_142792	F1_141313	F3_113415	F3_113418	M5_75164	M5_213709	F3_277214	F5_311559	M1_262249	F5_271883	F4_137597	M5_348887	F5_287949	M2_64373	F3_121064	F5_202404	F1_67000	F5_178197	M2_205106	F4_81566	F3_104979
g__Collinsella;s__Collinsella sp. An7	k__Bacteria;p__Actinobacteria;c__Coriobacteriia;o__Coriobacteriales;f__Coriobacteriaceae;g__Collinsella;s__Collinsella sp. An7	612	F3_276536	M1_75127	F1_147983	F1_306961	F3_275147	F4_187145	F3_8262	F1_267384	M1_198659	F3_235970	F4_244019	F3_105385	M5_29724	M4_174798	M2_99186	M1_238484	F1_286601	M5_199648	F3_46574	M2_334542	F5_29493	M4_328188	M1_188441	F3_148091	F3_88243	F3_292418	F1_31966	F3_48725	M2_121021	M4_229717	F3_258520	M4_169433	M2_345456	F5_334588	F1_82256	M5_36004	M4_144549	M2_226862	F5_120949	M2_313006	M4_274288	F3_93613	M3_161566	M5_25552	F1_106606	M4_84420	F3_247397
g__Collinsella;s__Collinsella sp. CAG:166	k__Bacteria;p__Actinobacteria;c__Coriobacteriia;o__Coriobacteriales;f__Coriobacteriaceae;g__Collinsella;s__Collinsella sp. CAG:166	3	F3_114020	F4_317486	F1_388494
g__Collinsella;s__Collinsella sp. CAG:289	k__Bacteria;p__Actinobacteria;c__Coriobacteriia;o__Coriobacteriales;f__Coriobacteriaceae;g__Collinsella;s__Collinsella sp. CAG:289	9	M2_155790	M2_178585	M2_180076	M2_155791	M1_35773	M2_178590	F4_219939	M2_199732	F2_19093
g__Collinsella;s__Collinsella sp. CAG:398	k__Bacteria;p__Actinobacteria;c__Coriobacteriia;o__Coriobacteriales;f__Coriobacteriaceae;g__Collinsella;s__Collinsella sp. CAG:398	38	F1_277192	F4_352825	F3_89472	M5_150324	F5_132807	F3_171239	F3_263441	F4_335167	M1_132858	M1_125501	F5_129146	F4_214187	F3_74432	F3_257621	M5_353321	F3_259050	F4_352826	F3_4712	F5_4792	F5_364264	F4_232775	M1_331980	M2_300653	M4_214300	M2_230151	F3_272286	M5_198235	M2_322101	M2_308229	F5_181395	F5_201959	F3_236871	F5_209447	M2_178580	F3_216669	F3_244106	M5_103372	M2_174957
g__Collinsella;s__Collinsella sp. MS5	k__Bacteria;p__Actinobacteria;c__Coriobacteriia;o__Coriobacteriales;f__Coriobacteriaceae;g__Collinsella;s__Collinsella sp. MS5	23	F1_265106	F5_96212	F1_164019	F3_15790	F5_200066	M5_243813	F5_315741	M2_84903	M2_318818	F4_288257	M5_22566	M2_298985	F5_217727	F5_333231	M1_14452	F3_235764	F1_377161	F5_216001	F3_107024	M5_280224	F5_140910	M5_368861	F5_239914
g__Collinsella;s__Collinsella sp. TF06-26	k__Bacteria;p__Actinobacteria;c__Coriobacteriia;o__Coriobacteriales;f__Coriobacteriaceae;g__Collinsella;s__Collinsella sp. TF06-26	10	F5_145789	M5_77202	M1_275024	M1_260587	M1_260172	F1_145337	M1_334357	F3_46575	F4_154100	F5_269928
g__Collinsella;s__Collinsella stercoris	k__Bacteria;p__Actinobacteria;c__Coriobacteriia;o__Coriobacteriales;f__Coriobacteriaceae;g__Collinsella;s__Collinsella stercoris	68	M5_263841	F5_99514	M1_267329	F3_314352	F5_369238	M2_147644	M2_219694	F3_21194	M2_245246	F5_347102	M5_352008	M2_122408	F5_328629	F3_243173	M2_312998	F4_85764	M5_288413	M5_262064	F1_200501	F5_218465	M1_319508	F1_362668	M2_198880	F5_99515	F5_223782	F1_340547	F3_75605	M2_183700	F3_98013	F5_85219	M1_166708	F5_271483	F5_193018	M2_75069	F3_116877	M3_154246	F3_193425	M3_202800	M4_16786	M5_89130	M5_152857	F3_218328	F3_223059	M2_57976	M1_201791	M1_93118	F3_221428
g__Collinsella;s__Collinsella tanakaei	k__Bacteria;p__Actinobacteria;c__Coriobacteriia;o__Coriobacteriales;f__Coriobacteriaceae;g__Collinsella;s__Collinsella tanakaei	142	M5_150241	F3_614	M2_333743	F1_227291	M2_219698	M1_390954	F5_332832	F5_337098	M1_84751	F3_247108	F3_72695	M1_48701	F1_297449	M5_175288	F1_306266	M2_147460	F1_210954	F4_177049	M4_118417	F2_91824	F5_369592	M4_155482	F4_190580	M4_337780	M4_241504	F3_36602	M5_157953	M1_280038	M2_89578	F3_143237	F1_109751	F1_339780	F1_284469	M2_337914	F5_18543	M1_255852	F3_247093	F1_247404	F3_184328	F3_38034	F5_284345	M5_137836	M1_39632	F5_300213	F5_248451	F3_163266	F3_261303
g__Collinsella;s__Collinsella vaginalis	k__Bacteria;p__Actinobacteria;c__Coriobacteriia;o__Coriobacteriales;f__Coriobacteriaceae;g__Collinsella;s__Collinsella vaginalis	44	F5_49020	F3_310103	M4_259391	M2_29800	F5_333440	F1_76291	M5_246955	F1_150835	F1_162216	F3_275039	M5_152359	M5_181963	F5_148638	M1_208429	M5_246954	F1_342589	F4_88527	F5_360221	M5_87647	M2_243631	M1_252054	M2_192031	F1_101959	F2_231258	F3_46577	F1_145378	F3_215136	M5_255167	F3_296733	F3_291695	M2_68519	F1_113885	M5_117540	F5_224817	F3_167033	F3_269471	F3_95948	F5_131803	F3_54605	F5_150693	F1_295877	M5_183075	M1_199091	M1_252055
g__Collinsella;s__uncultured Collinsella sp.	k__Bacteria;p__Actinobacteria;c__Coriobacteriia;o__Coriobacteriales;f__Coriobacteriaceae;g__Collinsella;s__uncultured Collinsella sp.	30	F3_37033	F5_266838	M5_166765	M2_313499	F3_37040	M2_129491	M2_219238	M1_206360	M2_94443	F5_108031	M5_103020	F5_189198	M2_346028	F1_235813	M2_159834	M2_217566	F4_154205	F5_333543	M5_194283	M5_234965	M5_271341	M2_205107	M2_117821	F1_295869	M1_19885	F3_88145	M5_102839	M1_377255	M2_247212	F3_98302
g__Coriobacterium;s__Coriobacterium glomerans	k__Bacteria;p__Actinobacteria;c__Coriobacteriia;o__Coriobacteriales;f__Coriobacteriaceae;g__Coriobacterium;s__Coriobacterium glomerans	18	M1_139760	M2_312313	M4_292768	F5_272045	F1_92715	F1_78935	F1_256344	F5_252797	M3_236206	F5_333232	F1_217028	F5_315407	F1_234221	M2_106116	M2_116458	F3_297423	F2_252189	F5_16971
g__Enorma;s__Enorma massiliensis	k__Bacteria;p__Actinobacteria;c__Coriobacteriia;o__Coriobacteriales;f__Coriobacteriaceae;g__Enorma;s__Enorma massiliensis	211	M4_118861	M1_386929	F3_76817	F4_351089	F1_138651	M2_147511	F3_246826	M4_118857	M2_327567	F3_3477	F3_204760	F1_318865	M2_67436	F1_141436	M2_308972	M4_118856	F3_164163	M1_358443	F5_165861	M2_41390	M2_282548	M4_179449	F5_185241	M5_197113	F3_254684	F5_322871	F3_37031	F3_59818	F1_121506	F3_314021	M5_321192	M2_282296	M2_179486	M1_156745	M2_175137	F1_109160	M4_360945	M2_294681	F3_258848	M1_295144	M5_83127	F3_73586	F5_287948	M2_45078	M5_290089	F5_200123	F1_183288
g__Enorma;s__Enorma timonensis	k__Bacteria;p__Actinobacteria;c__Coriobacteriia;o__Coriobacteriales;f__Coriobacteriaceae;g__Enorma;s__Enorma timonensis	6	F1_231322	F4_166803	F3_216923	F3_24932	F2_8367	F3_293879
g__Enorma;s__[Collinsella] massiliensis	k__Bacteria;p__Actinobacteria;c__Coriobacteriia;o__Coriobacteriales;f__Coriobacteriaceae;g__Enorma;s__[Collinsella] massiliensis	56	F3_98389	M5_98030	F1_78330	F3_216668	M5_380849	F1_192182	F1_275849	F3_96750	M2_26901	M1_92348	F5_203790	F3_173966	M1_373349	F3_248801	F5_229421	M1_189038	M2_73689	F4_177032	M5_271945	M2_327580	F5_203521	F1_275850	F3_134933	M1_104094	M1_337576	M5_73892	M5_133006	F3_90723	M1_193061	M2_64382	M5_282053	M1_88678	M2_256741	M5_246724	M2_242492	F3_77366	M5_143763	F5_196910	F3_318527	M1_138217	F3_293880	M5_74246	F3_245792	M2_334483	F5_210809	M5_368304	M2_238657
g__Olegusella;s__Olegusella massiliensis	k__Bacteria;p__Actinobacteria;c__Coriobacteriia;o__Coriobacteriales;f__Coriobacteriaceae;g__Olegusella;s__Olegusella massiliensis	5	F3_169380	F4_197646	M5_296039	F1_188437	M4_218436
g__Senegalimassilia;s__Senegalimassilia anaerobia	k__Bacteria;p__Actinobacteria;c__Coriobacteriia;o__Coriobacteriales;f__Coriobacteriaceae;g__Senegalimassilia;s__Senegalimassilia anaerobia	65	F3_139216	F3_193874	F5_214902	F5_78269	F3_247846	F3_116420	F3_273294	F3_101068	F4_195581	F3_185465	F3_261887	M4_300934	F5_285486	F3_307560	F3_155556	F3_199779	F1_33900	F3_203941	F3_92570	F4_249553	F3_246363	F3_254329	F3_128324	F3_194696	F3_312695	F3_185464	F3_146651	F3_123283	F3_245424	F3_291717	F3_296791	F3_184773	F3_174621	F3_77899	F3_107935	F3_246364	F3_159362	F2_126755	F3_282043	F3_203731	M1_107890	F3_159361	F3_298269	F3_309847	F3_152205	F3_96853	F3_204321
g__Unclassified;s__Coriobacteriaceae bacterium 68-1-3	k__Bacteria;p__Actinobacteria;c__Coriobacteriia;o__Coriobacteriales;f__Coriobacteriaceae;g__Unclassified;s__Coriobacteriaceae bacterium 68-1-3	13	F3_281482	M4_184470	M4_139183	F3_128395	F3_301902	M3_6313	F3_140973	F3_187873	F3_243491	F3_246196	F3_112513	F3_239393	F3_175404
g__Unclassified;s__Coriobacteriaceae bacterium BV3Ac1	k__Bacteria;p__Actinobacteria;c__Coriobacteriia;o__Coriobacteriales;f__Coriobacteriaceae;g__Unclassified;s__Coriobacteriaceae bacterium BV3Ac1	3	F5_183295	F5_174927	F3_320640
g__Unclassified;s__Coriobacteriaceae bacterium CHKCI002	k__Bacteria;p__Actinobacteria;c__Coriobacteriia;o__Coriobacteriales;f__Coriobacteriaceae;g__Unclassified;s__Coriobacteriaceae bacterium CHKCI002	35	F3_315261	F3_252707	F3_237732	M2_298684	F3_259917	F5_17118	F3_317136	F3_265145	M5_352866	F3_222285	F3_91243	F3_309490	M2_41401	F3_315262	F3_252013	M4_291138	F3_320287	F3_133456	M1_177858	F3_106841	F3_119085	M1_97265	F3_223684	F3_315260	M2_125858	F3_237576	M5_347399	F3_106844	M1_305736	F3_66862	F3_215993	F5_373742	F3_314058	F3_116842	M2_178706
g__Unclassified;s__Coriobacteriaceae bacterium EMTCatB1	k__Bacteria;p__Actinobacteria;c__Coriobacteriia;o__Coriobacteriales;f__Coriobacteriaceae;g__Unclassified;s__Coriobacteriaceae bacterium EMTCatB1	3	F5_369013	F5_285554	M4_79369
g__Unclassified;s__Coriobacteriales bacterium DNF00809	k__Bacteria;p__Actinobacteria;c__Coriobacteriia;o__Coriobacteriales;f__Unclassified;g__Unclassified;s__Coriobacteriales bacterium DNF00809	6	F3_104559	F3_203247	M5_213450	M5_210483	F4_199314	F4_167518
g__Adlercreutzia;s__Adlercreutzia equolifaciens	k__Bacteria;p__Actinobacteria;c__Coriobacteriia;o__Eggerthellales;f__Eggerthellaceae;g__Adlercreutzia;s__Adlercreutzia equolifaciens	128	M4_356548	M4_360372	F5_352656	F3_128093	F5_71670	F3_314957	M4_237206	M1_140734	F3_258525	F3_158663	M4_243730	F3_139177	F1_231493	M4_35148	F3_179206	F3_135049	M4_360370	M4_274551	M5_226413	M4_350108	M1_226418	F3_112480	F5_217724	M5_245743	M1_197196	F3_219613	M4_135104	F3_314067	M1_3972	M2_99467	F3_138448	F3_188894	M1_197197	F3_213895	M5_304858	M2_345246	M4_190222	M5_189584	M3_184389	F3_293913	F3_139179	F3_159038	F3_142153	F1_119343	M2_253489	F5_300877	F3_133639
g__Arabia;s__Arabia massiliensis	k__Bacteria;p__Actinobacteria;c__Coriobacteriia;o__Eggerthellales;f__Eggerthellaceae;g__Arabia;s__Arabia massiliensis	104	M3_118368	F4_214188	F3_153469	F4_97961	F3_311996	F3_153495	F3_185000	F3_153470	F3_212428	F3_94648	M3_88096	M1_123151	M3_103789	F3_88013	F3_187861	F3_223936	M4_350396	F3_91178	F3_252357	F3_309904	F3_177961	F3_109171	F3_247847	F3_187876	F3_187870	F3_191038	F3_161271	F3_172193	F3_242782	M5_288005	F3_179332	F3_135293	F3_187869	F3_235201	F3_182005	F3_105745	F3_248494	F3_109173	F3_298199	F3_105400	F3_187872	F3_187867	F3_187863	M1_321648	F3_187865	F3_309531	F3_105399
g__Cryptobacterium;s__Cryptobacterium curtum	k__Bacteria;p__Actinobacteria;c__Coriobacteriia;o__Eggerthellales;f__Eggerthellaceae;g__Cryptobacterium;s__Cryptobacterium curtum	12	F3_240691	F3_187866	F3_239945	F1_66997	F2_251590	F3_172454	F3_180183	F3_137879	F5_314622	F3_187862	F3_307190	F3_282120
g__Cryptobacterium;s__Cryptobacterium sp. CAG:338	k__Bacteria;p__Actinobacteria;c__Coriobacteriia;o__Eggerthellales;f__Eggerthellaceae;g__Cryptobacterium;s__Cryptobacterium sp. CAG:338	46	M2_231273	F3_31971	F4_149005	F3_78625	F1_90132	F3_283361	F5_338355	F5_119618	F1_77500	F3_210110	F3_193875	M2_251368	F3_223031	M2_168327	F3_307403	F3_135975	M2_263350	M1_374505	M5_244982	F1_100906	M5_219576	M2_131532	F3_68817	M1_255661	F3_310474	F5_287950	M4_189354	M2_246473	F3_227578	F5_316555	F5_342877	F1_365612	F4_169635	M2_282722	F3_301635	F3_78626	M4_169358	F4_166802	F4_356358	M5_289444	M3_198100	F4_238190	F3_253022	F3_154902	F4_236934	F3_26747
g__Denitrobacterium;s__Denitrobacterium detoxificans	k__Bacteria;p__Actinobacteria;c__Coriobacteriia;o__Eggerthellales;f__Eggerthellaceae;g__Denitrobacterium;s__Denitrobacterium detoxificans	46	F3_190898	F3_225128	F2_232626	F3_230372	F3_287288	F3_201305	F5_87904	F3_255172	F3_133279	F3_308047	F1_326578	M4_359180	F3_219058	M1_295619	F3_282515	M5_100962	F5_245832	F3_92752	F2_141754	F3_137310	F3_237122	M5_218714	M1_286690	M2_240175	F3_245645	F3_202161	F2_52228	F3_317137	M1_290146	F3_118259	F3_128390	F3_116886	M4_48475	M1_27927	F3_184310	M5_265651	F3_274042	F3_173491	F3_127974	F3_161981	F3_243378	F2_203342	M1_209097	M4_362392	F3_219599	F3_239007
g__Eggerthella;s__Eggerthella lenta	k__Bacteria;p__Actinobacteria;c__Coriobacteriia;o__Eggerthellales;f__Eggerthellaceae;g__Eggerthella;s__Eggerthella lenta	93	F3_259608	F3_97364	F1_56362	F3_188739	F3_310770	F3_306520	M2_272233	F3_132652	F3_108870	F3_195920	F3_294364	F1_183575	F3_215663	M4_214302	F3_279545	M5_203767	F3_175405	F1_285570	M5_76771	M4_305638	M1_350004	F3_182909	F3_17498	F5_203848	F3_182910	M5_171983	F3_104744	M5_289305	M1_51061	M2_256842	F5_211736	F3_195921	F2_267829	F5_183765	F1_155390	M2_242035	F3_227092	F5_92257	M1_162118	F5_67293	F1_5553	F3_306281	F1_312897	F3_220241	F3_195923	M5_25456	F3_186228
g__Eggerthella;s__Eggerthella sp. 1_3_56FAA	k__Bacteria;p__Actinobacteria;c__Coriobacteriia;o__Eggerthellales;f__Eggerthellaceae;g__Eggerthella;s__Eggerthella sp. 1_3_56FAA	6	M4_312330	M4_197422	F2_197280	M4_115525	M4_184387	F3_135106
g__Eggerthella;s__Eggerthella sp. 51_9	k__Bacteria;p__Actinobacteria;c__Coriobacteriia;o__Eggerthellales;f__Eggerthellaceae;g__Eggerthella;s__Eggerthella sp. 51_9	17	F1_261453	M5_100963	F5_243022	F4_34449	M1_323373	F1_163077	M4_294494	F5_266929	F4_338712	F3_265150	F1_113911	M2_319421	F3_27010	F3_114022	M1_84387	M1_317280	M3_161273
g__Eggerthella;s__Eggerthella sp. CAG:1427	k__Bacteria;p__Actinobacteria;c__Coriobacteriia;o__Eggerthellales;f__Eggerthellaceae;g__Eggerthella;s__Eggerthella sp. CAG:1427	143	F3_273158	F5_116416	M4_243902	M4_185006	F3_115086	F3_149517	F5_226173	F3_233843	F3_308815	M2_297388	M5_72737	F3_251999	F4_70895	F3_177958	F4_250696	M3_204998	M1_100943	F3_30305	M4_95321	M5_206514	F3_30301	F4_91758	F3_41722	F4_353030	F3_233238	F1_116637	M1_66247	F3_105834	M4_79109	F3_255066	M3_179979	F1_207550	M4_280300	F3_231680	M2_17424	M5_110452	F5_321008	M4_331698	M4_315877	F4_244181	M2_352120	F3_30308	F3_82667	M2_116745	F2_226080	M2_17417	F3_188673
g__Eggerthella;s__Eggerthella sp. CAG:209	k__Bacteria;p__Actinobacteria;c__Coriobacteriia;o__Eggerthellales;f__Eggerthellaceae;g__Eggerthella;s__Eggerthella sp. CAG:209	6	M5_182634	F4_310083	F4_272905	M1_148561	M5_182635	F3_258653
g__Eggerthella;s__Eggerthella sp. CAG:298	k__Bacteria;p__Actinobacteria;c__Coriobacteriia;o__Eggerthellales;f__Eggerthellaceae;g__Eggerthella;s__Eggerthella sp. CAG:298	14	F3_310013	F3_163354	F3_157545	F2_250667	F3_122124	F3_227485	F3_170033	F3_198169	F3_109156	F3_247989	M3_84835	F3_189458	F3_244283	F3_157546
g__Eggerthella;s__Eggerthella sp. CAG:368	k__Bacteria;p__Actinobacteria;c__Coriobacteriia;o__Eggerthellales;f__Eggerthellaceae;g__Eggerthella;s__Eggerthella sp. CAG:368	46	M4_155470	M4_107965	M1_288238	M5_253781	M1_216880	F4_315670	M2_13252	M5_236497	F3_242281	M1_53935	F3_115087	F3_316024	M1_108914	M1_315453	F1_196233	F3_192818	M5_354055	F3_115437	M4_19400	F3_138407	F5_380758	F3_297897	F4_248546	F3_132656	F5_216846	F4_251352	M1_220622	F3_148132	F1_121508	F2_178883	F3_205855	F3_98323	F5_92243	M1_255848	F3_213964	M2_191940	M1_33578	M1_298196	M1_30841	F3_167487	M1_184024	F2_225940	F3_168209	F3_303316	F3_143527	M1_288237
g__Eggerthella;s__Eggerthella sp. HGA1	k__Bacteria;p__Actinobacteria;c__Coriobacteriia;o__Eggerthellales;f__Eggerthellaceae;g__Eggerthella;s__Eggerthella sp. HGA1	1	F2_70376
g__Eggerthella;s__Eggerthella sp. YY7918	k__Bacteria;p__Actinobacteria;c__Coriobacteriia;o__Eggerthellales;f__Eggerthellaceae;g__Eggerthella;s__Eggerthella sp. YY7918	96	M5_308802	M4_308553	M4_19834	F3_193325	F3_306402	M4_172442	F3_285162	F3_141994	F3_167369	F3_180702	F3_114017	F3_89330	M5_127649	M4_170556	F3_293284	F5_201495	F2_162183	M5_36620	M4_154655	F3_243860	M2_77934	M4_201065	M1_97911	F3_294710	F3_312281	M4_201063	M5_354297	M5_191357	M5_367022	F3_107787	M4_360815	F3_125472	F3_237655	M4_273053	F3_167486	F3_309294	M5_188731	F3_198172	F3_310276	F3_299835	F3_166165	F3_265146	M1_220538	M5_263076	F3_198173	M2_198399	M4_84659
g__Enterorhabdus;s__Enterorhabdus caecimuris	k__Bacteria;p__Actinobacteria;c__Coriobacteriia;o__Eggerthellales;f__Eggerthellaceae;g__Enterorhabdus;s__Enterorhabdus caecimuris	34	F3_254749	F5_372979	F3_247254	F3_158665	M5_82460	F4_263649	M1_28546	F3_314956	F5_87903	M2_284978	M3_43264	F3_190157	F3_206232	F1_187771	F3_156608	F3_180706	F3_118402	F3_237572	F5_161993	M1_243029	M5_168164	F5_368856	F4_203613	F1_213055	F3_247253	F3_158666	F3_270694	M5_223014	F1_282145	F1_174694	F3_158667	F3_120256	F3_252705	F3_204294
g__Enterorhabdus;s__Enterorhabdus mucosicola	k__Bacteria;p__Actinobacteria;c__Coriobacteriia;o__Eggerthellales;f__Eggerthellaceae;g__Enterorhabdus;s__Enterorhabdus mucosicola	60	M4_95368	F3_190229	M4_120020	F5_120224	M1_119463	F3_22552	M5_203016	M1_190922	F3_248493	M3_202780	F3_152884	F4_268401	F1_300741	F4_234735	M1_28547	F3_267447	F5_260786	F3_201120	F4_238920	F3_190002	F5_1198	M4_74413	F4_112916	F3_19731	M1_119459	M4_44018	M4_190189	F3_125229	F5_38536	F5_315815	F3_285311	F3_149326	M2_331925	F3_146231	F3_144232	F3_158615	M4_189358	M4_262602	F2_209291	M2_201895	F5_36691	M5_219543	F3_109446	F2_267533	F3_320284	M4_116147	F4_227685
g__Gordonibacter;s__Gordonibacter massiliensis	k__Bacteria;p__Actinobacteria;c__Coriobacteriia;o__Eggerthellales;f__Eggerthellaceae;g__Gordonibacter;s__Gordonibacter massiliensis	92	F2_239852	F3_105744	F3_286169	F3_252068	F1_254065	F3_125473	F3_245512	M4_287543	F3_171355	F3_144149	M4_70931	F3_212581	M4_319716	F3_320381	F3_164380	F3_185537	F3_280056	F3_217284	F3_239651	F3_133280	F3_125475	F3_230339	M1_209271	F3_78315	M1_103361	F3_154486	F3_234371	F3_116876	F3_161146	F3_230591	F3_284520	M5_250223	M4_223178	F3_97359	F3_173974	F3_220648	F3_246195	F3_305901	M4_142785	F3_213889	F3_209204	F3_110013	F3_107788	F3_163352	F3_219552	F3_100356	F3_219786
g__Gordonibacter;s__Gordonibacter pamelaeae	k__Bacteria;p__Actinobacteria;c__Coriobacteriia;o__Eggerthellales;f__Eggerthellaceae;g__Gordonibacter;s__Gordonibacter pamelaeae	70	F3_195074	F3_161541	M2_135666	F3_112505	M2_80833	F3_123563	F5_8918	F4_238802	M2_240938	F5_287518	F3_112499	F1_250848	F3_279405	F3_290026	F3_101191	F3_112501	M5_253780	M5_253783	F3_245435	F3_131836	F3_217435	F3_137721	F5_203660	F5_306786	F3_128400	F3_190284	F3_112516	M2_219695	F1_335110	F1_380145	F3_84522	F3_128401	F3_112500	M5_110451	F3_261025	F3_193954	F1_105957	F3_220617	M1_97407	F3_218234	M2_148547	M4_314210	F3_104664	F5_241885	F5_285211	M3_81552	M4_74807
g__Gordonibacter;s__Gordonibacter sp. An230	k__Bacteria;p__Actinobacteria;c__Coriobacteriia;o__Eggerthellales;f__Eggerthellaceae;g__Gordonibacter;s__Gordonibacter sp. An230	105	F3_178805	F3_121314	M5_78129	M2_349001	F3_195767	M5_268423	M5_288977	M4_137593	M3_116085	F5_290508	F4_230954	M2_181434	M4_116256	F4_242126	F5_339090	F3_232856	M5_290435	F3_259303	F1_99068	F3_140464	F5_254312	M2_204059	F3_85216	F3_105837	F2_170047	F5_322860	F2_245165	M2_157936	F3_171593	F3_26278	F1_101971	M1_188432	M4_116250	M5_253412	M4_361739	F3_160032	M1_291869	F3_140467	M2_157930	M2_147320	F3_237454	F1_80712	F3_205432	M3_202803	F3_211829	F3_286719	F3_169468
g__Gordonibacter;s__Gordonibacter sp. An232A	k__Bacteria;p__Actinobacteria;c__Coriobacteriia;o__Eggerthellales;f__Eggerthellaceae;g__Gordonibacter;s__Gordonibacter sp. An232A	29	F3_155673	M1_63181	F3_191537	F3_56019	F3_155672	M4_190298	M4_155109	M5_118448	F3_254940	F3_230567	F3_254941	F3_79688	F3_222865	F3_158577	F3_109264	M4_167520	F3_56020	M2_212461	F3_143079	F3_158578	F5_133183	M2_46920	F3_176198	M5_265473	F3_206376	M5_366621	F3_286552	F3_10498	F3_206889
g__Gordonibacter;s__Gordonibacter urolithinfaciens	k__Bacteria;p__Actinobacteria;c__Coriobacteriia;o__Eggerthellales;f__Eggerthellaceae;g__Gordonibacter;s__Gordonibacter urolithinfaciens	120	F3_208762	M1_171825	M1_374759	F3_197542	M1_315243	M2_202697	F3_221427	F3_303829	F3_310012	M4_30664	F3_216874	F3_180699	F2_113046	M4_253087	F3_170146	F3_217998	F3_221934	M1_335989	F3_215089	F3_177588	F2_65522	M1_315242	F3_72997	F3_202226	F3_306686	F3_273385	F3_121153	F3_185556	F3_128397	F3_217014	F3_292349	F3_121460	M5_303218	M5_144517	F3_175406	F3_191472	F3_114023	F3_170034	F3_141444	F2_150638	F3_156607	F3_121155	F3_120599	F3_230584	F3_210034	F3_308118	F3_205345
g__Phoenicibacter;s__Phoenicibacter massiliensis	k__Bacteria;p__Actinobacteria;c__Coriobacteriia;o__Eggerthellales;f__Eggerthellaceae;g__Phoenicibacter;s__Phoenicibacter massiliensis	9	F1_146316	F1_377841	F3_214117	M4_177898	F3_53119	M5_274151	M5_242534	F2_235774	F3_129365
g__Slackia;s__Slackia exigua	k__Bacteria;p__Actinobacteria;c__Coriobacteriia;o__Eggerthellales;f__Eggerthellaceae;g__Slackia;s__Slackia exigua	2	F5_131885	F3_130728
g__Slackia;s__Slackia heliotrinireducens	k__Bacteria;p__Actinobacteria;c__Coriobacteriia;o__Eggerthellales;f__Eggerthellaceae;g__Slackia;s__Slackia heliotrinireducens	53	F5_218378	M1_281518	F3_315451	F5_327340	F3_191073	M2_178587	F1_249649	F3_194693	F5_200617	F3_140874	F3_143503	F3_310078	M2_41395	F3_211917	F3_104348	M1_102855	F3_85559	M5_289315	F3_131120	F3_246140	F3_311372	F3_180697	F1_92712	F3_121762	M5_268422	F5_223886	F5_247196	F3_262101	M1_276476	M2_154973	F2_124128	F3_120876	F5_1197	F5_283549	M1_147837	F3_277223	F5_359321	F3_142866	F5_226495	F3_262100	M2_305264	F3_115467	F3_320380	F5_325663	M2_41396	F3_311905	M4_118677
g__Slackia;s__Slackia piriformis	k__Bacteria;p__Actinobacteria;c__Coriobacteriia;o__Eggerthellales;f__Eggerthellaceae;g__Slackia;s__Slackia piriformis	113	F3_167368	M2_344821	F3_139664	F3_254581	F3_182065	F3_240849	F3_177955	F5_337603	F3_168208	M2_218892	F3_135263	F3_235410	F3_189520	F3_77136	F3_145053	F3_111334	F3_157125	F3_135112	F3_197569	F5_43983	F3_166170	F3_145249	M2_143960	F3_207181	F3_235202	F3_107111	F3_124100	F3_140347	F3_245422	F5_133182	F5_86064	F3_194681	F3_91333	F3_246194	F5_280588	F3_290393	F3_135107	F3_219911	F3_237138	F3_131992	F4_326337	M2_308794	F3_304793	F3_256411	M1_321470	F3_262897	F4_178549
g__Slackia;s__Slackia sp. CM382	k__Bacteria;p__Actinobacteria;c__Coriobacteriia;o__Eggerthellales;f__Eggerthellaceae;g__Slackia;s__Slackia sp. CM382	3	F3_21648	M5_268805	F3_221874
g__Unclassified;s__Eggerthellaceae bacterium AT8	k__Bacteria;p__Actinobacteria;c__Coriobacteriia;o__Eggerthellales;f__Eggerthellaceae;g__Unclassified;s__Eggerthellaceae bacterium AT8	13	F3_303759	M3_213579	F4_341521	F3_135074	F3_297874	F2_223042	F3_112481	F3_175908	F3_260427	F3_109155	F3_234104	F3_120868	F3_180700
g__Nitriliruptor;s__Nitriliruptor alkaliphilus	k__Bacteria;p__Actinobacteria;c__Nitriliruptoria;o__Nitriliruptorales;f__Nitriliruptoraceae;g__Nitriliruptor;s__Nitriliruptor alkaliphilus	2	M1_283763	F2_38005
g__Rubrobacter;s__Rubrobacter aplysinae	k__Bacteria;p__Actinobacteria;c__Rubrobacteria;o__Rubrobacterales;f__Rubrobacteraceae;g__Rubrobacter;s__Rubrobacter aplysinae	2	M1_303084	M1_43965
g__Rubrobacter;s__Rubrobacter radiotolerans	k__Bacteria;p__Actinobacteria;c__Rubrobacteria;o__Rubrobacterales;f__Rubrobacteraceae;g__Rubrobacter;s__Rubrobacter radiotolerans	1	M4_253469
g__Rubrobacter;s__Rubrobacter xylanophilus	k__Bacteria;p__Actinobacteria;c__Rubrobacteria;o__Rubrobacterales;f__Rubrobacteraceae;g__Rubrobacter;s__Rubrobacter xylanophilus	4	M1_326389	F5_170737	M4_153350	M4_179306
g__Patulibacter;s__Patulibacter medicamentivorans	k__Bacteria;p__Actinobacteria;c__Thermoleophilia;o__Solirubrobacterales;f__Patulibacteraceae;g__Patulibacter;s__Patulibacter medicamentivorans	3	F5_328196	M5_203789	F4_152876
g__Patulibacter;s__Patulibacter minatonensis	k__Bacteria;p__Actinobacteria;c__Thermoleophilia;o__Solirubrobacterales;f__Patulibacteraceae;g__Patulibacter;s__Patulibacter minatonensis	2	F2_30705	F5_234957
g__Solirubrobacter;s__Solirubrobacter soli	k__Bacteria;p__Actinobacteria;c__Thermoleophilia;o__Solirubrobacterales;f__Solirubrobacteraceae;g__Solirubrobacter;s__Solirubrobacter soli	1	M4_104898
g__Solirubrobacter;s__Solirubrobacter sp. URHD0082	k__Bacteria;p__Actinobacteria;c__Thermoleophilia;o__Solirubrobacterales;f__Solirubrobacteraceae;g__Solirubrobacter;s__Solirubrobacter sp. URHD0082	4	F2_239999	M5_351205	F2_72187	M2_261153
g__Thermoleophilum;s__Thermoleophilum album	k__Bacteria;p__Actinobacteria;c__Thermoleophilia;o__Thermoleophilales;f__Thermoleophilaceae;g__Thermoleophilum;s__Thermoleophilum album	1	F4_347148
g__Unclassified;s__Actinobacteria bacterium 13_2_20CM_2_66_6	k__Bacteria;p__Actinobacteria;c__Unclassified;o__Unclassified;f__Unclassified;g__Unclassified;s__Actinobacteria bacterium 13_2_20CM_2_66_6	1	M4_288712
g__Unclassified;s__Actinobacteria bacterium CG08_land_8_20_14_0_20_35_9	k__Bacteria;p__Actinobacteria;c__Unclassified;o__Unclassified;f__Unclassified;g__Unclassified;s__Actinobacteria bacterium CG08_land_8_20_14_0_20_35_9	1	F4_169191
g__Unclassified;s__Actinobacteria bacterium RBG_13_35_12	k__Bacteria;p__Actinobacteria;c__Unclassified;o__Unclassified;f__Unclassified;g__Unclassified;s__Actinobacteria bacterium RBG_13_35_12	1	F5_213094
g__Unclassified;s__Actinobacteria bacterium RBG_16_64_13	k__Bacteria;p__Actinobacteria;c__Unclassified;o__Unclassified;f__Unclassified;g__Unclassified;s__Actinobacteria bacterium RBG_16_64_13	2	M5_279407	F5_126141
g__Unclassified;s__Actinobacteria bacterium RBG_16_67_10	k__Bacteria;p__Actinobacteria;c__Unclassified;o__Unclassified;f__Unclassified;g__Unclassified;s__Actinobacteria bacterium RBG_16_67_10	1	F3_105266
g__Unclassified;s__Actinobacteria bacterium RBG_16_67_15	k__Bacteria;p__Actinobacteria;c__Unclassified;o__Unclassified;f__Unclassified;g__Unclassified;s__Actinobacteria bacterium RBG_16_67_15	1	M4_186067
g__Unclassified;s__Actinobacteria bacterium RBG_16_68_21	k__Bacteria;p__Actinobacteria;c__Unclassified;o__Unclassified;f__Unclassified;g__Unclassified;s__Actinobacteria bacterium RBG_16_68_21	1	M4_267303
g__Unclassified;s__Actinobacteria bacterium RBG_16_70_17	k__Bacteria;p__Actinobacteria;c__Unclassified;o__Unclassified;f__Unclassified;g__Unclassified;s__Actinobacteria bacterium RBG_16_70_17	1	M4_213155
g__Unclassified;s__Actinobacteria bacterium RBG_19FT_COMBO_36_27	k__Bacteria;p__Actinobacteria;c__Unclassified;o__Unclassified;f__Unclassified;g__Unclassified;s__Actinobacteria bacterium RBG_19FT_COMBO_36_27	18	F1_366599	F2_37890	F1_144082	F3_259844	F3_155465	F3_110044	F1_340846	F3_59443	F3_158530	F2_65697	F5_76238	M3_121787	M2_259278	F3_17613	F2_83488	F2_260268	F1_358071	F2_201856
g__Unclassified;s__Actinobacteria bacterium TMED270	k__Bacteria;p__Actinobacteria;c__Unclassified;o__Unclassified;f__Unclassified;g__Unclassified;s__Actinobacteria bacterium TMED270	1	M3_202771
g__Aquifex;s__Aquifex aeolicus	k__Bacteria;p__Aquificae;c__Aquificae;o__Aquificales;f__Aquificaceae;g__Aquifex;s__Aquifex aeolicus	1	F4_290538
g__Hydrogenivirga;s__Hydrogenivirga sp. 128-5-R1-1	k__Bacteria;p__Aquificae;c__Aquificae;o__Aquificales;f__Aquificaceae;g__Hydrogenivirga;s__Hydrogenivirga sp. 128-5-R1-1	6	M1_364212	M4_349263	F2_176640	F5_224452	F1_64847	F2_22295
g__Hydrogenobacter;s__Hydrogenobacter hydrogenophilus	k__Bacteria;p__Aquificae;c__Aquificae;o__Aquificales;f__Aquificaceae;g__Hydrogenobacter;s__Hydrogenobacter hydrogenophilus	1	F3_196531
g__Hydrogenobacter;s__Hydrogenobacter thermophilus	k__Bacteria;p__Aquificae;c__Aquificae;o__Aquificales;f__Aquificaceae;g__Hydrogenobacter;s__Hydrogenobacter thermophilus	1	F2_55622
g__Persephonella;s__Persephonella hydrogeniphila	k__Bacteria;p__Aquificae;c__Aquificae;o__Aquificales;f__Hydrogenothermaceae;g__Persephonella;s__Persephonella hydrogeniphila	16	F4_244900	M5_109857	F5_982	M5_182180	F4_97208	F1_327177	F2_47282	M2_164581	M4_274372	M4_128793	F1_299113	F3_124745	M5_295901	F4_300171	M5_24244	F5_224449
g__Persephonella;s__Persephonella marina	k__Bacteria;p__Aquificae;c__Aquificae;o__Aquificales;f__Hydrogenothermaceae;g__Persephonella;s__Persephonella marina	2	F4_34756	F1_189904
g__Persephonella;s__Persephonella sp. KM09-Lau-8	k__Bacteria;p__Aquificae;c__Aquificae;o__Aquificales;f__Hydrogenothermaceae;g__Persephonella;s__Persephonella sp. KM09-Lau-8	5	F3_245099	M3_35657	M5_375243	M1_317295	F5_110593
g__Sulfurihydrogenibium;s__Sulfurihydrogenibium subterraneum	k__Bacteria;p__Aquificae;c__Aquificae;o__Aquificales;f__Hydrogenothermaceae;g__Sulfurihydrogenibium;s__Sulfurihydrogenibium subterraneum	1	F3_834
g__Desulfurobacterium;s__Desulfurobacterium sp. TC5-1	k__Bacteria;p__Aquificae;c__Aquificae;o__Desulfurobacteriales;f__Desulfurobacteriaceae;g__Desulfurobacterium;s__Desulfurobacterium sp. TC5-1	1	M3_173114
g__Desulfurobacterium;s__Desulfurobacterium thermolithotrophum	k__Bacteria;p__Aquificae;c__Aquificae;o__Desulfurobacteriales;f__Desulfurobacteriaceae;g__Desulfurobacterium;s__Desulfurobacterium thermolithotrophum	3	F4_317050	F1_295621	M1_244843
g__Thermovibrio;s__Thermovibrio ammonificans	k__Bacteria;p__Aquificae;c__Aquificae;o__Desulfurobacteriales;f__Desulfurobacteriaceae;g__Thermovibrio;s__Thermovibrio ammonificans	2	M2_75676	M5_29792
g__Chthonomonas;s__Chthonomonas calidirosea	k__Bacteria;p__Armatimonadetes;c__Chthonomonadetes;o__Chthonomonadales;f__Chthonomonadaceae;g__Chthonomonas;s__Chthonomonas calidirosea	8	M5_341479	F4_179878	M4_128180	M4_96990	M4_319095	M4_264367	F1_153745	M4_293654
g__Fimbriimonas;s__Fimbriimonas ginsengisoli	k__Bacteria;p__Armatimonadetes;c__Fimbriimonadia;o__Fimbriimonadales;f__Fimbriimonadaceae;g__Fimbriimonas;s__Fimbriimonas ginsengisoli	6	F4_243568	M5_257221	M5_246674	M5_153246	M4_73789	M5_165270
g__Unclassified;s__Armatimonadetes bacterium 13_1_40CM_3_65_7	k__Bacteria;p__Armatimonadetes;c__Unclassified;o__Unclassified;f__Unclassified;g__Unclassified;s__Armatimonadetes bacterium 13_1_40CM_3_65_7	3	F4_266803	M4_152640	M1_291242
g__Unclassified;s__Armatimonadetes bacterium 55-13	k__Bacteria;p__Armatimonadetes;c__Unclassified;o__Unclassified;f__Unclassified;g__Unclassified;s__Armatimonadetes bacterium 55-13	1	F3_256916
g__Unclassified;s__Armatimonadetes bacterium CG07_land_8_20_14_0_80_40_9	k__Bacteria;p__Armatimonadetes;c__Unclassified;o__Unclassified;f__Unclassified;g__Unclassified;s__Armatimonadetes bacterium CG07_land_8_20_14_0_80_40_9	6	F4_82532	M4_300462	M4_352500	F4_82531	F4_145666	M1_157953
g__Unclassified;s__Armatimonadetes bacterium CSP1-3	k__Bacteria;p__Armatimonadetes;c__Unclassified;o__Unclassified;f__Unclassified;g__Unclassified;s__Armatimonadetes bacterium CSP1-3	4	M4_307441	M4_208700	F1_215480	M4_201754
g__Unclassified;s__Armatimonadetes bacterium Cent15-Ar3	k__Bacteria;p__Armatimonadetes;c__Unclassified;o__Unclassified;f__Unclassified;g__Unclassified;s__Armatimonadetes bacterium Cent15-Ar3	1	F5_383678
g__Unclassified;s__Armatimonadetes bacterium DC	k__Bacteria;p__Armatimonadetes;c__Unclassified;o__Unclassified;f__Unclassified;g__Unclassified;s__Armatimonadetes bacterium DC	1	M4_92675
g__Unclassified;s__Armatimonadetes bacterium JP3_11	k__Bacteria;p__Armatimonadetes;c__Unclassified;o__Unclassified;f__Unclassified;g__Unclassified;s__Armatimonadetes bacterium JP3_11	1	F2_112690
g__Unclassified;s__Armatimonadetes bacterium OLB18	k__Bacteria;p__Armatimonadetes;c__Unclassified;o__Unclassified;f__Unclassified;g__Unclassified;s__Armatimonadetes bacterium OLB18	1	F4_311401
g__Unclassified;s__Armatimonadetes bacterium RBG_16_67_12	k__Bacteria;p__Armatimonadetes;c__Unclassified;o__Unclassified;f__Unclassified;g__Unclassified;s__Armatimonadetes bacterium RBG_16_67_12	1	F4_205393
g__Unclassified;s__Armatimonadetes bacterium RBG_19FT_COMBO_69_19	k__Bacteria;p__Armatimonadetes;c__Unclassified;o__Unclassified;f__Unclassified;g__Unclassified;s__Armatimonadetes bacterium RBG_19FT_COMBO_69_19	4	M4_64090	M4_321935	M4_335228	M4_213667
g__Anaerorhabdus;s__Anaerorhabdus furcosa	k__Bacteria;p__Bacteroidetes;c__Bacteroidia;o__Bacteroidales;f__Bacteroidaceae;g__Anaerorhabdus;s__Anaerorhabdus furcosa	241	M2_277989	F4_102832	F4_146041	M2_280180	M2_179221	F4_197071	M1_132847	F5_173360	M2_241857	M2_296651	F4_97439	M2_219399	M2_197686	M1_247589	M2_164424	F5_118916	M2_115026	M2_164124	M2_211591	M2_233282	F4_70254	M2_131117	M2_320057	M2_196705	M2_119601	M2_99305	M4_246538	F4_261073	F1_94754	M2_330524	F5_166638	F5_75580	M2_259390	F4_177649	M2_85948	M3_65173	F4_274700	M2_304125	F4_231276	F5_222694	F4_151499	M2_209159	M2_152484	M2_291591	F4_129833	F4_209024	F4_189917
g__Bacteroides;s__Bacteroides acidifaciens	k__Bacteria;p__Bacteroidetes;c__Bacteroidia;o__Bacteroidales;f__Bacteroidaceae;g__Bacteroides;s__Bacteroides acidifaciens	37	F5_121025	M4_275471	F5_20565	F4_344880	M1_382152	F3_317979	F4_300000	F4_36277	F1_244680	M1_90766	M4_277976	M4_151023	M4_195885	F4_242273	F2_205280	M5_319636	F4_157195	F1_391793	F3_153103	M2_3292	F1_205086	M2_132200	M5_277772	M1_123562	M4_318469	F3_22346	M2_131594	F4_351454	F5_297229	F3_197734	M5_353242	F5_148579	F4_52137	F3_126975	F5_215007	M5_156903	F1_220201
g__Bacteroides;s__Bacteroides barnesiae	k__Bacteria;p__Bacteroidetes;c__Bacteroidia;o__Bacteroidales;f__Bacteroidaceae;g__Bacteroides;s__Bacteroides barnesiae	1755	F1_212549	F1_38289	F5_342625	F2_10106	F4_261986	F3_26203	M3_117725	M4_46643	F3_96069	F4_24610	F5_336225	F3_41217	F5_57442	F5_376189	F5_28891	F1_341267	F2_262118	F2_217063	M3_17753	F2_202588	M4_7106	F1_78570	M1_19666	F3_43644	F1_16667	F3_45532	F2_260691	M2_52856	F1_49673	F1_378348	F1_50667	F1_391275	M5_29449	M4_103225	F1_275993	F3_167612	F3_101566	M4_34086	F3_152141	F5_337300	F3_61344	F1_28527	F2_194013	M1_83258	F1_201504	M4_11028	M5_256758
g__Bacteroides;s__Bacteroides caccae	k__Bacteria;p__Bacteroidetes;c__Bacteroidia;o__Bacteroidales;f__Bacteroidaceae;g__Bacteroides;s__Bacteroides caccae	238	F1_17967	M2_218335	F1_308735	M4_84126	F4_319920	M4_207681	F5_378780	M5_204824	M1_106657	F3_31289	F3_29783	M2_311904	F5_382679	F2_11851	M3_243584	F5_229474	F4_12239	F4_278060	F1_8416	F4_290158	M2_184	F5_383887	F1_305305	F5_199044	M2_291306	F3_55741	F2_207430	F4_274410	M2_123088	M4_264290	F4_110071	M5_277116	F5_205500	F1_90441	M4_242954	F2_178983	F3_320308	F3_87825	M2_342743	M4_256306	F4_349269	F1_72092	M4_186460	M5_216467	M3_59521	F1_35632	M5_197860
g__Bacteroides;s__Bacteroides caccae CAG:21	k__Bacteria;p__Bacteroidetes;c__Bacteroidia;o__Bacteroidales;f__Bacteroidaceae;g__Bacteroides;s__Bacteroides caccae CAG:21	30	F3_110873	F1_94472	F3_21934	M4_89051	M2_282582	F2_63025	M5_126480	M3_141264	F5_247983	F4_314973	F1_309953	M1_272151	M1_313057	F1_390656	F4_231615	M4_277904	F1_365030	M1_185063	F1_28074	F3_149870	F4_280629	F3_229981	F2_210313	F2_251829	F4_266590	F1_269896	F3_37474	M2_192677	F4_275248	M2_321076
g__Bacteroides;s__Bacteroides caecimuris	k__Bacteria;p__Bacteroidetes;c__Bacteroidia;o__Bacteroidales;f__Bacteroidaceae;g__Bacteroides;s__Bacteroides caecimuris	190	F5_233722	M2_62805	F4_85197	M1_144363	F1_32097	M5_263050	M5_331503	M1_232448	F1_190981	F5_174046	F2_196787	F1_140568	F1_301550	F2_32698	M2_106619	F3_161527	F1_287989	F3_204314	F4_92645	M2_107092	F4_228167	F4_271958	F5_152891	M5_349368	M3_9275	M3_151717	M4_314269	M2_54614	M4_319356	M4_238699	F5_204681	F3_319094	F2_189568	F2_196788	F3_83428	F3_228523	F1_85432	F5_73333	M5_77154	M4_145569	F1_302464	F4_348754	F3_149661	F1_207902	F3_49399	M1_300443	F2_45339
g__Bacteroides;s__Bacteroides cellulosilyticus	k__Bacteria;p__Bacteroidetes;c__Bacteroidia;o__Bacteroidales;f__Bacteroidaceae;g__Bacteroides;s__Bacteroides cellulosilyticus	457	F3_59560	M3_62308	F3_148917	F1_376026	M1_31905	M1_263672	F2_54475	M4_169230	M1_251731	M2_307944	F2_74033	M3_257027	M1_293218	M1_70140	F4_358910	M1_92938	M4_53897	M1_129362	F1_56563	F5_342648	F2_74035	M2_209171	M1_285563	F2_253927	F2_104410	F4_320119	F4_231204	M2_3722	M2_321437	F1_274348	F3_21036	F5_242440	M4_201763	M2_322000	F3_282240	M1_118898	F5_367202	M4_353623	M5_66910	M1_12665	M4_259860	M5_214307	M2_312587	F2_215928	F2_206439	F1_67933	M5_239924
g__Bacteroides;s__Bacteroides cellulosilyticus CAG:158	k__Bacteria;p__Bacteroidetes;c__Bacteroidia;o__Bacteroidales;f__Bacteroidaceae;g__Bacteroides;s__Bacteroides cellulosilyticus CAG:158	11	M2_24019	M1_289369	F1_255765	M1_91112	F2_76470	F2_111770	F4_346601	M1_355294	M2_96652	F4_251872	F3_269092
g__Bacteroides;s__Bacteroides clarus	k__Bacteria;p__Bacteroidetes;c__Bacteroidia;o__Bacteroidales;f__Bacteroidaceae;g__Bacteroides;s__Bacteroides clarus	469	F5_143762	F1_43183	F3_65015	M2_68119	F3_62521	M5_232644	M5_363906	F2_44488	M1_380183	M2_321349	M4_197683	F3_255279	M2_32149	M2_261682	F2_32391	M2_74875	F5_215122	F3_193783	M4_155790	M1_22370	F4_98268	F5_168581	F1_94441	F3_256824	M1_291368	F3_42291	F1_311631	M2_119848	M3_113118	M3_104710	F1_30228	F3_154308	M1_87322	M2_102950	F3_70079	F4_265209	M1_310353	M4_22607	M2_190577	F3_62525	F1_201319	F2_133968	F3_267192	F5_73139	M1_373201	F1_94454	F5_359110
g__Bacteroides;s__Bacteroides clarus CAG:160	k__Bacteria;p__Bacteroidetes;c__Bacteroidia;o__Bacteroidales;f__Bacteroidaceae;g__Bacteroides;s__Bacteroides clarus CAG:160	34	M4_2593	M1_8823	M2_348208	M3_142289	M1_141997	F5_235364	F3_23756	F4_62268	F3_179107	F4_338215	F3_64559	F4_293799	M5_326104	F2_199260	M3_169903	M1_142198	M3_69706	M1_141996	M1_266169	M5_319349	F1_74440	F3_305317	F5_237593	F4_326262	M1_352925	F2_213813	F1_1228	F2_94211	F4_297222	M2_351034	M5_281527	M5_88613	M5_207723	F1_289668
g__Bacteroides;s__Bacteroides congonensis	k__Bacteria;p__Bacteroidetes;c__Bacteroidia;o__Bacteroidales;f__Bacteroidaceae;g__Bacteroides;s__Bacteroides congonensis	176	M4_329299	F3_137162	M2_310411	F1_372366	F4_28362	F3_125005	M5_250340	M4_261600	F4_259711	M2_282770	M1_305216	F1_308102	M4_235507	M1_17106	F5_380746	M3_99220	F2_259507	M2_185027	F4_282561	F3_315174	M4_325978	M5_88180	F3_168915	F1_33345	M2_328048	F3_80162	M1_17105	M1_353935	F4_288912	M1_349735	F3_176913	M5_174853	F5_113525	F3_179275	F4_69474	F3_125004	M1_260900	M5_294249	F2_262159	F1_276172	M3_76132	M5_77821	M1_307890	M5_224640	F3_204593	F5_374123	M4_23212
g__Bacteroides;s__Bacteroides coprocola	k__Bacteria;p__Bacteroidetes;c__Bacteroidia;o__Bacteroidales;f__Bacteroidaceae;g__Bacteroides;s__Bacteroides coprocola	877	M3_224315	F5_13913	M1_189627	M2_224801	F1_310760	M3_8813	F3_200169	M3_249746	M1_33452	M4_157481	M3_243516	F5_254433	F3_42340	M3_141541	M4_91349	F1_51184	F5_278217	M3_52089	F1_5117	M3_249573	F2_74419	M3_197010	F3_175038	M3_7902	M3_221066	F4_52922	F1_302815	F1_238745	M2_94107	M3_255542	F5_61869	M2_352040	M3_246757	F1_254015	F2_133501	F2_208940	F1_373729	F4_258763	M3_224384	M1_263101	M3_241719	M2_253869	F1_26519	M3_239269	F2_86663	F4_260481	F4_243227
g__Bacteroides;s__Bacteroides coprocola CAG:162	k__Bacteria;p__Bacteroidetes;c__Bacteroidia;o__Bacteroidales;f__Bacteroidaceae;g__Bacteroides;s__Bacteroides coprocola CAG:162	716	M2_81762	M3_84295	M3_222654	M3_241205	M3_129924	M3_45437	M3_200334	M3_207547	M3_208641	M1_301175	F5_318127	M3_37286	M3_233248	M3_42132	M4_285197	F4_176383	M1_184340	M3_252308	F1_202312	M3_231864	M3_58576	F1_226760	M4_279672	F4_283005	M3_142191	F4_285981	M3_182852	M1_309641	M3_96158	M3_44593	M3_94583	M3_219332	F2_205926	M3_132385	M3_210448	M2_68548	M3_204505	M3_94584	M3_196314	M3_94588	F2_33373	M3_142802	M3_148656	M3_126681	F1_259615	M3_19975	F2_23099
g__Bacteroides;s__Bacteroides coprophilus	k__Bacteria;p__Bacteroidetes;c__Bacteroidia;o__Bacteroidales;f__Bacteroidaceae;g__Bacteroides;s__Bacteroides coprophilus	1200	F4_331116	M1_26598	F1_41686	F4_269245	F1_176763	F1_311563	F4_275574	M3_197064	F5_197208	F1_192283	F1_52612	F1_25566	M4_335461	M5_113974	F1_19385	F1_12519	F1_29808	M4_345751	M4_163339	F1_216802	F5_200361	F5_178863	F4_12297	M2_309997	F1_5516	F1_392251	F1_34967	F1_66306	F4_35476	F5_307379	F1_79338	M5_316826	F1_54382	F1_2265	F1_342887	F1_19346	F3_198831	M1_317809	F1_292097	F1_212270	F1_28425	F5_277963	F1_19416	F2_44998	F1_84611	M4_185304	F1_193839
g__Bacteroides;s__Bacteroides coprophilus CAG:333	k__Bacteria;p__Bacteroidetes;c__Bacteroidia;o__Bacteroidales;f__Bacteroidaceae;g__Bacteroides;s__Bacteroides coprophilus CAG:333	420	F3_203567	F1_52608	M3_63123	M1_392100	F1_52605	M1_305326	M4_278863	M4_148428	M3_140812	F1_78740	F5_329648	F1_81725	F1_284140	F1_284451	F2_48104	M3_5324	M4_91811	F1_379729	F1_202277	F1_29820	F1_11210	F1_303664	F3_143847	M3_200062	F1_44648	F5_20610	F1_81715	F1_303677	F1_44573	M5_43635	F4_301373	F4_264048	F2_124321	M4_270827	F5_178922	M5_273703	M4_200599	F1_384085	F1_15646	F4_55403	F1_13977	F5_248187	F1_87736	F4_209238	F1_11237	M3_133417	M1_234797
g__Bacteroides;s__Bacteroides coprosuis	k__Bacteria;p__Bacteroidetes;c__Bacteroidia;o__Bacteroidales;f__Bacteroidaceae;g__Bacteroides;s__Bacteroides coprosuis	55	F4_266047	M5_316092	F1_379242	M3_156360	F3_183984	F3_121178	M3_10929	F4_150646	F1_171793	F4_101372	F1_369087	F4_157186	M2_248091	F5_138142	M5_164062	F3_3794	M4_171753	M4_58717	M4_182591	F5_371753	F5_86368	M4_120131	F5_298369	F5_298376	M2_100053	F5_373705	F4_74473	F5_210074	F1_315370	F1_236807	F2_172971	M2_319153	M4_262048	M1_302804	F3_183935	M4_143616	F4_238881	F5_381944	F4_84194	F2_258022	M3_251932	F4_235036	M1_251445	F5_92756	M1_298713	F4_218875	F5_345470
g__Bacteroides;s__Bacteroides dorei	k__Bacteria;p__Bacteroidetes;c__Bacteroidia;o__Bacteroidales;f__Bacteroidaceae;g__Bacteroides;s__Bacteroides dorei	946	M5_313225	F4_12281	F4_355775	M1_40516	F4_294373	M1_40503	F1_207039	F4_260958	M5_162142	M1_267821	F5_259872	F1_33425	F4_105219	F5_336998	F4_234826	M2_29207	F1_150182	F2_160797	F2_214117	F1_276535	F2_24527	F2_267699	F4_97601	F2_152642	M1_62869	F4_105218	M3_175043	M3_19398	F2_267684	F1_188495	M4_241493	F4_321849	M2_352235	M5_9058	M5_310207	M4_292764	F5_87179	M2_187959	F4_340057	F4_363343	M1_305861	F4_97358	F5_307517	M4_67300	F2_118442	F4_288765	F5_18879
g__Bacteroides;s__Bacteroides dorei CAG:222	k__Bacteria;p__Bacteroidetes;c__Bacteroidia;o__Bacteroidales;f__Bacteroidaceae;g__Bacteroides;s__Bacteroides dorei CAG:222	23	M1_9009	F2_211242	F4_21225	F4_61175	F5_50368	F1_299656	M1_209363	F2_13718	M1_357611	M1_259976	M1_226107	F3_319500	F3_1578	M3_240256	M1_200191	M1_111292	F4_129665	F4_189564	F1_372905	F3_1580	M1_291050	F3_1579	F4_177651
g__Bacteroides;s__Bacteroides eggerthii	k__Bacteria;p__Bacteroidetes;c__Bacteroidia;o__Bacteroidales;f__Bacteroidaceae;g__Bacteroides;s__Bacteroides eggerthii	197	M2_10915	F1_38728	F2_214245	M2_219062	F3_217052	F3_177333	F1_110704	F5_49369	M1_196083	M1_249830	M5_386098	M3_52812	F5_126919	M3_105274	F3_31280	F3_169052	M1_146719	F5_33925	M2_17193	M3_253442	M2_144818	M2_144821	F3_208276	M3_58909	M5_187973	M5_55168	M1_224594	M2_246574	F2_265715	F3_255272	M2_337140	F4_240054	F3_152928	F2_214246	F4_213443	F3_303687	M2_237336	F3_323316	F1_38727	M1_295300	M5_27183	M5_140087	F2_261692	F4_68726	F5_189386	F2_232074	F5_276653
g__Bacteroides;s__Bacteroides eggerthii CAG:109	k__Bacteria;p__Bacteroidetes;c__Bacteroidia;o__Bacteroidales;f__Bacteroidaceae;g__Bacteroides;s__Bacteroides eggerthii CAG:109	32	F3_10690	F4_44873	F2_205077	F1_154169	M1_263777	M1_91431	F1_121831	M1_91432	F3_206186	F1_297857	M1_391643	F2_205076	F5_178984	M2_98181	M4_224646	M3_160013	M2_68685	F1_21235	M1_280513	F3_175031	F2_205071	M1_63187	F2_204270	M5_30452	F4_5037	F2_205078	F3_241231	F4_40007	F4_155812	F1_94650	M1_96286	F4_44874
g__Bacteroides;s__Bacteroides faecichinchillae	k__Bacteria;p__Bacteroidetes;c__Bacteroidia;o__Bacteroidales;f__Bacteroidaceae;g__Bacteroides;s__Bacteroides faecichinchillae	226	F1_20038	M1_159135	M2_147374	F3_222146	M1_159125	M3_35869	M4_110253	F2_171390	F2_62493	M4_44721	M1_165359	M2_310236	M4_138646	M1_147979	M4_271487	F1_165359	F3_83886	F3_214434	F3_128604	F1_188498	M1_159126	F3_243510	M5_198005	F4_285421	M1_119027	F3_35982	F4_136069	F3_318051	M1_159132	F4_44867	F3_205102	F1_147531	M1_159127	M2_350954	F2_143282	M2_139028	M2_162129	M2_221567	F3_184533	F1_122234	M4_195882	F5_261762	F3_320033	M1_159133	F5_287309	F1_212775	F2_266596
g__Bacteroides;s__Bacteroides faecis	k__Bacteria;p__Bacteroidetes;c__Bacteroidia;o__Bacteroidales;f__Bacteroidaceae;g__Bacteroides;s__Bacteroides faecis	33	M5_381972	M1_201262	F3_44608	F5_183046	M1_265923	F4_115713	M2_37165	F5_375534	M2_275864	M1_205526	F2_172612	F2_267564	M1_211619	M5_253400	F2_204380	F5_129163	M2_304989	M1_372307	F4_285979	F1_222233	F4_123518	M4_248883	F3_316815	M5_327378	F2_177115	M4_116818	F1_174158	M3_150847	M2_139064	M3_107361	M2_147533	F3_45283	F3_225370
g__Bacteroides;s__Bacteroides faecis CAG:32	k__Bacteria;p__Bacteroidetes;c__Bacteroidia;o__Bacteroidales;f__Bacteroidaceae;g__Bacteroides;s__Bacteroides faecis CAG:32	1	F4_29937
g__Bacteroides;s__Bacteroides finegoldii	k__Bacteria;p__Bacteroidetes;c__Bacteroidia;o__Bacteroidales;f__Bacteroidaceae;g__Bacteroides;s__Bacteroides finegoldii	451	M5_218235	M5_38978	F4_74589	M2_211648	F5_247982	F3_103882	F1_25451	M4_201054	F1_294931	F5_6165	F2_187053	F2_213810	M4_331997	M3_210077	F4_169596	M3_175049	M2_264260	F2_185199	F2_153359	M5_185845	M1_65722	F4_12350	F1_237074	F1_46103	F5_375427	F3_320795	F5_28179	F4_74591	M2_341347	F4_55872	M1_392275	F2_134546	F4_54479	F2_197211	M2_89073	F3_190932	F3_253720	M5_263129	F4_26124	F1_130467	F1_307104	M5_32835	F3_187536	F2_182341	F4_74590	M5_154417	F4_299521
g__Bacteroides;s__Bacteroides finegoldii CAG:203	k__Bacteria;p__Bacteroidetes;c__Bacteroidia;o__Bacteroidales;f__Bacteroidaceae;g__Bacteroides;s__Bacteroides finegoldii CAG:203	15	F5_294865	F4_362488	M4_14526	M2_282081	F1_83652	M1_276429	M1_161479	F2_59773	F5_115602	M2_177394	M4_24489	F4_17707	F4_17706	M5_99608	F3_243708
g__Bacteroides;s__Bacteroides fluxus	k__Bacteria;p__Bacteroidetes;c__Bacteroidia;o__Bacteroidales;f__Bacteroidaceae;g__Bacteroides;s__Bacteroides fluxus	670	F2_10968	M5_294113	M5_218990	M5_370502	M2_273919	M2_230467	F2_121454	F3_195560	F3_95582	M5_373616	M2_10105	M3_204597	F5_267565	M1_299951	F3_83863	M5_81752	M2_111324	F2_35938	F3_29540	F1_129000	F2_198205	F3_266299	M5_246137	M5_38980	M1_35737	F1_371729	M3_177649	F1_15871	F1_305476	M4_8776	F1_190126	F3_94510	M1_85600	F1_102357	M5_313449	M5_74033	M2_287562	F3_30088	F1_242330	F4_105089	M5_192722	M5_97022	M5_99675	M5_184422	M5_287879	F3_13406	M5_295944
g__Bacteroides;s__Bacteroides fragilis	k__Bacteria;p__Bacteroidetes;c__Bacteroidia;o__Bacteroidales;f__Bacteroidaceae;g__Bacteroides;s__Bacteroides fragilis	1477	F1_389868	M2_257836	F3_77423	M3_107059	F5_282912	F5_16447	F2_229325	F1_283582	M4_158589	F2_147639	F5_88110	F3_289005	F1_6639	F4_158140	M3_50675	F2_210297	F4_250775	M2_41771	M1_308627	F3_322648	M2_98206	M3_20493	F5_222005	F5_177120	F4_77793	M2_284517	F3_319208	F2_207321	F5_361530	F2_1916	F2_215106	M1_166061	F3_44120	F4_352133	F5_295281	M2_44791	F1_203160	M5_226099	F5_24059	M1_65014	F3_33215	F4_4204	M1_337940	M1_392159	F3_29799	F3_314647	F4_211156
g__Bacteroides;s__Bacteroides fragilis CAG:47	k__Bacteria;p__Bacteroidetes;c__Bacteroidia;o__Bacteroidales;f__Bacteroidaceae;g__Bacteroides;s__Bacteroides fragilis CAG:47	2	F4_181200	M3_170456
g__Bacteroides;s__Bacteroides fragilis CAG:558	k__Bacteria;p__Bacteroidetes;c__Bacteroidia;o__Bacteroidales;f__Bacteroidaceae;g__Bacteroides;s__Bacteroides fragilis CAG:558	25	M2_286748	F1_210781	F1_157609	F1_12225	F1_15038	F1_135895	F3_134554	F3_302458	M5_274206	F1_102740	F3_234243	F1_379509	F3_234247	F1_102741	M3_152241	M2_11452	F1_15037	F4_148401	F2_209118	F3_125578	F5_147465	F1_44674	F1_102739	M5_274207	F3_220675
g__Bacteroides;s__Bacteroides gallinarum	k__Bacteria;p__Bacteroidetes;c__Bacteroidia;o__Bacteroidales;f__Bacteroidaceae;g__Bacteroides;s__Bacteroides gallinarum	781	M1_63544	M5_242629	M2_90272	F3_138032	M1_258189	F4_140957	M1_273410	M2_26634	M5_281783	F1_366563	M5_297401	M4_262142	F1_106375	F1_232048	F1_387801	F2_77529	M5_191683	F5_39467	F3_51542	F2_185920	M1_230882	F1_239051	F2_247134	M4_296515	F3_13335	F3_198601	F4_291182	F3_29353	M2_182492	M1_390481	F2_39098	F5_44411	F1_253164	F2_106785	M5_77819	M5_278561	M1_75267	F1_68246	M5_104635	F4_250584	F5_349732	M5_213182	M5_129080	F3_233651	M5_129083	F2_263854	M1_76002
g__Bacteroides;s__Bacteroides graminisolvens	k__Bacteria;p__Bacteroidetes;c__Bacteroidia;o__Bacteroidales;f__Bacteroidaceae;g__Bacteroides;s__Bacteroides graminisolvens	197	F4_132695	F3_186974	F4_157190	F2_262502	M2_155746	F5_20595	F4_756	M1_256667	F4_230608	F4_100632	F3_79316	F5_303521	M5_270136	F4_278144	F1_63522	M5_295753	F2_157994	M4_237959	F1_23426	F4_751	M3_146071	F5_14764	F4_300657	M2_44379	F1_74935	F4_299001	F1_267465	F4_12532	M1_161028	M1_35278	M4_271876	F5_25592	F1_390387	F5_170543	M1_153018	M4_9718	F1_13045	F1_169948	F1_343828	M5_210282	M4_23213	F3_143722	M1_176052	F3_164112	M1_152522	F4_119163	M4_154191
g__Bacteroides;s__Bacteroides helcogenes	k__Bacteria;p__Bacteroidetes;c__Bacteroidia;o__Bacteroidales;f__Bacteroidaceae;g__Bacteroides;s__Bacteroides helcogenes	399	M1_274238	M1_82726	F1_266968	M1_264490	M4_319063	M2_165765	M1_162545	M2_83259	F3_255347	M1_272666	M5_299846	M1_284386	M5_243603	M5_141079	M5_16886	F3_225619	M5_89254	F1_97538	M4_207891	F4_40014	F3_184576	F1_45095	F1_288561	F4_51636	M5_298810	M4_234802	F2_19089	F4_355455	M5_40124	F1_11105	F1_53111	M1_6131	F4_128640	F2_168649	F1_377082	M4_266251	F4_273088	M1_231501	F4_82073	F4_81265	M5_235409	M2_56440	F5_9925	F3_320353	F3_144077	F3_180312	F1_191309
g__Bacteroides;s__Bacteroides ihuae	k__Bacteria;p__Bacteroidetes;c__Bacteroidia;o__Bacteroidales;f__Bacteroidaceae;g__Bacteroides;s__Bacteroides ihuae	179	F5_303012	M1_237722	F5_294675	F1_255405	M1_150417	F3_90923	F4_26528	M1_223396	F4_187865	F5_305840	F4_268644	F3_186973	F1_67892	F3_281062	M2_217802	M2_153183	F4_244211	M1_119066	M1_278614	F3_116983	F5_25539	F1_143095	F4_357001	F1_165118	F1_95329	F3_271778	M5_246792	M1_370883	M4_175880	F2_124854	F5_4079	F4_186804	F3_127447	F5_5932	F3_323301	F2_35677	F5_304351	M5_298979	M4_275472	M5_379713	F2_39058	F4_355002	F4_175823	F5_290115	F1_311607	M2_11475	F1_287205
g__Bacteroides;s__Bacteroides intestinalis	k__Bacteria;p__Bacteroidetes;c__Bacteroidia;o__Bacteroidales;f__Bacteroidaceae;g__Bacteroides;s__Bacteroides intestinalis	192	F3_261105	M4_326857	M1_368917	M5_384752	M5_283571	F4_41472	M5_367761	M1_336264	M4_200137	M2_97992	F4_142113	F4_7270	M5_88178	F1_380320	F3_319124	M5_262927	M4_154807	M5_291679	M1_268995	M4_148157	M5_162697	M5_15237	F3_147462	M5_373003	M2_295679	M5_326540	F3_229091	M5_277305	F3_220444	F1_175326	M2_343975	M2_282488	M3_175037	F5_112142	F4_207051	M1_248508	F2_216103	F5_373580	F3_289919	F5_253785	M1_126575	M1_283736	M5_148610	F3_254819	M1_95181	F1_161292	F4_207052
g__Bacteroides;s__Bacteroides intestinalis CAG:315	k__Bacteria;p__Bacteroidetes;c__Bacteroidia;o__Bacteroidales;f__Bacteroidaceae;g__Bacteroides;s__Bacteroides intestinalis CAG:315	129	F2_144675	F3_149513	F4_201472	F2_181282	F1_118297	M5_143052	M1_85717	M5_153331	M2_311660	M1_297372	F4_306407	F3_27530	M2_238745	F3_27528	M5_229670	F4_161030	M1_268257	M2_15842	F1_21237	M5_188434	F2_16496	F3_27531	M5_107885	M5_226801	F3_27534	F1_163755	F4_272316	F3_150430	M2_284338	M4_179920	M2_128361	F3_274224	F2_47284	M2_5151	M5_169649	M4_272808	M5_344998	M4_838	M4_280691	M4_239630	M4_280689	F1_232823	F1_196824	F1_392129	M1_240619	F1_56125	F2_164049
g__Bacteroides;s__Bacteroides intestinalis CAG:564	k__Bacteria;p__Bacteroidetes;c__Bacteroidia;o__Bacteroidales;f__Bacteroidaceae;g__Bacteroides;s__Bacteroides intestinalis CAG:564	32	M1_150471	F5_230916	M5_152300	M4_47481	M1_108562	M5_264128	F1_158547	M3_14499	M4_193859	F4_100902	F2_8865	M5_152298	M2_35801	M4_233481	M5_312656	F3_217680	F2_8715	M5_324556	M5_103674	F2_213457	M1_308285	F5_292668	F2_201693	M5_152297	F2_215311	F3_4197	F2_160611	M4_102412	M1_186321	M4_135600	M5_162696	M5_289146
g__Bacteroides;s__Bacteroides luti	k__Bacteria;p__Bacteroidetes;c__Bacteroidia;o__Bacteroidales;f__Bacteroidaceae;g__Bacteroides;s__Bacteroides luti	503	F4_56855	F2_35030	M5_235677	F4_363321	M5_212640	F2_119812	M1_266168	M1_298368	M1_346004	M4_266421	F4_135287	F4_167763	M4_342966	M2_190932	M4_181800	F3_30327	F5_125870	M4_81522	M3_181444	F4_27134	F5_25570	F5_234306	F3_45886	M4_343113	F1_176131	M5_28861	F4_26395	M2_20302	M4_291721	F4_300312	F4_13646	F5_22144	F1_174443	M4_242595	F4_290440	M1_327090	F3_30164	F5_125871	F4_236446	M4_82585	F4_300295	F3_187312	F4_91619	M4_117056	M3_183304	F5_25583	F4_263962
g__Bacteroides;s__Bacteroides massiliensis	k__Bacteria;p__Bacteroidetes;c__Bacteroidia;o__Bacteroidales;f__Bacteroidaceae;g__Bacteroides;s__Bacteroides massiliensis	156	M1_55425	F3_292924	F2_51636	M5_326514	M1_199479	M4_123843	F1_13485	F4_5098	F3_102182	M5_240087	M3_48981	F5_151159	F4_22905	M1_31036	F4_155808	F3_50435	M1_310966	M3_55762	M5_153160	M5_223253	M3_234259	F4_363333	F4_20919	F2_13547	M1_104124	F5_55414	M3_178029	M1_164794	F4_94773	F5_338843	F4_146486	M1_254870	M3_143955	M4_282773	M1_44728	M4_92907	F5_195315	F5_84915	F2_13548	F4_225019	M1_277843	M5_299346	F2_91466	M4_358596	M2_175888	M3_136816	F4_292603
g__Bacteroides;s__Bacteroides mediterraneensis	k__Bacteria;p__Bacteroidetes;c__Bacteroidia;o__Bacteroidales;f__Bacteroidaceae;g__Bacteroides;s__Bacteroides mediterraneensis	1304	M4_100259	F5_283870	M2_249992	F5_112004	F4_283716	M3_37514	M5_342571	F1_350348	M1_231223	F2_82302	M2_57693	F4_92074	F1_152	F4_134428	F5_27278	F1_325905	F4_218440	M1_133978	F1_94463	F1_259015	M1_270870	F4_28360	F5_191877	F5_129293	F5_325779	M5_82811	M3_20473	M5_284805	F4_177735	M2_123535	M1_165003	M4_251079	F5_247989	M1_296328	F3_134098	F1_103979	F5_366966	F1_47315	F2_190436	F2_137462	F5_192733	F4_187103	F1_31812	F3_61940	M2_153000	M3_222211	F5_57379
g__Bacteroides;s__Bacteroides neonati	k__Bacteria;p__Bacteroidetes;c__Bacteroidia;o__Bacteroidales;f__Bacteroidaceae;g__Bacteroides;s__Bacteroides neonati	216	F1_43604	F2_215217	M3_137849	F4_120815	F1_346055	F4_9143	M2_210394	F2_142358	M4_355059	F1_154490	F3_156595	F3_309476	M1_390092	F1_278494	M4_130595	M1_393106	M4_210611	F4_120813	F5_312024	M2_3729	F5_321540	F1_110449	F4_87455	F4_24909	F2_257244	M1_162546	F1_283114	F5_45391	F5_280735	F5_381134	M2_13828	F2_32454	F1_40645	M5_53649	M5_150179	F1_169833	F1_69285	M1_373706	F4_302960	F5_262118	F3_245222	M4_217830	F2_193697	F1_218297	F1_197486	F1_229298	M4_173251
g__Bacteroides;s__Bacteroides nordii	k__Bacteria;p__Bacteroidetes;c__Bacteroidia;o__Bacteroidales;f__Bacteroidaceae;g__Bacteroides;s__Bacteroides nordii	200	F1_356466	M4_46666	F4_200907	F1_104988	M4_121748	F5_39628	M3_80706	F2_198638	M4_6633	M3_186929	M1_280556	F1_143591	M5_72650	M4_121745	M2_130463	M2_240068	F3_218410	F3_38905	F3_239763	F2_64830	F4_361051	F4_107977	M2_50288	F1_256158	M2_345899	F3_213041	M2_168734	M4_121747	M2_307242	F3_230182	F4_299343	F2_259729	M3_198817	F1_102812	M4_280819	M1_292342	M4_121746	F2_29917	F5_322946	M4_282780	M1_204618	F3_19242	M1_303529	F3_150053	F3_180545	F4_256953	M5_99265
g__Bacteroides;s__Bacteroides oleiciplenus	k__Bacteria;p__Bacteroidetes;c__Bacteroidia;o__Bacteroidales;f__Bacteroidaceae;g__Bacteroides;s__Bacteroides oleiciplenus	526	F1_80499	F1_67595	M2_240029	F2_142133	M1_293170	M5_150380	F3_4216	M4_251352	M1_377459	F5_115365	F4_219880	M5_87032	F3_143748	M4_284102	F1_308039	F1_374349	F1_391753	M1_382188	F2_193427	M1_51466	F2_192300	F1_214608	M3_20582	M1_21327	F3_221944	M1_379936	F2_211977	F3_161780	F5_263513	F5_66568	F2_214107	M3_30144	M1_388342	F5_287863	F2_215458	M1_48650	M5_198006	F5_184770	F1_88105	M2_272799	M1_264535	M1_313115	M4_111260	M4_251350	M1_97488	F3_317298	F5_111039
g__Bacteroides;s__Bacteroides ovatus	k__Bacteria;p__Bacteroidetes;c__Bacteroidia;o__Bacteroidales;f__Bacteroidaceae;g__Bacteroides;s__Bacteroides ovatus	821	M4_208991	F5_278087	F2_254057	F5_96775	F3_54536	M1_96719	F2_38620	F4_305123	F4_360947	F5_346152	M1_354186	M5_376228	M3_81524	M5_378520	F2_193167	M3_191355	M1_384583	F1_83057	F3_54741	F4_234314	M4_216374	F2_263869	F2_189993	M1_202599	M3_184908	F4_109888	M3_238387	M1_312773	F4_355625	F5_97963	M1_213734	M4_238841	M3_88707	M1_304476	M2_284516	M3_238060	F1_215092	M2_249050	F1_51224	F4_295119	M4_128065	F5_133275	F4_279358	M1_370888	M1_303085	F4_248863	F2_264303
g__Bacteroides;s__Bacteroides ovatus CAG:22	k__Bacteria;p__Bacteroidetes;c__Bacteroidia;o__Bacteroidales;f__Bacteroidaceae;g__Bacteroides;s__Bacteroides ovatus CAG:22	1	M4_5776
g__Bacteroides;s__Bacteroides paurosaccharolyticus	k__Bacteria;p__Bacteroidetes;c__Bacteroidia;o__Bacteroidales;f__Bacteroidaceae;g__Bacteroides;s__Bacteroides paurosaccharolyticus	167	M3_28991	F2_93310	F3_68575	M5_291028	F5_12836	F4_221345	F5_108389	F1_24104	F4_286412	F3_287802	M5_320539	F1_224808	F4_3493	M2_137179	M3_136503	M3_90150	M2_336438	F4_79581	F5_140780	F4_290490	F5_319406	M2_201690	F1_173446	M1_253961	F2_164580	F1_309161	M1_192739	F3_80700	F4_205578	F2_87063	F5_14809	F1_46970	F2_80080	F1_40161	F1_154035	M2_176468	M1_191478	F3_280131	F4_272418	F4_269435	F4_188777	F2_41599	F4_93878	F4_46526	F2_265044	M2_98098	M2_109571
g__Bacteroides;s__Bacteroides pectinophilus CAG:437	k__Bacteria;p__Bacteroidetes;c__Bacteroidia;o__Bacteroidales;f__Bacteroidaceae;g__Bacteroides;s__Bacteroides pectinophilus CAG:437	6	M3_161853	M2_238749	F2_142517	F4_214105	M4_62963	M4_322876
g__Bacteroides;s__Bacteroides plebeius	k__Bacteria;p__Bacteroidetes;c__Bacteroidia;o__Bacteroidales;f__Bacteroidaceae;g__Bacteroides;s__Bacteroides plebeius	2410	F3_110522	F1_176648	M4_307763	F3_95893	F3_89006	M4_106099	M3_247600	M4_232240	M5_160358	F3_22919	M5_64091	F3_33057	M4_255099	M4_246234	F2_181832	M1_110981	M4_225808	M3_246683	F3_208079	F5_194987	M3_199092	F2_133502	F2_173395	M1_115350	M3_102649	M1_106052	F3_35041	F5_236321	F3_19181	M3_165336	M3_153899	F4_251076	F1_241817	F3_151530	F1_57398	F1_51170	M4_166128	F1_201224	F2_5868	M1_299143	M3_33480	F3_137799	F2_167788	M1_280062	F3_28099	F5_351209	F1_240596
g__Bacteroides;s__Bacteroides plebeius CAG:211	k__Bacteria;p__Bacteroidetes;c__Bacteroidia;o__Bacteroidales;f__Bacteroidaceae;g__Bacteroides;s__Bacteroides plebeius CAG:211	925	M3_29368	M3_44731	F2_32051	F1_369193	F5_176772	F5_204505	F3_36886	F2_1842	M1_375283	M3_20793	F2_231644	F4_299136	F3_58161	M3_80407	M4_250238	M1_26600	F2_66877	M4_130111	F5_186865	F1_295174	M4_64666	M1_184060	M4_64661	F2_70804	M2_14874	M3_39623	F3_29620	F2_206949	F1_350537	M4_113243	F3_39640	F3_28100	M4_249161	M4_96315	M5_5714	F2_194803	F3_67589	F5_282498	M3_198464	F2_17857	M2_328436	F5_301467	F2_237637	F1_385169	M1_43132	F1_20768	M4_224506
g__Bacteroides;s__Bacteroides propionicifaciens	k__Bacteria;p__Bacteroidetes;c__Bacteroidia;o__Bacteroidales;f__Bacteroidaceae;g__Bacteroides;s__Bacteroides propionicifaciens	16	F1_262519	M4_240086	F1_227708	F4_333752	F5_22339	M4_254600	F5_284224	F4_17808	M5_269298	F4_244220	F4_241231	F5_352275	F4_260038	F4_6681	F1_312020	F5_183518
g__Bacteroides;s__Bacteroides pyogenes	k__Bacteria;p__Bacteroidetes;c__Bacteroidia;o__Bacteroidales;f__Bacteroidaceae;g__Bacteroides;s__Bacteroides pyogenes	308	M4_356411	F1_67251	M5_293952	F5_25386	F2_39033	M2_335398	F1_369950	M2_218944	M3_215793	F2_149508	F5_49551	F1_77364	F2_46104	M4_145521	F5_380783	F4_157441	F4_121372	M3_83153	F2_174533	F2_124534	F3_180313	F4_326205	F5_20390	F3_258315	F3_186994	F5_87031	M3_100010	F3_250201	F2_87345	M1_233210	F5_72813	F2_264539	F5_92749	F5_64945	F5_354188	M5_344530	F4_302890	M2_82222	F1_17607	F5_278067	F1_196102	M4_361390	M1_14007	F1_110682	F3_195433	F4_294859	F1_129495
g__Bacteroides;s__Bacteroides reticulotermitis	k__Bacteria;p__Bacteroidetes;c__Bacteroidia;o__Bacteroidales;f__Bacteroidaceae;g__Bacteroides;s__Bacteroides reticulotermitis	172	F1_90608	F3_308969	F5_133542	F4_210329	M4_97550	M5_82508	F4_130113	M5_160573	F3_161507	M4_194976	M1_53670	M5_277041	F5_92805	F5_10332	F5_285426	F2_6731	M1_42524	F1_17268	F1_29458	F2_247988	F2_125864	M1_230228	M2_224355	M3_21451	F2_195598	M1_293217	F5_202841	F4_121613	F4_69878	F1_134841	M5_353772	F1_186484	F3_139590	F2_42320	F2_182878	F1_217031	M2_233007	F1_272745	F1_267234	F3_199574	M2_336172	F5_133541	F4_95290	F2_188234	F2_101892	F3_106637	M4_185450
g__Bacteroides;s__Bacteroides salanitronis	k__Bacteria;p__Bacteroidetes;c__Bacteroidia;o__Bacteroidales;f__Bacteroidaceae;g__Bacteroides;s__Bacteroides salanitronis	3866	F5_295904	M1_75028	M2_294915	F4_30466	M1_178628	F3_1269	M1_353868	F3_320342	M1_271659	F3_100589	M5_110645	F1_234505	F3_75149	F3_102327	M1_126836	M2_43773	F3_16429	M2_63245	M1_388049	M3_65595	M1_175350	M5_378273	F5_260549	F4_357112	F3_248500	F3_58231	F4_287972	M5_286992	M4_115352	M1_366287	F2_7924	M1_203054	F3_58222	F3_321693	F2_85554	F1_238254	F3_24509	M1_300345	M3_95947	F3_39266	F3_29862	F3_15354	F3_141149	F2_10948	F2_126011	M5_273069	F3_25942
g__Bacteroides;s__Bacteroides salyersiae	k__Bacteria;p__Bacteroidetes;c__Bacteroidia;o__Bacteroidales;f__Bacteroidaceae;g__Bacteroides;s__Bacteroides salyersiae	489	F3_193328	M1_159616	M3_120380	F5_139731	F2_25819	F1_232772	F1_70062	F3_163531	F4_154555	F5_207376	M3_136634	F1_183256	F5_22229	M3_160655	F5_275071	M3_197764	M4_242073	F1_20937	M2_287516	F4_235504	M5_209581	M5_191195	M4_148254	M1_303766	F1_309967	F5_10373	F1_198977	F5_10374	M5_346606	F3_145625	F5_8054	F1_309957	M1_282785	F2_181274	M1_251938	F3_196924	F4_193395	F5_275074	M4_229255	F2_195880	M2_54825	F4_144644	F4_321372	F1_359979	M5_212295	M5_291558	F1_309968
g__Bacteroides;s__Bacteroides sartorii	k__Bacteria;p__Bacteroidetes;c__Bacteroidia;o__Bacteroidales;f__Bacteroidaceae;g__Bacteroides;s__Bacteroides sartorii	389	F4_280355	F1_93958	F2_175274	M5_330242	M3_235202	M2_135641	M1_156027	M1_249133	F5_211518	M1_58139	M1_53699	M1_118896	M3_201932	F4_329052	F4_98559	F1_177334	M2_125158	F1_246046	F3_286232	M3_191901	F4_186229	M4_151835	M5_25033	F4_265397	M1_83381	F1_391372	F5_288539	F1_358966	F3_77527	F4_128039	M1_239080	M5_247952	M2_269366	M5_142041	M4_339148	M1_217323	M2_11799	F4_21224	F4_29686	M1_380340	M5_297099	M4_233209	M3_223420	F5_248796	M1_105684	F3_181950	M3_148691
g__Bacteroides;s__Bacteroides sp. 14(A)	k__Bacteria;p__Bacteroidetes;c__Bacteroidia;o__Bacteroidales;f__Bacteroidaceae;g__Bacteroides;s__Bacteroides sp. 14(A)	117	F3_216054	F1_386755	M2_225249	M1_150644	F1_391423	M1_12657	M5_286423	M1_238537	M5_225674	M5_291276	M5_273042	F2_265922	F5_157212	F5_157211	F3_41117	F3_204682	F2_156006	F5_157217	F3_244383	F2_133308	M5_245152	M4_246205	M2_214180	M1_293210	F2_219007	F2_266051	F5_54059	F2_156005	F3_226199	M1_165642	F5_157222	M4_361889	M5_245151	F2_104985	M1_152493	F1_369099	F1_50141	F4_358804	M1_224062	F2_218972	M4_157293	F3_267666	F2_106041	F2_219020	M4_106725	M4_121452	M1_293214
g__Bacteroides;s__Bacteroides sp. 1_1_14	k__Bacteria;p__Bacteroidetes;c__Bacteroidia;o__Bacteroidales;f__Bacteroidaceae;g__Bacteroides;s__Bacteroides sp. 1_1_14	34	F2_41382	M1_154833	F4_344332	M2_200994	M5_373379	F1_388140	F1_119863	F5_315561	M4_36852	F3_320732	F1_306110	F5_186754	F1_325629	F4_285430	M5_55128	F3_130663	F4_191740	F4_280288	M4_236191	F3_145564	M3_71165	F2_265408	F3_130662	F4_213809	M1_104593	F1_47836	M1_112489	F1_47841	F1_223167	F2_203958	F2_213746	F1_151569	M5_362279	F1_119862
g__Bacteroides;s__Bacteroides sp. 1_1_30	k__Bacteria;p__Bacteroidetes;c__Bacteroidia;o__Bacteroidales;f__Bacteroidaceae;g__Bacteroides;s__Bacteroides sp. 1_1_30	11	M4_21246	F5_301059	F4_45693	M2_31056	F3_258696	F3_161852	M4_724	M2_88732	M2_136526	F5_266170	F5_301058
g__Bacteroides;s__Bacteroides sp. 1_1_6	k__Bacteria;p__Bacteroidetes;c__Bacteroidia;o__Bacteroidales;f__Bacteroidaceae;g__Bacteroides;s__Bacteroides sp. 1_1_6	23	F2_134511	M3_202028	M1_246305	M3_51587	F3_230795	F3_275836	F2_265605	M2_267019	M5_54355	F2_164792	F5_62737	F3_316575	F4_260240	F1_370346	M1_170555	F2_214116	M4_305833	M1_230053	F2_21639	F5_357250	M3_151313	F5_312422	M2_154340
g__Bacteroides;s__Bacteroides sp. 2_1_16	k__Bacteria;p__Bacteroidetes;c__Bacteroidia;o__Bacteroidales;f__Bacteroidaceae;g__Bacteroides;s__Bacteroides sp. 2_1_16	10	F2_172516	F1_25915	F5_279474	M1_259998	F5_209001	M2_287491	F5_14583	F2_31218	F2_171391	F1_52563
g__Bacteroides;s__Bacteroides sp. 2_1_22	k__Bacteria;p__Bacteroidetes;c__Bacteroidia;o__Bacteroidales;f__Bacteroidaceae;g__Bacteroides;s__Bacteroides sp. 2_1_22	3	F2_48962	M5_25303	M5_338343
g__Bacteroides;s__Bacteroides sp. 2_1_33B	k__Bacteria;p__Bacteroidetes;c__Bacteroidia;o__Bacteroidales;f__Bacteroidaceae;g__Bacteroides;s__Bacteroides sp. 2_1_33B	113	F1_286224	M4_335072	F3_155955	F3_203043	M5_247567	F2_75851	M1_13994	M3_146855	F3_202151	M1_203022	M4_249530	M4_359972	F3_281714	F2_47598	F5_259987	F5_10370	F1_362431	F3_34459	M4_36880	M5_381748	F2_20722	M2_106934	F1_219132	M2_78937	M4_243093	F1_266891	M1_244102	M5_252078	F5_46390	M4_42889	M4_204176	M5_370431	M5_151637	M5_275165	M2_174144	F4_290031	F3_30542	F5_90590	F3_183550	M5_279834	M2_282848	M4_360572	M2_318969	F3_317978	M4_108004	F3_9987	M1_16076
g__Bacteroides;s__Bacteroides sp. 2_1_56FAA	k__Bacteria;p__Bacteroidetes;c__Bacteroidia;o__Bacteroidales;f__Bacteroidaceae;g__Bacteroides;s__Bacteroides sp. 2_1_56FAA	7	F5_185563	M1_308873	F5_367021	M2_239390	F2_93232	F5_354324	F4_156124
g__Bacteroides;s__Bacteroides sp. 2_2_4	k__Bacteria;p__Bacteroidetes;c__Bacteroidia;o__Bacteroidales;f__Bacteroidaceae;g__Bacteroides;s__Bacteroides sp. 2_2_4	32	F5_279790	F4_10115	M1_328690	F5_376906	M5_287983	M3_172970	M4_265066	F3_314640	F5_303251	F1_5350	F1_15918	M5_4911	F1_15917	F3_127744	F2_115417	M2_61658	F2_30014	F3_96729	M2_200064	F2_38035	M4_27776	M1_4122	M1_285767	F2_210300	F1_377888	M1_283053	M2_61659	M3_131752	F1_109007	M4_108994	M1_381653	F1_306492
g__Bacteroides;s__Bacteroides sp. 3_1_13	k__Bacteria;p__Bacteroidetes;c__Bacteroidia;o__Bacteroidales;f__Bacteroidaceae;g__Bacteroides;s__Bacteroides sp. 3_1_13	44	F1_224590	F3_140551	M4_352239	M4_358520	F4_57300	F2_210344	M3_6545	F3_254535	F3_321629	M4_274953	F1_184441	M2_264679	F3_107225	M1_260352	F4_355305	F1_248000	M1_262822	M1_89889	M4_188717	M2_150482	M4_216094	M1_10481	F3_248671	M4_284099	F5_319777	M4_188716	M4_339850	M4_358519	F1_213190	F5_282723	F5_311860	F4_116166	M2_6908	F5_60429	F5_258676	F2_124015	M1_327508	F3_216590	F2_252251	F1_169687	F5_130487	F1_120369	M1_34010	F5_298217
g__Bacteroides;s__Bacteroides sp. 3_1_19	k__Bacteria;p__Bacteroidetes;c__Bacteroidia;o__Bacteroidales;f__Bacteroidaceae;g__Bacteroides;s__Bacteroides sp. 3_1_19	81	M2_146890	F1_49234	M1_260078	F4_167326	M5_185077	F2_214254	F4_268618	F4_266924	M5_84312	F5_325445	F5_150	M2_418	F4_79023	F2_17559	M5_46203	M4_106738	F4_194252	F2_44506	M3_27489	M5_367246	F2_161478	F5_91356	M4_148011	M4_312011	F3_90131	M4_231657	F2_167488	F5_91358	F3_29801	F3_194622	M1_63532	F4_267218	M5_60742	F2_91862	M3_31118	F3_201124	F3_191345	M4_338856	F1_231394	F2_161477	M2_146889	F2_109036	F5_71259	M2_265281	F1_11879	F2_264737	F3_250126
g__Bacteroides;s__Bacteroides sp. 3_1_23	k__Bacteria;p__Bacteroidetes;c__Bacteroidia;o__Bacteroidales;f__Bacteroidaceae;g__Bacteroides;s__Bacteroides sp. 3_1_23	46	M3_98465	M5_296713	F2_159803	F5_200907	F3_118060	F3_73861	F2_267298	F1_89717	F2_115873	F2_140112	F1_255480	F1_297107	F1_274435	F1_210505	F3_49530	M1_188061	F2_188741	M1_327300	F4_97480	F2_159804	M5_346840	M3_47161	F2_140115	M3_120301	F1_355624	M3_68011	F1_241335	F2_55500	F3_119199	F3_118062	F2_159805	M3_68009	M4_98891	F1_80920	M3_47156	F4_110295	M3_67997	M2_299165	M4_246883	F2_51630	M4_342171	F2_8629	M5_194822	F3_16813	M4_210846	F2_147404
g__Bacteroides;s__Bacteroides sp. 3_1_33FAA	k__Bacteria;p__Bacteroidetes;c__Bacteroidia;o__Bacteroidales;f__Bacteroidaceae;g__Bacteroides;s__Bacteroides sp. 3_1_33FAA	113	M1_322463	M4_169290	M1_181364	F5_221221	F1_112130	M1_226122	F5_374471	F1_33385	F3_119231	F3_260822	M2_276396	F3_217743	F5_262896	M2_233217	F1_33386	M4_340520	M1_279022	F5_46379	M4_169288	M2_335837	M4_247651	M2_280976	F1_287840	M4_182070	F3_238058	F1_112137	F5_22624	M5_164144	M4_136732	F2_246701	F3_121168	M1_360886	F5_22630	F3_119232	F3_230400	M1_84173	M5_289003	F5_300526	F1_112129	M2_175529	F4_27192	F1_87304	M4_39855	F1_33407	F3_179371	M1_164868	M1_116273
g__Bacteroides;s__Bacteroides sp. 3_1_40A	k__Bacteria;p__Bacteroidetes;c__Bacteroidia;o__Bacteroidales;f__Bacteroidaceae;g__Bacteroides;s__Bacteroides sp. 3_1_40A	40	M4_279996	M1_293384	M3_49200	F1_68089	F5_106668	M1_168484	F3_265645	F2_6834	F3_13849	F5_217486	M4_185223	F1_286930	F3_64971	F3_110152	F3_265643	F3_43245	M4_36087	M3_21446	F4_294361	F3_259463	F1_286929	M5_182457	F3_265644	F4_276623	F1_286928	F1_189292	F4_36632	F3_313374	F3_313375	F1_376408	F4_72537	M4_196367	M2_65814	F5_30001	M5_214220	F3_224487	F1_47748	M1_7166	M2_6145	F3_49437
g__Bacteroides;s__Bacteroides sp. 41_26	k__Bacteria;p__Bacteroidetes;c__Bacteroidia;o__Bacteroidales;f__Bacteroidaceae;g__Bacteroides;s__Bacteroides sp. 41_26	24	M4_53919	F2_121718	F5_187363	M2_101154	M1_288798	M4_178508	F4_25431	M3_102545	M3_91700	M3_122184	F2_185130	F4_287542	M4_219675	M4_11473	F4_148523	M1_186149	F4_173188	M2_149710	F4_163526	F4_154560	F5_128608	F1_262556	M3_91798	F1_304528
g__Bacteroides;s__Bacteroides sp. 43_108	k__Bacteria;p__Bacteroidetes;c__Bacteroidia;o__Bacteroidales;f__Bacteroidaceae;g__Bacteroides;s__Bacteroides sp. 43_108	1336	M4_154215	M1_58263	M5_196924	F4_75273	M2_167175	M1_127624	F3_149291	M3_37785	M1_183463	F1_299008	M4_31785	F4_104985	F5_266859	F1_69967	F1_39558	M1_28037	F5_115304	M4_279689	F1_135919	M5_161873	M1_57717	M1_245472	F3_22363	F2_133494	M1_378210	M5_233532	M4_355791	F5_350278	M1_117742	M1_352248	F1_26722	M4_102182	F5_309789	F4_174664	M4_179870	F3_58963	M1_267950	F1_348094	M4_21969	F1_19352	M4_81381	F5_323939	F4_114119	F5_137057	M1_352578	F1_248768	M4_340735
g__Bacteroides;s__Bacteroides sp. 43_46	k__Bacteria;p__Bacteroidetes;c__Bacteroidia;o__Bacteroidales;f__Bacteroidaceae;g__Bacteroides;s__Bacteroides sp. 43_46	21	F1_375037	F1_297208	F5_12239	F5_184374	F1_95989	F2_191880	M3_211289	M5_286058	M3_125860	F1_102966	F4_230815	F2_205086	M2_257080	M3_210140	F2_191879	M4_148465	F3_60377	F1_169862	M4_250626	F5_236779	F4_26591
g__Bacteroides;s__Bacteroides sp. 44_46	k__Bacteria;p__Bacteroidetes;c__Bacteroidia;o__Bacteroidales;f__Bacteroidaceae;g__Bacteroides;s__Bacteroides sp. 44_46	37	M5_135430	F5_191212	F5_191214	M4_219599	F5_84521	F3_180815	F2_1169	M1_300401	F4_52136	F5_291563	F4_104699	M1_144262	M1_389866	F2_129452	F3_319083	F1_327424	M5_56968	F3_37461	F2_264569	F2_246543	F3_37473	F4_105602	F5_358253	F2_210299	F5_294395	M5_75366	F5_381562	M5_297733	F1_93353	F2_264176	M2_146233	M5_208939	M2_45829	M1_88164	M3_261178	F1_36661	M1_123681
g__Bacteroides;s__Bacteroides sp. 4_1_36	k__Bacteria;p__Bacteroidetes;c__Bacteroidia;o__Bacteroidales;f__Bacteroidaceae;g__Bacteroides;s__Bacteroides sp. 4_1_36	28	M2_124576	M5_69297	F3_203565	M4_170249	F1_15936	F2_267300	F3_191540	M3_89081	M1_136553	F3_20290	M4_339985	F1_55237	M4_51929	M2_8552	M4_224649	M5_169639	F1_231818	M4_232880	F3_97643	F1_335876	M4_43817	M4_170250	M5_202571	M5_182116	M3_21787	M5_248985	M1_169643	M2_278336
g__Bacteroides;s__Bacteroides sp. 4_3_47FAA	k__Bacteria;p__Bacteroidetes;c__Bacteroidia;o__Bacteroidales;f__Bacteroidaceae;g__Bacteroides;s__Bacteroides sp. 4_3_47FAA	54	M2_107963	F3_304489	F5_68522	F3_123391	M1_258673	F3_26580	F2_1137	F2_44480	M5_383350	F4_66144	F3_290440	F3_53638	M3_252021	F1_258344	F3_33298	F1_390311	F1_258343	F5_355825	F2_130305	F3_181305	F1_51495	F3_123390	M1_245395	M1_277079	F3_281521	F4_52881	M5_42411	M2_175096	M5_53798	M5_378846	M1_312943	M1_258674	M4_238224	F3_312699	M2_264084	M2_351156	M1_132869	F2_33207	M1_244740	F4_105682	M1_352208	M2_264083	F3_312697	M5_201082	F3_15797	M5_53797	M1_132393
g__Bacteroides;s__Bacteroides sp. 9_1_42FAA	k__Bacteria;p__Bacteroidetes;c__Bacteroidia;o__Bacteroidales;f__Bacteroidaceae;g__Bacteroides;s__Bacteroides sp. 9_1_42FAA	53	M3_213024	M4_162445	M4_159363	M1_208847	F1_250728	F4_360887	F1_17206	M5_296702	F3_176853	M3_31435	F3_228655	M1_47097	F2_19060	F1_219129	F5_164234	M4_232561	F5_240121	F5_52601	M4_146283	F5_38188	F5_331658	F2_19061	F1_140211	M5_8252	M1_93349	M1_238267	F3_23761	F1_391857	M2_65631	M3_33218	F3_135262	F4_279093	F1_187281	F3_23760	F3_321963	F1_364826	F1_391855	F1_199843	F3_125283	M1_209781	M4_146282	M5_147060	M2_38140	F3_283010	M5_46088	F1_133571	M1_282748
g__Bacteroides;s__Bacteroides sp. AR20	k__Bacteria;p__Bacteroidetes;c__Bacteroidia;o__Bacteroidales;f__Bacteroidaceae;g__Bacteroides;s__Bacteroides sp. AR20	24	M3_104705	F1_94445	M1_391645	M2_133752	M4_7727	M2_737	F1_24408	F4_300739	F3_37427	M2_130494	F3_216411	F4_85925	M1_116295	F1_152290	F3_181495	M2_80532	F3_250626	F5_191810	M3_248362	M1_116294	M1_300121	F5_263448	M3_225516	F4_85924
g__Bacteroides;s__Bacteroides sp. AR29	k__Bacteria;p__Bacteroidetes;c__Bacteroidia;o__Bacteroidales;f__Bacteroidaceae;g__Bacteroides;s__Bacteroides sp. AR29	93	M2_260476	M4_221064	F1_132364	F3_323473	M2_318636	M2_159037	F3_267725	F4_99353	M4_221062	M5_116564	F3_323469	F1_172700	M2_331952	M2_72519	M2_209241	M1_35926	M1_256486	M2_106794	M4_195024	M5_21844	M5_120053	F2_264287	F4_65847	M4_221061	M5_317359	F4_165199	F3_323464	F3_192894	M2_212026	M1_92392	M2_143672	M2_25902	F3_321626	M1_224137	M1_291763	M1_271123	M5_21845	M3_102085	F1_300476	F1_300743	M1_35925	M2_150135	M3_238266	M5_256717	F3_178108	M1_271124	F1_226159
g__Bacteroides;s__Bacteroides sp. An19	k__Bacteria;p__Bacteroidetes;c__Bacteroidia;o__Bacteroidales;f__Bacteroidaceae;g__Bacteroides;s__Bacteroides sp. An19	1294	M5_136617	F2_153252	M2_107087	M5_118351	F4_32508	F5_199578	F5_46422	M3_151685	F2_211261	M5_212829	M1_269233	F1_213414	F5_381948	M1_115503	M4_36537	M3_45732	F2_11877	F4_78368	F1_284959	M5_296394	F3_87253	F1_310572	F3_12905	F4_209918	M1_295466	M1_59068	M4_269012	M5_169678	F1_46903	F1_213413	F2_38713	F4_31459	M3_75156	M4_330323	M2_72469	F5_100268	M2_241177	M1_123886	F3_57491	F4_89668	F1_177258	F4_59836	F3_250655	F2_46684	M5_118660	F1_295536	M1_40048
g__Bacteroides;s__Bacteroides sp. An269	k__Bacteria;p__Bacteroidetes;c__Bacteroidia;o__Bacteroidales;f__Bacteroidaceae;g__Bacteroides;s__Bacteroides sp. An269	956	M1_261537	F1_241188	F3_216182	M4_34022	F2_154724	M2_1933	F1_221386	F3_129779	M1_51893	F2_131683	F4_203458	F4_236390	M2_127309	F2_120841	M1_38344	F2_246253	M2_29570	F2_211678	M1_180409	F3_300722	M3_145392	F4_15190	F2_189214	F5_173158	F2_256593	F4_231909	M3_12475	M2_177846	F3_311369	F2_114540	F4_358361	F4_339670	F4_154881	F2_9504	M2_309254	F2_263590	M5_113399	M5_119040	M1_168978	F1_38539	F2_207424	M1_302788	F1_45862	F5_349729	F2_81852	F3_15556	F5_377671
g__Bacteroides;s__Bacteroides sp. An279	k__Bacteria;p__Bacteroidetes;c__Bacteroidia;o__Bacteroidales;f__Bacteroidaceae;g__Bacteroides;s__Bacteroides sp. An279	692	F1_230547	F5_304091	F3_107705	M5_195993	M4_102677	M1_240140	M1_352201	M5_365642	F4_291914	F3_91075	M1_310960	F3_286	F1_131734	F2_91958	M5_168905	M2_312119	M2_176864	F3_29912	F1_159382	M2_204195	F4_241848	M5_332032	M1_66498	M1_345762	F3_147566	F3_310661	F2_179063	M2_330515	M5_215419	M5_29671	F4_125849	M3_13353	F4_242623	M1_237221	F4_298998	M5_80155	F5_58198	M5_344142	F4_35593	F5_21913	M2_127033	F3_195759	M2_105601	M5_124402	F1_85375	M5_362774	F2_187636
g__Bacteroides;s__Bacteroides sp. An322	k__Bacteria;p__Bacteroidetes;c__Bacteroidia;o__Bacteroidales;f__Bacteroidaceae;g__Bacteroides;s__Bacteroides sp. An322	4672	M5_170357	F5_133041	M1_276330	F1_83727	M1_296329	F4_294115	M4_264569	M1_126370	M2_247445	F1_53171	M5_34316	M1_118276	M2_63650	M1_72869	M1_119057	F1_373014	M5_273134	M1_126390	M2_38592	F4_26113	M1_362951	F4_198803	F1_390529	F4_185941	F1_45883	M2_27950	F1_213915	F4_148711	F1_110071	F1_43120	F4_254392	F2_105734	M1_170023	M2_331862	F4_29447	F5_96774	M4_316488	M5_285999	F4_262793	M5_169907	F2_115594	M5_6544	M5_219381	F1_12434	F4_280715	F5_355801	M5_113516
g__Bacteroides;s__Bacteroides sp. An51A	k__Bacteria;p__Bacteroidetes;c__Bacteroidia;o__Bacteroidales;f__Bacteroidaceae;g__Bacteroides;s__Bacteroides sp. An51A	905	M4_344293	M5_126991	F3_73023	M1_342178	F2_16264	F4_44367	F3_307091	M1_317020	M2_52643	M5_10985	M1_47321	F3_80932	F4_1721	M5_189779	F4_112246	F2_132738	F5_265496	F2_158363	F5_238667	F3_62675	M2_321346	M1_265547	F5_369330	F5_159415	M2_68087	M1_286520	M1_205859	M5_157498	F1_55149	F1_227031	M1_151538	F1_158883	M1_145902	F4_361814	F2_251771	M1_390002	M3_231814	M2_23979	M1_317016	F4_342671	F1_46978	M1_80423	M2_44714	F4_261835	F3_39225	F4_98914	M4_359865
g__Bacteroides;s__Bacteroides sp. CAG:1060	k__Bacteria;p__Bacteroidetes;c__Bacteroidia;o__Bacteroidales;f__Bacteroidaceae;g__Bacteroides;s__Bacteroides sp. CAG:1060	669	M1_276723	M4_126879	M4_334755	M5_11851	M4_350218	M4_244562	M4_329643	M4_312873	M5_264363	F5_224724	F3_179203	M5_283134	M4_321406	M5_125826	M1_88128	M5_347350	M4_228215	M5_259107	M4_200462	F1_32132	F1_227076	M4_326712	F1_66577	M5_91976	M1_153805	F1_306233	M1_377392	M1_288881	M5_207038	M4_193671	M1_211922	M4_236645	M4_130320	M5_117859	M1_242963	M5_204091	M4_106479	M5_300519	M1_255781	M5_91985	M1_287931	M5_138937	M4_102981	M1_183806	F1_192135	M5_262140	M5_206993
g__Bacteroides;s__Bacteroides sp. CAG:1060_57_27	k__Bacteria;p__Bacteroidetes;c__Bacteroidia;o__Bacteroidales;f__Bacteroidaceae;g__Bacteroides;s__Bacteroides sp. CAG:1060_57_27	3652	F1_350266	M1_296269	M1_254649	F1_118382	M1_103057	M4_231836	F5_112239	M1_246069	M1_280575	F1_31478	F4_155802	F1_73802	M1_207292	M4_289496	F1_220568	M4_252491	F5_16370	M1_1060	M4_313821	M4_334989	M4_146748	M4_162874	M1_279490	F5_158294	M1_144349	M4_142025	M1_1053	F1_144525	M5_380597	M4_114847	F4_219671	M4_323480	M5_288740	M1_341197	M1_249787	M4_162857	M4_142951	F4_38598	F1_172954	M5_386168	F1_32137	F1_362510	M5_208306	M5_33722	M4_201443	M4_334250	M4_96847
g__Bacteroides;s__Bacteroides sp. CAG:1076	k__Bacteria;p__Bacteroidetes;c__Bacteroidia;o__Bacteroidales;f__Bacteroidaceae;g__Bacteroides;s__Bacteroides sp. CAG:1076	669	F1_56338	M3_244386	F3_101700	F3_252891	F1_32211	F5_214999	F2_42383	M1_277017	M3_193964	F4_289410	M3_231090	F5_296031	M1_268556	F3_200978	F3_246524	F1_39406	F2_50424	M5_290445	M3_168293	F5_342178	M5_372253	M2_195983	M3_188965	F4_39562	F5_277576	M2_177964	F1_28711	M5_78829	M3_138870	M5_191267	M3_149729	F1_348535	F5_58743	F1_28690	M1_4931	M3_1198	M4_60900	M3_28288	F1_208670	F4_260379	F1_391590	F1_239887	F1_133386	M3_111449	M5_286700	F2_201650	F1_100204
g__Bacteroides;s__Bacteroides sp. CAG:144	k__Bacteria;p__Bacteroidetes;c__Bacteroidia;o__Bacteroidales;f__Bacteroidaceae;g__Bacteroides;s__Bacteroides sp. CAG:144	1496	M5_312988	M1_321504	M1_135936	M5_197965	F3_181136	F4_266044	F5_248188	M5_355219	M5_320996	M5_366470	F3_236417	M5_242900	M5_348753	F5_276463	M5_302337	M4_9643	M5_323091	F1_117974	M1_66220	M4_322471	M1_187533	F3_90224	M5_345323	M2_89854	F4_27064	M5_258865	M5_324825	M5_193330	M3_245470	M4_171116	M2_29612	M2_128825	M5_278469	F3_55505	M5_197798	M5_311685	M2_252263	F4_193047	M5_151084	F3_90225	M5_365252	F1_376538	F3_148159	M1_247171	F1_98285	M5_327379	M5_120240
g__Bacteroides;s__Bacteroides sp. CAG:189	k__Bacteria;p__Bacteroidetes;c__Bacteroidia;o__Bacteroidales;f__Bacteroidaceae;g__Bacteroides;s__Bacteroides sp. CAG:189	73	F3_139486	M1_64156	F3_75794	F2_7378	F1_324546	F1_10650	M2_119948	F5_382942	F3_134547	F3_259817	M1_162663	M1_244393	F1_97671	M1_273403	F2_208936	F2_208932	F5_341954	M4_296959	F1_193538	F2_204287	F4_57830	M3_182172	F2_213806	M3_214835	M5_180792	F3_243709	M5_342881	M1_234877	F2_262409	M2_119947	M5_292539	F4_269970	F2_18648	F2_204280	F2_140113	M3_132935	F4_17744	F4_346936	F5_298214	M5_295544	M1_270567	F2_182339	F3_256495	M5_139687	F4_15986	F3_115052	F1_260869
g__Bacteroides;s__Bacteroides sp. CAG:20	k__Bacteria;p__Bacteroidetes;c__Bacteroidia;o__Bacteroidales;f__Bacteroidaceae;g__Bacteroides;s__Bacteroides sp. CAG:20	131	F2_28210	F1_282073	M4_270465	M4_352053	F5_75084	F1_4073	F1_85136	M4_321645	M4_336638	M4_299234	M4_341733	F2_192663	M4_270061	F2_95351	F1_16223	M4_219396	M4_145444	M1_331127	M3_54498	M4_247193	M4_346745	F2_151538	F4_117133	F1_1946	M4_125490	M5_207822	M4_266823	M5_241685	F1_6760	M4_123370	M4_270166	M4_188004	M4_142512	M1_247724	M1_26127	M4_100087	F1_104556	M4_327865	M1_47100	M4_346027	M4_357099	M3_54497	M4_349007	F2_110239	F5_44769	F2_257073	M4_219018
g__Bacteroides;s__Bacteroides sp. CAG:443	k__Bacteria;p__Bacteroidetes;c__Bacteroidia;o__Bacteroidales;f__Bacteroidaceae;g__Bacteroides;s__Bacteroides sp. CAG:443	1039	F5_334376	F5_17491	M3_1166	M1_208610	F2_149021	F4_71622	F1_206217	F4_109648	M3_189640	F4_146557	M4_185159	F4_181154	F2_37808	F3_54050	M3_99187	M3_45955	F5_133439	F4_28451	F3_306166	F1_155433	M1_186722	F5_199492	M2_50621	M3_125022	F1_28706	F2_6031	M4_27057	M1_211248	M1_370232	M1_265857	M1_392213	M3_39129	F3_300416	F5_52066	F3_88847	M5_45872	F4_133124	M3_8175	F5_177284	M1_21929	F4_294334	F1_295507	M3_197525	M1_187544	M3_90288	F3_75548	M1_284198
g__Bacteroides;s__Bacteroides sp. CAG:462	k__Bacteria;p__Bacteroidetes;c__Bacteroidia;o__Bacteroidales;f__Bacteroidaceae;g__Bacteroides;s__Bacteroides sp. CAG:462	6942	F3_220728	F3_116114	F1_100198	F2_101388	F4_277799	F2_104250	M4_215001	F2_90341	F2_214285	M5_173331	F5_156224	M1_312061	F3_122905	F4_40325	M1_300444	F2_113316	F4_70097	F4_187780	M5_269666	F2_215256	M1_134651	M2_55121	F2_56688	F2_207546	F1_90535	M5_80447	M3_104196	F4_93757	F4_152284	M3_130686	F4_357099	F2_207820	F3_179887	F2_178225	F5_184565	F5_22227	F2_207822	M1_194102	F2_188382	F4_238071	F4_132212	F3_248238	F2_196320	F4_165135	M4_200995	M3_232261	F3_237712
g__Bacteroides;s__Bacteroides sp. CAG:530	k__Bacteria;p__Bacteroidetes;c__Bacteroidia;o__Bacteroidales;f__Bacteroidaceae;g__Bacteroides;s__Bacteroides sp. CAG:530	406	F4_165331	M3_19901	F3_104787	F4_111392	M3_184877	M3_176957	F5_20584	M2_120638	M3_84386	F5_269577	F2_110807	F2_43115	M2_33623	M1_282444	M3_165539	F5_121248	M2_255175	M1_308637	F5_372596	F2_32357	F5_271537	F3_12433	M4_264541	F3_237308	M3_202331	F4_118796	M4_356870	F1_48635	F1_234634	F4_214799	F5_142632	F5_192325	F4_119200	M5_103277	F5_283760	M5_316126	M1_114459	M5_78950	F3_83907	F4_26390	F4_239962	F5_22204	F1_115851	F3_216722	M4_268509	F4_158136	M1_303651
g__Bacteroides;s__Bacteroides sp. CAG:545	k__Bacteria;p__Bacteroidetes;c__Bacteroidia;o__Bacteroidales;f__Bacteroidaceae;g__Bacteroides;s__Bacteroides sp. CAG:545	1001	M1_131384	F3_141706	F4_74700	M2_321981	M3_88828	M1_232247	M1_358527	M4_312263	M1_138807	F5_280654	F5_144771	F5_251078	M1_253528	F4_299556	F5_246437	M1_195416	F4_188953	M1_260025	F5_209341	F5_254748	M1_21872	F4_225555	M1_236989	F5_224613	F2_148680	M1_94221	M4_107695	F5_146665	M4_240481	M3_114288	F1_392447	F4_362443	F4_216792	M1_390787	F5_193527	F5_176424	F4_42585	F5_35701	M1_389998	F4_208130	M1_374545	M4_305972	M3_122336	F4_212960	M5_208074	F5_285001	F5_82156
g__Bacteroides;s__Bacteroides sp. CAG:598	k__Bacteria;p__Bacteroidetes;c__Bacteroidia;o__Bacteroidales;f__Bacteroidaceae;g__Bacteroides;s__Bacteroides sp. CAG:598	1625	F1_98420	M2_169599	M1_181983	F1_125128	F3_60908	F3_124228	M1_217507	F3_155105	F3_24484	F2_152929	F2_121632	M1_62746	F5_364960	F1_3063	M1_146597	F1_379142	F1_66601	M3_130220	F1_79209	F1_351389	F3_50280	F1_96157	F2_12380	M3_45255	M3_190282	F1_18642	F2_244294	M3_66703	F1_19046	F1_39819	F1_8033	F1_81751	M1_351680	F2_35588	F3_80617	F1_133754	F3_138850	M5_312236	M4_276324	M4_261582	F2_258576	F4_64035	F4_100621	F1_932	M5_103444	F1_69093	F1_52825
g__Bacteroides;s__Bacteroides sp. CAG:633	k__Bacteria;p__Bacteroidetes;c__Bacteroidia;o__Bacteroidales;f__Bacteroidaceae;g__Bacteroides;s__Bacteroides sp. CAG:633	1260	F5_72803	M4_169946	F3_88391	F3_274424	F3_223023	F3_273925	F5_258450	F5_227124	F5_373038	F5_302773	F3_282928	M5_168026	M4_271594	F2_131335	F5_128542	F4_283112	F5_153631	F1_199629	F4_234888	M2_155847	F4_6375	F1_329021	F1_285656	M1_377408	M2_34572	F5_261551	F1_209208	F5_377559	F5_206039	F4_352534	F1_257468	F1_109220	F3_153887	M4_195890	F5_256790	F5_283545	F5_299584	F1_247359	F3_258689	F5_301116	F5_255302	F1_196402	F4_102083	F1_152244	M1_260199	F3_312116	F5_310367
g__Bacteroides;s__Bacteroides sp. CAG:661	k__Bacteria;p__Bacteroidetes;c__Bacteroidia;o__Bacteroidales;f__Bacteroidaceae;g__Bacteroides;s__Bacteroides sp. CAG:661	555	F4_160028	F3_103778	F1_163511	F1_353037	F1_87805	F4_74357	F3_240076	F1_237577	M1_301065	M2_131454	M5_55173	F2_42024	F1_102108	M2_293728	F1_58300	M1_51234	M5_160478	F1_5402	F4_21198	F4_156281	M3_7892	F4_76778	F5_145442	F3_9349	M2_84510	M2_184698	F5_101081	F3_256798	F2_263266	F1_254428	F4_234356	M2_264123	F1_239424	F4_260347	F4_25214	F1_367395	M1_314402	F1_1235	M1_351234	M5_203731	M2_131455	F3_41229	M2_56222	M3_118777	F4_315107	F1_43185	F4_184703
g__Bacteroides;s__Bacteroides sp. CAG:702	k__Bacteria;p__Bacteroidetes;c__Bacteroidia;o__Bacteroidales;f__Bacteroidaceae;g__Bacteroides;s__Bacteroides sp. CAG:702	616	F1_280710	M2_54555	F4_239175	F3_296018	F1_55322	M1_231997	M5_70420	F4_353451	M1_150559	F2_130970	M2_274446	F4_42361	F2_212539	F3_23770	F2_201970	M1_15104	F4_59142	M5_194578	F4_164623	F4_217547	M2_170413	M1_193297	F4_139398	F1_224275	F4_133624	F1_25901	F1_120872	M1_101486	M2_136023	M5_30758	M1_69249	F4_252593	M2_27706	M2_165955	F2_201985	F2_201994	M4_275670	F5_55789	M3_44685	F4_120678	F5_376837	F4_266892	M5_244356	F4_119289	F4_124456	F4_277168	F2_130977
g__Bacteroides;s__Bacteroides sp. CAG:709	k__Bacteria;p__Bacteroidetes;c__Bacteroidia;o__Bacteroidales;f__Bacteroidaceae;g__Bacteroides;s__Bacteroides sp. CAG:709	1263	F4_237726	M1_299398	F5_170328	F4_166434	F4_110476	F1_192327	M1_309558	F4_31813	F5_300516	M1_2848	M1_346975	M1_305609	F4_300017	F5_382601	F1_154594	M1_139211	M5_221980	M1_255289	M1_130586	F5_140514	F5_285494	M5_296634	F5_227474	F1_316223	M1_231453	M1_127104	M1_226985	F1_276523	F5_35697	M5_291563	M1_182430	F5_164935	M1_280551	F5_293203	M3_123527	M1_315042	F4_16511	M1_130951	M1_167498	F5_113972	F4_56715	M1_169880	F1_254699	M5_226157	M1_222654	F4_31807	F4_297774
g__Bacteroides;s__Bacteroides sp. CAG:714	k__Bacteria;p__Bacteroidetes;c__Bacteroidia;o__Bacteroidales;f__Bacteroidaceae;g__Bacteroides;s__Bacteroides sp. CAG:714	1044	F3_124726	F3_30552	M3_48127	F1_336374	M4_130297	M4_29574	F2_182990	F1_90246	M5_376419	F3_72393	F3_159837	M1_3075	F3_279898	M4_76244	F4_2671	M4_186526	F2_32904	F3_304979	F1_387027	M4_270545	M1_32742	M3_260499	F1_297944	M4_326155	M4_78854	F4_1336	F5_565	M5_176603	F2_182693	F4_79126	M2_215737	F4_348301	F2_96172	F3_64502	F1_8017	F5_121744	F1_13295	F1_190420	M3_3076	F1_14491	F3_138398	M5_220936	M4_333109	M5_67193	M1_256819	M1_57328	F2_212077
g__Bacteroides;s__Bacteroides sp. CAG:754	k__Bacteria;p__Bacteroidetes;c__Bacteroidia;o__Bacteroidales;f__Bacteroidaceae;g__Bacteroides;s__Bacteroides sp. CAG:754	96	F2_2674	M1_359240	F1_28715	F2_178262	M1_369464	M1_279403	M5_103424	F3_49661	F4_138684	F2_193242	M1_312031	M3_151236	M3_250936	M3_78312	M5_312700	F1_78461	F1_131709	F3_319411	F3_124805	F3_251128	F4_45323	M3_178561	M5_378521	M1_306908	F1_155827	F4_253666	F1_69125	F3_195434	M3_243107	M1_198765	F5_105854	F4_353049	M1_177177	M2_118559	M1_45453	F3_145024	F2_75760	F1_300571	M5_189854	F3_153104	F4_287096	F4_139823	F4_236065	M1_218114	M2_29497	F4_266604	M1_186038
g__Bacteroides;s__Bacteroides sp. CAG:770	k__Bacteria;p__Bacteroidetes;c__Bacteroidia;o__Bacteroidales;f__Bacteroidaceae;g__Bacteroides;s__Bacteroides sp. CAG:770	1031	F5_156297	M1_310047	F5_140513	F4_162218	F4_265636	M1_3883	F4_131201	F4_297759	F5_48192	F5_200490	M1_130627	M1_240227	F5_123223	F4_32753	F4_339728	F5_28311	M1_94164	F4_194806	F4_235837	M1_245837	F3_143181	M1_218850	F4_245957	M1_230703	F5_259840	F5_294872	M1_145312	M1_54233	F5_195917	M1_16996	M1_112579	M5_302735	F5_139301	M1_305643	F5_178769	F5_17552	F4_179636	M1_101291	F5_107101	M1_115903	F4_25426	M5_376332	F1_296997	F1_110651	F5_125580	F4_226551	M4_285962
g__Bacteroides;s__Bacteroides sp. CAG:875	k__Bacteria;p__Bacteroidetes;c__Bacteroidia;o__Bacteroidales;f__Bacteroidaceae;g__Bacteroides;s__Bacteroides sp. CAG:875	457	M4_355185	M5_38969	M2_81833	F4_301387	M3_61551	M3_80212	M4_75371	M3_61560	F3_17412	M1_176747	F1_254370	M1_99510	M1_212580	M2_45272	M2_139709	F2_94247	M1_30154	F3_299392	F5_272656	F3_21574	F3_250434	M4_96359	F3_23766	M4_190574	M3_258698	F1_28348	F4_226385	M1_314137	F3_204996	M2_263776	F4_301388	F3_21575	F2_200094	M3_84404	M1_348361	M3_152745	F4_26371	F5_71321	F5_254522	M3_221872	F4_6198	F1_149454	M5_204887	F3_168095	F2_41381	M3_162473	M5_299994
g__Bacteroides;s__Bacteroides sp. CAG:927	k__Bacteria;p__Bacteroidetes;c__Bacteroidia;o__Bacteroidales;f__Bacteroidaceae;g__Bacteroides;s__Bacteroides sp. CAG:927	467	M4_361221	M4_255121	M2_90301	F2_209024	F3_140066	M4_106400	F1_230417	F3_306823	F2_265411	F2_177833	F1_381424	M1_293687	F5_246894	F3_49001	F2_33771	M4_358463	F3_53579	M1_303856	F4_357092	F4_15997	F2_166955	F1_52739	M4_359221	F1_384595	F5_272219	F2_94215	M2_15891	F1_32274	M2_295795	M2_320880	M4_358464	M2_129216	F4_246608	M2_11465	M4_359222	F1_153399	F1_287990	M5_81521	M1_386348	M3_182375	F1_186342	F5_258380	F1_375879	F3_33356	M5_213942	F4_299750	F1_276155
g__Bacteroides;s__Bacteroides sp. CAG:98	k__Bacteria;p__Bacteroidetes;c__Bacteroidia;o__Bacteroidales;f__Bacteroidaceae;g__Bacteroides;s__Bacteroides sp. CAG:98	83	M5_267823	F1_234341	F3_165644	F3_12061	F3_322780	M4_36408	F1_52648	F3_106251	F1_92972	F2_10691	M2_184602	F1_190989	F4_244171	F3_322777	M5_272089	M4_253685	M1_61507	F5_179941	M4_270113	F1_21417	F1_61333	F5_320262	M5_368266	M5_82452	F3_42318	F1_125056	F1_268541	M5_195003	M1_189192	F5_155087	M1_253867	F4_215256	M1_315741	F1_140453	M2_338951	F4_59007	M1_302309	F5_50819	F1_145171	F2_52755	M1_221293	F2_91463	F1_336337	M3_114490	F1_228487	F5_68496	F4_183981
g__Bacteroides;s__Bacteroides sp. D2	k__Bacteria;p__Bacteroidetes;c__Bacteroidia;o__Bacteroidales;f__Bacteroidaceae;g__Bacteroides;s__Bacteroides sp. D2	139	F1_296756	F3_317675	F2_53992	M4_178011	F1_329654	M2_270029	F3_272072	M1_390239	M1_265928	F5_334651	M1_162751	M1_280950	M1_208423	M1_347244	F5_379028	M1_77723	F1_136072	F4_21869	F3_317676	F4_183182	M2_105911	M1_44823	F3_62096	M1_80325	M1_392224	F4_130138	F3_57918	F3_23358	F4_216226	F3_290703	M1_252727	M1_283066	F3_31666	F5_241099	M1_262231	M5_90236	M1_209811	F1_34751	M5_386346	M1_190850	F4_274879	F1_70670	M3_10928	M1_392226	F4_100713	M1_207783	F5_379029
g__Bacteroides;s__Bacteroides sp. D20	k__Bacteria;p__Bacteroidetes;c__Bacteroidia;o__Bacteroidales;f__Bacteroidaceae;g__Bacteroides;s__Bacteroides sp. D20	197	F5_297107	F1_377149	M5_264655	M5_113838	F2_217806	F3_267864	M5_97152	F5_297103	M2_151738	M3_169002	F4_362159	F1_310893	M4_242010	F4_157884	M1_227940	F4_258192	F2_204733	F5_297098	F3_70312	F1_294408	F3_151950	M2_259984	M5_253682	M2_225554	F2_196259	F4_361754	F4_236777	F1_234635	F1_245451	F2_217805	F4_138238	M2_153535	M4_136191	F1_310891	F3_150089	M5_322463	F1_121827	M4_276792	F5_141755	F3_275842	F1_385968	F1_246558	F5_37389	F5_208106	F1_91677	F1_365548	M5_180179
g__Bacteroides;s__Bacteroides sp. D22	k__Bacteria;p__Bacteroidetes;c__Bacteroidia;o__Bacteroidales;f__Bacteroidaceae;g__Bacteroides;s__Bacteroides sp. D22	26	F5_22215	M2_179039	M4_317851	M5_59385	F2_212895	M2_187417	F4_162868	M5_127561	F2_68808	M1_341547	M1_312776	F3_187712	F2_50624	M2_138922	M3_108646	F3_100486	M5_378353	M5_300606	F3_96305	M4_323516	M1_298615	F5_242117	F5_278191	M2_57352	F4_93596	F2_11503
g__Bacteroides;s__Bacteroides sp. Ga6A1	k__Bacteria;p__Bacteroidetes;c__Bacteroidia;o__Bacteroidales;f__Bacteroidaceae;g__Bacteroides;s__Bacteroides sp. Ga6A1	1	F4_255940
g__Bacteroides;s__Bacteroides sp. Ga6A2	k__Bacteria;p__Bacteroidetes;c__Bacteroidia;o__Bacteroidales;f__Bacteroidaceae;g__Bacteroides;s__Bacteroides sp. Ga6A2	3	M5_38610	F2_168750	M3_98810
g__Bacteroides;s__Bacteroides sp. HMSC067B03	k__Bacteria;p__Bacteroidetes;c__Bacteroidia;o__Bacteroidales;f__Bacteroidaceae;g__Bacteroides;s__Bacteroides sp. HMSC067B03	53	F1_159245	F4_339673	F1_79429	M1_205127	F1_74963	M2_326087	F1_102150	M4_251144	F5_148058	F3_33803	M2_121527	M1_154060	F1_314963	F5_169215	F5_181614	M2_174356	F1_359702	M1_365670	F2_146745	F1_205309	M4_267770	M1_292796	F3_4200	F4_195228	M1_324206	F2_215700	F5_176792	F4_88542	F4_321373	F5_261806	F2_35653	M5_267618	F5_275771	M3_71392	F4_94739	F5_225631	M2_332270	M2_261371	M5_220863	F1_176165	M3_89006	F1_370630	M1_179697	M1_75240	F3_28110	M1_192989	F3_150406
g__Bacteroides;s__Bacteroides sp. HMSC068A09	k__Bacteria;p__Bacteroidetes;c__Bacteroidia;o__Bacteroidales;f__Bacteroidaceae;g__Bacteroides;s__Bacteroides sp. HMSC068A09	8	M4_329457	M4_331561	F4_180666	F4_353613	F3_268924	M1_64180	M3_172121	F2_178261
g__Bacteroides;s__Bacteroides sp. HMSC073E02	k__Bacteria;p__Bacteroidetes;c__Bacteroidia;o__Bacteroidales;f__Bacteroidaceae;g__Bacteroides;s__Bacteroides sp. HMSC073E02	1	F4_13539
g__Bacteroides;s__Bacteroides sp. HPS0048	k__Bacteria;p__Bacteroidetes;c__Bacteroidia;o__Bacteroidales;f__Bacteroidaceae;g__Bacteroides;s__Bacteroides sp. HPS0048	158	M1_41599	F1_257718	M2_171657	M2_227645	M2_3257	F4_86800	M2_140463	M2_25647	M1_68724	M5_20113	M5_144449	M1_79487	M2_191216	M5_54830	F1_338125	F2_64647	F3_55182	M3_184038	M5_58521	F3_123481	M5_150196	F4_334405	M5_320586	F4_272049	M4_223044	M2_17432	F5_7886	M2_272188	M2_225008	M2_264301	F1_240730	M5_175875	M5_271791	F5_374128	M1_375009	F1_335664	F1_37697	F4_252681	M1_242238	F1_37696	F2_1149	M4_89375	M5_235359	M1_193727	M1_209935	M2_262720	F2_251490
g__Bacteroides;s__Bacteroides sp. KFT8	k__Bacteria;p__Bacteroidetes;c__Bacteroidia;o__Bacteroidales;f__Bacteroidaceae;g__Bacteroides;s__Bacteroides sp. KFT8	65	M1_261501	M3_48831	M1_40190	F2_253991	F3_110823	M4_318018	M1_280318	M5_154431	F5_129451	M1_320683	M2_276403	M3_212411	M1_389527	M2_116073	F4_230796	F3_102363	F1_184448	F3_82345	F2_47931	F5_133352	F1_310815	F2_56127	M5_310834	M1_354476	F2_64819	M5_58446	M1_273296	F4_185787	F2_130990	M3_75854	F5_322756	F3_102362	F3_17567	F1_40103	M4_255933	M5_88347	M1_282058	F1_240518	M1_41584	F1_370736	F3_258539	F1_169681	F4_203688	M1_261502	M1_389530	M1_125695	M4_329701
g__Bacteroides;s__Bacteroides sp. Marseille-P2653	k__Bacteria;p__Bacteroidetes;c__Bacteroidia;o__Bacteroidales;f__Bacteroidaceae;g__Bacteroides;s__Bacteroides sp. Marseille-P2653	221	M1_194470	M4_267233	F4_208415	F5_154643	M3_142028	F5_287637	F3_251544	F5_378425	F5_340743	M5_117733	M3_124955	M1_229359	F3_315543	M5_143535	M2_315052	F4_217767	M4_23984	M2_127455	M1_283103	F4_210764	M2_185323	F1_118159	F4_326496	M1_376053	M2_166186	M3_7009	F4_287415	F2_17043	M1_194471	M2_187925	M1_330478	F1_326411	F4_211284	F2_18631	M2_158243	M2_225560	F4_126780	F1_213594	F5_57984	M2_324865	M2_146206	F3_291882	M5_143551	M1_84526	F2_17044	M1_185454	M2_292629
g__Bacteroides;s__Bacteroides sp. Marseille-P3108	k__Bacteria;p__Bacteroidetes;c__Bacteroidia;o__Bacteroidales;f__Bacteroidaceae;g__Bacteroides;s__Bacteroides sp. Marseille-P3108	2131	F1_99587	M1_275335	F5_149486	M3_177924	M5_256015	F5_140964	F3_270355	M3_172817	F1_78992	F1_282785	F5_242176	F3_163157	F1_168694	F5_140244	F1_372341	M2_10099	F1_214844	M3_84006	F5_347305	F1_232965	F1_204463	F5_24058	F5_110862	F3_273002	M2_7608	M5_233067	F2_12048	M1_48352	F1_68162	F5_161820	F1_274028	M1_35115	F3_239647	F5_285910	F2_105770	F5_188100	F5_304021	F5_238723	M5_251655	F4_12203	F1_109503	F3_17116	F1_301152	F3_187726	F5_329669	F1_42608	F5_177987
g__Bacteroides;s__Bacteroides sp. Marseille-P3166	k__Bacteria;p__Bacteroidetes;c__Bacteroidia;o__Bacteroidales;f__Bacteroidaceae;g__Bacteroides;s__Bacteroides sp. Marseille-P3166	1752	F3_159269	M2_319141	F4_295168	M1_243080	F2_16539	F4_327798	F1_57054	F1_216931	F1_330133	F2_128601	F3_15284	M1_107643	F3_205676	F4_40005	F1_22194	F3_119939	F3_317209	F5_166695	F2_42775	M2_168247	M1_212181	F1_32215	M1_112326	F1_360901	M4_248882	M3_223351	F3_289546	F1_213107	F3_283560	F1_190206	F1_255451	M3_81409	F1_207495	F3_244514	F3_86843	F1_130408	F3_248816	M3_10534	F1_178381	F3_18684	F3_30717	F3_18985	M5_207424	M1_266199	F1_266320	M1_338963	F4_173183
g__Bacteroides;s__Bacteroides sp. Marseille-P3208T	k__Bacteria;p__Bacteroidetes;c__Bacteroidia;o__Bacteroidales;f__Bacteroidaceae;g__Bacteroides;s__Bacteroides sp. Marseille-P3208T	1206	M5_44920	F1_382975	M3_30130	M3_197067	F4_362551	M2_234276	M1_51756	F1_253617	M4_341746	F2_191845	M4_100448	M1_79135	M5_14493	M2_20603	M4_136557	F3_119940	F5_152090	M2_350625	M1_389061	F1_366410	M5_100113	M4_223943	F2_163390	F5_227612	F1_54756	F5_26690	M3_21444	F4_168908	F3_149038	M1_364127	M5_81012	F5_225078	F1_14223	F4_28999	M2_228758	F2_189319	F1_372616	F1_390952	F1_244772	F5_55577	F2_30053	F2_5858	M4_65705	M4_110856	F1_186951	M1_278819	M2_205473
g__Bacteroides;s__Bacteroides sp. SM1_62	k__Bacteria;p__Bacteroidetes;c__Bacteroidia;o__Bacteroidales;f__Bacteroidaceae;g__Bacteroides;s__Bacteroides sp. SM1_62	3	F3_221563	M1_263562	M1_291452
g__Bacteroides;s__Bacteroides sp. SM23_62	k__Bacteria;p__Bacteroidetes;c__Bacteroidia;o__Bacteroidales;f__Bacteroidaceae;g__Bacteroides;s__Bacteroides sp. SM23_62	7	F4_279583	M2_109835	M2_286969	M5_67472	M1_374933	F5_221834	F5_280914
g__Bacteroides;s__Bacteroides sp. SM23_62_1	k__Bacteria;p__Bacteroidetes;c__Bacteroidia;o__Bacteroidales;f__Bacteroidaceae;g__Bacteroides;s__Bacteroides sp. SM23_62_1	11	F4_94067	F3_20390	F4_161881	M2_107163	F5_151906	M5_52155	M2_81643	F5_328151	M4_220499	M2_273855	F4_329880
g__Bacteroides;s__Bacteroides stercorirosoris	k__Bacteria;p__Bacteroidetes;c__Bacteroidia;o__Bacteroidales;f__Bacteroidaceae;g__Bacteroides;s__Bacteroides stercorirosoris	171	F4_72407	F1_281148	M3_169801	F5_280154	M4_100160	M3_20509	F4_28644	F2_169041	F1_259708	M5_34267	F3_558	F1_297609	F4_306453	F3_21020	M5_169378	F5_298814	F3_124784	M4_2403	F4_42221	M1_390688	F3_183161	F1_327267	M1_369465	F1_27089	F5_163353	F1_321239	F2_136406	M5_98632	M1_367091	M3_124369	F2_26228	F1_79669	M3_240729	M4_240074	F5_144224	F5_103102	F3_241130	F2_152757	M2_7803	M5_344617	M4_76874	F4_81976	F4_73136	F5_184686	F4_77312	M3_179857	M5_292156
g__Bacteroides;s__Bacteroides stercoris	k__Bacteria;p__Bacteroidetes;c__Bacteroidia;o__Bacteroidales;f__Bacteroidaceae;g__Bacteroides;s__Bacteroides stercoris	303	F1_259207	F1_101217	M4_119404	M5_294368	M4_27775	F1_14355	F1_259208	F4_278311	F1_277699	M5_125718	F1_367128	M3_242134	M4_216883	M5_297779	F5_351600	M3_101598	M1_324223	F2_165162	F1_63353	M1_147216	F5_341978	F4_171647	F2_165161	M5_300608	F1_141032	F3_317261	F3_293981	M2_46680	F4_124088	F1_310478	M1_275799	F4_278312	M5_95531	F5_294506	F4_94223	M1_214662	F2_151775	F1_298756	F5_29835	F2_165164	M5_111239	M5_339098	F1_183640	F5_127831	F4_296374	M5_293954	F4_4087
g__Bacteroides;s__Bacteroides stercoris CAG:120	k__Bacteria;p__Bacteroidetes;c__Bacteroidia;o__Bacteroidales;f__Bacteroidaceae;g__Bacteroides;s__Bacteroides stercoris CAG:120	34	F2_206868	M1_1779	F1_235505	M5_12988	M2_234400	F5_118771	M3_6891	F3_243433	M2_73754	M2_127100	F2_212542	F1_14009	F3_134489	F4_133528	M5_365074	F1_141094	F2_169052	F5_90420	F4_165591	F2_264367	M3_124272	M1_315312	F2_266039	M1_1782	F5_107399	M2_5863	F1_267178	M2_93320	M3_110619	M4_133923	F4_332143	F1_14007	M2_291153	F4_239405
g__Bacteroides;s__Bacteroides thetaiotaomicron	k__Bacteria;p__Bacteroidetes;c__Bacteroidia;o__Bacteroidales;f__Bacteroidaceae;g__Bacteroides;s__Bacteroides thetaiotaomicron	590	F4_36278	F3_225709	M5_173806	M1_142119	M5_311474	F5_211602	M1_277429	F2_2586	M5_383135	M3_91864	F4_157184	M5_250288	M1_83314	M1_176056	M1_142117	F2_25978	F1_252314	F1_84805	F1_1914	F4_171910	F4_183563	F5_12821	F2_187368	F1_238548	M3_16246	F2_156247	F4_72985	F4_29669	F5_317715	F3_102190	F3_242682	F2_92715	M1_251728	M3_111406	M5_296365	M3_227031	M1_172780	M5_89261	F3_137473	F1_230259	F4_99857	F3_99283	M1_226787	M1_359572	M3_132739	F5_290778	F4_289164
g__Bacteroides;s__Bacteroides thetaiotaomicron CAG:40	k__Bacteria;p__Bacteroidetes;c__Bacteroidia;o__Bacteroidales;f__Bacteroidaceae;g__Bacteroides;s__Bacteroides thetaiotaomicron CAG:40	17	M1_280339	M5_200900	F3_34980	F3_315603	M1_391868	M1_280340	F4_304411	F3_124064	F2_84176	F5_215845	M3_77896	M1_280338	F4_26123	F4_26122	M5_54839	M1_278272	M3_256036
g__Bacteroides;s__Bacteroides timonensis	k__Bacteria;p__Bacteroidetes;c__Bacteroidia;o__Bacteroidales;f__Bacteroidaceae;g__Bacteroides;s__Bacteroides timonensis	376	F3_287324	F1_193741	F5_377269	M2_323157	M4_249490	F5_174373	F5_320849	F2_30888	F1_92097	M4_360699	M1_337932	F4_214348	M2_297087	F5_28160	M2_15759	M5_240991	M3_68021	F3_105920	M1_3862	F5_381291	F5_74849	F3_93556	M4_141350	M3_129399	F1_195569	F1_284948	F3_161386	F1_257602	M2_184010	F2_130995	F1_110085	F1_286292	F2_58417	M5_362699	F1_25887	M2_185599	M5_105284	F3_174756	F1_248820	F4_89840	F3_126736	F1_197475	F5_240142	F3_33351	F1_336960	F3_62424	F1_227832
g__Bacteroides;s__Bacteroides uniformis	k__Bacteria;p__Bacteroidetes;c__Bacteroidia;o__Bacteroidales;f__Bacteroidaceae;g__Bacteroides;s__Bacteroides uniformis	1045	M2_9587	M4_189585	M2_32423	F1_296774	F3_197768	M2_263420	M3_197816	F5_180378	M3_69342	F3_4223	M1_200047	F1_139830	M3_88233	M2_161724	F4_353661	M4_237950	M4_10291	M1_229333	F1_343910	F3_75204	F2_161892	F1_158889	F3_54772	F5_27355	F1_247541	F3_188133	M2_261294	F2_148267	F1_1191	M1_138755	F2_124861	M2_269709	M5_23791	F2_122303	F4_96972	F5_144223	F1_256250	M5_382427	M1_229995	F5_319990	F1_257033	F3_321643	M1_195219	M1_38885	M3_157015	M4_78214	M5_158002
g__Bacteroides;s__Bacteroides uniformis CAG:3	k__Bacteria;p__Bacteroidetes;c__Bacteroidia;o__Bacteroidales;f__Bacteroidaceae;g__Bacteroides;s__Bacteroides uniformis CAG:3	85	M2_352286	F1_162695	M2_263107	F5_106878	F4_97713	F4_247466	F5_32505	F2_40049	F1_181633	M2_352284	M3_144247	M2_208468	M2_208474	F3_134477	M2_263105	M2_263099	M3_65391	M2_208464	M3_96963	M2_263100	F4_223594	M3_96967	M2_263111	M2_215539	M2_263110	M1_344576	M2_208480	M2_352282	M2_214689	M2_208478	F4_157155	F5_375732	M2_263109	F4_240424	F1_193831	M2_215545	M2_263104	M2_263119	F3_284824	M1_202278	M2_208476	F4_159839	M2_263118	F5_218473	M2_345169	M2_263098	M2_208473
g__Bacteroides;s__Bacteroides vulgatus	k__Bacteria;p__Bacteroidetes;c__Bacteroidia;o__Bacteroidales;f__Bacteroidaceae;g__Bacteroides;s__Bacteroides vulgatus	793	F3_318375	M2_216380	M2_38600	F5_303996	M3_96888	M4_294175	F4_317664	F2_37766	F1_22023	M2_165803	F4_100153	M1_367451	F3_293030	M4_200945	F3_172198	F3_59111	F1_126463	M2_295803	M1_141539	M5_27688	M5_237076	M4_261985	M1_86508	F4_362217	M4_219773	M3_192934	M3_115748	M5_359113	F3_313832	M4_142676	M3_129260	M3_129255	M1_116071	F2_259699	F1_217297	F4_123746	F1_385058	F3_244083	M3_191042	F4_345781	F3_65579	F3_271292	M3_241213	M1_302295	F1_271645	M1_374823	M1_8374
g__Bacteroides;s__Bacteroides vulgatus CAG:6	k__Bacteria;p__Bacteroidetes;c__Bacteroidia;o__Bacteroidales;f__Bacteroidaceae;g__Bacteroides;s__Bacteroides vulgatus CAG:6	3	F4_302652	F5_127861	F3_13330
g__Bacteroides;s__Bacteroides xylanisolvens	k__Bacteria;p__Bacteroidetes;c__Bacteroidia;o__Bacteroidales;f__Bacteroidaceae;g__Bacteroides;s__Bacteroides xylanisolvens	333	F3_212158	F4_300009	M1_81615	F5_147997	F4_169101	F1_254118	F5_174912	F3_245828	M4_276233	F1_318	M1_101910	F5_214879	M5_175208	M1_311491	F4_65609	M2_215371	F3_34439	M2_335218	M2_80837	F4_6630	F2_1151	F1_128778	M1_113709	F1_16879	F5_377033	M2_76211	M1_201621	M4_100475	M3_85519	F3_86947	M1_252750	M1_97094	F5_199718	M1_275791	F1_375284	M2_62592	M3_202121	F4_300003	M1_360720	M4_33625	M2_227682	M2_29600	M4_265869	M2_256496	M2_76212	F3_187715	F2_53148
g__Bacteroides;s__Candidatus Bacteroides periocalifornicus	k__Bacteria;p__Bacteroidetes;c__Bacteroidia;o__Bacteroidales;f__Bacteroidaceae;g__Bacteroides;s__Candidatus Bacteroides periocalifornicus	14	F5_300396	F5_93744	F3_218693	M1_359262	F4_171885	M1_87857	F4_60461	M5_335163	M1_348739	F1_311384	F3_154107	M2_230390	M1_267896	F5_181496
g__Bacteroides;s__uncultured Bacteroides sp.	k__Bacteria;p__Bacteroidetes;c__Bacteroidia;o__Bacteroidales;f__Bacteroidaceae;g__Bacteroides;s__uncultured Bacteroides sp.	9304	F4_224905	M2_97711	F3_51502	M4_96796	M3_115929	F4_297331	F5_84028	F5_267829	F1_182	F1_122072	F1_257723	F1_184303	M2_205211	F3_120980	M5_145167	M2_223559	F1_382788	F1_303912	F5_144902	F1_41742	F1_43991	M2_148705	M2_130728	F1_135036	F4_217153	F1_302691	F4_286277	F4_214884	F4_36759	F4_185767	F1_81527	F5_223796	F1_136348	F1_121275	F4_279157	M1_159341	F4_176362	F2_145815	M4_47161	F4_33580	F1_158526	F1_259017	F3_79443	F4_349227	F4_45711	F1_257017	F5_205840
g__Mediterranea;s__Mediterranea massiliensis	k__Bacteria;p__Bacteroidetes;c__Bacteroidia;o__Bacteroidales;f__Bacteroidaceae;g__Mediterranea;s__Mediterranea massiliensis	1008	M4_232800	M5_376739	F4_248729	F3_23945	F3_154692	M1_147153	F2_13647	F3_220048	M2_279639	M4_78853	F1_254744	M1_26211	F4_283337	F4_17108	F5_250143	F1_138616	M5_156859	F1_188275	M2_261510	M1_274400	F3_153847	F1_161788	F4_227318	M4_21857	F1_191897	M4_328474	M1_255140	F4_105124	F3_49356	F1_387828	M3_259754	F3_16798	F3_97919	M1_36560	M4_205372	M1_290321	F2_18481	F5_187355	F4_252437	F1_62087	F1_197726	F4_231044	M4_209880	M1_241878	M4_114871	F4_336900	F1_109534
g__Mediterranea;s__Mediterranea sp. An20	k__Bacteria;p__Bacteroidetes;c__Bacteroidia;o__Bacteroidales;f__Bacteroidaceae;g__Mediterranea;s__Mediterranea sp. An20	14332	M1_96015	M3_23044	M1_68180	M1_201015	F1_140748	M1_135939	M1_48401	M5_243895	M1_34630	M5_292115	F1_50352	M5_287566	F2_125164	F2_131610	M1_328865	F1_17681	M5_206590	F3_153947	M1_88722	F2_124262	F2_199933	M3_105845	F4_225921	M5_232885	F1_279243	M5_228137	F1_134186	F3_26832	F1_142347	F5_29330	F3_37232	M4_176751	F3_87589	F2_193680	F1_290046	F1_111741	F2_27359	M2_294922	M5_143671	M4_13081	M1_64088	F3_40634	F2_197055	F2_27427	M5_179794	M5_266956	M5_162949
g__Barnesiella;s__Barnesiella intestinihominis	k__Bacteria;p__Bacteroidetes;c__Bacteroidia;o__Bacteroidales;f__Barnesiellaceae;g__Barnesiella;s__Barnesiella intestinihominis	227	M2_193517	F3_66664	M4_179996	F4_83948	F2_21369	M4_57800	M4_312357	F4_146805	M4_264616	F1_277721	M3_204370	F4_238586	F4_21398	M5_97149	F1_205882	F4_122236	F4_322340	F5_124393	M1_353327	M4_219850	F5_338417	M1_107695	M4_322430	F1_278550	M4_349110	M5_266237	M1_387710	F1_175067	F5_133021	F2_164400	F2_21372	F3_49068	F1_272246	F1_53274	M4_151272	M4_68352	F4_249296	F2_143276	M4_297394	F1_25171	F2_203070	F5_350780	M1_214241	M4_353398	F2_217713	F1_67634	F5_378203
g__Barnesiella;s__Barnesiella sp. An22	k__Bacteria;p__Bacteroidetes;c__Bacteroidia;o__Bacteroidales;f__Barnesiellaceae;g__Barnesiella;s__Barnesiella sp. An22	1359	M4_337233	F1_58016	F1_68462	F1_11430	F5_2061	M4_43271	M4_165041	F3_50365	F1_58017	M4_357853	F5_140783	F2_206018	F1_358726	F3_61632	F5_210080	F1_5299	F2_22973	F1_16192	M4_173312	M4_14525	F2_60406	M1_35521	M3_254713	M3_26144	M1_205780	F2_54742	F1_68385	F1_68328	F1_35090	M1_332708	F1_309931	F1_18441	M3_178793	F3_41916	M1_74451	F1_25168	F2_7374	F1_11370	F1_361715	F1_16137	F2_65797	F1_18381	F4_210199	F1_360829	F1_109818	M5_48408	M4_347472
g__Barnesiella;s__Barnesiella sp. An55	k__Bacteria;p__Bacteroidetes;c__Bacteroidia;o__Bacteroidales;f__Barnesiellaceae;g__Barnesiella;s__Barnesiella sp. An55	1146	F2_17635	F1_68421	M4_328737	F1_230556	M3_139367	F5_175944	F2_5243	F1_4063	F2_126536	F1_11480	F1_296735	F4_339501	M5_262990	F1_165633	M4_258606	M3_237630	F1_51963	M4_103246	F1_16142	M4_275865	F3_139427	M4_352450	F1_16227	F2_94240	F1_93186	F1_18376	F2_203075	F1_11618	F1_267466	F1_6805	M3_226182	F1_31330	F1_6907	M3_112950	M2_273005	M5_217592	F4_224949	M1_298906	M5_332555	F1_312290	M4_189279	M3_41519	F3_19227	M4_90268	F1_11613	F1_18423	F4_279252
g__Barnesiella;s__Barnesiella viscericola	k__Bacteria;p__Bacteroidetes;c__Bacteroidia;o__Bacteroidales;f__Barnesiellaceae;g__Barnesiella;s__Barnesiella viscericola	1077	F1_294513	M3_144059	F2_200634	F3_289379	F4_195738	F1_11374	M4_225159	M2_19804	F1_277185	F1_18364	F1_298085	F1_295127	M4_355657	F1_312285	F3_102228	F3_139197	M3_240127	M2_253282	F1_5967	F2_198653	M5_20287	F1_6977	M4_179878	F1_18447	M2_225417	M4_353713	F1_215287	F1_310402	M1_314723	M2_241643	F2_22971	M5_344860	M1_348293	F1_216049	F1_74585	F1_44327	F1_16189	F1_150588	F1_68340	M4_107439	F1_217844	M4_268446	M2_211266	F1_6851	F1_74616	F5_126287	F4_290457
g__Coprobacter;s__Coprobacter fastidiosus	k__Bacteria;p__Bacteroidetes;c__Bacteroidia;o__Bacteroidales;f__Barnesiellaceae;g__Coprobacter;s__Coprobacter fastidiosus	249	F3_199150	F5_194461	F3_212439	F3_188809	F3_167438	M4_250023	F3_244861	F3_258311	M2_248898	F3_280127	F4_18404	M2_71272	F2_202972	F3_256397	M1_360582	F3_213359	F3_211803	M2_284770	M2_189333	F3_286011	F3_249110	M2_306049	F3_210329	F3_132746	M1_292951	F3_227768	F1_373701	M2_120835	M2_235823	F3_231923	F3_209087	F3_29793	F1_380701	F2_191168	F2_218630	F5_232976	F3_104122	F4_356480	F3_235035	F3_215487	F3_210726	M4_59090	F3_138643	F3_248426	F3_172305	F3_163442	F3_81913
g__Coprobacter;s__Coprobacter secundus	k__Bacteria;p__Bacteroidetes;c__Bacteroidia;o__Bacteroidales;f__Barnesiellaceae;g__Coprobacter;s__Coprobacter secundus	166	F4_290325	F3_231381	F4_280735	M2_192224	M5_264111	M4_66697	M1_280566	F1_369946	M1_39075	M1_224547	M5_324707	F2_192107	M2_89989	M1_55907	F2_61837	F3_42397	F2_52977	F4_292121	M5_208519	F3_111020	M2_123976	F4_223913	M2_7152	M5_280739	M4_121629	M5_260316	F1_34388	M4_66699	F3_217024	F1_100261	F5_249627	F3_295217	F3_220850	F4_38233	M2_29601	M2_119657	M2_248910	M3_68802	M4_311927	M1_241037	F2_35558	M5_6733	M4_79061	F1_311622	F4_263297	M5_264110	M4_8499
g__Dysgonomonas;s__Dysgonomonas capnocytophagoides	k__Bacteria;p__Bacteroidetes;c__Bacteroidia;o__Bacteroidales;f__Dysgonamonadaceae;g__Dysgonomonas;s__Dysgonomonas capnocytophagoides	81	F4_361105	M1_53218	F5_261750	F4_279350	M2_264909	M4_336354	M4_266984	F1_363099	M2_217677	F4_95534	F4_256936	M2_314252	F1_112095	F1_191239	M4_118953	F1_40070	F4_7262	M1_48339	F5_376080	M4_203853	M1_285470	F3_195600	F4_23667	F2_191776	M1_282053	M4_266985	F4_300612	F4_262868	F3_321929	F5_133392	F4_289327	F3_9517	F4_99046	F4_12540	M2_140077	M1_112363	F3_203412	M1_344692	F3_282263	F5_321890	M1_344532	M2_142345	M4_266983	M4_266986	M1_200988	M4_274773	M1_277842
g__Dysgonomonas;s__Dysgonomonas gadei	k__Bacteria;p__Bacteroidetes;c__Bacteroidia;o__Bacteroidales;f__Dysgonamonadaceae;g__Dysgonomonas;s__Dysgonomonas gadei	45	M5_135200	F5_96663	M5_354449	F3_231142	F1_353540	M2_257206	F1_244081	M5_116639	F1_381476	F2_69096	F5_209828	F1_375659	F2_1864	F5_171995	M2_285559	M5_185528	M5_342808	F4_246998	M5_177848	F1_378543	F3_16682	F2_137641	F5_250155	M5_285220	F3_142418	M1_205468	M3_219328	F4_152109	F5_124510	F4_12219	M4_280694	M1_231892	M1_164642	F4_348551	M5_337028	F3_122712	M2_14053	M1_145939	M3_190153	M5_208526	M1_167911	M3_239371	F5_328786	M1_285484	F1_157388
g__Dysgonomonas;s__Dysgonomonas macrotermitis	k__Bacteria;p__Bacteroidetes;c__Bacteroidia;o__Bacteroidales;f__Dysgonamonadaceae;g__Dysgonomonas;s__Dysgonomonas macrotermitis	111	M5_246533	M1_316884	M4_154189	F1_385940	M1_192584	M5_193743	M2_68674	M3_114188	F1_189769	F5_178650	M5_237652	F3_298132	F2_377	F4_90953	M5_193880	F5_244043	F1_76254	M2_242614	M2_305250	F2_149437	F5_7241	M4_112203	F5_309119	F2_49318	F2_47344	M5_346598	F1_391991	M1_391388	M3_95796	F1_210105	M4_281404	F5_274488	F1_10800	M5_286065	F2_120491	F4_67934	F3_173516	M2_255620	M5_110812	F4_359436	F4_246997	M3_150494	F5_178651	M4_98846	F3_55586	M4_48405	M4_17088
g__Dysgonomonas;s__Dysgonomonas mossii	k__Bacteria;p__Bacteroidetes;c__Bacteroidia;o__Bacteroidales;f__Dysgonamonadaceae;g__Dysgonomonas;s__Dysgonomonas mossii	38	F4_287256	M4_121725	M5_167897	F1_141354	M2_170093	M1_206952	F3_195972	M5_280520	F3_55506	M5_375717	F5_325442	F1_366174	F2_195324	M1_266817	M4_121726	F1_23398	F2_195321	M5_308834	M1_210581	F1_256342	M1_229654	M5_384497	M4_175264	F5_229811	M2_350285	M5_378937	F1_263110	M2_56815	F2_184024	F3_176112	M2_350286	F2_67032	M1_172572	F1_239846	F2_195316	F5_748	F4_139357	F4_273070
g__Dysgonomonas;s__Dysgonomonas sp. 37-18	k__Bacteria;p__Bacteroidetes;c__Bacteroidia;o__Bacteroidales;f__Dysgonamonadaceae;g__Dysgonomonas;s__Dysgonomonas sp. 37-18	22	F4_45393	F5_109513	F5_280117	F2_195323	M2_311758	M3_219827	F5_36616	F1_218728	M4_46664	M2_2788	F5_181656	M1_138701	F1_117893	F1_150228	M2_275799	F5_343037	F5_68221	M2_56814	M5_101439	M1_226506	M2_12476	M5_278011
g__Dysgonomonas;s__Dysgonomonas sp. BGC7	k__Bacteria;p__Bacteroidetes;c__Bacteroidia;o__Bacteroidales;f__Dysgonamonadaceae;g__Dysgonomonas;s__Dysgonomonas sp. BGC7	77	M1_103623	F5_239530	M5_336503	M5_350483	M1_345358	M1_128132	F5_279355	F3_202110	M1_330283	M1_128133	M4_41790	F1_281913	F2_223983	F1_102811	M3_111407	F5_118369	M1_344071	M3_168299	M1_209658	F2_203282	M1_258060	F5_381008	M3_111408	F3_320210	F1_265715	M5_139286	M1_97406	F1_103772	F1_309281	F2_208066	M1_266494	F4_144990	M4_244250	M1_119070	F4_23663	F4_23671	F2_191775	M5_283023	F3_166836	F4_289325	F3_167344	M4_354024	F2_49319	F4_294933	F1_158804	F2_75628	F2_103205
g__Dysgonomonas;s__Dysgonomonas sp. HGC4	k__Bacteria;p__Bacteroidetes;c__Bacteroidia;o__Bacteroidales;f__Dysgonamonadaceae;g__Dysgonomonas;s__Dysgonomonas sp. HGC4	60	F4_332345	F3_82343	M3_159479	M4_157676	F3_242121	M2_143019	F5_252990	F5_361047	F5_273702	F5_238056	M4_106973	F5_121713	F2_264561	F1_384596	M5_314135	M1_289835	M4_112202	M4_166041	F2_212907	M5_116569	M5_230332	M5_199947	M1_311717	F5_259273	M4_82827	M1_12633	M2_266223	M1_53190	M1_123725	F4_273012	F4_162291	M4_202642	M2_12475	F5_306739	F1_213050	M5_254136	M1_356768	F1_21218	M1_308546	F4_173979	F1_336401	M4_266576	F2_264266	M5_361159	M1_123724	F1_309283	M3_170023
g__Dysgonomonas;s__uncultured Dysgonomonas sp.	k__Bacteria;p__Bacteroidetes;c__Bacteroidia;o__Bacteroidales;f__Dysgonamonadaceae;g__Dysgonomonas;s__uncultured Dysgonomonas sp.	92	F5_137245	F1_303187	F3_26055	M1_92335	F4_119532	F3_145811	F1_368236	F4_160269	M1_290522	F1_169733	F5_270215	M1_225135	F4_363417	M1_206576	M2_41328	M3_62472	F2_64642	M2_184190	M1_225136	F1_354985	F1_57887	M4_165840	F1_371987	F5_347664	F5_87616	M1_73714	M1_179230	F5_80284	M1_225137	M4_239580	F3_16191	F5_157796	F2_64646	F4_157952	F1_311456	M2_237642	F2_102191	F3_226796	M2_210507	F3_217929	F3_127956	M4_293472	M1_292775	F5_265041	F4_264642	F2_267522	F5_230822
g__Proteiniphilum;s__Proteiniphilum acetatigenes	k__Bacteria;p__Bacteroidetes;c__Bacteroidia;o__Bacteroidales;f__Dysgonamonadaceae;g__Proteiniphilum;s__Proteiniphilum acetatigenes	20	M4_205079	M5_216469	F1_124479	F1_141550	M4_265207	F2_3964	M5_258434	F4_291053	F2_211073	M5_356066	F5_93923	F3_307434	M4_132013	M3_26938	M2_204906	M5_308576	M2_197950	M2_23774	F2_39794	F4_76686
g__Proteiniphilum;s__Proteiniphilum saccharofermentans	k__Bacteria;p__Bacteroidetes;c__Bacteroidia;o__Bacteroidales;f__Dysgonamonadaceae;g__Proteiniphilum;s__Proteiniphilum saccharofermentans	34	F4_362524	M4_255481	F1_238159	F4_274482	M1_150326	F3_218323	M1_206831	M1_99148	M1_159347	M3_39039	M1_123012	F1_112373	F3_230334	F5_234499	F5_294681	M4_81378	F1_249898	M1_258181	F4_200011	M1_189897	M3_39037	F4_200014	F4_362522	F2_43081	F3_231814	M3_239356	F1_85514	M4_81380	M4_251176	F2_43080	M1_163535	M1_209989	M5_158554	F1_386260
g__Proteiniphilum;s__Proteiniphilum sp. 51_7	k__Bacteria;p__Bacteroidetes;c__Bacteroidia;o__Bacteroidales;f__Dysgonamonadaceae;g__Proteiniphilum;s__Proteiniphilum sp. 51_7	2	M1_304448	M5_180576
g__Lentimicrobium;s__Lentimicrobium saccharophilum	k__Bacteria;p__Bacteroidetes;c__Bacteroidia;o__Bacteroidales;f__Lentimicrobiaceae;g__Lentimicrobium;s__Lentimicrobium saccharophilum	206	M2_206224	M2_244813	M2_319918	M2_156422	F5_146132	F5_71918	F5_142526	M2_142020	M2_340745	M2_61104	M2_151952	M2_162506	F1_300543	F5_190951	F5_366968	M2_269453	F5_357575	M2_224996	M2_200600	F5_358222	F3_83375	F5_241442	M2_69955	M4_297575	M2_209503	F5_242315	F5_103028	F5_261202	F5_202563	M2_204745	M2_205312	F5_153622	F5_349094	F5_128260	F4_232595	M2_222933	F4_83292	F5_298818	M2_345325	M2_317299	F5_28624	F4_329198	F1_392195	F5_193811	F5_115029	M2_340743	M2_146410
g__Muribaculum;s__Muribaculum intestinale	k__Bacteria;p__Bacteroidetes;c__Bacteroidia;o__Bacteroidales;f__Muribaculaceae;g__Muribaculum;s__Muribaculum intestinale	3	M2_205532	M2_248417	M1_123761
g__Muribaculum;s__Muribaculum sp. An287	k__Bacteria;p__Bacteroidetes;c__Bacteroidia;o__Bacteroidales;f__Muribaculaceae;g__Muribaculum;s__Muribaculum sp. An287	154	M4_213245	F2_24853	F1_382222	F2_56695	F1_169475	M4_351658	F1_62900	M1_249607	F3_13986	F1_77387	F1_77373	F1_186686	F1_4008	M2_287783	F3_249043	F1_155966	F1_4010	F2_191729	F5_84974	F5_242980	M2_163595	M2_43551	M2_133052	F4_309989	F1_7427	F4_206627	F4_270511	M2_163594	F4_77920	F3_231267	F1_155965	F2_15456	F1_361248	M2_239768	F1_7428	F5_287007	F1_139396	F1_77372	M1_47896	F1_141875	F2_191727	M1_151474	M1_38716	M1_93336	F1_196213	M5_27757	F1_141878
g__Muribaculum;s__Muribaculum sp. An289	k__Bacteria;p__Bacteroidetes;c__Bacteroidia;o__Bacteroidales;f__Muribaculaceae;g__Muribaculum;s__Muribaculum sp. An289	66	M1_81431	F1_380712	F2_214810	F4_99049	F1_217072	M4_62785	M3_192355	F4_222521	F5_195045	M1_123037	F2_215582	F1_65017	M4_301717	F2_26866	M3_207114	M4_148310	F4_289786	F5_229193	F4_289782	F4_289785	F4_296580	F4_97388	F3_22468	F1_373557	F2_137318	F2_137320	F1_279381	F1_272836	F4_21413	F2_26874	F4_145483	F4_273838	M4_168655	F5_6351	M1_137716	F4_66564	F2_215579	M1_10144	F1_174810	M3_87744	F4_289778	F4_97289	M2_83263	F4_12450	F5_226588	F2_214809	F5_195047
g__Butyricimonas;s__Butyricimonas sp. An62	k__Bacteria;p__Bacteroidetes;c__Bacteroidia;o__Bacteroidales;f__Odoribacteraceae;g__Butyricimonas;s__Butyricimonas sp. An62	829	F2_157529	F3_129389	F5_370716	F5_224210	M2_109621	F3_162832	M1_5961	F2_241934	F4_315624	F4_319713	F5_167215	F3_128139	M5_340217	F1_183609	F3_154510	F3_115706	F3_222219	F3_252221	F3_255011	F5_152073	F1_307889	F4_317385	F5_198586	F3_163857	F3_186933	F4_190652	F3_278811	F3_115240	F1_23534	F5_250035	F4_225969	F2_265332	M2_172957	F3_311606	F3_140743	F3_171760	M1_281429	M4_211658	F4_60596	F2_83577	F2_66515	M2_76621	F2_255474	F3_246843	M5_143845	F5_295993	F3_118598
g__Butyricimonas;s__Butyricimonas sp. Marseille-P2440	k__Bacteria;p__Bacteroidetes;c__Bacteroidia;o__Bacteroidales;f__Odoribacteraceae;g__Butyricimonas;s__Butyricimonas sp. Marseille-P2440	492	M2_344311	F1_346327	F2_190746	M2_36066	F2_166284	F1_261636	F3_229906	F2_55521	M4_125779	M1_182278	M3_260650	F5_272845	F3_79703	F3_229904	F3_209242	M2_308338	M5_236592	F1_288416	M1_310345	M4_313024	F3_131193	F2_151063	F3_4515	F5_127896	F3_283126	F3_237514	F5_317914	F3_161822	F4_363467	F2_255250	F1_191010	M4_324135	M1_14770	M4_261744	M1_220490	F3_138031	F5_234427	F2_233614	F3_241461	F3_256830	F2_99241	F3_242958	F1_191017	M1_328479	F1_175886	F5_293711	F3_152952
g__Butyricimonas;s__Butyricimonas sp. Marseille-P3923	k__Bacteria;p__Bacteroidetes;c__Bacteroidia;o__Bacteroidales;f__Odoribacteraceae;g__Butyricimonas;s__Butyricimonas sp. Marseille-P3923	1086	F3_279766	F2_182748	F2_129707	M2_101497	F3_256825	M1_292972	F1_3543	M1_262484	M2_216575	F3_99964	F1_111875	M1_222026	M5_87577	M3_248681	F3_28355	F5_172424	F3_63344	F1_5218	F5_195411	F3_230092	F3_141015	F3_239358	F5_299358	M1_171720	F2_73292	F1_161431	M4_296417	F5_363690	F5_71095	M2_175637	F3_233362	F5_350860	F4_252590	M4_200152	F1_210045	M2_234334	F2_24375	F1_247692	M2_88681	F5_323701	F2_145397	F3_303824	F2_63353	F3_196519	F3_182412	F3_214884	F3_86307
g__Butyricimonas;s__Butyricimonas synergistica	k__Bacteria;p__Bacteroidetes;c__Bacteroidia;o__Bacteroidales;f__Odoribacteraceae;g__Butyricimonas;s__Butyricimonas synergistica	862	M2_29477	F4_92939	F3_303138	F1_125300	F3_290984	F1_392116	F4_268087	F1_243047	M2_179048	F3_251951	M3_142863	F3_250963	F3_258064	F3_277287	F3_158249	M4_76036	F3_155003	F2_68925	F3_130327	M2_272184	F2_204636	F1_211994	F1_268488	M2_241824	F2_74684	F3_309783	F5_90220	F5_127479	F4_258707	F2_120538	F3_192993	F3_250095	M4_135417	F3_290202	F5_296803	F2_261358	F3_86652	F3_207129	F3_94761	F4_146227	F3_308827	F3_257197	M3_239206	M5_279922	F3_86622	F5_166521	F3_302802
g__Butyricimonas;s__Butyricimonas virosa	k__Bacteria;p__Bacteroidetes;c__Bacteroidia;o__Bacteroidales;f__Odoribacteraceae;g__Butyricimonas;s__Butyricimonas virosa	576	F3_315704	F3_310659	F5_268223	F3_130118	M2_110017	M5_220823	F3_131960	F1_251440	M5_307265	F3_249084	F5_129722	F3_272620	M2_263674	F5_267955	F2_1943	F5_119048	F5_334338	F3_117808	F3_210482	F2_121052	F5_21946	F1_88853	F4_32315	F3_173050	F2_78039	M3_174468	M2_315275	F2_150515	F4_362308	F3_168673	F3_224123	F2_21321	F5_133627	F3_190160	F3_212885	M1_263412	F5_203532	F4_77303	F3_309823	F5_135409	F2_43822	F3_109079	F3_147428	F2_59986	F2_134352	F1_268807	F3_106472
g__Culturomica;s__Culturomica massiliensis	k__Bacteria;p__Bacteroidetes;c__Bacteroidia;o__Bacteroidales;f__Odoribacteraceae;g__Culturomica;s__Culturomica massiliensis	46	M2_179041	F1_138742	M1_239811	M5_120011	M1_87187	F1_381755	F3_289669	M2_29632	F5_224136	F3_36734	F3_188588	F2_210475	M1_30575	F1_174814	M2_341198	F1_232766	M4_17907	M3_144355	F3_214482	F2_37724	F1_200854	F3_202880	M2_226905	F5_123212	F5_256645	F5_175982	F1_165657	F4_337786	F3_319603	F4_162740	F4_2323	M3_144356	M5_258849	F1_168950	M2_26112	M3_258913	F1_25891	F1_54178	F5_371744	F5_154529	M5_342938	M1_368145	F5_284712	M2_212811	F1_303329	F5_268718
g__Odoribacter;s__Odoribacter laneus	k__Bacteria;p__Bacteroidetes;c__Bacteroidia;o__Bacteroidales;f__Odoribacteraceae;g__Odoribacter;s__Odoribacter laneus	91	M5_81741	M1_283441	F1_223934	M5_208511	M2_101156	F3_129911	F5_280136	F2_44591	F2_77065	F2_49031	F5_230629	F2_28755	F5_317305	F5_157656	F2_124376	F1_157216	F2_208415	M5_62316	F1_352396	F3_101703	M5_276681	F3_153162	M4_67150	M1_259444	F3_321059	F4_303519	F5_28767	M5_385051	F2_66081	F3_319628	M1_43843	M2_169718	M2_326607	F4_360639	F3_319626	M5_176890	F3_140870	M2_47252	M2_104493	F1_140262	M1_34631	M2_202617	F3_136353	F4_174838	F3_221822	F1_35214	F3_90130
g__Odoribacter;s__Odoribacter laneus CAG:561	k__Bacteria;p__Bacteroidetes;c__Bacteroidia;o__Bacteroidales;f__Odoribacteraceae;g__Odoribacter;s__Odoribacter laneus CAG:561	45	F3_109523	M4_74615	F1_378365	F2_158071	F1_29591	F2_198155	M1_258818	F2_31399	F2_168973	F5_234789	F5_234790	M4_216558	M2_281097	M1_303027	F3_278052	F5_88327	F1_314927	F5_229556	F3_273680	F1_104885	F5_113046	M4_308924	F5_123227	M4_216556	M2_185229	M1_275114	M1_243509	F3_155920	F5_280537	M2_232101	M1_315298	F3_91054	M1_317331	M1_209588	F4_148512	M5_206019	M4_216559	M1_312769	F2_198154	F3_106547	F2_198156	M1_24708	F1_272533	M4_105868	M5_25109
g__Odoribacter;s__Odoribacter sp. 43_10	k__Bacteria;p__Bacteroidetes;c__Bacteroidia;o__Bacteroidales;f__Odoribacteraceae;g__Odoribacter;s__Odoribacter sp. 43_10	68	M5_62705	M4_251687	M1_347269	M5_264895	F3_119028	M2_228744	F3_175788	F3_35297	M4_236760	F3_137331	M5_916	M5_179482	F5_214123	F3_83896	F3_315859	F1_66485	M1_212966	M5_104550	F4_360991	F2_60293	M4_261033	M4_125125	M1_293695	F2_266463	F1_81106	M1_176426	F3_272090	F2_98361	F2_126130	F4_227082	F3_207115	M5_193509	M1_67251	M1_293696	M1_101624	F3_175663	F3_313399	M4_119695	F3_217396	F3_42392	M5_77710	F4_95813	F3_91465	M1_255035	M2_71810	F4_231903	F1_377424
g__Odoribacter;s__Odoribacter sp. CAG:788	k__Bacteria;p__Bacteroidetes;c__Bacteroidia;o__Bacteroidales;f__Odoribacteraceae;g__Odoribacter;s__Odoribacter sp. CAG:788	36	F5_84937	M4_15860	M5_377577	F4_157270	F4_320611	F3_57894	F4_21870	M5_327477	M5_282100	F4_244375	M1_195376	F2_212587	F1_20958	M3_188027	F4_887	F2_212058	F2_254736	F3_179498	F1_21370	F2_108290	F2_149173	F1_151750	F2_266297	F1_104949	F5_36774	M5_224068	F3_198685	F4_231344	F2_3238	F1_107393	M3_156547	F4_158543	F5_372169	F5_262189	F1_95033	M4_245929
g__Odoribacter;s__Odoribacter splanchnicus	k__Bacteria;p__Bacteroidetes;c__Bacteroidia;o__Bacteroidales;f__Odoribacteraceae;g__Odoribacter;s__Odoribacter splanchnicus	587	M1_309431	F3_89138	F1_245956	F4_174055	M1_75206	M1_48471	M5_161820	M5_164213	F5_299218	M1_146940	F2_210328	F3_228400	F1_127279	F3_228984	M4_275479	F2_35842	F1_33119	F4_69455	F3_191091	F3_305791	M5_279413	F2_255681	M4_251397	F2_181504	F5_172079	M2_149651	F2_225430	F2_160933	F1_326822	F2_100799	F3_137539	M5_180484	F4_294488	F1_198349	F3_152605	F1_390755	F1_85683	F4_106995	F1_315150	F2_234289	M5_284002	M2_175612	M1_190688	F5_166948	F1_86790	M2_142871	F5_93342
g__Odoribacter;s__Odoribacter splanchnicus CAG:14	k__Bacteria;p__Bacteroidetes;c__Bacteroidia;o__Bacteroidales;f__Odoribacteraceae;g__Odoribacter;s__Odoribacter splanchnicus CAG:14	36	M4_176715	F1_135548	M1_298247	F3_296955	F3_224490	M1_63882	F1_370025	M2_222510	F3_214997	F1_126524	F1_257145	F2_26615	F1_225043	F3_209480	F5_80583	F3_106370	F3_216591	M5_147401	F1_245491	F4_250242	M2_263307	F1_126523	M3_75671	F5_292112	F1_151407	F1_135549	F1_78564	M1_272122	F5_259324	F2_43818	F4_205459	F2_36952	M2_222509	F2_32745	F1_370078	M3_175050
g__Paludibacter;s__Paludibacter jiangxiensis	k__Bacteria;p__Bacteroidetes;c__Bacteroidia;o__Bacteroidales;f__Paludibacteraceae;g__Paludibacter;s__Paludibacter jiangxiensis	172	F4_281834	F4_105610	F4_194602	F5_309506	F5_221491	F1_281533	F4_255575	F1_289021	F5_349166	F5_309534	F5_13111	M1_240881	F5_296954	M4_169598	F5_3579	F4_156638	F4_298415	F1_366628	F5_138591	F5_379169	F4_291594	F1_310139	F1_289024	F5_333333	F1_69970	M1_8170	F1_272263	F1_47534	F1_259712	F5_268695	F4_234815	F4_318761	M5_115801	F4_181541	M1_218759	M1_287105	F1_312233	F1_312204	F5_303014	F1_23411	M5_211003	M5_192415	F5_304842	M4_24255	F4_253068	F5_234336	F1_327388
g__Paludibacter;s__Paludibacter propionicigenes	k__Bacteria;p__Bacteroidetes;c__Bacteroidia;o__Bacteroidales;f__Paludibacteraceae;g__Paludibacter;s__Paludibacter propionicigenes	978	F1_242967	M5_363602	M1_85999	F4_161960	M1_206039	M1_238469	M1_104003	M5_357833	M5_124218	F1_289032	M1_244134	F4_219959	F1_220739	M5_231207	F4_302625	F1_312171	M1_330408	F1_308970	M1_361045	F1_23383	M1_104397	F5_296974	F1_391131	M5_250418	M1_247628	M1_288148	F4_122475	F1_176854	F1_392388	M5_167762	M1_141728	M1_327280	F1_310150	M5_238569	M5_161604	M5_29601	F1_306618	M1_44905	F1_23452	M1_262230	M1_175164	M5_187203	M1_282336	M5_190274	M1_345895	M1_275998	M1_269309
g__Paludibacter;s__Paludibacter sp.	k__Bacteria;p__Bacteroidetes;c__Bacteroidia;o__Bacteroidales;f__Paludibacteraceae;g__Paludibacter;s__Paludibacter sp.	6	F1_307163	M5_333217	F1_392612	M1_100267	F1_82584	F5_282242
g__Paludibacter;s__Paludibacter sp. 47-17	k__Bacteria;p__Bacteroidetes;c__Bacteroidia;o__Bacteroidales;f__Paludibacteraceae;g__Paludibacter;s__Paludibacter sp. 47-17	202	M5_149416	M3_196680	M1_272332	M5_364222	M1_87848	M1_79933	M5_336857	M1_113887	M5_172040	F1_289405	F4_202209	F1_195098	F4_213263	F5_138595	M3_170635	M5_186208	F5_29792	M5_84317	M5_345796	M1_191679	F4_291728	M4_44739	M5_184607	M1_372873	M1_155161	F4_175172	F3_173667	F4_266993	F4_287443	F3_79943	F2_151087	F1_311506	M5_101818	M1_292931	M1_117423	F4_197152	M4_347218	F1_392380	M5_89035	M5_364730	M5_377240	M1_186726	F4_245422	M1_202128	F4_117124	M1_133658	M2_253688
g__Fermentimonas;s__Fermentimonas caenicola	k__Bacteria;p__Bacteroidetes;c__Bacteroidia;o__Bacteroidales;f__Porphyromonadaceae;g__Fermentimonas;s__Fermentimonas caenicola	3	F1_252218	F4_135	F3_218534
g__Gabonia;s__Gabonia massiliensis	k__Bacteria;p__Bacteroidetes;c__Bacteroidia;o__Bacteroidales;f__Porphyromonadaceae;g__Gabonia;s__Gabonia massiliensis	160	F3_203844	F4_360483	M1_63244	M5_88955	F1_161545	F1_35431	M1_233273	F1_135198	F1_161546	M5_48403	F4_182187	F1_299837	F1_35425	M4_36854	F4_181667	M1_237054	F3_204683	F4_318834	F1_35437	F1_35433	F2_120242	F5_51501	F4_253051	F4_352444	F4_293050	M4_345176	M1_209600	M2_172263	M1_297646	F5_75362	F4_83949	F1_35436	M1_237055	M5_344900	M5_7918	F2_168085	M1_183848	M1_255326	M1_236967	M4_355861	F1_35427	M4_79248	F2_115348	F4_296062	F2_198913	M4_350849	M4_293137
g__Gabonibacter;s__Gabonibacter massiliensis	k__Bacteria;p__Bacteroidetes;c__Bacteroidia;o__Bacteroidales;f__Porphyromonadaceae;g__Gabonibacter;s__Gabonibacter massiliensis	78	F1_165412	M4_271315	F1_368476	M3_216790	F5_164453	F2_161141	F1_232476	F1_202541	F3_250518	F2_65823	F3_230709	M4_338930	F3_167090	F2_206828	F1_260081	F2_184096	F1_236307	F3_137723	M2_295604	F1_291981	F3_167089	F5_306748	F1_364970	F2_29046	F3_128537	F1_142212	F3_164767	F3_158222	F3_97581	F3_79414	F1_190179	M4_244015	F1_79826	F1_390101	F5_304432	F4_217995	F3_183007	F3_244102	F3_153483	F5_269254	F5_136415	F2_29047	F3_313521	M4_217120	F3_109080	F5_79758	M4_231011
g__Lascolabacillus;s__Lascolabacillus massiliensis	k__Bacteria;p__Bacteroidetes;c__Bacteroidia;o__Bacteroidales;f__Porphyromonadaceae;g__Lascolabacillus;s__Lascolabacillus massiliensis	19	M1_46120	M1_181717	F5_382949	M4_219600	M1_58235	F4_275521	M5_237772	M5_197862	M1_227529	F1_14384	M5_364238	M5_375280	M1_237395	M1_364522	M4_115967	M1_172454	F1_280151	M5_275759	M4_315260
g__Macellibacteroides;s__Macellibacteroides sp. HH-ZS	k__Bacteria;p__Bacteroidetes;c__Bacteroidia;o__Bacteroidales;f__Porphyromonadaceae;g__Macellibacteroides;s__Macellibacteroides sp. HH-ZS	86	M3_200908	M3_149098	F2_147636	M2_257257	M2_167904	F2_86774	F4_343719	F2_55520	F2_146906	F5_191910	F5_164255	M1_292264	M3_180958	M3_198821	M3_169421	F4_70922	F5_286574	F4_269068	F4_354480	M1_263564	F5_94241	M2_223335	M1_150723	F3_254480	F3_186136	M3_175982	F1_392222	F3_209430	F4_93699	M4_169016	M2_304064	F5_55900	M3_131340	M3_200907	M3_81153	F4_345805	M5_114716	M3_139867	F1_181380	M3_199600	F2_200332	F3_140422	M3_149097	F5_159362	F2_193688	F3_234973	M5_92864
g__Massilibacteroides;s__Massilibacteroides vaginae	k__Bacteria;p__Bacteroidetes;c__Bacteroidia;o__Bacteroidales;f__Porphyromonadaceae;g__Massilibacteroides;s__Massilibacteroides vaginae	108	M2_155251	F4_166333	M1_210374	M1_188576	M4_71037	M2_275416	M2_12474	M3_254255	M4_315486	M3_256771	F1_241496	M1_188213	F4_136028	F5_255246	M3_197127	M1_331522	M2_246844	M5_181397	F3_185811	M3_97911	M2_116583	F5_209335	F4_77748	F3_160305	M3_88562	M5_306704	F3_119617	F5_316737	M3_82863	F5_364345	M2_350872	M1_65170	M2_295535	F3_322425	F3_187793	F3_40529	F5_304978	F1_361940	M3_190565	M1_193680	M1_299029	M1_290976	F4_132689	F1_249817	M1_372402	F1_187279	M3_167717
g__Petrimonas;s__Petrimonas mucosa	k__Bacteria;p__Bacteroidetes;c__Bacteroidia;o__Bacteroidales;f__Porphyromonadaceae;g__Petrimonas;s__Petrimonas mucosa	19	M5_64888	M2_124880	M3_28285	F1_252048	M5_38964	F5_26158	M4_3901	F3_209426	F3_270346	F1_386112	M1_353552	F5_190750	F2_23775	F4_45136	F5_115641	M3_257407	M2_257683	M1_296014	M2_352072
g__Petrimonas;s__Petrimonas sp. IBARAKI	k__Bacteria;p__Bacteroidetes;c__Bacteroidia;o__Bacteroidales;f__Porphyromonadaceae;g__Petrimonas;s__Petrimonas sp. IBARAKI	37	F4_303247	M1_226302	F5_292587	F1_378818	F1_140566	M5_226361	M2_210821	F3_181825	M1_113458	F4_326679	F4_124218	F4_11823	F5_76156	F3_111245	M3_199534	M4_329462	F4_11820	F1_381972	F2_263825	F5_325523	M5_239690	M1_150408	F4_11819	F5_92844	F1_127272	M1_278371	M1_375648	M1_311097	F1_306096	M5_105952	F5_275941	M1_267979	M5_338137	M2_164740	F5_174078	M5_271418	M1_226301
g__Porphyromonas;s__Porphyromonas asaccharolytica	k__Bacteria;p__Bacteroidetes;c__Bacteroidia;o__Bacteroidales;f__Porphyromonadaceae;g__Porphyromonas;s__Porphyromonas asaccharolytica	20	F4_247311	F4_74356	M2_68955	F5_5944	M4_229459	M4_176754	F4_310133	M1_127345	F4_316176	F2_217308	M1_138445	M5_271419	F5_219474	M1_342296	M1_336447	F1_52558	F1_348314	F5_31927	M4_229460	F3_227755
g__Porphyromonas;s__Porphyromonas bennonis	k__Bacteria;p__Bacteroidetes;c__Bacteroidia;o__Bacteroidales;f__Porphyromonadaceae;g__Porphyromonas;s__Porphyromonas bennonis	5	M1_52280	F1_81282	F2_263205	M3_145344	F2_174020
g__Porphyromonas;s__Porphyromonas cangingivalis	k__Bacteria;p__Bacteroidetes;c__Bacteroidia;o__Bacteroidales;f__Porphyromonadaceae;g__Porphyromonas;s__Porphyromonas cangingivalis	83	F1_291976	F5_302249	M5_110864	M4_259197	F4_163287	M3_188786	M2_230064	M5_67804	M3_161469	F1_40627	F3_286353	F3_134019	F3_203579	M1_135514	F1_191160	F1_378345	F1_202765	M1_150412	F5_302252	M5_49025	F5_147847	F5_340117	M5_7909	F5_302251	M3_184233	F1_304434	F1_127274	F2_11815	M3_184235	F4_137990	F2_226008	F1_278308	M5_234652	F4_115292	F5_102301	F3_243654	F2_138583	F4_361581	M4_88136	F1_378344	M4_1331	M2_176472	F4_84852	M5_136957	F3_134020	M2_113739	F2_54915
g__Porphyromonas;s__Porphyromonas canoris	k__Bacteria;p__Bacteroidetes;c__Bacteroidia;o__Bacteroidales;f__Porphyromonadaceae;g__Porphyromonas;s__Porphyromonas canoris	4	M3_171641	M3_186190	M4_286219	M2_35530
g__Porphyromonas;s__Porphyromonas catoniae	k__Bacteria;p__Bacteroidetes;c__Bacteroidia;o__Bacteroidales;f__Porphyromonadaceae;g__Porphyromonas;s__Porphyromonas catoniae	12	M2_114668	F1_275985	F2_92937	F2_111546	F1_140092	F3_22186	M3_115098	F5_274285	F2_172972	M2_154440	F1_157187	F5_271448
g__Porphyromonas;s__Porphyromonas circumdentaria	k__Bacteria;p__Bacteroidetes;c__Bacteroidia;o__Bacteroidales;f__Porphyromonadaceae;g__Porphyromonas;s__Porphyromonas circumdentaria	7	F1_177094	M1_51589	F1_67264	F4_141439	M4_298979	F4_120820	F3_156716
g__Porphyromonas;s__Porphyromonas crevioricanis	k__Bacteria;p__Bacteroidetes;c__Bacteroidia;o__Bacteroidales;f__Porphyromonadaceae;g__Porphyromonas;s__Porphyromonas crevioricanis	31	F1_329556	M4_289021	M1_344698	M1_45992	M4_93448	M1_344699	F1_236494	M2_50784	M2_311208	M1_262702	F1_236493	F1_165253	F1_131586	M1_45994	F5_195496	M4_345794	F5_92780	F3_277156	F5_20497	F4_299513	F3_42339	F5_108399	M2_335632	M5_96463	F2_49232	M5_375388	F3_158516	M5_348309	F3_323288	M2_181587	M5_81401
g__Porphyromonas;s__Porphyromonas endodontalis	k__Bacteria;p__Bacteroidetes;c__Bacteroidia;o__Bacteroidales;f__Porphyromonadaceae;g__Porphyromonas;s__Porphyromonas endodontalis	12	F5_273146	F1_271814	F1_251236	M4_192225	F2_155690	F3_290636	M1_362914	M4_84452	M2_349986	F3_183986	F5_226358	M1_149559
g__Porphyromonas;s__Porphyromonas gingivalis	k__Bacteria;p__Bacteroidetes;c__Bacteroidia;o__Bacteroidales;f__Porphyromonadaceae;g__Porphyromonas;s__Porphyromonas gingivalis	107	M1_327221	F4_23785	F1_391033	M2_161029	F1_129890	F5_291776	M5_272238	M4_93447	F3_88468	F5_261665	F2_191870	F2_187157	F4_280104	F5_196734	F4_244423	F2_122862	F4_226314	M3_117878	M5_295099	F1_76775	M5_288682	F4_360675	F5_172798	F3_88469	F5_67583	M4_106566	M1_63538	F2_264133	F1_3116	M1_248150	M2_270753	M5_239753	F1_55789	M2_35529	M2_156694	F1_382690	M3_39459	M4_231399	M1_269195	M1_333731	F5_382169	F5_214358	M5_160335	F1_137034	F4_166892	M4_93446	F3_281305
g__Porphyromonas;s__Porphyromonas gingivicanis	k__Bacteria;p__Bacteroidetes;c__Bacteroidia;o__Bacteroidales;f__Porphyromonadaceae;g__Porphyromonas;s__Porphyromonas gingivicanis	29	M5_134313	F2_208838	M2_50783	F2_208835	M2_49412	M1_239012	F1_17059	M2_183161	M1_282056	F1_63874	M5_203371	M2_276404	F5_350310	M4_324870	M4_13277	M1_34613	M2_273384	F2_46890	F1_123573	M1_261065	F1_295227	F2_62867	F2_208830	F3_129824	F1_100358	F2_46891	F4_254877	M5_255300	F1_306261
g__Porphyromonas;s__Porphyromonas gulae	k__Bacteria;p__Bacteroidetes;c__Bacteroidia;o__Bacteroidales;f__Porphyromonadaceae;g__Porphyromonas;s__Porphyromonas gulae	34	M1_241228	F4_337946	F1_59842	M1_45993	M2_266716	M1_152763	F3_91006	F1_277995	M2_151786	F1_295011	F3_201491	M1_243135	F4_133561	F3_116574	F2_52974	M5_79247	F4_99615	F5_135580	F5_307764	M4_166403	F1_392623	M2_275928	F3_232814	F1_217139	F3_238571	M2_161370	M1_117490	F1_388034	F4_24069	F3_181815	M5_227750	F1_40633	F5_241417	M3_147700
g__Porphyromonas;s__Porphyromonas levii	k__Bacteria;p__Bacteroidetes;c__Bacteroidia;o__Bacteroidales;f__Porphyromonadaceae;g__Porphyromonas;s__Porphyromonas levii	24	F5_223820	F4_71728	F4_163265	M3_164487	M3_164490	F1_385501	F1_17623	M1_273243	M3_66541	F4_28494	F3_127353	F2_263241	M3_234140	M4_146608	M3_194547	M2_121214	F4_202357	M3_164489	F4_18067	M1_252651	M5_376850	M4_112424	F4_275309	M1_376151
g__Porphyromonas;s__Porphyromonas macacae	k__Bacteria;p__Bacteroidetes;c__Bacteroidia;o__Bacteroidales;f__Porphyromonadaceae;g__Porphyromonas;s__Porphyromonas macacae	41	F5_9996	M1_83378	F5_158821	F2_181997	F1_23072	F4_258684	F5_276962	F3_197765	F2_214255	F5_147281	M5_352072	M5_85718	M5_250854	F3_57051	M3_9439	M5_263937	M5_3966	M2_58866	F3_43407	F5_283914	F3_119529	F2_64011	M5_339846	M1_385554	F3_255950	F5_118960	F4_256231	F3_264758	F2_164319	F1_29097	M4_359011	M1_28990	F2_256012	M4_186999	F5_289256	F5_315984	M1_270318	F1_208005	M2_107852	M1_43929	F2_200912
g__Porphyromonas;s__Porphyromonas somerae	k__Bacteria;p__Bacteroidetes;c__Bacteroidia;o__Bacteroidales;f__Porphyromonadaceae;g__Porphyromonas;s__Porphyromonas somerae	5	M5_85213	M4_174183	M2_315559	F2_77139	M1_231908
g__Porphyromonas;s__Porphyromonas sp. 31_2	k__Bacteria;p__Bacteroidetes;c__Bacteroidia;o__Bacteroidales;f__Porphyromonadaceae;g__Porphyromonas;s__Porphyromonas sp. 31_2	19	M4_226146	M1_29231	M2_186752	F1_240087	F3_103842	F3_226029	F3_110516	M5_272037	F2_47934	F2_21270	M1_115449	M5_72426	M4_134329	F5_26135	F3_33126	F3_114524	F3_113042	F5_247880	F5_365688
g__Porphyromonas;s__Porphyromonas sp. CAG:1061	k__Bacteria;p__Bacteroidetes;c__Bacteroidia;o__Bacteroidales;f__Porphyromonadaceae;g__Porphyromonas;s__Porphyromonas sp. CAG:1061	2	F5_59876	F3_320133
g__Porphyromonas;s__Porphyromonas sp. COT-052 OH4946	k__Bacteria;p__Bacteroidetes;c__Bacteroidia;o__Bacteroidales;f__Porphyromonadaceae;g__Porphyromonas;s__Porphyromonas sp. COT-052 OH4946	1	F3_158369
g__Porphyromonas;s__Porphyromonas sp. COT-108 OH1349	k__Bacteria;p__Bacteroidetes;c__Bacteroidia;o__Bacteroidales;f__Porphyromonadaceae;g__Porphyromonas;s__Porphyromonas sp. COT-108 OH1349	5	F2_265003	F2_260009	M5_163968	F2_150323	M1_286306
g__Porphyromonas;s__Porphyromonas sp. COT-108 OH2963	k__Bacteria;p__Bacteroidetes;c__Bacteroidia;o__Bacteroidales;f__Porphyromonadaceae;g__Porphyromonas;s__Porphyromonas sp. COT-108 OH2963	1	F3_231041
g__Porphyromonas;s__Porphyromonas sp. COT-239 OH1446	k__Bacteria;p__Bacteroidetes;c__Bacteroidia;o__Bacteroidales;f__Porphyromonadaceae;g__Porphyromonas;s__Porphyromonas sp. COT-239 OH1446	14	M1_286182	F2_163468	F2_260160	F5_289139	F5_2837	F5_186526	F1_187898	M5_220142	M4_173909	M1_68300	F1_155200	F4_159428	M5_150877	F1_20458
g__Porphyromonas;s__Porphyromonas sp. COT-290 OH860	k__Bacteria;p__Bacteroidetes;c__Bacteroidia;o__Bacteroidales;f__Porphyromonadaceae;g__Porphyromonas;s__Porphyromonas sp. COT-290 OH860	2	F4_85536	F3_263979
g__Porphyromonas;s__Porphyromonas sp. HMSC065F10	k__Bacteria;p__Bacteroidetes;c__Bacteroidia;o__Bacteroidales;f__Porphyromonadaceae;g__Porphyromonas;s__Porphyromonas sp. HMSC065F10	26	F4_38810	F4_165705	M1_61946	F4_194228	M4_175174	M1_61945	M3_98083	F5_371006	M5_319210	F3_71878	M5_271713	F4_165706	M1_61948	F5_278496	M2_282007	M3_235147	M3_149872	M2_50631	F5_293979	M3_234947	M5_114875	M2_289323	F4_151903	M4_234991	F5_372094	F4_34864
g__Porphyromonas;s__Porphyromonas sp. HMSC077F02	k__Bacteria;p__Bacteroidetes;c__Bacteroidia;o__Bacteroidales;f__Porphyromonadaceae;g__Porphyromonas;s__Porphyromonas sp. HMSC077F02	7	F1_336126	F5_127791	M1_340527	F3_167645	M1_47098	F2_215414	F1_377578
g__Porphyromonas;s__Porphyromonas sp. KLE 1280	k__Bacteria;p__Bacteroidetes;c__Bacteroidia;o__Bacteroidales;f__Porphyromonadaceae;g__Porphyromonas;s__Porphyromonas sp. KLE 1280	4	M1_303611	M4_267708	M1_305298	F4_248335
g__Porphyromonas;s__Porphyromonas sp. oral taxon 278	k__Bacteria;p__Bacteroidetes;c__Bacteroidia;o__Bacteroidales;f__Porphyromonadaceae;g__Porphyromonas;s__Porphyromonas sp. oral taxon 278	2	M2_97731	M1_355657
g__Porphyromonas;s__Porphyromonas sp. oral taxon 279	k__Bacteria;p__Bacteroidetes;c__Bacteroidia;o__Bacteroidales;f__Porphyromonadaceae;g__Porphyromonas;s__Porphyromonas sp. oral taxon 279	3	M5_299459	F1_188825	M1_351138
g__Porphyromonas;s__Porphyromonas uenonis	k__Bacteria;p__Bacteroidetes;c__Bacteroidia;o__Bacteroidales;f__Porphyromonadaceae;g__Porphyromonas;s__Porphyromonas uenonis	27	F4_142115	F1_109648	F1_143743	M3_176971	M3_137065	M1_156590	F5_377945	F4_269483	F3_323289	F5_121994	F1_291246	F5_119010	F1_286992	F1_91606	M2_137374	F5_209050	F1_231411	F5_220019	M3_184668	M4_149281	F5_92656	F5_271726	F4_57866	F4_162975	M2_245072	F1_357878	F1_144186
g__Sanguibacteroides;s__Sanguibacteroides justesenii	k__Bacteria;p__Bacteroidetes;c__Bacteroidia;o__Bacteroidales;f__Porphyromonadaceae;g__Sanguibacteroides;s__Sanguibacteroides justesenii	106	F3_170739	F5_115893	M4_157362	F3_156820	F1_285077	F5_175047	F1_300833	F3_279414	M4_68316	M2_99689	M3_187768	F5_247508	M4_330670	F3_188187	F2_69362	M4_193105	F2_83426	F2_142387	F5_133697	F5_136417	M4_270456	F3_198664	F3_251953	F1_283178	F3_171616	F3_114245	F2_189666	F1_105585	F2_177965	F1_120670	F4_125689	F3_113683	F2_255403	F1_95659	F3_249149	F3_212456	F3_228012	M3_122454	M2_167794	F3_24710	F1_370629	F1_363267	F4_98554	F3_228013	F3_169135	F3_83006	M2_350646
g__Unclassified;s__Porphyromonadaceae bacterium CG2_30_38_12	k__Bacteria;p__Bacteroidetes;c__Bacteroidia;o__Bacteroidales;f__Porphyromonadaceae;g__Unclassified;s__Porphyromonadaceae bacterium CG2_30_38_12	199	M5_243341	F5_74637	F1_392291	M5_360163	F1_176861	M1_321374	F1_299587	F4_94016	M1_266075	F1_52679	F1_272265	F4_285168	M1_271333	M5_364673	F4_252704	F1_391710	M1_224503	F1_69945	F5_274571	F5_308374	M1_336125	F1_312182	M1_194952	M5_352528	M1_375470	F1_121470	F1_23391	F1_309970	M5_278697	F4_65329	M5_288948	M1_275502	F1_176891	F1_121466	M5_208054	F4_222306	F1_392402	F5_237159	F4_4082	M5_179303	M5_258318	F4_227018	M5_362448	M5_217033	M5_379536	M5_222452	F1_308612
g__Unclassified;s__Porphyromonadaceae bacterium COT-184 OH4590	k__Bacteria;p__Bacteroidetes;c__Bacteroidia;o__Bacteroidales;f__Porphyromonadaceae;g__Unclassified;s__Porphyromonadaceae bacterium COT-184 OH4590	88	F4_291720	M2_100724	F4_291719	F1_30512	F2_100805	F4_252540	F1_326841	F4_92676	F4_172895	F5_138600	F4_276963	F4_222639	F4_156454	F4_279595	F5_3555	F1_310546	F3_206037	F5_304395	M5_311517	F4_203722	F4_294047	F4_156634	F1_308441	F5_277317	F4_210372	F4_132772	F4_242587	F4_210375	F5_122507	M2_185025	F4_358889	M1_328802	F4_130547	F5_26321	M4_136786	F4_283832	F5_333851	F5_303701	F4_300562	F4_350729	F4_79052	F4_192872	F5_274486	F4_206320	F4_167844	F3_40926	F4_227157
g__Unclassified;s__Porphyromonadaceae bacterium FC4	k__Bacteria;p__Bacteroidetes;c__Bacteroidia;o__Bacteroidales;f__Porphyromonadaceae;g__Unclassified;s__Porphyromonadaceae bacterium FC4	10	F5_263022	M1_81468	F3_154631	F1_307517	M1_87701	M1_366276	F2_23998	M5_190830	F2_91876	F3_145628
g__Unclassified;s__Porphyromonadaceae bacterium H1	k__Bacteria;p__Bacteroidetes;c__Bacteroidia;o__Bacteroidales;f__Porphyromonadaceae;g__Unclassified;s__Porphyromonadaceae bacterium H1	310	M5_338189	F4_133969	M1_122362	M4_223708	M1_310272	M5_261751	M1_380767	F5_308359	M1_287917	M4_244180	M1_199911	M5_334066	F4_138217	F2_181250	F1_121445	M1_269310	M1_376368	M5_109696	M5_266460	F4_223786	F1_392377	M1_185575	M5_364863	F4_117122	M1_104008	F1_327322	F4_272018	F5_296951	M5_108598	F5_286215	M1_87193	M5_243444	F1_23467	M5_232743	M5_173583	M5_117383	F1_176873	M1_172363	M1_233078	M1_213220	F4_114242	F1_312236	F2_194100	M1_372691	M5_342994	M1_331176	F4_135456
g__Unclassified;s__Porphyromonadaceae bacterium KH3CP3RA	k__Bacteria;p__Bacteroidetes;c__Bacteroidia;o__Bacteroidales;f__Porphyromonadaceae;g__Unclassified;s__Porphyromonadaceae bacterium KH3CP3RA	19	F1_122525	F3_199228	F2_5632	F3_256390	F3_17580	M5_213233	M1_305848	M2_197952	M1_161128	F2_5631	F2_72302	M4_123188	M5_89516	M4_299409	F3_295846	M4_337002	F2_204572	F3_245966	F1_178961
g__Unclassified;s__Porphyromonadaceae bacterium KH3R12	k__Bacteria;p__Bacteroidetes;c__Bacteroidia;o__Bacteroidales;f__Porphyromonadaceae;g__Unclassified;s__Porphyromonadaceae bacterium KH3R12	4	M1_279325	F4_76713	M1_77167	M1_350637
g__Unclassified;s__Porphyromonadaceae bacterium KHP3R9	k__Bacteria;p__Bacteroidetes;c__Bacteroidia;o__Bacteroidales;f__Porphyromonadaceae;g__Unclassified;s__Porphyromonadaceae bacterium KHP3R9	7	F1_243333	M1_282942	M3_211118	F4_170357	F4_264200	M5_147879	F2_8567
g__Unclassified;s__Porphyromonadaceae bacterium NLAE-zl-C104	k__Bacteria;p__Bacteroidetes;c__Bacteroidia;o__Bacteroidales;f__Porphyromonadaceae;g__Unclassified;s__Porphyromonadaceae bacterium NLAE-zl-C104	32	F3_222200	F3_73683	M1_250111	F5_169912	M3_216287	F1_70014	F4_193911	F1_208595	M1_335298	F3_188032	F3_222201	F3_295694	M1_150319	M1_97334	M1_160668	F5_168094	M1_60860	F3_206129	F4_189150	F4_188880	F4_193910	M2_175317	M1_160174	F1_280221	M1_100196	M5_10091	M2_288936	M1_345066	F1_208871	F4_331230	F3_177398	F5_168093
g__Alloprevotella;s__Alloprevotella rava	k__Bacteria;p__Bacteroidetes;c__Bacteroidia;o__Bacteroidales;f__Prevotellaceae;g__Alloprevotella;s__Alloprevotella rava	185	F1_144531	M1_203713	M1_262162	M1_223442	M1_299607	M1_311711	M2_224704	F4_331275	M1_309063	M5_350049	M1_281051	M1_172651	M1_313461	M1_314300	F1_300873	M1_389729	M1_306903	M1_31205	M1_304557	M1_313759	M1_123713	M1_309863	M1_43686	M1_310798	M3_226537	M1_301358	M1_295291	F2_26530	F1_228364	M1_305352	M1_314640	M1_233662	M5_300476	M1_237641	M1_119682	M4_143766	M2_319850	F2_253672	M3_122092	F5_202653	F1_57451	M1_277034	M1_286166	M1_304916	M1_389730	F5_168239	M2_271717
g__Alloprevotella;s__Alloprevotella tannerae	k__Bacteria;p__Bacteroidetes;c__Bacteroidia;o__Bacteroidales;f__Prevotellaceae;g__Alloprevotella;s__Alloprevotella tannerae	115	M1_170348	F1_262373	M1_317678	M1_283620	M1_391753	M1_223446	M1_314093	F1_13835	M1_312548	M1_12915	M2_33183	M1_281049	M1_389813	F5_93437	F1_348390	M1_317682	M1_301835	M5_49324	M1_301836	F4_73997	M1_378290	F1_378426	F4_290768	M1_301837	M1_297157	M1_203705	M4_245427	M1_233660	M1_275299	M1_280312	M1_276704	M1_272627	M1_388809	M4_300238	F3_30188	M5_204090	F3_271851	M1_101152	F2_216592	M1_307927	M4_271094	M1_203717	F1_311963	M1_311327	M1_146718	M1_314309	M2_33182
g__Alloprevotella;s__Prevotella sp. oral taxon 473	k__Bacteria;p__Bacteroidetes;c__Bacteroidia;o__Bacteroidales;f__Prevotellaceae;g__Alloprevotella;s__Prevotella sp. oral taxon 473	27	M4_18430	F5_21956	M2_162969	M1_370945	M1_201578	M1_48298	M3_228642	M1_87887	F1_362198	F4_137377	M4_295045	F4_81319	F1_1504	M1_217699	F1_1503	M1_309496	F5_287127	F1_301865	M5_262843	F2_85206	M1_79475	M4_62007	F2_128082	F5_240122	F2_71008	F1_286446	M1_264117
g__Paraprevotella;s__Paraprevotella clara	k__Bacteria;p__Bacteroidetes;c__Bacteroidia;o__Bacteroidales;f__Prevotellaceae;g__Paraprevotella;s__Paraprevotella clara	976	F3_93208	F3_264049	F3_228256	F2_241996	F3_112590	F4_81707	M4_106185	M5_251637	M1_304085	F5_87025	M1_111983	F5_232330	M1_243767	F1_251166	M3_209048	M3_168412	M1_162998	F4_82275	M1_273649	F5_302507	M1_326775	F4_112742	F5_284156	F1_198044	M1_348232	M4_309858	M5_119887	F3_163879	M5_81692	F1_209187	M4_33469	M2_230969	F3_95199	M5_82810	M5_146282	M4_34187	M2_40446	F5_78702	F5_92160	M5_290452	M5_130753	F4_267298	M1_154808	F5_305826	F1_29451	M5_20786	M4_317318
g__Paraprevotella;s__Paraprevotella clara CAG:116	k__Bacteria;p__Bacteroidetes;c__Bacteroidia;o__Bacteroidales;f__Prevotellaceae;g__Paraprevotella;s__Paraprevotella clara CAG:116	525	M4_29655	M4_108834	M2_261740	M1_342932	M1_25193	F3_93229	M4_58276	M3_66543	M4_98502	F4_251473	M4_201563	M5_180168	F3_220502	M5_196116	F2_193297	M5_161800	M1_290924	M1_369154	M5_327703	F5_241109	M5_381709	F5_137235	M5_267486	F4_280857	F3_178539	M1_228524	F5_33020	M4_191523	M5_362093	F5_20662	M2_86755	F1_253620	M5_357967	M5_173429	F5_33223	M5_93504	M5_256955	M5_321821	F5_241103	M2_186576	M5_154279	M5_380796	F4_327094	F4_310166	M2_78476	F5_66359	M4_229429
g__Paraprevotella;s__Paraprevotella xylaniphila	k__Bacteria;p__Bacteroidetes;c__Bacteroidia;o__Bacteroidales;f__Prevotellaceae;g__Paraprevotella;s__Paraprevotella xylaniphila	1426	M4_242721	F4_274571	M5_281677	M5_261762	F5_30649	F2_189798	M4_175076	F1_77828	M2_121035	M1_386931	M1_158627	M5_288848	M5_250338	F4_199756	F3_290176	M5_255225	M1_197727	M5_360483	M4_292352	M4_302080	M5_281146	M1_139207	M3_90864	M5_326811	F1_362679	M5_275977	M5_85664	M5_248866	M4_362360	F1_93547	F5_342480	F3_67840	M2_228081	M5_242017	F1_293901	M4_303652	M1_118259	M1_117562	M5_183062	M4_313083	M1_197687	F5_70546	M5_226138	M4_248878	M5_13832	M3_167609	M5_100737
g__Prevotella;s__Prevotella aff. ruminicola Tc2-24	k__Bacteria;p__Bacteroidetes;c__Bacteroidia;o__Bacteroidales;f__Prevotellaceae;g__Prevotella;s__Prevotella aff. ruminicola Tc2-24	16	M1_158319	F4_44328	M2_242385	F4_199478	M1_365339	M5_278548	F4_285794	M4_149545	F4_192958	F4_362186	F1_385247	F1_225796	M2_300941	M1_155157	M5_375637	F2_266112
g__Prevotella;s__Prevotella albensis	k__Bacteria;p__Bacteroidetes;c__Bacteroidia;o__Bacteroidales;f__Prevotellaceae;g__Prevotella;s__Prevotella albensis	61	M2_272912	F5_224933	M2_259863	M1_285037	F5_356297	M3_179276	F4_168214	M2_250327	F5_68413	M3_209775	M3_204664	M2_236130	M3_198492	M1_202610	M2_214518	F2_110083	F4_270860	F2_217773	M1_334370	M4_259285	F1_72181	F4_299387	M5_206140	M5_350190	M1_350329	M1_213378	M3_95351	M1_20526	F4_281347	F3_185668	M1_210263	F3_276569	M4_306485	M1_120273	M4_119997	M5_132806	M4_362169	M1_319045	M3_95350	M1_377263	F4_283024	F5_110861	F3_162227	M3_235091	F5_224934	F1_293919	F3_162226
g__Prevotella;s__Prevotella amnii	k__Bacteria;p__Bacteroidetes;c__Bacteroidia;o__Bacteroidales;f__Prevotellaceae;g__Prevotella;s__Prevotella amnii	81	F2_208075	F5_214005	F2_203560	M2_153477	F1_151687	M5_264706	M3_245709	M1_295110	M3_161181	M1_369467	F3_178520	M4_329250	M1_197797	M5_250332	F5_906	M4_258941	M2_317590	M5_250333	F4_262168	F2_217672	M5_197816	F5_98429	F4_70105	F1_57655	M5_315570	M5_36748	M4_295670	M5_297982	M3_165651	F5_220075	M3_142499	F2_65420	M5_264705	M1_12648	F5_124412	F1_376405	M5_342015	F5_46406	F3_287711	M1_187967	F3_74904	F5_14056	M5_28758	F1_217189	M5_98144	M1_259697	M2_309516
g__Prevotella;s__Prevotella aurantiaca	k__Bacteria;p__Bacteroidetes;c__Bacteroidia;o__Bacteroidales;f__Prevotellaceae;g__Prevotella;s__Prevotella aurantiaca	15	F5_190266	F3_127150	F1_275140	F1_60897	F4_265303	M2_205413	F1_90596	F4_87370	F4_145394	F1_255424	F1_384503	F4_331790	F2_22796	F5_267878	F3_127149
g__Prevotella;s__Prevotella baroniae	k__Bacteria;p__Bacteroidetes;c__Bacteroidia;o__Bacteroidales;f__Prevotellaceae;g__Prevotella;s__Prevotella baroniae	54	M1_101344	F4_777	F1_340597	F1_195181	F5_324254	F5_300348	M2_286972	M3_104269	F1_328819	F3_103713	F1_180099	M5_286311	F4_52457	M1_332300	F4_165382	M1_162629	M5_111639	M1_98690	M1_252788	F1_135194	M1_191856	F1_195180	M1_222900	F4_84518	F4_297370	M2_148779	F4_84519	M2_148713	M1_198662	F4_289685	F4_182814	M2_172547	F4_228637	M4_254862	F4_779	F4_42335	M5_153167	F1_273292	F2_208087	M5_286310	F2_255645	F5_251899	M1_97073	F4_300987	F2_264745	F4_349936	F1_39395
g__Prevotella;s__Prevotella bergensis	k__Bacteria;p__Bacteroidetes;c__Bacteroidia;o__Bacteroidales;f__Prevotellaceae;g__Prevotella;s__Prevotella bergensis	35	M5_170600	F3_150143	M5_225094	F5_132269	M2_75949	F1_107868	F4_124915	F4_172057	M4_312529	M1_207596	M4_236182	M1_134109	M5_240473	M4_187778	F4_98556	F4_283004	F2_189497	M3_218884	M1_297249	F4_295468	M1_100384	F2_205465	F4_145804	M1_202301	F5_109514	M1_175262	M4_298062	M4_331836	M1_353114	M1_195862	F2_222457	M4_328654	F4_255934	M1_164190	M4_236712
g__Prevotella;s__Prevotella bivia	k__Bacteria;p__Bacteroidetes;c__Bacteroidia;o__Bacteroidales;f__Prevotellaceae;g__Prevotella;s__Prevotella bivia	58	F4_342205	F5_230352	F3_137469	F5_68438	F5_222366	F3_33210	F3_96495	M1_80836	M2_31053	F2_267470	M1_158178	F2_36164	F5_254063	F2_35435	F2_36162	F1_1949	M2_175874	F4_232727	F2_36163	F3_188721	F2_207732	F1_108821	M3_183468	F4_115656	M5_160590	F1_7469	F5_379196	M3_184220	F1_35211	F1_388703	M1_136067	F2_216813	F3_12530	F2_1316	F1_328547	M5_27953	F1_82664	M5_229263	M1_294183	F1_383273	F5_21948	M1_186235	F1_154419	F4_191738	M5_95381	F4_17784	M1_382943
g__Prevotella;s__Prevotella brevis	k__Bacteria;p__Bacteroidetes;c__Bacteroidia;o__Bacteroidales;f__Prevotellaceae;g__Prevotella;s__Prevotella brevis	172	M2_71517	M2_90774	F4_97481	F4_352822	F1_386992	F2_2308	M1_377668	M4_158287	F5_63484	M4_110534	M1_268541	F2_60417	F5_123434	M1_260535	M2_279330	F4_188479	M1_281162	M2_269088	M1_169030	M4_192417	M5_279835	F4_156355	M1_271636	F4_219396	F4_248333	M1_354510	M4_319926	M4_124489	F1_261637	M4_317557	F2_247806	F4_103231	M1_341465	F4_1381	M1_101633	M1_336121	F4_244358	M2_11479	F5_224824	F5_97404	M1_185083	F1_273967	M5_269555	M4_107310	F4_362540	F1_338132	M1_271990
g__Prevotella;s__Prevotella bryantii	k__Bacteria;p__Bacteroidetes;c__Bacteroidia;o__Bacteroidales;f__Prevotellaceae;g__Prevotella;s__Prevotella bryantii	185	F5_206327	M1_174493	F3_279891	F1_279035	F5_98242	F3_44960	F4_200679	M1_286862	M1_97102	M1_308989	M1_186853	M5_257116	F2_264524	F3_181325	M4_303052	M4_361336	F1_370164	M4_173678	M4_97215	M2_145369	F3_106879	M4_234910	M4_269001	M2_90911	F4_231772	F3_232816	F4_180586	F4_318197	M3_88596	F4_4051	F1_193402	F1_62310	M4_36620	M1_73554	F4_301330	M2_104931	F5_309126	F4_286215	M4_361766	M5_166413	F5_348266	F4_151202	F5_349733	F3_67514	F5_87811	M1_292527	F4_185564
g__Prevotella;s__Prevotella buccae	k__Bacteria;p__Bacteroidetes;c__Bacteroidia;o__Bacteroidales;f__Prevotellaceae;g__Prevotella;s__Prevotella buccae	39	F5_97405	M4_287739	F1_206479	M1_351239	F4_205325	M2_156854	M1_257370	F3_267645	M4_277543	F3_60873	M2_173959	F4_191081	F3_127466	M1_239758	F4_285779	M4_227369	M1_197483	F4_199477	F3_122996	M5_279286	M1_182538	F3_311088	F5_309116	M5_354467	F3_310293	M1_292637	F4_778	M2_307867	F5_300932	M1_72166	F1_344858	F5_303974	F3_217830	M1_177116	F2_266792	M5_269124	M3_212201	F4_228599	M4_345188
g__Prevotella;s__Prevotella buccalis	k__Bacteria;p__Bacteroidetes;c__Bacteroidia;o__Bacteroidales;f__Prevotellaceae;g__Prevotella;s__Prevotella buccalis	55	F3_311180	F2_64608	F4_190030	F3_303104	M4_248040	F3_121930	M3_212669	F1_140852	M5_236965	F1_227761	M3_37176	F2_215754	F5_159369	M3_240215	F1_75194	F1_256678	M4_323550	M1_44542	M4_326938	F1_351053	F1_85237	M1_210485	F1_79356	F3_16174	M1_182613	F3_163203	M1_39520	M1_286654	M3_62954	F5_136853	M1_216318	F5_19137	M1_377027	F3_251633	F1_312165	F4_229820	F2_53428	M1_161519	F1_352482	M5_242863	M1_385904	M2_299989	M1_118263	M4_271066	M2_48187	M5_243394	F3_226385
g__Prevotella;s__Prevotella conceptionensis	k__Bacteria;p__Bacteroidetes;c__Bacteroidia;o__Bacteroidales;f__Prevotellaceae;g__Prevotella;s__Prevotella conceptionensis	8	M3_220624	F3_254168	M1_73569	F1_52550	F4_11644	F3_207496	F4_118612	F1_9694
g__Prevotella;s__Prevotella copri	k__Bacteria;p__Bacteroidetes;c__Bacteroidia;o__Bacteroidales;f__Prevotellaceae;g__Prevotella;s__Prevotella copri	283	F2_189024	M2_170999	M1_240859	M5_222446	F4_330335	M1_235604	F1_143477	F5_242653	F1_42841	F5_266375	F3_208832	M2_333457	F3_193341	F1_308453	M1_306358	M2_250494	M5_78477	M5_212846	F2_189025	M4_77864	F5_347658	M4_271531	F4_294337	M2_113035	F2_239759	F1_308557	F3_146137	M1_11075	M5_201939	M5_222008	F3_271124	M3_180290	F3_115403	F3_20273	M5_291853	F3_306586	F2_245585	F4_253641	F4_305306	F3_320637	F1_335752	F5_132300	F5_108571	M1_162907	M1_44607	F1_135030	F4_13312
g__Prevotella;s__Prevotella copri CAG:164	k__Bacteria;p__Bacteroidetes;c__Bacteroidia;o__Bacteroidales;f__Prevotellaceae;g__Prevotella;s__Prevotella copri CAG:164	35	F4_255759	M4_351114	M2_204470	F1_310894	F2_8274	M2_129855	F4_278824	M3_254415	M5_179909	M2_11383	F4_272073	F3_241779	M1_385854	M5_207042	F4_202734	M5_163452	F4_255760	M2_129854	F4_300281	M4_96703	F2_267435	F3_241780	F5_301309	M4_106440	M3_134009	F4_228604	F4_299494	F5_82792	F3_200345	M2_223769	M2_283913	M1_142454	M1_333465	M3_91365	F1_275894
g__Prevotella;s__Prevotella corporis	k__Bacteria;p__Bacteroidetes;c__Bacteroidia;o__Bacteroidales;f__Prevotellaceae;g__Prevotella;s__Prevotella corporis	43	M1_107318	F5_227627	F4_362650	F4_298729	F4_362702	F4_346449	M3_261327	F5_294507	M1_61874	F1_69522	M1_191399	F4_363310	M2_125848	M1_251730	F5_169893	F4_362651	F4_64895	F3_281522	M1_47049	M1_196974	M3_125229	M5_214905	M5_219700	M5_304662	M1_61875	M1_393120	M1_219578	F1_134863	F5_356731	F2_18448	M1_379894	F2_186254	M4_350136	F5_227625	M2_341710	F3_166983	M1_129590	F5_169894	M2_125846	F1_52883	F1_377233	M1_36184	M2_320946
g__Prevotella;s__Prevotella dentalis	k__Bacteria;p__Bacteroidetes;c__Bacteroidia;o__Bacteroidales;f__Prevotellaceae;g__Prevotella;s__Prevotella dentalis	17	F1_377718	M2_241668	M4_310029	F2_65009	F1_112690	F1_112689	M4_313185	F3_213230	M4_337194	F5_284065	F4_98563	F4_284389	F3_48904	M4_182048	F1_173445	M2_224387	M2_130505
g__Prevotella;s__Prevotella dentasini	k__Bacteria;p__Bacteroidetes;c__Bacteroidia;o__Bacteroidales;f__Prevotellaceae;g__Prevotella;s__Prevotella dentasini	35	M1_276342	F1_46847	F4_189536	F1_310445	M4_158691	F4_331183	F1_128801	M2_138707	F5_87576	F1_41424	F3_276349	F4_301637	F4_93378	F4_286850	F2_151514	F2_198807	F4_148288	M1_391796	M2_266961	F1_188370	M1_186031	F1_70406	F1_133730	F2_209647	F3_122311	F2_35359	F1_380542	F4_147808	F4_37151	M3_249306	F4_80323	M1_276344	M5_144460	F4_66549	F5_137180
g__Prevotella;s__Prevotella denticola	k__Bacteria;p__Bacteroidetes;c__Bacteroidia;o__Bacteroidales;f__Prevotellaceae;g__Prevotella;s__Prevotella denticola	28	F4_292487	F2_112080	M2_263532	M5_153430	F2_208978	M1_387224	F3_82234	F5_117320	M2_277179	F1_392594	M1_202595	M2_147361	F2_49233	F1_278391	M4_252699	M3_97517	M2_256182	M2_24502	M4_319619	M2_316538	M5_352938	F1_392597	F3_122310	F5_124902	M5_363733	M4_119411	M2_47423	M2_131795
g__Prevotella;s__Prevotella disiens	k__Bacteria;p__Bacteroidetes;c__Bacteroidia;o__Bacteroidales;f__Prevotellaceae;g__Prevotella;s__Prevotella disiens	86	F5_15741	F3_248822	M3_148271	F5_374799	M2_212668	F5_298363	F3_306765	M2_271459	F5_116150	F3_176643	F5_194166	F1_256194	F5_202847	M5_94467	F5_305338	M2_180894	F4_16738	F2_61984	F5_296370	M4_68102	F4_214122	F5_45374	F5_232450	F3_213130	F4_4135	M2_132578	M2_156008	F1_295786	F3_208920	F5_167191	F3_51947	M4_263858	F4_37310	F3_17400	F5_77421	F4_362242	F4_184005	F5_107987	M1_389610	F3_95952	F2_216136	F3_17594	F5_221222	M1_246360	F3_30160	M1_249169	M3_64756
g__Prevotella;s__Prevotella enoeca	k__Bacteria;p__Bacteroidetes;c__Bacteroidia;o__Bacteroidales;f__Prevotellaceae;g__Prevotella;s__Prevotella enoeca	28	F5_189614	M1_146716	M1_305654	F1_388982	F5_65331	M1_282153	F4_291793	F4_105543	F4_144600	M1_272036	F4_298408	F4_283541	F1_388983	M1_358801	F3_227831	M5_211808	M4_99442	M4_156325	M5_173201	F1_388984	F4_361772	M4_319721	F4_245955	M3_706	F4_191160	M2_239340	F4_268776	F2_6953
g__Prevotella;s__Prevotella falsenii	k__Bacteria;p__Bacteroidetes;c__Bacteroidia;o__Bacteroidales;f__Prevotellaceae;g__Prevotella;s__Prevotella falsenii	28	F1_229586	F1_51705	F1_309060	F4_276645	F4_198927	M5_294302	M4_68756	F3_55504	F1_60065	F2_17707	F4_299778	F1_205161	F5_276963	F2_53142	M1_311566	F3_55503	F3_16841	M3_130948	F5_321908	M3_179713	M1_51401	M2_16499	F4_293353	F5_22188	M1_71282	F4_41701	F1_272612	F2_193863
g__Prevotella;s__Prevotella fusca	k__Bacteria;p__Bacteroidetes;c__Bacteroidia;o__Bacteroidales;f__Prevotellaceae;g__Prevotella;s__Prevotella fusca	7	F2_212273	F1_162613	M1_258671	F3_281117	M5_374806	M4_174192	M5_181481
g__Prevotella;s__Prevotella histicola	k__Bacteria;p__Bacteroidetes;c__Bacteroidia;o__Bacteroidales;f__Prevotellaceae;g__Prevotella;s__Prevotella histicola	47	F1_263843	M4_345449	F4_7794	F3_114673	F1_23186	F3_304240	M2_352518	M2_164709	M4_85612	M4_189611	F2_31604	F3_272649	F5_10653	M4_36848	M5_353440	M2_276397	M4_122813	F3_298792	M2_163476	M4_247649	F5_291251	F1_256195	M2_102241	F4_10129	M4_220228	M4_247648	F1_33390	F4_206867	M2_346275	F3_238060	M4_324454	F3_57319	F1_17285	F3_37486	F1_70013	M2_240186	F5_119554	M4_268461	M2_276398	M1_170269	F3_300200	M1_126785	F4_121547	F4_266209	M4_346461	M3_87656	M5_18889
g__Prevotella;s__Prevotella ihumii	k__Bacteria;p__Bacteroidetes;c__Bacteroidia;o__Bacteroidales;f__Prevotellaceae;g__Prevotella;s__Prevotella ihumii	39	F1_35212	M4_186723	F4_294136	F3_192956	M1_166376	F1_359865	F2_39401	M2_95374	F3_237469	F4_294137	M2_75987	M4_132035	M1_392086	F2_39404	F3_41006	F4_321682	M3_216164	F2_266195	F4_289025	F3_119433	F5_161549	F5_345180	M1_172086	M1_244919	F5_20436	F2_562	M4_301758	M1_197588	F4_354883	M2_289012	M5_202141	F3_221476	M3_136226	F2_176077	M2_137908	F3_41007	M1_292698	M5_149079	F4_294138
g__Prevotella;s__Prevotella intermedia	k__Bacteria;p__Bacteroidetes;c__Bacteroidia;o__Bacteroidales;f__Prevotellaceae;g__Prevotella;s__Prevotella intermedia	187	M2_21604	M1_297008	F1_18336	F2_200028	F2_115273	F1_66261	M5_15650	F4_167648	F4_33655	F3_183225	F3_51956	M1_21187	M5_336890	F3_233429	M3_66028	M3_54499	M4_281679	F1_92526	M2_206278	F2_231725	F1_29098	M3_223492	M5_143537	F5_333993	M1_336752	F4_353886	M5_143538	F4_87946	M5_28761	F3_38773	F5_331546	F5_310167	F3_4488	M1_367779	F1_84542	F5_46423	F2_70572	F5_85773	F3_248558	F3_38775	M1_192976	M2_187828	F1_310316	F1_140452	M1_64214	F1_291457	F5_90283
g__Prevotella;s__Prevotella jejuni	k__Bacteria;p__Bacteroidetes;c__Bacteroidia;o__Bacteroidales;f__Prevotellaceae;g__Prevotella;s__Prevotella jejuni	16	F1_304380	M4_136777	M5_378587	F1_364983	M1_285885	M4_108315	M5_276036	F3_321060	F1_269778	M4_109842	F3_160716	F3_211759	F3_321061	M5_85257	M2_11437	M1_388073
g__Prevotella;s__Prevotella loescheii	k__Bacteria;p__Bacteroidetes;c__Bacteroidia;o__Bacteroidales;f__Prevotellaceae;g__Prevotella;s__Prevotella loescheii	16	F4_356607	F4_201085	F2_118086	F3_305868	F5_20413	M3_185804	M1_377728	M1_38538	M4_98520	F1_260513	M4_250371	F2_205192	M5_272961	M1_182862	M1_266977	F1_311447
g__Prevotella;s__Prevotella maculosa	k__Bacteria;p__Bacteroidetes;c__Bacteroidia;o__Bacteroidales;f__Prevotellaceae;g__Prevotella;s__Prevotella maculosa	43	M1_129602	M1_270243	M5_207634	F2_214907	M1_129595	F5_337437	F2_131546	F4_322586	M1_129599	F2_215242	F1_197492	M1_372227	M1_306635	M1_129593	M1_43942	F3_119530	F1_379888	F4_106263	F4_131633	F2_31599	F4_175960	F3_100332	F5_192102	M1_129605	M4_299499	M4_180250	F2_215241	F4_184369	F2_18493	M4_212542	M5_140249	F1_158565	M5_264411	M1_249362	M4_62439	F2_41096	M1_177389	M5_376438	M2_28541	F4_140578	F1_304734	F2_43079	M1_113414
g__Prevotella;s__Prevotella marshii	k__Bacteria;p__Bacteroidetes;c__Bacteroidia;o__Bacteroidales;f__Prevotellaceae;g__Prevotella;s__Prevotella marshii	42	F4_262239	F4_217525	F4_134756	F2_179855	M5_178276	M1_355804	F2_191261	F2_46150	F5_265026	F2_215240	M4_123840	M5_139910	F4_297834	M5_167536	M1_116031	F4_318546	M1_99840	F2_203078	F4_194268	M3_73265	M1_347367	M1_230009	M4_315984	M1_288297	F4_157119	F1_357263	M4_176237	M3_73266	M1_372341	M1_375420	M4_211578	F4_272840	M5_357521	M1_369161	M4_140104	M5_204124	F4_239385	F1_97768	M4_78917	M2_165831	M1_306102	M1_140706
g__Prevotella;s__Prevotella melaninogenica	k__Bacteria;p__Bacteroidetes;c__Bacteroidia;o__Bacteroidales;f__Prevotellaceae;g__Prevotella;s__Prevotella melaninogenica	64	F4_264101	M3_184868	F1_185630	M4_160877	F3_102312	F1_239132	F5_135582	M2_352247	M1_258677	M5_370424	F3_175591	M2_131852	F3_290316	M3_101805	F3_211243	M1_287364	M4_354697	M5_179397	M1_337938	M1_277684	F3_306499	M3_89290	M1_390724	M3_122677	F2_147912	F4_342243	F4_336327	F1_135188	F4_143704	F5_278027	M4_30792	M4_256513	M1_174991	M1_214524	M1_89920	F4_104045	F3_240198	F1_88279	F1_376981	M3_214403	F1_157902	F4_205418	M1_361061	F1_36725	M5_107508	M4_12097	F4_82086
g__Prevotella;s__Prevotella micans	k__Bacteria;p__Bacteroidetes;c__Bacteroidia;o__Bacteroidales;f__Prevotellaceae;g__Prevotella;s__Prevotella micans	25	M2_103488	F1_288424	M4_270620	M2_115880	M3_216862	M2_205585	M2_4396	F4_27122	F3_68674	M4_203249	M3_166921	M1_134708	F5_359143	M1_122693	F5_208807	M2_192096	M2_96433	M1_205285	F3_167482	M4_158442	M1_120948	M5_1370	F5_112854	M2_321475	F2_192646
g__Prevotella;s__Prevotella multiformis	k__Bacteria;p__Bacteroidetes;c__Bacteroidia;o__Bacteroidales;f__Prevotellaceae;g__Prevotella;s__Prevotella multiformis	14	F3_309514	M2_311430	M1_226457	F1_51706	M4_263166	F2_13806	F5_1642	F1_377542	F2_13805	F1_145863	M4_114726	F1_145864	M4_248369	M1_110137
g__Prevotella;s__Prevotella multisaccharivorax	k__Bacteria;p__Bacteroidetes;c__Bacteroidia;o__Bacteroidales;f__Prevotellaceae;g__Prevotella;s__Prevotella multisaccharivorax	58	F5_236382	M5_320472	F4_210311	M1_94550	F5_366956	F5_95654	F2_212124	F1_330745	F4_145851	F4_294796	F5_236377	M5_207635	F3_298504	F5_60187	M1_232636	F4_224141	F4_354742	F3_253097	M1_93288	M5_344084	F4_11516	F1_201459	F2_211550	F2_59835	M1_306678	M1_140287	F2_48100	F2_48101	M2_290069	F1_347211	F1_236691	F1_178962	F4_184646	F1_117500	F3_94165	M4_306798	M4_339245	F1_390987	F1_178963	F4_224142	M4_103072	F4_197031	M5_273717	F5_136882	F1_213200	F2_115291	F2_265226
g__Prevotella;s__Prevotella nanceiensis	k__Bacteria;p__Bacteroidetes;c__Bacteroidia;o__Bacteroidales;f__Prevotellaceae;g__Prevotella;s__Prevotella nanceiensis	22	F2_73520	M5_377045	M5_287258	M4_361881	M1_57227	M5_185972	M5_369100	M5_229317	F4_261044	F1_262106	M1_103392	F1_113115	M5_289869	F2_92865	M4_61447	F1_152211	M5_266656	M1_272605	F3_161834	F5_301240	F1_38877	M5_287259
g__Prevotella;s__Prevotella nigrescens	k__Bacteria;p__Bacteroidetes;c__Bacteroidia;o__Bacteroidales;f__Prevotellaceae;g__Prevotella;s__Prevotella nigrescens	22	F3_250438	F2_214390	F1_306711	M1_298088	M2_266015	M1_339263	F2_48089	M3_96125	F4_219395	M4_261504	M5_241512	M1_32556	F4_273802	F4_279046	F1_274708	M1_24466	F5_27070	F3_244220	F2_62830	F4_199106	M4_261503	M4_306001
g__Prevotella;s__Prevotella oralis	k__Bacteria;p__Bacteroidetes;c__Bacteroidia;o__Bacteroidales;f__Prevotellaceae;g__Prevotella;s__Prevotella oralis	23	F3_46485	M1_351991	M2_16459	F2_11428	F3_53558	M4_195673	F2_11427	M1_223714	M4_327984	M4_281450	M4_258585	F1_243383	M4_26908	F4_161147	F1_243382	F3_102980	F1_322224	M5_321431	F4_199466	F1_81315	F4_348712	M2_273383	M4_133660
g__Prevotella;s__Prevotella oris	k__Bacteria;p__Bacteroidetes;c__Bacteroidia;o__Bacteroidales;f__Prevotellaceae;g__Prevotella;s__Prevotella oris	16	M2_124746	M2_213050	M4_282062	F4_329609	F3_79791	M1_101219	M1_236136	F2_1154	F4_348678	F5_44112	F4_214172	M4_77904	F2_22797	M5_264993	M1_293385	M1_263926
g__Prevotella;s__Prevotella oryzae	k__Bacteria;p__Bacteroidetes;c__Bacteroidia;o__Bacteroidales;f__Prevotellaceae;g__Prevotella;s__Prevotella oryzae	197	F4_272829	M1_164603	M1_365607	M1_171828	M4_224016	F2_250588	M1_378463	M4_145465	M1_159554	M1_337090	F5_68588	M5_370256	F1_256090	M1_285045	M1_274590	F2_208770	F3_185292	F4_270935	M5_373680	F2_124622	M1_235693	F4_68085	F4_249878	M4_327041	M1_278769	F4_6188	F4_217526	F1_296574	M4_291384	M4_233635	F2_266372	M1_160184	M1_254198	M2_160059	F5_271512	F5_43104	F3_185295	F3_119156	F4_265522	F4_270581	M4_133734	M1_248084	M1_248571	F2_266365	F2_134844	F4_153542	F4_283538
g__Prevotella;s__Prevotella oulorum	k__Bacteria;p__Bacteroidetes;c__Bacteroidia;o__Bacteroidales;f__Prevotellaceae;g__Prevotella;s__Prevotella oulorum	25	M3_179871	F5_305812	F1_300890	M1_392578	M4_344235	F4_42763	F4_61381	F4_288016	F4_117432	M5_347591	F3_195214	F4_355376	M5_381353	F1_306602	F1_168213	F4_321998	F3_149918	F4_234355	F1_256606	F5_16377	M5_92001	F4_363382	F1_70576	M2_236597	F2_53593
g__Prevotella;s__Prevotella pallens	k__Bacteria;p__Bacteroidetes;c__Bacteroidia;o__Bacteroidales;f__Prevotellaceae;g__Prevotella;s__Prevotella pallens	22	M1_315825	F4_93696	F1_288375	F2_129342	F1_210360	M1_68212	M1_148041	M4_295611	M5_135951	M1_254803	M2_284750	M1_133881	F2_46899	F1_281528	F5_203600	M5_697	F4_294401	F5_286845	F4_104798	F4_342314	F4_342531	F1_244448
g__Prevotella;s__Prevotella paludivivens	k__Bacteria;p__Bacteroidetes;c__Bacteroidia;o__Bacteroidales;f__Prevotellaceae;g__Prevotella;s__Prevotella paludivivens	99	F5_368025	F1_392430	M1_106516	M3_44503	F2_212173	M3_110220	M1_182074	F1_241238	M4_352277	M2_288181	M4_300369	M1_172248	F1_299918	F1_361962	F1_763	M3_219178	F4_84556	F3_49363	F1_148472	M2_290555	F4_213873	F4_64391	M1_147975	F4_241514	F4_165550	M1_208216	M1_32761	M1_233537	M1_135934	M1_146159	F1_168549	F1_221747	M2_221991	M1_266440	F4_362194	F4_287923	F3_220535	M1_176524	F3_119059	M5_20787	M2_261486	F2_155852	M1_181773	F3_253219	F4_200783	M1_115126	F4_362195
g__Prevotella;s__Prevotella pleuritidis	k__Bacteria;p__Bacteroidetes;c__Bacteroidia;o__Bacteroidales;f__Prevotellaceae;g__Prevotella;s__Prevotella pleuritidis	11	M1_357588	M1_121515	M1_266664	M1_199683	F4_359282	F4_190537	F1_82347	F4_359998	F4_157033	F1_21380	F4_290248
g__Prevotella;s__Prevotella ruminicola	k__Bacteria;p__Bacteroidetes;c__Bacteroidia;o__Bacteroidales;f__Prevotellaceae;g__Prevotella;s__Prevotella ruminicola	301	F3_69144	F3_17545	M2_133626	F1_14863	F4_262246	F1_258794	F4_295474	F3_159181	F2_17364	F1_149501	M2_201244	M1_118894	M2_339642	M3_132675	M1_106653	M1_206813	F4_198987	M4_207448	F3_50541	M3_65538	F1_284758	F1_270077	M1_241051	M4_53921	M3_144509	M1_210170	F2_64652	F1_176121	F1_46964	F1_374953	F4_16521	F4_257487	F1_240686	F4_271677	M3_34285	F1_307511	F2_207718	M5_276561	F2_17363	F2_212687	M2_214057	F1_391798	M1_386439	F1_251570	M2_184258	F4_257698	F2_188006
g__Prevotella;s__Prevotella saccharolytica	k__Bacteria;p__Bacteroidetes;c__Bacteroidia;o__Bacteroidales;f__Prevotellaceae;g__Prevotella;s__Prevotella saccharolytica	39	M1_102457	M4_9025	M1_317916	F3_17783	F4_165093	F3_189564	M4_78310	M1_287390	M4_271470	F5_145783	M4_258402	M5_32337	M1_87580	M3_252505	M1_227315	F2_218589	M1_272821	M1_299328	M1_38861	F4_283535	M1_106520	F2_29009	M1_144692	F1_171105	M4_94380	M1_328390	M5_342908	F1_119377	M5_256649	F3_17784	M1_167936	M1_271069	F4_253639	F1_163405	F4_211943	M1_217012	M3_249237	M1_365385	M1_145700
g__Prevotella;s__Prevotella salivae	k__Bacteria;p__Bacteroidetes;c__Bacteroidia;o__Bacteroidales;f__Prevotellaceae;g__Prevotella;s__Prevotella salivae	48	M1_371423	M1_156645	M5_195965	M1_168608	M1_371425	M1_287335	M1_371424	M1_156646	F4_103221	M1_290129	M1_290126	M1_102309	F1_403	M1_130124	M1_97150	M1_254904	M1_271648	M1_168607	F1_245710	M1_309973	M3_187623	M1_182060	M1_209244	F1_36400	M3_233419	M1_271649	F1_388875	M1_244370	M1_102307	F1_98657	M1_38837	F1_360507	M1_290128	M1_290127	F2_53424	M1_360644	F1_36401	M1_97148	F2_36465	F3_82273	F4_241291	M1_167820	M1_102308	F4_183697	F1_333029	M1_290130	M1_252999
g__Prevotella;s__Prevotella scopos	k__Bacteria;p__Bacteroidetes;c__Bacteroidia;o__Bacteroidales;f__Prevotellaceae;g__Prevotella;s__Prevotella scopos	12	F2_217771	F1_347099	F4_73393	F3_284488	F5_248426	M1_310608	M1_210086	M2_251807	F1_193694	F5_301651	M3_175695	M1_336565
g__Prevotella;s__Prevotella shahii	k__Bacteria;p__Bacteroidetes;c__Bacteroidia;o__Bacteroidales;f__Prevotellaceae;g__Prevotella;s__Prevotella shahii	22	M1_321688	F1_30325	M4_247290	M1_358840	F1_112097	M2_289866	F4_358614	F5_341494	F2_259185	M1_47494	F1_154236	F2_44502	F2_20724	F5_100819	F4_15837	M2_241648	M4_94476	F5_296372	F3_259131	F2_198810	F3_153494	F1_168492
g__Prevotella;s__Prevotella sp. 10(H)	k__Bacteria;p__Bacteroidetes;c__Bacteroidia;o__Bacteroidales;f__Prevotellaceae;g__Prevotella;s__Prevotella sp. 10(H)	59	M5_74872	F1_363611	M1_82942	F4_120580	M5_187266	F5_134037	F4_56815	F4_257734	M2_284783	F4_341435	F5_338131	M1_265576	M5_126287	M5_191518	F2_215173	F3_151432	F3_121454	M1_219709	F3_80908	F4_289329	M1_134446	M1_71075	M3_181146	F3_268028	M4_350889	F3_251449	F4_299359	M2_189272	F3_106765	M1_107072	F3_170264	M1_218241	F1_85840	M3_170013	M2_280468	F4_266607	F5_14794	M1_105761	F5_376623	M4_179922	F3_80907	F4_256052	F1_226599	M5_294815	F1_77930	M1_78357	F1_351955
g__Prevotella;s__Prevotella sp. 109	k__Bacteria;p__Bacteroidetes;c__Bacteroidia;o__Bacteroidales;f__Prevotellaceae;g__Prevotella;s__Prevotella sp. 109	413	M4_141268	M1_368585	M1_270460	M4_63071	M4_101800	F4_91726	M1_160144	F3_139324	M1_307374	M3_10943	M2_14292	F2_169487	M2_93355	M4_92306	M2_165628	F2_23974	M3_221153	M4_63070	M2_276312	F1_119234	M1_374975	F5_48147	F2_46906	M3_66542	M2_317019	F2_211461	M5_116273	M4_246164	M1_31851	F1_293995	F3_286809	M4_89511	M4_224893	M1_260928	F4_50305	M1_218551	M1_189501	M1_266654	M5_154371	M2_323971	F1_766	M3_240665	M4_269935	F5_263477	F5_48160	F3_304699	M4_278137
g__Prevotella;s__Prevotella sp. 885	k__Bacteria;p__Bacteroidetes;c__Bacteroidia;o__Bacteroidales;f__Prevotellaceae;g__Prevotella;s__Prevotella sp. 885	215	F5_157967	F1_310477	F3_219116	M4_115552	M1_387937	M1_102611	M1_58745	F4_39581	F4_263517	F2_13544	F1_307569	F1_34570	M1_144929	M5_140267	F1_129021	F5_60327	M1_203540	F4_17783	F4_361286	F2_154669	M2_182970	M1_100084	F3_272368	M4_197813	F4_53485	M5_365840	F1_180727	M1_352970	M1_242430	F3_271748	F3_19458	F2_211697	M4_42497	M4_86424	M2_225808	F1_39776	M4_186510	M1_104055	F5_158810	F3_143849	M4_307892	F1_193125	F4_241303	F4_306592	F4_220561	F5_175088	M4_230186
g__Prevotella;s__Prevotella sp. AG:487_50_53	k__Bacteria;p__Bacteroidetes;c__Bacteroidia;o__Bacteroidales;f__Prevotellaceae;g__Prevotella;s__Prevotella sp. AG:487_50_53	261	F4_91234	F4_167591	F1_257303	F4_267079	F1_158549	F1_382373	M2_228398	F2_2534	F2_171636	F1_136838	F4_246591	F4_145565	F4_56306	F1_303869	F4_313770	F1_219048	M1_122863	M3_187756	F1_283742	F1_103393	F1_209374	F4_305648	M1_348364	F4_121924	M4_145472	F1_201258	F4_246590	M2_262045	F1_299343	F4_240959	M2_295140	F4_82683	F1_88790	F4_30387	F4_323627	F4_261450	M5_66677	F4_189982	F1_66268	F3_87267	F4_350585	F1_66879	F4_74449	F1_299653	F1_380074	F3_150069	M1_168139
g__Prevotella;s__Prevotella sp. AGR2160	k__Bacteria;p__Bacteroidetes;c__Bacteroidia;o__Bacteroidales;f__Prevotellaceae;g__Prevotella;s__Prevotella sp. AGR2160	65	M5_254534	M1_276880	M1_124871	F2_32249	F4_199105	F2_204550	F2_212073	F5_379197	F3_110327	F2_81710	M1_216582	F5_297647	F4_199104	F2_54210	M1_314738	F4_329205	F2_100251	F5_206967	F1_250163	M5_181480	F3_213907	F1_246675	M4_129334	F1_333991	M3_109979	M1_353912	M5_170115	M2_185851	F4_61041	F5_73114	M5_210337	M1_275702	F1_244599	F4_300989	M1_157861	M1_155986	F2_12728	M4_237239	M1_217495	M1_208947	F1_227344	M1_38008	F5_85832	F4_83547	F4_232368	M1_106518	F4_262109
g__Prevotella;s__Prevotella sp. BP1-145	k__Bacteria;p__Bacteroidetes;c__Bacteroidia;o__Bacteroidales;f__Prevotellaceae;g__Prevotella;s__Prevotella sp. BP1-145	42	M4_31476	F2_194458	F5_100790	F3_90546	F1_40071	M4_153656	F2_18638	M2_167602	F4_44316	F5_249373	F3_291615	F4_192482	M1_393150	F1_3381	M1_384379	M1_174691	F2_263244	F2_185139	F2_147224	M3_176345	F4_109308	M4_202276	F5_360158	M1_339922	F2_18640	M2_236332	F5_73215	F2_58460	F1_232346	F1_112088	F4_299677	M1_62270	F5_224489	F2_18641	F1_187942	F3_286031	M4_95776	M4_338837	M3_250198	M5_300069	M2_286155	F4_84452
g__Prevotella;s__Prevotella sp. BP1-148	k__Bacteria;p__Bacteroidetes;c__Bacteroidia;o__Bacteroidales;f__Prevotellaceae;g__Prevotella;s__Prevotella sp. BP1-148	35	F1_148302	F4_33651	F5_91093	F1_366960	F5_276696	M1_183252	F3_292732	F4_95792	F4_28052	M4_317460	M2_217529	F5_233086	M1_225116	M5_83113	F4_190553	F4_214346	F2_202900	M4_355219	M1_295042	F1_292159	F4_68338	M4_314230	F4_125525	F3_233511	F3_257694	F3_186957	F4_28051	M2_348206	M2_255331	M1_315633	F4_95793	F5_16131	M2_132651	M2_13834	F5_125762
g__Prevotella;s__Prevotella sp. BV3P1	k__Bacteria;p__Bacteroidetes;c__Bacteroidia;o__Bacteroidales;f__Prevotellaceae;g__Prevotella;s__Prevotella sp. BV3P1	4	F4_70039	F1_74745	F2_31612	M2_292905
g__Prevotella;s__Prevotella sp. C561	k__Bacteria;p__Bacteroidetes;c__Bacteroidia;o__Bacteroidales;f__Prevotellaceae;g__Prevotella;s__Prevotella sp. C561	9	M5_380976	F4_293634	F1_283180	M3_200943	M1_85715	F2_144493	M1_85714	F1_90926	F3_321057
g__Prevotella;s__Prevotella sp. CAG:1031	k__Bacteria;p__Bacteroidetes;c__Bacteroidia;o__Bacteroidales;f__Prevotellaceae;g__Prevotella;s__Prevotella sp. CAG:1031	249	F2_173644	M2_204872	M2_122867	F1_384386	M2_17337	M1_376332	F2_216623	M5_225803	M3_197568	M4_162338	F1_264332	F3_262930	M5_374789	F4_175660	F5_176019	F2_104782	M5_135234	F5_291721	F5_261104	M2_163533	M2_107678	F1_61433	M2_301377	F3_40992	M5_261677	M2_96268	F1_165117	M1_135890	F1_179556	F1_309576	M2_217927	F2_19041	F1_392634	F5_150493	F3_190766	M2_252506	M2_128716	F1_63472	M2_11535	F3_74063	M5_284536	M1_251268	M3_78949	F4_103409	F1_125580	M5_123598	F5_306761
g__Prevotella;s__Prevotella sp. CAG:1058	k__Bacteria;p__Bacteroidetes;c__Bacteroidia;o__Bacteroidales;f__Prevotellaceae;g__Prevotella;s__Prevotella sp. CAG:1058	3651	F4_154890	F5_297249	F3_252720	F4_106757	M5_207140	M2_307475	F4_13739	M5_286810	M4_19454	F2_154412	F1_190261	F4_340691	F1_389232	F1_82926	F3_213535	M1_73244	F4_31237	F2_212208	F4_100797	F3_143933	F4_269955	F5_228108	F4_280203	F5_249081	F1_174047	M1_143519	F2_216810	F2_101496	F4_22440	M5_93995	M4_133050	F2_214892	F4_272828	F4_172516	M1_294076	F5_288868	M1_136956	M1_354148	F4_226831	F4_231907	F4_289180	F4_360129	F4_250036	F2_105942	M1_82296	F2_189781	F5_7843
g__Prevotella;s__Prevotella sp. CAG:1092	k__Bacteria;p__Bacteroidetes;c__Bacteroidia;o__Bacteroidales;f__Prevotellaceae;g__Prevotella;s__Prevotella sp. CAG:1092	718	F2_47280	F5_45478	F3_262901	F2_24887	M2_222271	F5_104344	M5_237502	F5_45417	F2_150244	F3_17727	F3_40940	M4_299137	F3_262672	F2_148591	F3_258980	F3_252393	M1_250608	F5_107990	F5_167180	F3_31757	M2_241666	F2_145768	F5_175848	M5_307557	F2_145904	F5_236640	F2_234502	F2_181027	M5_355656	F3_262637	M1_278045	F3_40915	F3_304264	F2_120533	F3_40870	M1_273839	F2_156446	F2_124744	M2_250277	F5_45452	F2_202510	F2_97810	F5_92063	F5_110980	F2_220114	F5_184203	M2_293735
g__Prevotella;s__Prevotella sp. CAG:1124	k__Bacteria;p__Bacteroidetes;c__Bacteroidia;o__Bacteroidales;f__Prevotellaceae;g__Prevotella;s__Prevotella sp. CAG:1124	2707	M1_79733	F4_6179	F4_332614	F1_189929	F1_173431	F1_228517	F1_123888	F4_219473	F4_149676	F2_218281	F2_179193	F1_178569	F2_217837	M4_311543	F2_217542	F2_32312	F2_201432	M1_345699	M1_296589	M1_229857	F4_265774	F2_184057	F2_81751	F2_24982	F4_219908	M1_237267	M1_334581	M1_348117	F2_53415	M1_314044	M1_383915	F2_81737	M1_156639	F4_115838	F1_154590	F1_88064	F4_89893	F2_218615	F2_218277	M1_219344	F4_22865	F2_212277	F4_244362	F2_211212	M1_221920	M5_371821	M4_221948
g__Prevotella;s__Prevotella sp. CAG:1185	k__Bacteria;p__Bacteroidetes;c__Bacteroidia;o__Bacteroidales;f__Prevotellaceae;g__Prevotella;s__Prevotella sp. CAG:1185	643	M1_199773	M1_241264	M1_175121	F3_35476	M3_210067	M1_92221	M1_296619	F2_156988	M1_282525	M5_369147	M4_268394	M1_264196	M1_228240	F4_286358	F4_301146	M1_38574	M4_358788	F4_251140	F5_22357	F2_168905	M4_263389	F4_159769	F4_116508	F1_207422	F4_113614	M1_216425	M1_224986	F4_241071	F4_228626	M1_204025	F4_83810	F5_29463	F4_5335	F4_326449	M4_263334	M2_179308	M5_136070	M1_221921	F4_315512	M5_229841	M5_170363	M5_280730	M1_335042	M1_274476	F1_132991	F4_15507	F1_189039
g__Prevotella;s__Prevotella sp. CAG:1320	k__Bacteria;p__Bacteroidetes;c__Bacteroidia;o__Bacteroidales;f__Prevotellaceae;g__Prevotella;s__Prevotella sp. CAG:1320	2259	M1_11290	M1_199766	M1_125157	M1_317667	M1_47439	M1_267326	M1_160862	M1_366318	F1_225632	M4_339314	M1_9022	M1_290290	M1_13134	M1_221343	M1_45642	M1_311345	M5_275709	M1_301897	M1_194542	M5_278655	M1_183306	M1_311266	M1_130260	F5_342988	M1_290909	M1_318168	M3_242459	M1_300611	F4_358012	M1_391052	M1_313177	F2_213326	M1_138341	M1_255934	M1_43554	M1_308719	M1_315229	F1_52269	M1_9028	M1_259626	F3_83435	M1_130262	M1_243252	M1_145745	F3_58203	M1_297233	M1_222456
g__Prevotella;s__Prevotella sp. CAG:255	k__Bacteria;p__Bacteroidetes;c__Bacteroidia;o__Bacteroidales;f__Prevotellaceae;g__Prevotella;s__Prevotella sp. CAG:255	449	F2_214124	F1_1080	F3_204418	F2_171405	M1_290046	F4_56984	M1_316051	M1_187677	M1_389347	M1_36535	F4_275561	F5_281596	M4_82256	M3_196480	F1_161102	M4_221056	M4_124268	F5_376969	F4_10192	F4_62715	M4_253976	F2_191857	M3_91767	F2_89837	M5_83627	M3_219318	F4_312759	M2_180795	M2_160084	M2_344504	F1_73154	M4_47401	M4_221106	F2_216765	F4_301209	M2_158439	M4_271430	F4_109169	F2_195796	M2_300737	F2_23994	F1_72912	M3_802	F4_65852	M5_25122	M4_346685	M5_383788
g__Prevotella;s__Prevotella sp. CAG:279	k__Bacteria;p__Bacteroidetes;c__Bacteroidia;o__Bacteroidales;f__Prevotellaceae;g__Prevotella;s__Prevotella sp. CAG:279	7605	F3_43631	F2_214344	M4_357170	F4_274699	M2_246825	F4_122095	F3_247557	F1_300897	M5_11298	M2_196529	F5_87159	F1_104793	F5_211309	M1_363618	F2_383	F3_98103	F1_304670	M2_159301	M2_251246	F3_63455	F2_143086	M5_176073	M2_35370	F2_201701	M2_246859	F1_121552	F1_10456	F3_107505	M1_236098	M1_227463	M3_246526	M2_38452	M2_35358	F3_266674	F4_272314	F3_266598	M1_166771	F1_186243	F3_163202	M1_309933	M2_7258	F4_301778	F2_205396	F1_172063	M2_33176	F2_17380	M2_11397
g__Prevotella;s__Prevotella sp. CAG:386	k__Bacteria;p__Bacteroidetes;c__Bacteroidia;o__Bacteroidales;f__Prevotellaceae;g__Prevotella;s__Prevotella sp. CAG:386	34	F2_216093	M3_252464	F4_82040	F1_17748	F1_330904	M4_88725	F3_23747	M1_258445	M2_91959	F4_255682	M5_108048	F1_365245	F4_255732	F4_22790	F5_333569	F4_30803	F4_291230	M4_218588	M1_339840	M4_334904	M2_209867	F2_267422	F1_140851	F1_178932	M3_174475	M1_261800	M2_241872	M1_361216	M1_352320	M5_276779	F1_305799	M1_274290	F5_194477	M5_239057
g__Prevotella;s__Prevotella sp. CAG:474	k__Bacteria;p__Bacteroidetes;c__Bacteroidia;o__Bacteroidales;f__Prevotellaceae;g__Prevotella;s__Prevotella sp. CAG:474	26	M2_349987	F3_4409	M1_61651	F2_105894	F2_87700	F1_194790	F2_187649	F3_267381	F3_183976	F1_255868	F2_149861	F3_203762	F2_191428	M1_350535	M1_307761	M5_236215	M1_333106	M5_384849	M5_12826	M5_232123	M5_176048	F2_203804	F4_10102	F2_186977	F4_982	F1_288205
g__Prevotella;s__Prevotella sp. CAG:485	k__Bacteria;p__Bacteroidetes;c__Bacteroidia;o__Bacteroidales;f__Prevotellaceae;g__Prevotella;s__Prevotella sp. CAG:485	100	F4_106483	M1_271483	F3_83883	F1_141751	M4_225791	M2_37981	F4_287127	F4_121119	M1_47180	F3_236367	F3_204295	M2_277520	M1_112328	M2_101129	F1_267067	M2_348739	F2_70474	F1_122146	M2_48980	M3_68243	F3_216595	M1_347926	F4_272321	M1_145	F3_225024	F5_125961	M1_24388	F2_218056	M2_183367	F5_236682	M3_246932	F4_135190	F3_40975	M5_255027	M2_265374	F4_8126	F4_28751	M2_299526	M5_237442	F3_252421	M2_132544	M5_247743	M4_300171	M5_373330	F5_99034	F4_144018	M2_38996
g__Prevotella;s__Prevotella sp. CAG:487	k__Bacteria;p__Bacteroidetes;c__Bacteroidia;o__Bacteroidales;f__Prevotellaceae;g__Prevotella;s__Prevotella sp. CAG:487	420	M2_249490	F2_206477	F1_186997	F4_259974	F4_128554	F2_50392	F1_380392	M4_91515	F1_129254	F1_230630	F4_268916	F1_366823	F1_251651	F1_175088	M1_60410	F4_183572	F3_248681	M5_385027	F1_259088	F2_206478	F4_253137	F1_257374	M1_274127	F1_270944	M4_142739	F4_80589	M1_204491	F4_103416	F1_297342	F2_267621	F4_242940	F1_380393	M4_357533	F2_96498	F4_297807	M1_245881	M1_177261	M1_320788	F5_382745	F1_78792	F3_243674	F1_284742	F4_273840	M1_60406	M4_102409	F1_326615	F1_110197
g__Prevotella;s__Prevotella sp. CAG:520	k__Bacteria;p__Bacteroidetes;c__Bacteroidia;o__Bacteroidales;f__Prevotellaceae;g__Prevotella;s__Prevotella sp. CAG:520	53	F5_111604	M1_312549	M1_112855	M1_359325	M1_247986	M1_331031	F1_114554	M2_309267	M2_313056	F5_194210	M1_89562	F2_9835	M1_87977	M2_22032	M4_193488	F5_262654	F1_304545	F4_298994	M3_257865	F4_69043	M2_18966	M4_204616	F3_82347	F4_259077	F4_283198	F5_215623	M2_241635	M4_51013	M1_327352	M1_260298	F4_17696	M2_11380	F5_140632	F5_376915	F1_11887	F4_2303	F2_8674	F4_178341	F4_106088	F3_76350	F1_389243	M2_75874	F4_253010	F4_241320	M2_192544	F4_103721	M1_243965
g__Prevotella;s__Prevotella sp. CAG:5226	k__Bacteria;p__Bacteroidetes;c__Bacteroidia;o__Bacteroidales;f__Prevotellaceae;g__Prevotella;s__Prevotella sp. CAG:5226	107	M1_159329	M5_194489	M2_205561	F5_233862	M1_311326	F3_186234	F1_99026	M1_309052	F1_78002	M1_314679	F1_153986	F2_205375	M4_320603	M1_40946	F5_274269	M5_181635	F2_267478	F1_250193	F5_226805	F4_141559	F4_338479	F4_128050	M1_297005	F1_376598	F4_285725	F3_318516	M3_225716	M1_375693	M1_368263	M1_188496	M1_221585	F2_126133	M1_141299	M1_223448	M1_189862	F4_340194	F1_304733	F2_267369	F3_29773	F1_335236	F2_254567	M4_338329	M1_232605	M2_335469	M1_262156	M1_286857	F1_284716
g__Prevotella;s__Prevotella sp. CAG:592	k__Bacteria;p__Bacteroidetes;c__Bacteroidia;o__Bacteroidales;f__Prevotellaceae;g__Prevotella;s__Prevotella sp. CAG:592	13	F4_25488	F4_134307	M4_224025	F4_157126	F1_389304	F5_14798	F4_270450	M4_235483	F4_291233	F4_115659	F5_254689	F4_237997	F4_275448
g__Prevotella;s__Prevotella sp. CAG:604	k__Bacteria;p__Bacteroidetes;c__Bacteroidia;o__Bacteroidales;f__Prevotellaceae;g__Prevotella;s__Prevotella sp. CAG:604	55	F4_139793	F1_70688	F5_378659	M1_288784	F2_267635	F1_205140	M1_44944	F3_26307	M4_170681	F1_94916	F4_57875	M1_390111	F1_195092	M1_44945	M5_300286	F4_324876	F4_93380	M5_300287	M1_248510	M5_105445	F2_259220	F4_24200	M1_11391	M1_206591	M1_62396	F4_57867	M1_386068	M5_385975	M1_364849	F1_387353	F4_99173	M1_44947	M4_33472	F1_70050	F4_139792	M1_357911	M1_239984	M1_248506	F1_91723	M1_128102	F4_24199	M1_227481	M1_110514	M5_300285	F3_58206	M5_187308	F3_312425
g__Prevotella;s__Prevotella sp. CAG:617	k__Bacteria;p__Bacteroidetes;c__Bacteroidia;o__Bacteroidales;f__Prevotellaceae;g__Prevotella;s__Prevotella sp. CAG:617	605	F5_139174	M1_372507	M5_142710	M4_137334	M5_327798	M1_312998	F2_188469	M1_202803	F3_30139	M1_203691	M1_216074	F1_127773	F4_312941	F5_250574	M1_315266	F5_89220	F4_222423	F1_120330	F2_130956	M4_108607	M4_347182	F5_67589	M4_185162	M2_337233	F1_21445	F1_33975	M5_251009	M1_219034	F4_69793	M3_256723	F1_156867	F4_306733	M1_101154	F5_240137	F1_311588	M3_190708	M1_12871	M1_211989	F1_147308	M4_285463	M1_312556	F5_381985	M1_326363	F1_21436	M5_311151	M3_22963	M2_261673
g__Prevotella;s__Prevotella sp. CAG:732	k__Bacteria;p__Bacteroidetes;c__Bacteroidia;o__Bacteroidales;f__Prevotellaceae;g__Prevotella;s__Prevotella sp. CAG:732	89	F2_184549	M1_221117	F2_206871	M5_153450	M3_168886	F5_178360	F2_39073	F1_369545	M4_274770	M5_191337	F4_272994	F4_237995	F3_202723	F2_39075	F4_160664	F2_204546	M1_178436	F4_77848	M5_282906	F2_116836	F5_219189	F1_20048	F5_35669	M3_166868	M3_124724	M5_105540	F4_359092	M5_201328	M3_96992	F4_273874	F1_296303	M1_268699	F5_379937	F5_307011	F5_160333	M3_156384	M1_221115	F1_373558	M4_233863	F4_259138	M2_259120	F1_78005	F4_120405	M1_315308	M5_385895	M5_27373	F5_279735
g__Prevotella;s__Prevotella sp. CAG:755	k__Bacteria;p__Bacteroidetes;c__Bacteroidia;o__Bacteroidales;f__Prevotellaceae;g__Prevotella;s__Prevotella sp. CAG:755	3703	F3_308029	M1_312517	F3_121564	M2_242421	M1_314657	M1_184451	M1_264182	M3_223537	M1_231509	M1_177842	F1_245832	M1_24941	F1_292421	F1_303330	M2_169711	F1_23005	M1_192118	M1_391961	F1_29433	F1_284103	M4_25626	M1_171406	M2_340359	F1_233718	F1_10087	F1_33976	F1_67314	F1_306752	F2_64676	M1_116097	M1_283394	F1_262372	M1_31216	M1_382334	M4_300908	M1_271835	M1_70726	M1_317433	F4_150658	F1_198737	M1_125170	M1_250748	M1_388521	F1_17599	M2_303798	M2_167989	M4_262305
g__Prevotella;s__Prevotella sp. CAG:873	k__Bacteria;p__Bacteroidetes;c__Bacteroidia;o__Bacteroidales;f__Prevotellaceae;g__Prevotella;s__Prevotella sp. CAG:873	186	M2_74815	M2_204101	M4_243023	F1_205172	F2_266781	F4_348503	M2_181707	F3_264759	F1_202532	F3_16166	M5_359808	F4_149494	F5_274354	M1_311364	F5_199876	F5_233603	M5_372212	F2_212626	F2_65996	F3_218179	M3_137755	M3_56178	F5_253284	M2_241338	M1_297495	M3_137848	F1_105830	F2_14778	M5_247901	M5_374011	M1_204746	M1_301935	F2_208520	M3_227459	M2_144152	M2_352249	M2_168414	M1_344874	M1_172400	M2_242179	F5_120072	F1_195949	F5_108232	M2_205528	F4_23661	F2_173035	F2_20974
g__Prevotella;s__Prevotella sp. CAG:891	k__Bacteria;p__Bacteroidetes;c__Bacteroidia;o__Bacteroidales;f__Prevotellaceae;g__Prevotella;s__Prevotella sp. CAG:891	529	M1_51577	F3_136961	M1_311328	M1_133567	M1_187881	F2_106500	F4_279041	F3_57915	M1_308547	M1_389379	F1_110802	F5_125087	F4_182180	M1_301878	M2_202804	M4_152322	M1_305002	M1_226369	F1_178310	M1_167835	M1_190880	M1_274889	M5_223191	F4_22292	F1_78324	M1_390160	M1_314811	F1_297793	F4_309385	F4_305785	F1_213813	M5_296366	M1_130913	M1_346203	F4_309386	M1_380839	F1_181506	F4_269799	M1_284141	M1_173506	M1_186054	F5_307436	F4_211828	M1_192807	F2_163462	M1_384165	M1_232291
g__Prevotella;s__Prevotella sp. CAG:924	k__Bacteria;p__Bacteroidetes;c__Bacteroidia;o__Bacteroidales;f__Prevotellaceae;g__Prevotella;s__Prevotella sp. CAG:924	214	M3_213112	F5_288228	M3_78098	M1_231759	F5_214727	F4_255931	M1_93187	M2_8430	M5_338067	M3_204175	F4_102010	M5_146470	F4_347949	M2_293647	F3_309897	M1_285361	F4_232499	F3_254499	F3_91150	M1_374206	M3_122882	M5_2521	M2_205517	M4_279997	F1_137984	M5_177958	F4_257597	M2_141876	F5_285437	F5_367152	M1_61734	M4_320512	M2_228347	M2_326908	M4_143624	M1_86219	M1_354021	M2_343934	M1_365031	M1_268477	M2_18947	F3_101590	M4_344328	M5_234908	F3_255812	M1_336036	F2_98404
g__Prevotella;s__Prevotella sp. DNF00663	k__Bacteria;p__Bacteroidetes;c__Bacteroidia;o__Bacteroidales;f__Prevotellaceae;g__Prevotella;s__Prevotella sp. DNF00663	18	F2_208828	M1_232397	M4_121385	F1_50995	F1_282401	F5_210678	F5_264280	M1_135805	F5_309125	M4_116740	F5_268677	F5_210683	M3_66086	M5_95464	F1_343407	F1_50994	F5_116116	F1_115054
g__Prevotella;s__Prevotella sp. F0091	k__Bacteria;p__Bacteroidetes;c__Bacteroidia;o__Bacteroidales;f__Prevotellaceae;g__Prevotella;s__Prevotella sp. F0091	27	M4_173250	F4_120648	F5_285531	F4_253050	F1_310063	F2_127938	F5_20620	F2_217599	F3_264680	M1_384373	M3_208509	F2_238088	F5_20618	M5_98149	M2_158592	M4_266682	F3_89685	F5_20621	F1_202898	F5_101278	M2_283473	F5_20619	F1_275584	M1_109699	F3_217036	F3_217035	M1_140108
g__Prevotella;s__Prevotella sp. FD3004	k__Bacteria;p__Bacteroidetes;c__Bacteroidia;o__Bacteroidales;f__Prevotellaceae;g__Prevotella;s__Prevotella sp. FD3004	8	F4_297377	F2_10854	M3_96124	M5_286339	F5_135	F4_271767	M1_258022	M5_181096
g__Prevotella;s__Prevotella sp. HJM029	k__Bacteria;p__Bacteroidetes;c__Bacteroidia;o__Bacteroidales;f__Prevotellaceae;g__Prevotella;s__Prevotella sp. HJM029	7	M5_375472	M2_195317	M3_201390	M3_138888	M4_250296	F4_358106	F5_96593
g__Prevotella;s__Prevotella sp. HMSC069G02	k__Bacteria;p__Bacteroidetes;c__Bacteroidia;o__Bacteroidales;f__Prevotellaceae;g__Prevotella;s__Prevotella sp. HMSC069G02	2	F2_800	F1_336066
g__Prevotella;s__Prevotella sp. HMSC073D09	k__Bacteria;p__Bacteroidetes;c__Bacteroidia;o__Bacteroidales;f__Prevotellaceae;g__Prevotella;s__Prevotella sp. HMSC073D09	12	F3_242670	F4_93546	F1_107679	F5_224624	M1_115085	F5_82387	F4_208729	F2_9509	F2_250067	M1_242431	F5_182780	F5_259737
g__Prevotella;s__Prevotella sp. HUN102	k__Bacteria;p__Bacteroidetes;c__Bacteroidia;o__Bacteroidales;f__Prevotellaceae;g__Prevotella;s__Prevotella sp. HUN102	36	F5_30726	M2_99019	M5_285782	F4_170046	M2_42639	F3_240806	M1_391682	F4_95252	F3_37958	F4_278310	M3_159837	F4_293222	F1_303602	F5_255472	F2_37006	M4_81178	F5_112744	F1_19610	F5_60322	M1_365761	F2_39029	F5_347291	M4_362373	F1_294361	M5_228054	F5_44216	F2_200029	M1_207708	M4_205005	M1_268646	F2_165900	M2_240815	M1_89108	F1_60504	F4_357958	M4_254860
g__Prevotella;s__Prevotella sp. ICM33	k__Bacteria;p__Bacteroidetes;c__Bacteroidia;o__Bacteroidales;f__Prevotellaceae;g__Prevotella;s__Prevotella sp. ICM33	21	M5_276900	M2_206877	M4_299492	F3_90120	M3_219044	M2_324571	M5_283157	F1_291705	M2_177771	F4_361182	M1_12597	F2_267393	M1_247895	M5_235237	M2_261817	F3_245444	M5_190246	M2_121751	M5_22048	F2_98238	F5_51517
g__Prevotella;s__Prevotella sp. KH2C16	k__Bacteria;p__Bacteroidetes;c__Bacteroidia;o__Bacteroidales;f__Prevotellaceae;g__Prevotella;s__Prevotella sp. KH2C16	76	M1_255551	M2_293517	F4_200081	F2_61997	F2_61993	F4_162276	F1_206058	M2_301816	M4_202544	F4_299659	M1_371575	F4_165564	F5_10339	F4_277140	F5_259361	F4_255259	M1_153001	F2_61991	F3_293005	M4_202548	M4_202546	M4_182540	M4_202545	M1_296661	M1_389821	M2_9615	F4_204223	M5_85280	M1_247690	F2_61992	F2_205400	F4_352484	F4_304723	F1_158754	M1_310028	F1_336020	F4_99824	M1_72346	F1_187350	M1_161529	M5_295923	M5_2426	F5_191739	F3_84007	F4_159123	F1_290364	F4_200079
g__Prevotella;s__Prevotella sp. KHD1	k__Bacteria;p__Bacteroidetes;c__Bacteroidia;o__Bacteroidales;f__Prevotellaceae;g__Prevotella;s__Prevotella sp. KHD1	602	M1_239289	F1_285048	F1_293487	F3_151946	F4_343639	F4_175589	F4_169659	M4_273536	F1_198218	M1_52649	F2_124795	M1_26803	F2_265988	F4_343679	F1_20198	M1_178226	F4_202778	F1_156999	F1_13257	M1_282978	F3_243675	F1_363359	M1_367978	F1_307332	F4_338617	F4_92785	M1_340368	M1_39513	F3_19022	M1_220752	F1_151541	M3_220135	M1_92481	F1_89754	F2_228574	M3_169631	M2_229409	M4_342352	F1_36303	M5_210457	M4_98576	F1_270866	M1_31327	F4_324470	F4_210871	M1_295586	F4_339563
g__Prevotella;s__Prevotella sp. MA2016	k__Bacteria;p__Bacteroidetes;c__Bacteroidia;o__Bacteroidales;f__Prevotellaceae;g__Prevotella;s__Prevotella sp. MA2016	48	M1_98557	M4_303888	M1_131825	F4_186037	F5_68772	F1_250203	M1_35119	F1_116291	M2_123023	F4_200792	M2_125444	F5_353422	F3_78640	M3_221822	F5_241410	M1_328831	F3_300368	M1_371357	F4_315703	F5_69250	F4_297045	F4_257586	F1_280967	F4_186001	F4_255933	F4_78594	M1_347442	M2_178882	F4_74106	M5_118763	F3_98086	F4_162225	F4_192957	M4_250456	M1_374942	M4_307047	M3_259886	F3_102345	F2_21589	M5_169713	M1_202475	F1_225267	F4_65611	M1_364832	F5_153371	M2_295615	M1_154153
g__Prevotella;s__Prevotella sp. MSX73	k__Bacteria;p__Bacteroidetes;c__Bacteroidia;o__Bacteroidales;f__Prevotellaceae;g__Prevotella;s__Prevotella sp. MSX73	11	M2_275309	M3_118559	M4_135149	M1_272367	F1_239651	M4_258448	M1_160382	F1_267512	F5_289578	F3_312050	F3_216150
g__Prevotella;s__Prevotella sp. P2-180	k__Bacteria;p__Bacteroidetes;c__Bacteroidia;o__Bacteroidales;f__Prevotellaceae;g__Prevotella;s__Prevotella sp. P2-180	392	F1_219376	M4_267260	F3_106548	F4_357723	M2_78530	M2_210692	F4_297836	F4_157134	F4_312266	F4_265551	F3_215027	M2_2487	F3_123012	F4_163377	M1_22334	F4_265329	F1_19851	F4_165087	F3_266877	M4_60406	F2_47347	F4_190549	M1_119554	F5_105383	M1_101809	M5_53274	M4_258758	F4_85926	M2_258364	M1_152836	M2_326595	F4_276252	F4_283015	M5_347618	M1_298619	M1_388780	M4_235409	F2_80593	F4_362009	F4_199113	M1_299664	F4_199116	M4_309321	M1_255394	M2_327990	F1_326869	F4_283540
g__Prevotella;s__Prevotella sp. P3-120	k__Bacteria;p__Bacteroidetes;c__Bacteroidia;o__Bacteroidales;f__Prevotellaceae;g__Prevotella;s__Prevotella sp. P3-120	3	F2_217307	F4_307994	M3_193882
g__Prevotella;s__Prevotella sp. P3-122	k__Bacteria;p__Bacteroidetes;c__Bacteroidia;o__Bacteroidales;f__Prevotellaceae;g__Prevotella;s__Prevotella sp. P3-122	292	M1_38006	M1_391245	M1_158939	M3_173915	F3_159167	F5_293286	M4_199243	F2_189244	F3_306337	M1_355601	M4_171404	M1_266446	M4_300751	F4_44372	M1_333518	M1_196147	M4_172592	F4_126406	M4_251372	F1_261946	F5_28166	F1_48056	M1_226623	M1_226731	M1_365140	F4_157914	F4_304467	F2_185522	F2_227736	M4_290166	M2_205329	F1_144567	F1_278310	M3_102553	M5_89770	M1_110385	M2_49434	F2_12726	F2_208091	M2_90913	M2_49438	M1_113268	F3_280744	F5_14980	M4_32170	M4_299572	F3_264068
g__Prevotella;s__Prevotella sp. P4-119	k__Bacteria;p__Bacteroidetes;c__Bacteroidia;o__Bacteroidales;f__Prevotellaceae;g__Prevotella;s__Prevotella sp. P4-119	36	F5_352362	M1_61638	F1_121789	F1_104252	M1_209036	F1_175260	F3_140550	M2_223787	F2_36156	M1_77730	M2_154878	F1_174829	M1_61642	F5_379154	M1_61637	F2_116931	M1_61640	M3_103360	F1_139049	F2_85494	M1_51572	M4_320487	M2_14005	F5_277584	F1_312634	F2_125511	M1_61639	F2_211656	F1_123571	F5_209005	F4_306566	M3_184917	F1_341130	F1_156644	F1_104253	M5_267226
g__Prevotella;s__Prevotella sp. P4-51	k__Bacteria;p__Bacteroidetes;c__Bacteroidia;o__Bacteroidales;f__Prevotellaceae;g__Prevotella;s__Prevotella sp. P4-51	60	F1_2448	M4_195884	F2_100925	F3_34931	F2_100923	F2_100918	F4_127060	M2_223266	F3_16840	M4_195883	M1_163892	M4_78215	F5_176279	M3_219235	F4_43492	F2_267016	F4_194418	F1_337038	F1_344646	F1_256835	M2_261090	F2_100928	F2_100927	F5_71255	F5_102753	F5_157556	F3_242886	M5_355618	F4_359534	F2_100929	M2_48296	M2_184850	F5_191673	F2_267008	F1_256834	F4_359354	M4_216560	F2_267015	M5_199791	F1_337475	F5_381195	F4_322701	F5_71247	F3_106438	F1_387909	M4_301066	F4_265841
g__Prevotella;s__Prevotella sp. P4-65	k__Bacteria;p__Bacteroidetes;c__Bacteroidia;o__Bacteroidales;f__Prevotellaceae;g__Prevotella;s__Prevotella sp. P4-65	49	M5_215371	F5_13090	M1_73260	M1_223260	M2_313904	F2_183153	F5_136833	M1_338452	F2_153400	F4_362156	M4_221182	M2_198667	F4_309177	F2_74030	F4_261524	M1_268840	F1_96146	F3_79539	F2_252421	F3_84930	F2_200972	F3_305523	M4_319455	M3_261496	M1_126923	F2_76232	F5_338911	M1_268839	M4_31828	F4_270458	F2_114426	F5_381461	F3_232863	F4_306028	F2_184431	F2_1112	F5_269120	F2_67762	M4_266575	M1_213928	M4_97090	F4_288328	M5_284922	F3_221153	M1_300198	F5_294105	F2_215775
g__Prevotella;s__Prevotella sp. P4-67	k__Bacteria;p__Bacteroidetes;c__Bacteroidia;o__Bacteroidales;f__Prevotellaceae;g__Prevotella;s__Prevotella sp. P4-67	68	F5_167837	F3_160215	F1_289807	M1_317939	F3_287981	F4_185412	M1_296299	F4_66730	M1_2899	F1_36329	M5_120945	M3_110749	M5_225487	M1_296294	M1_298975	M5_383693	F2_265479	M1_162989	M1_296297	M5_272570	M1_320599	M5_274090	F2_167470	F2_167472	M4_335282	M1_120491	M1_158222	F4_39231	M1_2895	M1_158223	F2_156244	F1_367942	M1_392232	F5_375699	M1_298976	F4_148544	F3_322512	F2_167468	M1_296298	M1_296295	F4_354850	F5_167832	M1_298972	M5_144854	M1_298977	M1_298973	M5_159440
g__Prevotella;s__Prevotella sp. P4-76	k__Bacteria;p__Bacteroidetes;c__Bacteroidia;o__Bacteroidales;f__Prevotellaceae;g__Prevotella;s__Prevotella sp. P4-76	40	F4_282498	F5_30587	F3_214485	F5_92754	M2_454	M3_169424	M3_197388	F2_74856	F5_207389	F4_297408	F3_37430	M3_169425	M2_233150	M3_197387	M3_169427	M1_280379	M3_169426	M1_310574	M1_164833	F2_152759	F2_219159	F2_187650	F1_271231	F3_37429	F2_152761	M4_196440	F5_282320	M2_9640	F3_144671	M4_203202	F1_281252	M1_252296	M4_203203	M5_295100	F2_238710	F3_148471	M2_166307	F3_1913	F5_52132	F1_242769
g__Prevotella;s__Prevotella sp. P4-98	k__Bacteria;p__Bacteroidetes;c__Bacteroidia;o__Bacteroidales;f__Prevotellaceae;g__Prevotella;s__Prevotella sp. P4-98	36	F4_154388	F3_54766	F1_1941	F3_130245	M2_230265	F4_17790	F3_287447	M2_216368	M2_133467	M2_371	M4_205025	F4_361099	M2_230266	F1_107795	F1_267552	F1_137760	M4_234462	F3_186480	M3_234906	F1_140249	F4_361098	F4_361100	M4_201941	F1_307513	M2_303799	F1_181188	F1_360268	M2_342607	F2_123748	F4_17789	F4_361096	M2_193969	M3_70642	F4_146763	M5_131805	F5_380751
g__Prevotella;s__Prevotella sp. P5-108	k__Bacteria;p__Bacteroidetes;c__Bacteroidia;o__Bacteroidales;f__Prevotellaceae;g__Prevotella;s__Prevotella sp. P5-108	29	F1_73918	M4_218846	M4_130059	F4_66735	F2_267485	M5_342495	F4_300012	M4_279611	M1_235786	F3_154628	M2_156160	F5_293547	F4_66732	F5_92817	M5_272431	M1_266190	M5_280637	M1_125582	F2_172618	M1_341572	F3_175989	M3_148087	M1_164392	M1_308821	F1_325985	F4_66734	M4_249710	F3_108486	M4_301846
g__Prevotella;s__Prevotella sp. P5-119	k__Bacteria;p__Bacteroidetes;c__Bacteroidia;o__Bacteroidales;f__Prevotellaceae;g__Prevotella;s__Prevotella sp. P5-119	26	M1_20814	M1_375985	F5_303472	F5_182185	M3_123078	F1_251863	F2_263575	M1_204503	F5_381458	M1_43850	F2_8560	M2_183308	M4_97087	M1_382386	F4_183724	F4_181109	M1_289209	M4_259877	M1_266684	F2_170524	F1_308083	M4_350984	F5_14030	F5_292715	M3_46369	F2_208979
g__Prevotella;s__Prevotella sp. P5-125	k__Bacteria;p__Bacteroidetes;c__Bacteroidia;o__Bacteroidales;f__Prevotellaceae;g__Prevotella;s__Prevotella sp. P5-125	39	M1_360723	F4_91907	M3_128905	M1_254691	F2_198771	F1_359255	F1_184543	M2_242586	M1_229489	M1_86145	M3_39403	F4_285304	F4_283957	F3_290338	M1_103997	M1_53172	F3_242238	M4_84427	M3_39404	M1_103996	M4_114861	M4_84428	M1_112325	M2_159472	M4_43946	F3_276424	F3_293358	M5_216867	F3_253100	M2_32425	M5_136457	M5_298932	M1_254694	M5_102474	M1_108663	M2_159474	F1_388174	F3_30351	F1_388175
g__Prevotella;s__Prevotella sp. P5-126	k__Bacteria;p__Bacteroidetes;c__Bacteroidia;o__Bacteroidales;f__Prevotellaceae;g__Prevotella;s__Prevotella sp. P5-126	62	F4_167039	F2_176470	M3_71713	F5_210208	M1_169271	M1_333144	F2_176465	M1_371068	M4_173586	M5_240253	F1_202727	F5_304389	M4_98465	M3_151524	F3_116231	M1_254693	F4_235522	M4_266571	M4_239581	M1_138839	F4_268868	M5_266435	M1_230317	M5_306293	M1_53722	M1_173496	F4_224929	F4_167038	M3_169423	F4_334836	F4_309931	F4_334837	M1_126062	F2_176466	M5_126869	F1_141164	M1_138838	M5_126868	F2_267469	F1_27622	M5_176602	F4_292044	M3_151521	M1_369638	F4_348801	F5_76162	F4_348802
g__Prevotella;s__Prevotella sp. P5-50	k__Bacteria;p__Bacteroidetes;c__Bacteroidia;o__Bacteroidales;f__Prevotellaceae;g__Prevotella;s__Prevotella sp. P5-50	39	F3_17376	F4_187515	F4_79360	F2_231504	F5_20514	F5_318122	F2_163761	M2_33607	M1_149435	M5_125704	F3_210934	F4_105293	M1_276350	F3_280519	F4_24576	F2_126100	F5_317121	F4_94380	M2_175084	F2_52796	F1_368538	F2_254090	F2_75838	F5_181348	F5_27035	F2_75834	F2_75830	F3_259853	F2_229487	F3_164917	M4_78204	F2_39714	M5_328100	F5_25142	F3_121391	F5_88284	F5_20517	F3_205641	F5_379594
g__Prevotella;s__Prevotella sp. P5-60	k__Bacteria;p__Bacteroidetes;c__Bacteroidia;o__Bacteroidales;f__Prevotellaceae;g__Prevotella;s__Prevotella sp. P5-60	19	M2_105999	F1_145862	F5_344981	M1_147528	F5_68464	M3_12065	F3_98916	M5_291077	F4_122415	M1_129819	F3_69512	F3_323405	M5_340341	F2_179037	M1_293698	M1_362164	M5_381470	M5_277810	F3_244085
g__Prevotella;s__Prevotella sp. P5-64	k__Bacteria;p__Bacteroidetes;c__Bacteroidia;o__Bacteroidales;f__Prevotellaceae;g__Prevotella;s__Prevotella sp. P5-64	48	M1_347752	M5_294448	F2_153540	F2_231035	M1_257484	M5_331105	F2_238051	M2_198666	F1_181478	F1_355086	F1_190248	M5_373508	M1_84952	F3_25902	F4_132795	F1_321305	M2_205992	F4_122548	F1_356102	F5_45462	M5_373507	M2_156159	F2_172619	F4_179202	M1_121061	F4_293425	F5_174442	M5_220211	M5_146193	F2_267484	M1_43758	M3_76575	M5_294449	F4_189750	F1_45204	F2_120416	F2_227759	M5_188984	M1_103393	F4_189751	M1_170670	F2_239720	M1_284803	F1_139981	F2_83952	M5_154361	F3_17582
g__Prevotella;s__Prevotella sp. P5-92	k__Bacteria;p__Bacteroidetes;c__Bacteroidia;o__Bacteroidales;f__Prevotellaceae;g__Prevotella;s__Prevotella sp. P5-92	306	M3_169422	M4_219441	M3_183976	F4_362192	F4_113145	M1_126353	M1_328920	M5_290470	M1_91411	M5_23209	F4_69877	F2_157703	M1_110296	F4_97468	M2_167651	M2_339369	F1_122406	F4_152160	M4_265288	F1_114486	F4_299664	F4_209360	M1_331158	M4_104528	F4_255727	M2_21680	M1_382374	F1_244542	M1_236121	F4_255711	M4_320934	M5_276299	M4_31935	F3_172177	F5_269885	F4_283017	M3_112571	F4_98579	M1_268376	M4_339540	F4_293278	M1_196382	M2_229549	M1_199153	M5_372820	M1_277579	F4_160875
g__Prevotella;s__Prevotella sp. P6B1	k__Bacteria;p__Bacteroidetes;c__Bacteroidia;o__Bacteroidales;f__Prevotellaceae;g__Prevotella;s__Prevotella sp. P6B1	44	F3_218612	M3_145597	M1_322431	M1_85176	M2_1458	F2_129536	F4_244361	F3_55279	F4_52468	F3_55280	M1_364935	F1_93806	F1_99984	M5_295133	M4_31160	M4_277404	F2_198216	M3_194549	F1_363329	F3_17740	F1_387586	F3_300627	F4_300732	M2_298130	M1_165548	F3_257459	F1_287517	F1_76882	M1_301990	F1_376879	F2_207414	F3_150066	F4_359807	M2_216369	F3_173199	F4_361097	F4_362499	F3_55281	F1_71373	M4_187076	F5_106110	F1_283566	F3_173200	F2_37163
g__Prevotella;s__Prevotella sp. P6B4	k__Bacteria;p__Bacteroidetes;c__Bacteroidia;o__Bacteroidales;f__Prevotellaceae;g__Prevotella;s__Prevotella sp. P6B4	33	M1_319072	F2_210202	F4_177661	M1_248934	F4_256330	F4_156070	F4_312431	F1_358146	M5_29056	F3_214200	F3_239701	F4_345445	F4_17134	F1_67526	F4_17135	M4_206017	F1_385835	F4_361081	M1_276348	F1_135031	M1_97592	F2_155911	M3_221458	F2_198654	F4_17133	F4_231415	M4_348886	F2_215209	F1_75334	F4_120664	F3_16684	F4_148536	F3_83904
g__Prevotella;s__Prevotella sp. RM4	k__Bacteria;p__Bacteroidetes;c__Bacteroidia;o__Bacteroidales;f__Prevotellaceae;g__Prevotella;s__Prevotella sp. RM4	28	F2_145587	F3_76075	M2_272615	F2_119990	F2_17437	M2_94052	M3_252500	M4_15616	F4_148508	F2_51635	F2_119991	M5_85724	M3_103217	F4_37095	F2_75840	M5_206893	M1_305911	F2_75831	M2_220415	M1_374026	F4_315322	M3_238267	F4_148509	F4_148510	F3_90322	M3_139434	F2_75835	F3_48981
g__Prevotella;s__Prevotella sp. S7 MS 2	k__Bacteria;p__Bacteroidetes;c__Bacteroidia;o__Bacteroidales;f__Prevotellaceae;g__Prevotella;s__Prevotella sp. S7 MS 2	1	M4_49151
g__Prevotella;s__Prevotella sp. S7-1-8	k__Bacteria;p__Bacteroidetes;c__Bacteroidia;o__Bacteroidales;f__Prevotellaceae;g__Prevotella;s__Prevotella sp. S7-1-8	35	F5_241406	F3_118398	F4_93644	M5_96705	M1_288050	F3_193499	F4_150720	F5_202186	M2_317915	M4_284864	F4_106290	F4_270520	F5_378844	F2_27999	M2_170427	F4_13313	F4_270525	M2_241491	M2_286134	M1_288047	M1_163091	F5_352908	M1_334655	M1_30692	F1_156587	F4_13311	F1_297269	F4_24653	M1_271921	F5_349248	F2_210479	F2_210480	F3_149156	F1_241345	F3_29776
g__Prevotella;s__Prevotella sp. Sc00028	k__Bacteria;p__Bacteroidetes;c__Bacteroidia;o__Bacteroidales;f__Prevotellaceae;g__Prevotella;s__Prevotella sp. Sc00028	2	F3_57709	F2_13531
g__Prevotella;s__Prevotella sp. kh1p2	k__Bacteria;p__Bacteroidetes;c__Bacteroidia;o__Bacteroidales;f__Prevotellaceae;g__Prevotella;s__Prevotella sp. kh1p2	3	M5_385954	F4_255782	M2_242592
g__Prevotella;s__Prevotella sp. khp1	k__Bacteria;p__Bacteroidetes;c__Bacteroidia;o__Bacteroidales;f__Prevotellaceae;g__Prevotella;s__Prevotella sp. khp1	47	M1_43852	F2_193529	M5_204602	M2_99269	M1_190675	M1_282866	F2_79815	F2_267479	M5_242906	M3_191531	F3_290980	M4_277528	F2_152950	F1_143636	F1_20760	M2_38608	M2_99268	M4_356636	F3_213028	F5_239382	M1_290934	M4_178148	F1_281299	F1_293002	F2_164170	M4_277527	M2_299225	F1_64636	F3_208809	M3_72205	M4_273166	M4_143377	M5_344148	F4_173348	M2_171615	M5_197277	F1_99270	F1_288471	M4_167450	F5_148642	F2_79817	M3_95205	M5_343899	M3_106943	F4_138647	F1_278042	M1_291963
g__Prevotella;s__Prevotella sp. khp7	k__Bacteria;p__Bacteroidetes;c__Bacteroidia;o__Bacteroidales;f__Prevotellaceae;g__Prevotella;s__Prevotella sp. khp7	17	F5_194420	F4_275096	F1_2666	M2_228737	M1_14708	F1_193615	F4_1378	M1_327526	M1_35930	F5_52276	F1_277232	F4_361292	F1_355848	F1_207348	M2_252982	M5_248676	F1_39409
g__Prevotella;s__Prevotella sp. lc2012	k__Bacteria;p__Bacteroidetes;c__Bacteroidia;o__Bacteroidales;f__Prevotellaceae;g__Prevotella;s__Prevotella sp. lc2012	9	M5_376342	M5_282438	M1_277223	M3_178661	M3_140639	F1_390447	M1_331567	F1_392421	F5_134
g__Prevotella;s__Prevotella sp. ne3005	k__Bacteria;p__Bacteroidetes;c__Bacteroidia;o__Bacteroidales;f__Prevotellaceae;g__Prevotella;s__Prevotella sp. ne3005	105	M4_241792	M1_271991	M4_329313	F1_61569	F2_267623	F3_259182	F2_266358	M1_188281	F2_70691	M4_337313	M1_378589	M4_326062	F3_228404	M2_152227	M3_225867	F5_36390	F2_10640	F1_389634	M4_209194	F5_42765	F2_267645	M1_340621	F1_377101	M2_168740	M4_86340	F3_186251	F4_241060	M1_169036	M1_347867	M1_217823	M2_223812	F1_251402	F4_284625	M1_174871	M5_52107	F1_22812	M2_224734	M2_264964	M1_309969	F3_28325	F4_357819	M3_257478	M5_209733	M5_380077	F1_86476	M1_159942	M2_156041
g__Prevotella;s__Prevotella sp. oral taxon 299	k__Bacteria;p__Bacteroidetes;c__Bacteroidia;o__Bacteroidales;f__Prevotellaceae;g__Prevotella;s__Prevotella sp. oral taxon 299	10	F1_112054	M4_71961	M1_35885	F2_185224	F1_18751	F2_36979	F5_111709	M1_365161	M2_341796	F2_131004
g__Prevotella;s__Prevotella sp. oral taxon 306	k__Bacteria;p__Bacteroidetes;c__Bacteroidia;o__Bacteroidales;f__Prevotellaceae;g__Prevotella;s__Prevotella sp. oral taxon 306	17	M3_68758	M2_181470	M1_308266	M2_312264	F3_82233	F1_392596	M3_255503	F2_156225	M4_90471	M4_175687	F5_380464	M4_227693	F3_20274	F1_22169	F1_46983	F3_20275	M2_43275
g__Prevotella;s__Prevotella sp. oral taxon 317	k__Bacteria;p__Bacteroidetes;c__Bacteroidia;o__Bacteroidales;f__Prevotellaceae;g__Prevotella;s__Prevotella sp. oral taxon 317	19	F5_339654	F4_10110	F2_2450	M1_372432	F1_220729	F1_178294	M4_303897	M1_76198	F1_154420	F1_104451	M3_146188	M1_233898	F3_33209	M1_67280	M5_384681	F1_370735	M1_233899	M3_146895	F4_358615
g__Prevotella;s__Prevotella sp. oral taxon 472	k__Bacteria;p__Bacteroidetes;c__Bacteroidia;o__Bacteroidales;f__Prevotellaceae;g__Prevotella;s__Prevotella sp. oral taxon 472	31	F1_178459	F3_125892	M2_150988	M1_296564	F1_53644	M5_224501	F5_78265	M1_290778	M1_38505	F1_128960	M1_281315	F1_274707	F2_218991	F3_214058	F4_356053	F5_297931	F4_111833	F5_10368	M4_222492	M4_193207	F2_39067	F4_55482	F4_26585	F5_304807	F1_83996	M2_111590	F3_311832	M1_283847	M5_307494	F1_120669	M2_264159
g__Prevotella;s__Prevotella sp. tc2-28	k__Bacteria;p__Bacteroidetes;c__Bacteroidia;o__Bacteroidales;f__Prevotellaceae;g__Prevotella;s__Prevotella sp. tc2-28	122	M2_296606	F3_217306	F4_294404	M5_31515	F4_109752	F4_293716	F3_188439	M3_233710	F4_246618	F1_357957	M3_233711	M2_59656	F5_227549	M3_60660	M2_284780	M4_158206	M1_58888	M4_130509	M1_192659	M1_379235	M1_335968	F1_281279	F4_73951	M1_254018	M1_337280	M1_307723	M1_226548	F3_272074	F2_227701	M3_68231	M3_201933	F4_203686	M1_173148	M1_246846	F4_363419	M5_16688	M1_265116	F5_25927	M2_77311	M1_166013	F4_297837	M1_72206	F4_199467	M4_239196	M1_237368	F4_200653	F5_3805
g__Prevotella;s__Prevotella sp. tf2-5	k__Bacteria;p__Bacteroidetes;c__Bacteroidia;o__Bacteroidales;f__Prevotellaceae;g__Prevotella;s__Prevotella sp. tf2-5	206	F4_44313	F3_167023	F3_259430	F4_300801	M1_60061	F4_199469	M1_149179	M5_350188	M5_124604	M1_374656	M5_25344	M1_217154	F4_168006	F4_179625	M4_35561	M2_33144	M1_257070	F5_355619	F4_310437	M1_247726	F3_321958	F2_199976	M4_283736	M4_331322	F4_14220	F4_225637	F1_94790	M1_26789	M2_247574	M4_330439	M5_8992	F1_107445	F3_315447	F4_299302	F1_147309	F1_261734	M1_121496	F3_155610	F4_178454	F3_167978	M1_331933	M5_124602	M1_352558	M1_60064	M1_60059	M4_247616	M1_250285
g__Prevotella;s__Prevotella stercorea	k__Bacteria;p__Bacteroidetes;c__Bacteroidia;o__Bacteroidales;f__Prevotellaceae;g__Prevotella;s__Prevotella stercorea	61	F4_109778	F4_206426	M1_168750	M4_122465	M3_119665	M1_316046	F1_157191	F1_268961	F3_39226	M5_379956	F1_363409	F1_66882	F1_300387	M2_342330	M1_238299	F4_166095	M4_162422	M1_170610	M5_251638	F3_210077	M1_380854	M1_189786	F4_141853	M5_223877	M1_43148	F2_246393	F1_279650	M5_105850	F4_10258	M1_380855	M3_80210	M2_70170	F3_183645	F2_156502	M1_253278	F4_140672	F5_382676	M1_391468	M1_292777	M1_148052	F3_179693	M1_198463	F5_297681	F2_207719	F3_256821	F4_204245	M1_205713
g__Prevotella;s__Prevotella stercorea CAG:629	k__Bacteria;p__Bacteroidetes;c__Bacteroidia;o__Bacteroidales;f__Prevotellaceae;g__Prevotella;s__Prevotella stercorea CAG:629	36	M1_48648	M5_308272	M2_351365	M1_388064	M3_148413	M3_141294	M1_262490	F1_199857	F3_143856	F4_363327	F4_289686	F2_214394	M1_245496	F4_208390	F4_63808	M2_120525	M5_361075	M5_88802	M1_277127	M5_55318	F2_19149	M3_261705	F5_158811	F4_300203	M5_88801	F1_152520	F2_23328	M5_121657	M4_211745	F4_295255	F4_133780	F1_311661	M1_19820	M1_27904	F3_186984	M1_9819
g__Prevotella;s__Prevotella timonensis	k__Bacteria;p__Bacteroidetes;c__Bacteroidia;o__Bacteroidales;f__Prevotellaceae;g__Prevotella;s__Prevotella timonensis	69	F5_296866	M1_185565	F4_279039	M2_189009	F1_207565	M1_154565	F5_50222	F5_327521	M3_122193	F2_195431	M1_391013	F1_366474	F3_169359	M2_335802	F4_137427	F5_305808	M5_283989	F2_205297	F1_271575	M4_345187	F4_363392	F1_305047	F1_125914	F3_165876	M1_257811	M3_199041	F1_154844	F4_10133	M2_266394	F5_243330	F2_183738	F2_36568	F1_267812	F2_171661	F5_238988	M5_92722	F3_102765	M2_59584	F5_327713	M1_139174	F3_220882	F1_213254	F4_27373	M1_233810	F2_100949	F5_70713	M3_95051
g__Prevotella;s__Prevotella veroralis	k__Bacteria;p__Bacteroidetes;c__Bacteroidia;o__Bacteroidales;f__Prevotellaceae;g__Prevotella;s__Prevotella veroralis	12	F4_131483	F4_168432	F4_134277	M1_291283	F2_18458	M2_175925	F1_238787	M2_262888	F5_11187	F5_30955	M1_171403	F4_211165
g__Prevotella;s__[Hallella] seregens	k__Bacteria;p__Bacteroidetes;c__Bacteroidia;o__Bacteroidales;f__Prevotellaceae;g__Prevotella;s__[Hallella] seregens	16	F1_272526	F1_233603	F1_294187	M1_186520	F5_110124	F1_83585	M1_154564	F4_10103	F1_154418	M1_281232	F4_74541	M2_230381	F4_52702	M4_190018	M5_67474	F4_168467
g__Prevotellamassilia;s__Prevotellamassilia timonensis	k__Bacteria;p__Bacteroidetes;c__Bacteroidia;o__Bacteroidales;f__Prevotellaceae;g__Prevotellamassilia;s__Prevotellamassilia timonensis	125	M2_176863	M1_219487	M1_271743	M1_189233	F1_10109	F1_307443	F3_57922	M1_51567	M1_204738	M3_179153	F2_120836	F1_248282	M1_371564	M2_189607	M4_300438	M2_288753	F4_232726	F4_17713	F2_208082	F1_85449	M3_232665	M1_197920	F1_250158	F2_85360	F5_163237	M4_165039	M3_248296	F1_267413	F2_214089	M5_274131	M1_22852	F2_62869	M1_196916	M1_387378	F2_166462	F3_219471	M4_7723	F1_267412	M1_391493	M5_320222	F4_202012	F4_13315	F2_116296	M1_314736	F1_250162	M4_336042	F1_262402
g__Unclassified;s__Prevotellaceae bacterium HUN156	k__Bacteria;p__Bacteroidetes;c__Bacteroidia;o__Bacteroidales;f__Prevotellaceae;g__Unclassified;s__Prevotellaceae bacterium HUN156	44	F3_201254	F4_143028	F4_297388	M1_168220	M1_155365	F1_218189	M1_199756	M4_113081	M1_156534	F5_282522	M4_200758	F4_268766	F2_55966	F2_2314	F5_304617	F1_315201	M2_205479	F4_362065	F5_283723	M4_338758	M5_277702	F4_11521	F4_199468	M4_345696	F5_6176	F4_298401	F4_279895	F3_184119	F3_131106	F4_268777	F4_61380	M1_336089	F1_108850	M2_292033	M5_354925	F1_333372	F4_227174	M4_271210	F4_212258	F5_305178	M5_187823	F2_128440	M2_74479	M5_29802
g__Unclassified;s__Prevotellaceae bacterium KH2P17	k__Bacteria;p__Bacteroidetes;c__Bacteroidia;o__Bacteroidales;f__Prevotellaceae;g__Unclassified;s__Prevotellaceae bacterium KH2P17	2	M4_329521	M1_336566
g__Unclassified;s__Prevotellaceae bacterium MN60	k__Bacteria;p__Bacteroidetes;c__Bacteroidia;o__Bacteroidales;f__Prevotellaceae;g__Unclassified;s__Prevotellaceae bacterium MN60	51	M1_94068	F2_173283	M1_330096	F3_194414	M4_57900	F5_177976	F4_175962	F2_68810	M1_265364	F4_123682	M2_205480	F3_256025	M4_29029	M1_363910	M2_159830	F4_100692	M1_275001	F2_2311	M3_68814	F4_249886	M2_276425	M4_178740	F4_137026	M2_265279	M1_202476	F4_44322	F4_178452	M1_230911	M1_186769	M2_242633	F5_20698	M1_313026	F4_283029	F5_41930	F4_291796	F4_294405	M4_153454	F5_89941	F4_199476	M4_345580	F4_297041	F4_64356	M4_269713	F2_11506	M2_249402	M1_214490	M1_223810
g__Unclassified;s__Prevotellaceae bacterium Marseille-P2826	k__Bacteria;p__Bacteroidetes;c__Bacteroidia;o__Bacteroidales;f__Prevotellaceae;g__Unclassified;s__Prevotellaceae bacterium Marseille-P2826	17	M3_218769	M1_312428	M1_270459	M1_283452	M3_163776	F1_15649	M1_168855	F5_246674	F4_132034	M2_308696	M1_310573	M1_186052	F1_243387	M1_270458	F2_132169	F1_3419	M1_316346
g__Alistipes;s__Alistipes finegoldii	k__Bacteria;p__Bacteroidetes;c__Bacteroidia;o__Bacteroidales;f__Rikenellaceae;g__Alistipes;s__Alistipes finegoldii	221	M4_107631	F3_177628	F2_74549	M2_258497	F3_305867	M5_309915	F3_186501	M2_87849	M2_64633	M5_226003	F5_318259	F4_275826	F1_5758	F2_161631	F1_291232	F5_170319	M1_288098	F1_112700	F3_209311	F1_298702	M1_239844	M4_356668	M1_87278	F1_196310	F3_321227	M2_308020	M2_304660	F3_280862	F3_175435	F4_293433	F2_20885	F3_225411	F5_251609	M1_244769	F3_220282	F3_183011	F2_4491	F4_658	F4_192163	M2_84928	F4_131128	M2_218871	F5_358723	F1_199462	F1_263719	M1_156197	F3_108826
g__Alistipes;s__Alistipes finegoldii CAG:68	k__Bacteria;p__Bacteroidetes;c__Bacteroidia;o__Bacteroidales;f__Rikenellaceae;g__Alistipes;s__Alistipes finegoldii CAG:68	11	F3_116851	F5_156042	F4_300130	F5_258696	F5_167875	F4_67837	F4_159726	M4_182331	M2_254935	F4_174280	F5_273228
g__Alistipes;s__Alistipes ihumii	k__Bacteria;p__Bacteroidetes;c__Bacteroidia;o__Bacteroidales;f__Rikenellaceae;g__Alistipes;s__Alistipes ihumii	563	F3_282343	F3_167337	F1_22018	F3_143111	F2_102452	F1_64622	F4_188341	F3_293868	M4_100327	F5_118308	F3_132371	M1_234301	F3_189868	F1_215684	F3_117361	M5_270751	M2_282733	F2_213199	M4_68545	F3_182124	F3_91894	F3_160966	F2_215470	F3_94949	M4_5873	F3_194616	F3_164426	F5_74635	F3_135406	M5_292185	M4_51142	F3_290658	F2_8514	F3_96736	F3_274479	M2_205941	M5_292183	M4_161510	F4_248969	F3_185256	F3_179543	F4_67891	M3_117876	F3_283633	F3_286544	F1_308362	F5_304952
g__Alistipes;s__Alistipes indistinctus	k__Bacteria;p__Bacteroidetes;c__Bacteroidia;o__Bacteroidales;f__Rikenellaceae;g__Alistipes;s__Alistipes indistinctus	261	F3_192935	F3_203874	M5_228958	F1_128936	F5_341987	M4_312329	F3_83376	F3_139472	M1_259649	F1_125763	F4_356352	F5_205994	F1_83614	M2_135946	M5_264696	F3_235228	F2_103760	F3_277161	F4_232070	F4_110158	F1_121830	M4_309481	M4_150130	F3_113713	F5_309336	M5_138820	F3_285849	M4_76654	M4_165425	F1_216672	F5_301744	M4_170850	F3_173980	M1_393112	M5_345506	F5_240487	F5_110992	M4_241628	F3_163053	M2_230778	F3_211462	F3_177478	M5_154892	M4_291494	F2_130842	F3_190077	M3_109216
g__Alistipes;s__Alistipes inops	k__Bacteria;p__Bacteroidetes;c__Bacteroidia;o__Bacteroidales;f__Rikenellaceae;g__Alistipes;s__Alistipes inops	10	M3_84188	F1_141939	F3_223205	F3_239155	M1_336585	F3_247080	F3_231846	F3_253793	F5_88732	F3_203585
g__Alistipes;s__Alistipes obesi	k__Bacteria;p__Bacteroidetes;c__Bacteroidia;o__Bacteroidales;f__Rikenellaceae;g__Alistipes;s__Alistipes obesi	321	F4_304065	M5_322935	F3_139690	M4_356994	M4_83687	M1_350717	F1_304820	M1_50288	F3_147198	F3_121690	F4_149270	F3_281765	F1_339459	F4_25399	F3_193579	F3_224210	M4_288539	F3_129630	M2_211929	M1_180458	F3_88268	M2_121088	F5_207352	M1_86263	F1_308153	M4_157366	F1_16093	M4_297125	M4_204612	F1_153023	F4_201240	M4_159643	M1_309660	F3_316912	F4_48508	F2_232998	F1_171884	F3_154058	M5_292192	F4_125054	F3_313011	F3_18922	F3_18885	F5_357604	F3_179667	F5_280504	M4_107830
g__Alistipes;s__Alistipes onderdonkii	k__Bacteria;p__Bacteroidetes;c__Bacteroidia;o__Bacteroidales;f__Rikenellaceae;g__Alistipes;s__Alistipes onderdonkii	70	M5_91658	F4_171546	F3_277482	F4_152917	F2_213704	F5_279020	F1_284079	F2_210526	M1_230617	F1_245815	F4_46641	F1_21280	F2_26707	M2_40416	F3_295778	M4_259684	F2_129395	F5_68465	M1_379483	M1_310503	M2_65379	F2_124841	F1_284080	F2_67937	M1_5200	M5_11207	M1_297888	F1_305863	F1_170721	F4_252623	M5_235077	F3_215161	M1_314726	M1_311752	F4_224211	M2_261810	F5_377493	M1_219470	M2_65378	F1_140088	M1_155758	M4_216389	F3_263123	M2_8461	M1_208353	M1_123240	F1_273094
g__Alistipes;s__Alistipes putredinis	k__Bacteria;p__Bacteroidetes;c__Bacteroidia;o__Bacteroidales;f__Rikenellaceae;g__Alistipes;s__Alistipes putredinis	527	F1_270418	F3_309513	M4_101026	M2_193146	M2_72365	F4_123429	M2_213672	F2_39011	M2_205174	M1_78629	F5_304520	M2_189909	M2_311338	F1_267718	M2_152779	F3_206937	F3_175251	M2_213669	M2_183280	M2_155693	F4_55316	M2_260899	M2_62132	M2_314807	F3_206940	F5_174169	M4_292732	F4_6422	M2_80794	F4_231502	M2_328362	M2_225294	F1_248795	M2_299518	F3_316153	M2_313302	F5_275535	M5_108565	M2_109698	F2_213989	M2_112356	F2_39035	M2_138331	M2_213006	F2_197435	F1_965	F4_292512
g__Alistipes;s__Alistipes putredinis CAG:67	k__Bacteria;p__Bacteroidetes;c__Bacteroidia;o__Bacteroidales;f__Rikenellaceae;g__Alistipes;s__Alistipes putredinis CAG:67	67	F2_15801	M2_292719	M2_294911	M5_59375	M5_208212	F5_338870	M1_343443	F4_340910	M2_143010	M2_200430	F2_105121	M4_128645	M4_206224	M4_91929	M2_130557	M2_224643	M2_138593	M4_310396	M4_21861	M2_301559	F5_156163	F3_167351	F3_206862	F5_59877	M4_91258	F1_119549	F5_156162	M2_212376	M2_207755	M5_125731	M2_147454	F5_156164	M2_200980	M2_135517	M5_4423	M2_298006	F5_285409	F1_208390	F3_193773	M2_299121	M1_337258	F3_108206	F5_150022	F2_175775	F2_41093	F5_156161	F1_113273
g__Alistipes;s__Alistipes senegalensis	k__Bacteria;p__Bacteroidetes;c__Bacteroidia;o__Bacteroidales;f__Rikenellaceae;g__Alistipes;s__Alistipes senegalensis	509	M4_260398	F5_71787	F1_179410	F2_185636	F4_353056	M1_152633	F2_57886	F1_119021	F4_314647	F1_69634	M2_11652	F2_143309	F1_196322	F4_47016	F2_257514	M4_245021	F1_264961	M5_275486	M1_213941	F5_378984	F1_196341	F1_48034	F1_234291	F2_169014	F1_248624	F1_21168	F3_251375	F3_172396	F3_193154	F1_196323	M5_183357	M1_258291	F1_188599	F4_343365	M5_107648	F3_221438	F3_187186	F2_265211	F1_5686	F5_158280	F1_372966	F1_127913	F3_279584	F4_302673	F3_231906	F3_244014	F1_113277
g__Alistipes;s__Alistipes shahii	k__Bacteria;p__Bacteroidetes;c__Bacteroidia;o__Bacteroidales;f__Rikenellaceae;g__Alistipes;s__Alistipes shahii	130	F3_103348	M2_182513	F4_159195	M1_156387	M4_238219	F1_43631	F3_315161	F4_323677	F3_161000	F4_234759	M2_238508	M1_289704	F4_256884	F3_50555	F1_367357	F3_29259	F3_103129	F4_119509	F3_103361	F4_250075	F1_265866	F1_379825	M4_125531	M2_121970	F1_170039	F4_355802	F1_250382	F3_106541	F1_285780	F1_218992	F1_102633	M1_291238	F4_119511	M2_346771	M1_292702	M2_169959	F1_154794	F3_103353	F4_143365	F1_326521	F1_148751	F3_250629	F4_244188	M1_218305	F4_129705	F1_373268	M5_353503
g__Alistipes;s__Alistipes sp. 56_11	k__Bacteria;p__Bacteroidetes;c__Bacteroidia;o__Bacteroidales;f__Rikenellaceae;g__Alistipes;s__Alistipes sp. 56_11	48	F3_251490	F4_256374	F4_255606	F1_119284	F3_232522	F5_252341	F3_58078	F4_119109	M2_160671	F4_119110	F1_96633	M1_285416	F4_276714	F4_43058	F3_82005	M2_271321	F3_93673	F1_348564	F3_128449	F4_256373	F3_238162	F4_238450	F4_310955	F3_200071	F5_222290	F5_122273	F3_260487	M4_222551	F3_259723	F3_314539	F4_238451	M2_286145	F4_264262	M5_218648	F5_284264	F5_124837	M5_246632	F5_275482	M1_139132	F3_213640	F4_264261	F1_296034	M3_37672	F3_160623	M5_93082	F5_159199	F4_156344
g__Alistipes;s__Alistipes sp. 56_sp_Nov_56_25	k__Bacteria;p__Bacteroidetes;c__Bacteroidia;o__Bacteroidales;f__Rikenellaceae;g__Alistipes;s__Alistipes sp. 56_sp_Nov_56_25	71	F3_91389	F3_263120	F1_41164	M5_148455	F4_286235	F3_68008	F2_202564	F3_67996	F1_86105	F1_21241	F3_67998	F4_242260	F1_170722	F1_67192	M1_117897	M5_211002	F1_231929	F3_231953	F3_190736	F1_376392	F1_255647	F3_68005	F3_22385	M2_336042	F1_286707	F4_36276	F1_42302	F1_148800	F1_154629	F4_167342	F4_196607	F3_217419	F3_79718	F1_122422	M5_21239	M1_377443	M5_275342	F1_212796	F3_194569	F3_68007	F2_175772	M1_345870	F3_65998	F3_87049	F1_119767	M1_347702	M5_281834
g__Alistipes;s__Alistipes sp. 58_9_plus	k__Bacteria;p__Bacteroidetes;c__Bacteroidia;o__Bacteroidales;f__Rikenellaceae;g__Alistipes;s__Alistipes sp. 58_9_plus	454	F4_91327	F4_308245	M1_314609	F4_184250	F4_95885	F4_303066	F4_92180	M4_315063	F4_172370	M5_88105	F4_334296	F4_256472	F4_270987	F4_101187	F4_33488	M4_300726	M4_148642	F4_350410	F4_115556	F4_161696	F4_199942	F4_305366	M5_161568	F4_42007	M1_337147	F4_170402	F4_122583	F4_125822	M5_310494	F4_125821	F4_308506	M4_212500	F4_75958	F4_139082	F4_129898	F4_310200	F4_284093	F5_5267	F4_278136	M5_308791	F4_146640	F4_127264	F4_230701	F4_167364	M5_112687	M5_187699	F4_191599
g__Alistipes;s__Alistipes sp. AL-1	k__Bacteria;p__Bacteroidetes;c__Bacteroidia;o__Bacteroidales;f__Rikenellaceae;g__Alistipes;s__Alistipes sp. AL-1	87	F3_112274	F3_251519	F3_258154	F3_112287	F3_74428	F3_52297	F3_321306	F3_1478	F3_247763	F1_326176	M2_20355	F4_300137	F1_306932	F3_34052	F3_152851	F3_34048	F2_128482	F3_258159	F3_321304	F3_34046	F3_112295	F3_52296	M1_309582	F3_112291	F3_188678	F3_52292	F3_112282	F3_258160	F3_34043	F3_200298	F2_147164	F4_49849	M4_112722	F1_229083	F3_198295	F3_187845	F3_34042	F3_52293	F1_157039	F3_112289	F4_8818	F1_299949	F3_112279	M1_362249	M3_40426	F3_321305	F4_288044
g__Alistipes;s__Alistipes sp. An116	k__Bacteria;p__Bacteroidetes;c__Bacteroidia;o__Bacteroidales;f__Rikenellaceae;g__Alistipes;s__Alistipes sp. An116	700	F4_17743	F3_53011	F1_285298	F3_312036	F4_277868	F3_59902	F3_74736	F1_101780	F3_103768	F3_94401	F3_127597	F3_164633	F3_114928	F3_51704	M5_163184	F4_28946	F3_50517	F4_208124	F3_149664	F1_108042	M1_287572	F3_57141	F3_51736	M1_294322	F3_20852	F5_35748	F1_231842	F3_173722	F1_293066	F3_246345	F1_109331	M5_205059	F1_299542	F3_64267	M1_301347	F1_271577	F1_304803	F3_7023	F3_50526	F1_229353	F3_144102	F3_159214	F3_86575	F3_94388	F3_62597	F1_264236	F3_96322
g__Alistipes;s__Alistipes sp. An31A	k__Bacteria;p__Bacteroidetes;c__Bacteroidia;o__Bacteroidales;f__Rikenellaceae;g__Alistipes;s__Alistipes sp. An31A	3641	F1_294004	F2_113912	F5_114979	F1_214948	F5_240791	F2_136806	F5_222649	M4_144602	F1_370156	F5_289575	F1_759	F5_266363	F1_157170	F5_35687	F1_390900	F5_355548	F4_295045	F5_297929	F4_357229	F5_88846	F5_260102	F5_207689	F5_186344	F5_302390	F1_282782	F5_284722	F5_155417	F1_298947	M3_133630	F5_374157	F1_130783	F5_362624	F5_370415	F1_180690	M5_195145	F5_274715	F1_160989	F2_18252	F2_15732	F4_289850	F2_15844	F1_297828	F5_239381	M2_255233	F1_118985	F3_191856	F2_16547
g__Alistipes;s__Alistipes sp. An54	k__Bacteria;p__Bacteroidetes;c__Bacteroidia;o__Bacteroidales;f__Rikenellaceae;g__Alistipes;s__Alistipes sp. An54	805	F3_48942	M2_285063	F3_20841	F2_177759	F3_77338	F4_291287	F3_15101	F3_176242	F3_52949	F3_74723	F1_197101	F1_240220	M4_90279	F3_52776	F3_54981	F3_28011	F3_13708	F1_330359	F1_378948	F3_54863	F4_99186	F3_51707	F3_48918	F3_6303	F3_285561	F3_29293	F3_275893	F3_79756	F3_46256	F5_320608	F3_103770	F3_86324	M5_331023	F1_285194	M5_101496	F3_86562	F3_50494	M4_2474	F3_54953	F3_318416	F3_2859	M4_349408	F3_59625	F4_271307	F3_52770	F1_378947	F3_52998
g__Alistipes;s__Alistipes sp. An66	k__Bacteria;p__Bacteroidetes;c__Bacteroidia;o__Bacteroidales;f__Rikenellaceae;g__Alistipes;s__Alistipes sp. An66	1715	F1_65415	F1_313982	F1_146136	F4_25499	F2_192619	F4_174246	F1_133817	F1_352121	F4_253563	F4_153319	F4_209178	M1_174365	F4_220026	F3_142627	F1_197440	F1_267970	F2_166792	F1_268253	F4_248135	M1_163887	F3_68000	F1_206905	F1_108335	M4_61613	F4_266488	M4_191811	F5_264872	F1_384520	F1_2711	F2_201603	F1_93039	M4_292780	F4_149281	F1_283913	F4_283603	F4_204951	F4_216751	F2_192028	F5_296942	M4_190161	F3_294389	F4_172602	F4_123050	F1_308121	F1_283343	F1_267275	F1_293729
g__Alistipes;s__Alistipes sp. CAG:157	k__Bacteria;p__Bacteroidetes;c__Bacteroidia;o__Bacteroidales;f__Rikenellaceae;g__Alistipes;s__Alistipes sp. CAG:157	146	F5_280130	M1_4735	M4_323736	F3_247862	F3_214269	F5_379912	F3_253290	F3_257883	F3_320414	F3_142220	F3_167460	F4_300458	F3_218858	F3_265764	F3_166079	F3_235312	F3_152101	F3_211574	M3_254717	F3_319342	F5_301197	F3_183613	F3_163900	F3_128451	F3_89118	F3_247079	F5_363596	F5_131598	F5_178063	F3_253792	F5_287066	F3_238387	F3_165208	M3_241755	F3_124255	F4_167181	F3_197653	F4_240476	F3_256561	F3_238000	M5_34580	F3_198038	F5_237884	F5_190470	F4_354419	F4_164933	F3_239175
g__Alistipes;s__Alistipes sp. CAG:268	k__Bacteria;p__Bacteroidetes;c__Bacteroidia;o__Bacteroidales;f__Rikenellaceae;g__Alistipes;s__Alistipes sp. CAG:268	1819	F1_33327	M2_38733	M4_322002	F4_102392	F1_148823	F1_60685	F1_21263	F3_78669	F5_135759	F4_107381	F1_21325	F3_287070	F4_112686	F1_83605	F3_281013	M2_69688	F1_21293	F1_43651	F3_225698	M2_180762	F2_93798	F1_287962	F1_83603	F2_107219	M5_369406	M4_303975	F3_96927	F2_150377	F1_148739	F3_248093	F1_249798	F1_5688	F5_240429	F1_122387	M4_248802	F1_232049	F1_100629	M1_178188	F5_380159	M1_167010	F1_33209	F5_141793	F1_308136	F1_41217	F3_216953	F5_213479	F3_96127
g__Alistipes;s__Alistipes sp. CAG:29	k__Bacteria;p__Bacteroidetes;c__Bacteroidia;o__Bacteroidales;f__Rikenellaceae;g__Alistipes;s__Alistipes sp. CAG:29	52	F3_298533	M1_172453	F4_296244	F3_199385	F3_272044	F3_273897	M4_274840	M5_143160	F1_43598	F1_250934	F1_62946	F3_249453	F3_298532	F3_111370	F3_297751	F4_360484	M3_20505	M1_248770	F4_135748	F3_284525	F1_153378	F3_134049	F4_250902	F4_141256	F5_269343	F1_5742	F3_306571	M2_219228	M1_261291	F1_327125	M4_264371	M1_361208	M4_147282	M1_338385	F1_240347	F3_149740	F3_163795	M4_119573	M1_184891	M5_78875	F1_339365	M4_355866	F1_301663	M1_66563	M3_81237	M2_73536	F3_76363
g__Alistipes;s__Alistipes sp. CAG:435	k__Bacteria;p__Bacteroidetes;c__Bacteroidia;o__Bacteroidales;f__Rikenellaceae;g__Alistipes;s__Alistipes sp. CAG:435	872	M1_378309	F4_277098	M1_125013	M1_365665	M1_190794	M1_231368	F5_101644	M1_331673	F2_96171	F3_248212	M4_316445	M1_119725	F5_209871	M1_82504	M5_24378	F4_31785	F1_183201	M4_288974	M1_156065	M1_354628	M1_124841	F4_49958	F3_90590	F5_51587	M1_59595	F4_146397	M1_136166	F3_296936	M4_197732	M1_336668	M1_131366	F3_294241	F4_112610	F4_181799	M1_203263	F5_10729	M1_240775	M1_283513	M5_24367	F1_371976	M1_113544	F1_292218	F4_219389	F2_77975	M4_294378	F5_227847	F5_283797
g__Alistipes;s__Alistipes sp. CAG:514	k__Bacteria;p__Bacteroidetes;c__Bacteroidia;o__Bacteroidales;f__Rikenellaceae;g__Alistipes;s__Alistipes sp. CAG:514	547	F1_241387	F4_151518	F4_72562	M1_203229	M1_106873	F5_10799	F5_290204	M1_185680	F5_24747	F3_103488	F4_76066	F1_96011	M4_81130	M5_185269	F5_24750	F4_204780	M1_81743	F4_8994	F5_369556	F5_9610	M4_298055	F5_135429	F4_173833	F4_329092	M1_163589	F5_252283	F1_310625	F1_245251	M1_230897	M1_81702	F5_28176	F5_370423	F1_188019	M1_133373	M1_288325	M4_322036	F5_368764	M2_165656	F4_176597	F5_254421	F4_170855	M1_185087	M1_191436	M4_164066	F5_9950	F4_212602	M1_156221
g__Alistipes;s__Alistipes sp. CAG:53	k__Bacteria;p__Bacteroidetes;c__Bacteroidia;o__Bacteroidales;f__Rikenellaceae;g__Alistipes;s__Alistipes sp. CAG:53	87	F3_131009	F1_329440	F5_241373	F2_160888	F4_39170	M3_156286	F5_98822	F4_144221	F4_337816	F1_187923	F4_87494	F2_106318	F1_64623	F1_62058	F1_262247	F1_357224	F1_141845	F2_18634	F3_302037	F2_8579	F3_134942	F4_357006	F1_231941	F1_382716	F2_8582	F3_217721	F3_75897	M4_98701	M4_183741	F4_145329	F5_289150	F4_66738	F2_8586	M1_296189	F3_276315	F2_72820	F4_357007	F1_243652	F4_74256	M5_118835	F3_197556	F2_8584	F4_349379	F1_268300	F4_66737	F1_169858	F3_187078
g__Alistipes;s__Alistipes sp. CAG:831	k__Bacteria;p__Bacteroidetes;c__Bacteroidia;o__Bacteroidales;f__Rikenellaceae;g__Alistipes;s__Alistipes sp. CAG:831	11167	F1_2683	F2_34175	F4_338028	F1_372035	F2_137348	M1_366346	F1_4342	F2_174692	M4_134244	M4_10578	F5_45727	M1_306713	F4_346010	F1_43709	F4_23949	M1_327941	F3_96670	M5_184280	M1_195658	M4_50727	F4_140891	F4_270122	F4_201257	F1_46728	F4_691	F1_45042	F2_167566	M5_2605	F5_275514	F1_22494	F1_81142	F1_17098	F1_388812	F4_201256	F1_125760	M4_134241	F4_17270	F4_211607	F1_224061	F1_118430	F2_267340	F5_32879	F5_310483	F1_17099	M4_261610	M1_144403	F1_290536
g__Alistipes;s__Alistipes sp. CHKCI003	k__Bacteria;p__Bacteroidetes;c__Bacteroidia;o__Bacteroidales;f__Rikenellaceae;g__Alistipes;s__Alistipes sp. CHKCI003	1386	F3_206854	F3_25840	F3_56558	F3_66162	F3_25848	F3_56528	F1_277300	F3_207234	F3_100471	M2_142406	F3_18962	M4_232475	F3_1594	F3_66186	F3_292122	F3_233022	M1_258866	F5_251034	F3_1438	F3_320441	F3_1501	M1_129458	F3_105336	F3_100469	F3_137059	F3_108852	M5_300533	M2_36897	M1_265633	F3_1439	F3_1372	F3_2280	F3_41195	F3_56576	F3_2301	F3_2316	F4_264420	M1_195358	F3_119179	F3_18898	F2_191640	F3_60356	F3_2230	F3_2258	F3_2286	F3_25843	M2_79522
g__Alistipes;s__Alistipes sp. HGB5	k__Bacteria;p__Bacteroidetes;c__Bacteroidia;o__Bacteroidales;f__Rikenellaceae;g__Alistipes;s__Alistipes sp. HGB5	57	F2_184533	F4_362188	M5_94306	F1_97223	F3_282176	F5_172985	M4_163184	M5_331204	F4_93376	F3_109774	F1_128872	M1_152888	F1_196301	F3_94585	F5_207116	F3_288324	M2_282085	M1_59310	F3_300185	F4_250491	F3_1445	F1_268198	F4_93377	F2_190201	F1_287638	M2_202629	F3_240073	F3_60379	F2_250019	M1_59309	F1_176532	F1_279406	M1_115077	M1_59311	F2_799	F1_223911	F1_252398	F4_294043	M2_219002	F4_342960	F1_200653	F3_160004	F2_97414	F2_260383	F1_196544	F4_152452	M1_162446
g__Alistipes;s__Alistipes sp. Marseille-P2431	k__Bacteria;p__Bacteroidetes;c__Bacteroidia;o__Bacteroidales;f__Rikenellaceae;g__Alistipes;s__Alistipes sp. Marseille-P2431	295	F4_278723	F3_244887	M3_174425	F3_117055	M1_325139	F3_84403	F1_119036	F1_147298	F1_330507	F4_248009	F1_376393	M5_190207	M4_253322	F3_227561	F1_148792	F3_75809	F2_212038	F4_313203	M1_229517	M1_284225	F2_90898	F1_386427	F2_121035	F1_336430	M5_295163	F1_60177	F1_386888	F3_29247	F1_130350	F1_255569	F3_270744	F3_253092	F2_210602	F1_231918	F5_113236	F3_90933	F1_219502	M3_173884	F1_216874	M1_235412	F2_211447	F4_346662	F1_140961	F1_302008	F1_388055	F2_210506	F5_90152
g__Alistipes;s__Alistipes sp. ZOR0009	k__Bacteria;p__Bacteroidetes;c__Bacteroidia;o__Bacteroidales;f__Rikenellaceae;g__Alistipes;s__Alistipes sp. ZOR0009	47	M3_6539	M3_48410	F1_312031	F3_154044	F3_154054	F3_7089	F1_25883	F1_132020	F3_301263	F1_158094	F3_272742	F1_312030	F2_20970	F1_307052	F1_172968	F4_203021	F3_5770	F5_195807	F1_312087	F5_117337	F5_308745	F1_312024	M2_256620	F3_187943	F5_309520	M3_6546	F4_112499	F3_320319	F3_320320	F4_315560	F3_154052	F1_84059	F2_239514	M2_269824	M1_177834	M2_261060	F4_346925	F5_193733	M3_6547	F4_272137	M3_190156	M2_49001	F4_291184	M2_136891	F1_263193	F1_312017	F3_154051
g__Alistipes;s__Alistipes timonensis	k__Bacteria;p__Bacteroidetes;c__Bacteroidia;o__Bacteroidales;f__Rikenellaceae;g__Alistipes;s__Alistipes timonensis	269	F4_28767	F4_159198	F3_226732	M5_308537	F1_21181	F4_233536	F2_213454	F1_293117	F1_21240	F4_119942	F1_253832	F1_122455	M2_87244	F3_246832	F1_122395	F3_249809	F5_336312	M5_35494	M1_177639	F3_232057	F1_30225	F2_123857	M5_117413	M4_218911	F2_105025	F4_322064	F1_122368	M4_184785	F4_199152	M1_343854	F1_263409	F4_275340	F3_139467	F3_177469	F1_303938	F4_175760	M5_46969	F1_21194	F1_100635	F1_345946	F1_21212	F1_64181	F4_131789	F5_174451	M1_228723	F1_377515	F1_321706
g__Millionella;s__Millionella massiliensis	k__Bacteria;p__Bacteroidetes;c__Bacteroidia;o__Bacteroidales;f__Rikenellaceae;g__Millionella;s__Millionella massiliensis	330	M3_207901	F5_183427	F3_168417	M1_92148	F3_151270	F5_267579	F4_298977	F3_170432	F1_248915	M5_377906	M2_289880	F1_96470	M1_206667	F3_203339	F4_107484	M2_167181	F3_152995	F1_135202	F3_141836	M2_171310	F4_140901	F4_90026	M4_284889	F2_99886	F3_152172	F3_248343	F1_335880	F1_313059	F4_265715	F4_332518	F5_267778	F3_274385	M3_94428	M2_207402	F5_119502	F1_93945	M1_151961	M1_39997	F1_134804	F1_306507	F5_198799	M3_137145	F1_223146	F4_356075	F3_282396	F1_133796	F3_140448
g__Mucinivorans;s__Mucinivorans hirudinis	k__Bacteria;p__Bacteroidetes;c__Bacteroidia;o__Bacteroidales;f__Rikenellaceae;g__Mucinivorans;s__Mucinivorans hirudinis	76	M2_78367	M1_276678	M4_192567	F1_191332	F5_238266	M2_289885	F4_303059	F3_256554	M5_19403	F3_257461	F1_39379	M2_13242	F4_74897	F4_121064	M3_191675	F1_312949	F1_261826	F5_97449	M2_230008	F2_209589	M2_289207	M5_95536	F4_216100	F4_30325	M2_343880	F4_226518	F1_148263	M1_293692	F3_127592	F4_349383	F1_300541	M1_15429	F5_343613	M3_166319	F3_319988	M4_240741	M4_31162	M5_311594	F3_259856	F1_135528	M3_166320	F5_359907	F4_114391	F4_307578	F1_39378	M4_100963	M2_203312
g__Rikenella;s__Rikenella microfusus	k__Bacteria;p__Bacteroidetes;c__Bacteroidia;o__Bacteroidales;f__Rikenellaceae;g__Rikenella;s__Rikenella microfusus	254	F1_22017	F4_12896	M2_13958	F1_271215	F3_214665	F4_194566	M1_171991	F3_149527	F5_148484	F1_88771	F5_309541	F1_96960	F5_137435	F3_129395	M1_94380	M5_297726	M4_115181	F2_240005	F1_343028	F3_169675	F5_82080	F5_309547	M1_146997	M1_47183	F5_309544	F1_345965	F1_388930	F1_319372	F4_12894	M1_103211	F1_120521	F5_188084	F1_250359	F5_209310	M4_177680	M5_149419	M4_267276	F4_12899	F1_359138	F3_78897	F3_148758	F3_284126	F5_369954	M1_244390	F5_26909	M4_318748	F1_146931
g__Tidjanibacter;s__Tidjanibacter massiliensis	k__Bacteria;p__Bacteroidetes;c__Bacteroidia;o__Bacteroidales;f__Rikenellaceae;g__Tidjanibacter;s__Tidjanibacter massiliensis	39	F5_51617	F4_204015	M4_98938	F5_164141	F5_146977	M5_328875	F1_173465	F4_183313	F3_187340	F3_97220	F1_381691	F3_315750	M2_347487	M5_166734	F4_118589	M5_295380	F1_115459	F1_60911	F4_47933	F1_132236	F2_160378	M2_226908	F3_315574	M5_239962	F3_207288	F1_112836	F4_276614	M1_118358	F1_254165	F3_189569	F1_148256	M5_54283	M2_265494	F3_93663	F1_296311	M2_347393	F2_149415	F2_192490	F2_149414
g__Parabacteroides;s__Parabacteroides chartae	k__Bacteria;p__Bacteroidetes;c__Bacteroidia;o__Bacteroidales;f__Tannerellaceae;g__Parabacteroides;s__Parabacteroides chartae	40	F5_79370	F3_5804	F4_362738	M3_166078	F2_164244	F4_362736	F3_244338	M5_84402	M2_222785	F4_116960	M3_254715	F4_362732	M2_222784	M5_258282	M5_22429	M5_350769	F1_370303	F4_8287	M3_197407	F4_122281	M2_329015	F4_347745	F5_7894	F4_362733	F5_329044	M5_255319	M5_207800	F4_361104	M5_269526	M5_336631	F3_108256	F3_206225	M5_330381	M4_62813	F5_285841	M5_336805	M1_309373	M3_104490	F5_168099	F5_126345
g__Parabacteroides;s__Parabacteroides chinchillae	k__Bacteria;p__Bacteroidetes;c__Bacteroidia;o__Bacteroidales;f__Tannerellaceae;g__Parabacteroides;s__Parabacteroides chinchillae	100	F3_169910	F4_116245	M3_19834	F3_254459	M1_293762	M1_89824	M4_348693	F5_131876	M3_223937	M5_216650	F1_194001	F4_351242	F4_187942	F5_113316	F3_54539	M2_352115	M1_30151	F3_4831	F2_190874	F4_157168	F4_337278	M3_28303	M2_247584	M5_135818	F4_292728	M5_90188	M2_273647	M1_218368	M5_201738	F1_312246	M4_253959	M2_264122	F4_189537	M3_19833	M1_383697	F4_194242	F4_45627	F1_327061	M3_171811	M3_173355	F2_38485	F4_187943	M3_239422	M5_119863	M1_38656	M3_201037	M2_17428
g__Parabacteroides;s__Parabacteroides distasonis	k__Bacteria;p__Bacteroidetes;c__Bacteroidia;o__Bacteroidales;f__Tannerellaceae;g__Parabacteroides;s__Parabacteroides distasonis	962	F1_272218	M5_270816	F1_359634	F5_277781	F2_264707	F2_118460	F4_38579	F1_388425	M4_76541	F1_265458	M5_357789	M3_95692	F3_224534	F4_89751	F3_237651	M5_252801	M2_23734	F3_97133	M5_65157	F4_329321	M4_353693	M1_390926	F2_266767	F3_310120	F2_38418	M1_484	M1_307804	F3_53926	F1_250673	F5_297084	M5_273864	M2_239509	M2_307084	F2_42851	F1_370946	F4_143970	M1_200788	M1_51620	M1_486	M2_211910	M1_307101	F3_322662	M5_348789	M2_311638	M1_18644	F2_125457	M1_32799
g__Parabacteroides;s__Parabacteroides goldsteinii	k__Bacteria;p__Bacteroidetes;c__Bacteroidia;o__Bacteroidales;f__Tannerellaceae;g__Parabacteroides;s__Parabacteroides goldsteinii	314	F2_242638	F4_98085	M5_374978	M2_204498	F4_274709	M2_146512	M4_305860	F3_254464	F4_183680	F1_159074	F3_107084	F1_216011	M1_296290	F4_266727	M1_310962	F5_90982	F4_345243	M2_68861	M2_323404	M3_45081	M1_222312	F4_163900	M3_146438	M4_145775	M2_331303	M3_213789	M3_200318	F2_31398	F1_169538	F4_238600	F4_183654	M1_300187	F3_271125	M5_384060	M3_56131	F3_84501	F1_24827	F2_179935	M4_63100	F4_218894	M4_222685	F1_60665	F4_23368	F5_255354	M2_146513	M2_153766	F4_274708
g__Parabacteroides;s__Parabacteroides gordonii	k__Bacteria;p__Bacteroidetes;c__Bacteroidia;o__Bacteroidales;f__Tannerellaceae;g__Parabacteroides;s__Parabacteroides gordonii	182	M1_18062	F5_289565	F5_125842	F4_152076	M1_240728	M2_253527	F4_283694	M1_228192	F1_135273	F3_57921	M1_35309	F4_38603	M5_244181	M5_292973	M1_147731	M1_207181	F5_250553	F5_269178	F3_218062	F3_36486	F1_234071	F5_6162	F4_152074	F4_280347	M3_254751	F5_171427	M5_193695	M2_130663	M5_265147	F5_146217	F3_323204	F2_126580	F1_388356	M2_190709	F1_361841	M5_345052	F3_57919	M2_338176	F5_187950	F3_29368	F3_23362	M2_89216	F4_33550	F5_33013	M3_67289	M2_180233	M5_127560
g__Parabacteroides;s__Parabacteroides johnsonii	k__Bacteria;p__Bacteroidetes;c__Bacteroidia;o__Bacteroidales;f__Tannerellaceae;g__Parabacteroides;s__Parabacteroides johnsonii	391	M1_287715	M5_186017	F1_94417	M2_182067	F3_7725	F4_326778	M2_140372	M1_324440	M3_104906	F5_21923	F4_361411	M5_144238	F5_322208	F1_4935	F5_290253	F2_74029	M4_20666	M1_326141	M1_244046	F1_356003	F4_112245	F3_152375	M1_332883	M3_102895	F2_17404	F5_368248	F2_17434	M1_161059	M2_221647	M4_306990	M5_271432	M1_386516	M3_117310	F3_227552	M5_343833	M3_235523	F1_84689	F4_361412	M2_166778	M3_194698	F4_96483	F3_134089	F2_243461	M5_298168	F3_187795	F3_49435	M3_39079
g__Parabacteroides;s__Parabacteroides johnsonii CAG:246	k__Bacteria;p__Bacteroidetes;c__Bacteroidia;o__Bacteroidales;f__Tannerellaceae;g__Parabacteroides;s__Parabacteroides johnsonii CAG:246	5	F4_261053	M5_333130	F3_215511	F1_294278	M2_182019
g__Parabacteroides;s__Parabacteroides merdae	k__Bacteria;p__Bacteroidetes;c__Bacteroidia;o__Bacteroidales;f__Tannerellaceae;g__Parabacteroides;s__Parabacteroides merdae	320	M1_289014	F1_380519	M5_133889	M5_254423	F4_223907	M1_378596	F3_266829	M5_372230	M2_286189	M4_176236	M3_68772	M5_262703	F4_25415	M5_306537	M3_91968	M4_58179	F1_265018	F1_213535	F3_167054	F1_318017	F1_48427	M1_289563	M2_235697	F2_58590	F1_320964	F1_191576	F3_105415	M4_322366	F3_286610	F3_91331	M1_62989	M3_154181	M3_256778	M4_145806	M4_225763	M4_36853	F4_346886	F3_107078	M4_359787	M5_146763	M3_36782	M5_104872	M1_233454	M2_252945	F2_201323	M3_257867	M1_223996
g__Parabacteroides;s__Parabacteroides merdae CAG:48	k__Bacteria;p__Bacteroidetes;c__Bacteroidia;o__Bacteroidales;f__Tannerellaceae;g__Parabacteroides;s__Parabacteroides merdae CAG:48	16	M5_2453	F5_218165	M1_297356	M2_29609	M4_275475	M4_346932	F1_53982	F4_24945	M2_87954	M4_174244	F1_306041	M2_307781	M3_252944	F5_231033	M3_118152	F3_50538
g__Parabacteroides;s__Parabacteroides sp. 20_3	k__Bacteria;p__Bacteroidetes;c__Bacteroidia;o__Bacteroidales;f__Tannerellaceae;g__Parabacteroides;s__Parabacteroides sp. 20_3	16	M2_153731	F5_67096	M4_187742	M2_283620	F1_359437	F1_140278	M4_320716	F2_115301	M2_283619	M1_99296	F4_34276	F3_129734	F4_220687	F1_207012	F3_254974	F1_80366
g__Parabacteroides;s__Parabacteroides sp. 2_1_7	k__Bacteria;p__Bacteroidetes;c__Bacteroidia;o__Bacteroidales;f__Tannerellaceae;g__Parabacteroides;s__Parabacteroides sp. 2_1_7	3	F3_284168	F3_182827	F1_288035
g__Parabacteroides;s__Parabacteroides sp. ASF519	k__Bacteria;p__Bacteroidetes;c__Bacteroidia;o__Bacteroidales;f__Tannerellaceae;g__Parabacteroides;s__Parabacteroides sp. ASF519	1	F2_172243
g__Parabacteroides;s__Parabacteroides sp. An277	k__Bacteria;p__Bacteroidetes;c__Bacteroidia;o__Bacteroidales;f__Tannerellaceae;g__Parabacteroides;s__Parabacteroides sp. An277	5049	M2_288303	F1_139873	F3_87496	M5_21336	F4_108705	F4_270702	M2_266293	F2_6048	M1_272622	M5_26392	F5_156084	F4_136048	M2_137753	M2_203249	F3_7087	M5_121394	M5_385388	M2_282517	M2_111434	F4_110772	M3_149380	M5_299977	F3_300386	M5_298412	M2_347798	M3_95385	F5_142008	F3_268546	M5_334475	F2_127324	M5_100293	M2_201676	M2_8827	M2_276268	M1_312723	M2_26063	M3_210587	M2_330405	M1_227027	M5_298402	M2_203496	M2_26827	M5_106974	M2_28619	F3_50085	F4_30216	M2_148459
g__Parabacteroides;s__Parabacteroides sp. CAG:2	k__Bacteria;p__Bacteroidetes;c__Bacteroidia;o__Bacteroidales;f__Tannerellaceae;g__Parabacteroides;s__Parabacteroides sp. CAG:2	51	M5_282945	M5_151640	M2_147669	F5_166299	F5_90658	M5_268519	M5_297211	F3_303561	M5_282946	M1_287286	F5_300323	M5_126241	F1_67606	M5_144257	M4_350649	M2_88590	M5_383107	M1_287184	M4_213914	F2_96048	M2_111883	M1_268199	M4_197376	M2_28927	M5_357057	M5_244024	M5_126498	F3_286612	F4_340407	M5_113522	M5_282948	M5_334956	M1_246433	M2_14500	F2_263629	M4_266477	M5_260040	F4_343286	M2_324701	M5_4922	F5_53177	F1_123313	F1_347830	M1_179306	M4_277729	M2_28926	F5_90659
g__Parabacteroides;s__Parabacteroides sp. CAG:409	k__Bacteria;p__Bacteroidetes;c__Bacteroidia;o__Bacteroidales;f__Tannerellaceae;g__Parabacteroides;s__Parabacteroides sp. CAG:409	4577	F3_383	F1_101661	M2_321242	M1_95800	M2_312354	F3_50836	F3_319183	M3_92099	F4_9797	F1_276434	F4_42131	F1_108001	F4_111735	F3_49663	F3_19116	F4_70553	M3_234458	F3_86419	F3_101573	F3_267220	M1_314168	F3_107087	M3_165791	F4_254988	M1_183727	F3_87508	F3_62427	M3_142497	F3_11668	F3_114080	M1_376088	F3_79070	F3_8054	F3_50840	F4_42138	M3_251776	F3_55735	F3_34984	F3_146268	F1_102443	M3_119493	F3_87474	F3_45051	F4_292594	F3_458	F4_45601	F1_268318
g__Parabacteroides;s__Parabacteroides sp. CT06	k__Bacteria;p__Bacteroidetes;c__Bacteroidia;o__Bacteroidales;f__Tannerellaceae;g__Parabacteroides;s__Parabacteroides sp. CT06	19	F4_133153	M3_235206	F1_82161	F5_282767	F5_196378	M5_206515	M5_363527	F5_50347	F1_354892	M5_331949	M2_329293	F5_275484	F4_29617	F3_30133	M2_142184	F1_114523	M1_105240	M1_344602	F4_229823
g__Parabacteroides;s__Parabacteroides sp. D13	k__Bacteria;p__Bacteroidetes;c__Bacteroidia;o__Bacteroidales;f__Tannerellaceae;g__Parabacteroides;s__Parabacteroides sp. D13	40	M3_109716	F2_134500	M2_291810	M4_73746	F3_203410	F3_198076	M4_328876	F2_120790	F3_172535	M1_349474	M1_104351	F3_139737	M5_277354	M5_157044	M1_168485	M4_10292	F1_32421	F3_211094	F1_29257	M4_202499	M1_98407	F2_120791	M2_203902	F2_17051	M4_65506	F2_120789	M1_67252	M5_216148	F3_254602	M5_200971	F2_90671	M1_373870	F3_256576	M5_76366	M1_103796	F2_235325	F5_26466	F1_16729	F1_258019	F1_115556
g__Parabacteroides;s__Parabacteroides sp. D26	k__Bacteria;p__Bacteroidetes;c__Bacteroidia;o__Bacteroidales;f__Tannerellaceae;g__Parabacteroides;s__Parabacteroides sp. D26	75	F1_376299	M4_88133	F3_158208	M4_272989	F1_227771	M5_150571	F3_251699	M3_220730	F3_148451	M5_138579	F1_72160	M1_214385	F3_253382	F4_171775	F4_61403	M5_104538	F3_120757	M1_363449	M3_160170	F2_8424	F1_261335	M2_277436	M5_155213	M5_107606	M5_93128	M3_195913	F1_208300	M5_383553	F4_229044	M5_187947	M2_332336	M5_124054	M2_277434	M5_511	M4_160913	F1_385691	M5_189813	F1_108645	F3_148450	F1_93357	M1_193765	F4_61401	M5_353581	F3_261785	F1_51477	F3_214392	M2_233974
g__Parabacteroides;s__Parabacteroides sp. HGS0025	k__Bacteria;p__Bacteroidetes;c__Bacteroidia;o__Bacteroidales;f__Tannerellaceae;g__Parabacteroides;s__Parabacteroides sp. HGS0025	173	M5_369905	F5_72971	F2_140392	M1_146536	F3_15336	F3_266828	M3_33875	M4_160572	F1_356289	F1_348416	F3_252020	M3_136387	F2_152077	F3_36482	F5_233760	F2_7462	F3_36488	M1_205245	M1_321360	F5_144764	F5_88426	M1_355293	F4_252430	M1_211955	F3_186375	M1_69623	M5_277996	M4_112331	F5_29651	F1_380520	M2_194917	M1_178118	F5_361802	F4_237913	M5_136690	F4_111726	M5_119398	M3_252518	M2_312556	M5_297635	M1_123710	M2_173512	F5_281344	M5_153195	M2_19852	M3_156249	F2_29005
g__Parabacteroides;s__Parabacteroides sp. Marseille-P3160	k__Bacteria;p__Bacteroidetes;c__Bacteroidia;o__Bacteroidales;f__Tannerellaceae;g__Parabacteroides;s__Parabacteroides sp. Marseille-P3160	184	M5_287751	M2_16454	F5_265562	M1_257163	M4_217719	F1_242572	M1_62219	F1_167017	M5_328490	M5_223600	M1_265201	M4_210519	M5_224278	F4_76715	M3_98748	F4_135848	M4_148492	F3_66037	F2_180695	M5_346853	M2_101134	F3_236808	F1_123258	F4_140624	M5_189712	F5_275716	F5_342639	M4_168528	M4_301451	F1_206560	M4_256959	M5_165154	M1_363023	F2_116839	F1_379713	M4_133003	M2_102294	F4_260057	M5_139781	M3_127812	F3_219866	M2_38873	M1_370715	F3_131684	M3_227879	M1_251410	F5_360766
g__Parabacteroides;s__Parabacteroides sp. Marseille-P3668	k__Bacteria;p__Bacteroidetes;c__Bacteroidia;o__Bacteroidales;f__Tannerellaceae;g__Parabacteroides;s__Parabacteroides sp. Marseille-P3668	108	F4_219674	M3_117537	F4_139247	M2_288226	F2_162042	M2_261496	F3_215766	F2_162043	M2_64163	F1_374032	M1_337034	F3_226769	F4_48379	F3_211432	M3_26129	F1_112044	M4_17083	M3_174938	F3_9992	F3_197132	M2_228698	F4_183317	M5_210270	M2_226702	F4_183321	F2_162038	F5_316623	F1_23422	M1_86899	F5_243640	F5_104097	F2_238344	F1_124764	F3_267733	M1_275652	F1_334901	M5_220508	M5_378315	F1_68973	M2_244593	M1_260758	M2_195634	F1_109873	F3_320625	F2_245144	F3_161469	M5_208443
g__Parabacteroides;s__Parabacteroides sp. SN4	k__Bacteria;p__Bacteroidetes;c__Bacteroidia;o__Bacteroidales;f__Tannerellaceae;g__Parabacteroides;s__Parabacteroides sp. SN4	535	M5_365960	M1_214014	M2_195241	M1_178809	F4_72871	M3_210126	F5_318003	M2_227360	M2_189021	M1_302857	M4_361330	F1_380095	F3_308428	F1_108323	F2_33828	M5_22956	M3_242046	F4_19066	M1_87332	F5_161567	F5_85262	F1_184327	F4_321852	M2_13281	M3_191717	F3_214346	F1_307310	M4_322630	F4_261212	M2_121883	F4_116953	M1_153558	M1_219708	M4_92180	F3_281464	M5_214746	M3_254431	M1_304347	F2_94218	M2_125407	F1_374146	M2_165984	M3_150200	F4_262062	M5_96111	F3_8062	M1_346969
g__Parabacteroides;s__Parabacteroides sp. YL27	k__Bacteria;p__Bacteroidetes;c__Bacteroidia;o__Bacteroidales;f__Tannerellaceae;g__Parabacteroides;s__Parabacteroides sp. YL27	11	F3_234322	F1_223060	F5_111942	M1_48312	M2_88447	M2_13843	M1_296827	F1_236055	F2_204351	F3_269084	F2_204350
g__Parabacteroides;s__Parabacteroides sp. merdae-related_45_40	k__Bacteria;p__Bacteroidetes;c__Bacteroidia;o__Bacteroidales;f__Tannerellaceae;g__Parabacteroides;s__Parabacteroides sp. merdae-related_45_40	31	M5_383490	F3_307758	M1_281997	M3_252886	M2_197447	F3_98201	M3_35554	M1_219453	M1_364845	F2_196018	F3_115900	F1_101848	F1_228548	F4_210765	M2_301144	M3_186507	M2_219884	F4_24944	F3_28778	M2_14496	M1_276738	F3_28776	M5_212723	M5_242970	F2_186244	M1_276740	M2_188154	M3_127083	F3_309768	M3_92216	M4_242899
g__Parabacteroides;s__Parabacteroides timonensis	k__Bacteria;p__Bacteroidetes;c__Bacteroidia;o__Bacteroidales;f__Tannerellaceae;g__Parabacteroides;s__Parabacteroides timonensis	477	M5_201742	M5_347846	F4_116963	M2_144017	M3_184196	F2_167535	F1_11177	F1_364182	F1_240583	F2_194691	M5_284357	M3_170014	F3_72365	M4_264208	F4_174053	M3_68445	M4_284978	F3_96098	F5_283992	M3_84460	F4_183681	F2_76820	M2_314399	M2_349386	F1_77549	F2_71490	M4_179642	M3_185046	F1_377013	F5_363266	M2_217380	M4_21961	F4_77493	F1_283531	F3_28827	M5_223848	F5_164685	F4_86468	F5_219544	F3_245200	M5_187370	M1_304654	F1_174628	M2_143267	F1_323753	F4_178474	F4_52123
g__Tannerella;s__Tannerella forsythia	k__Bacteria;p__Bacteroidetes;c__Bacteroidia;o__Bacteroidales;f__Tannerellaceae;g__Tannerella;s__Tannerella forsythia	190	F1_204221	M1_283622	F1_343257	M2_117486	F1_7290	M1_135231	M2_185922	F2_204726	F4_45267	M5_341464	F4_65076	M4_312253	M4_158133	M2_279616	M3_127736	F1_128231	F4_266981	M1_266476	F5_236096	F4_225774	F1_194299	M5_205311	M3_246595	M2_17307	F3_197058	M3_197868	F4_26510	F3_294918	F1_50485	M2_286694	M2_344756	F2_79017	M1_77038	M3_172598	F3_190829	F1_73224	F3_126003	M5_317338	F3_239901	M3_209848	F2_22566	M5_363719	M2_207562	F1_272611	F4_253064	M2_240097	M1_338619
g__Tannerella;s__Tannerella sp. 6_1_58FAA_CT1	k__Bacteria;p__Bacteroidetes;c__Bacteroidia;o__Bacteroidales;f__Tannerellaceae;g__Tannerella;s__Tannerella sp. 6_1_58FAA_CT1	556	F4_352599	F3_303096	F1_212476	F2_149483	M2_230017	F3_221593	F3_93145	F5_52129	M2_284776	F4_356534	F3_82586	M2_284656	F3_260731	F3_283573	F3_308319	M3_64755	F3_193501	F4_182047	M4_203596	F2_215094	F3_80779	F3_280157	M5_114273	M5_92423	F2_124968	F4_108969	F3_198941	F3_176086	F3_185365	F3_49724	F3_116196	F3_285854	F3_286865	M2_323262	F1_285051	F3_256972	M2_328223	M1_340782	F5_82598	F3_162950	F3_236256	M1_236457	F4_330424	M5_324972	M2_73215	F3_243823	M2_307124
g__Tannerella;s__Tannerella sp. CAG:118	k__Bacteria;p__Bacteroidetes;c__Bacteroidia;o__Bacteroidales;f__Tannerellaceae;g__Tannerella;s__Tannerella sp. CAG:118	153	M2_160971	M5_339103	M2_12456	F3_60866	F5_357229	M1_173522	M5_271978	F5_148074	F2_139980	M1_42021	F1_69889	M4_107026	F1_170156	F3_199820	M2_44060	F3_168241	F2_208425	F5_347204	M2_191062	F2_190849	F3_139450	M2_284292	M5_129458	F2_166570	M4_154932	F2_191532	F4_258683	F2_53530	F5_25411	F2_202566	F2_49191	M5_95532	F2_224938	F2_208931	F2_84680	F2_264071	M2_136622	M5_374432	M2_284291	M4_23223	F1_199234	F1_72562	M4_22633	M3_116244	F3_271860	M3_228915	M3_182225
g__Tannerella;s__Tannerella sp. CAG:51	k__Bacteria;p__Bacteroidetes;c__Bacteroidia;o__Bacteroidales;f__Tannerellaceae;g__Tannerella;s__Tannerella sp. CAG:51	209	M5_278188	F3_100564	F1_52335	F3_133508	F2_263112	F3_241123	F1_133680	F3_237940	F3_153790	F3_7714	F3_204304	F2_11753	F3_238415	F3_235495	F4_295324	F4_106358	M4_27066	F3_173854	F3_306410	F3_157340	M2_35293	M1_134627	F3_157341	M3_176257	F4_97575	F2_168611	M1_311130	F3_131391	M4_48390	F3_125027	M1_5382	F5_359737	M4_64444	M4_27067	F3_136774	F3_159669	F3_148266	M2_289864	F1_110726	F3_307510	F3_193157	F4_122474	F2_79120	F1_133686	F3_157342	M1_134623	F3_201346
[truncated: 6,070 more rows]
[truncated: 5,000 more columns]

## Sheet: 142species-Eukaryota
species	Detail_Taxonomy	Gene_Num	Gene_IDs
g__Cercospora;s__Cercospora beticola	k__Eukaryota;p__Ascomycota;c__Dothideomycetes;o__Capnodiales;f__Mycosphaerellaceae;g__Cercospora;s__Cercospora beticola	2	F2_96754	F1_109030
[truncated: 141 more rows]

## Sheet: 382species-Viruses
species	Detail_Taxonomy	Gene_Num	Gene_IDs
[truncated: 382 more rows]
[truncated: 585 more columns]
