# Supplementary material for: Metagenomic Analysis Identifies Sex-Related Cecal Microbial Gene Functions and Bacterial Taxa in the Quail
Source: Front Vet Sci. 2021 Oct 1;8:693755. doi: 10.3389/fvets.2021.693755 (PMC8517240; doi:10.3389/fvets.2021.693755)
Supplement: Supplementary file 2 [file Table_2.XLSX]

## Sheet: Unigenes.group.relative.g
genus	M	F
f__Bacteroidaceae;g__Bacteroides	0.254539	0.243482	k__Bacteria;p__Bacteroidetes;c__Bacteroidia;o__Bacteroidales;f__Bacteroidaceae;g__Bacteroides
f__Rikenellaceae;g__Alistipes	0.038176	0.051412	k__Bacteria;p__Bacteroidetes;c__Bacteroidia;o__Bacteroidales;f__Rikenellaceae;g__Alistipes
f__Lachnospiraceae;g__Lachnoclostridium	0.030338	0.023389	k__Bacteria;p__Firmicutes;c__Clostridia;o__Clostridiales;f__Lachnospiraceae;g__Lachnoclostridium
f__Bacteroidaceae;g__Mediterranea	0.044693	0.018022	k__Bacteria;p__Bacteroidetes;c__Bacteroidia;o__Bacteroidales;f__Bacteroidaceae;g__Mediterranea
f__Unclassified;g__Flavonifractor	0.030614	0.021687	k__Bacteria;p__Firmicutes;c__Clostridia;o__Clostridiales;f__Unclassified;g__Flavonifractor
f__Prevotellaceae;g__Prevotella	0.032679	0.028682	k__Bacteria;p__Bacteroidetes;c__Bacteroidia;o__Bacteroidales;f__Prevotellaceae;g__Prevotella
f__Fusobacteriaceae;g__Fusobacterium	0.002998	0.012917	k__Bacteria;p__Fusobacteria;c__Fusobacteriia;o__Fusobacteriales;f__Fusobacteriaceae;g__Fusobacterium
f__Brachyspiraceae;g__Brachyspira	0.002317	0.008561	k__Bacteria;p__Spirochaetes;c__Spirochaetia;o__Brachyspirales;f__Brachyspiraceae;g__Brachyspira
f__Barnesiellaceae;g__Barnesiella	0.0051	0.016932	k__Bacteria;p__Bacteroidetes;c__Bacteroidia;o__Bacteroidales;f__Barnesiellaceae;g__Barnesiella
f__Muribaculaceae;g__Muribaculum	0.005999	0.011758	k__Bacteria;p__Bacteroidetes;c__Bacteroidia;o__Bacteroidales;f__Muribaculaceae;g__Muribaculum
f__Acidaminococcaceae;g__Phascolarctobacterium	0.017552	0.018678	k__Bacteria;p__Firmicutes;c__Negativicutes;o__Acidaminococcales;f__Acidaminococcaceae;g__Phascolarctobacterium
f__Ruminococcaceae;g__Gemmiger	0.013421	0.010201	k__Bacteria;p__Firmicutes;c__Clostridia;o__Clostridiales;f__Ruminococcaceae;g__Gemmiger
f__Campylobacteraceae;g__Campylobacter	0.004013	0.006823	k__Bacteria;p__Proteobacteria;c__Epsilonproteobacteria;o__Campylobacterales;f__Campylobacteraceae;g__Campylobacter
f__Desulfovibrionaceae;g__Desulfovibrio	0.012009	0.012871	k__Bacteria;p__Proteobacteria;c__Deltaproteobacteria;o__Desulfovibrionales;f__Desulfovibrionaceae;g__Desulfovibrio
f__Clostridiaceae;g__Clostridium	0.013307	0.014428	k__Bacteria;p__Firmicutes;c__Clostridia;o__Clostridiales;f__Clostridiaceae;g__Clostridium
f__Tannerellaceae;g__Parabacteroides	0.015302	0.013112	k__Bacteria;p__Bacteroidetes;c__Bacteroidia;o__Bacteroidales;f__Tannerellaceae;g__Parabacteroides
f__Selenomonadaceae;g__Megamonas	0.006539	0.004629	k__Bacteria;p__Firmicutes;c__Negativicutes;o__Selenomonadales;f__Selenomonadaceae;g__Megamonas
f__Unclassified;g__Pseudoflavonifractor	0.010407	0.006867	k__Bacteria;p__Firmicutes;c__Clostridia;o__Clostridiales;f__Unclassified;g__Pseudoflavonifractor
f__Lachnospiraceae;g__Merdimonas	0.002524	0.005776	k__Bacteria;p__Firmicutes;c__Clostridia;o__Clostridiales;f__Lachnospiraceae;g__Merdimonas
f__Deferribacteraceae;g__Mucispirillum	0.00314	0.006057	k__Bacteria;p__Deferribacteres;c__Deferribacteres;o__Deferribacterales;f__Deferribacteraceae;g__Mucispirillum
f__Ruminococcaceae;g__Faecalibacterium	0.007483	0.005852	k__Bacteria;p__Firmicutes;c__Clostridia;o__Clostridiales;f__Ruminococcaceae;g__Faecalibacterium
f__Ruminococcaceae;g__Subdoligranulum	0.003347	0.004888	k__Bacteria;p__Firmicutes;c__Clostridia;o__Clostridiales;f__Ruminococcaceae;g__Subdoligranulum
f__Oscillospiraceae;g__Oscillibacter	0.008196	0.004864	k__Bacteria;p__Firmicutes;c__Clostridia;o__Clostridiales;f__Oscillospiraceae;g__Oscillibacter
f__Succinivibrionaceae;g__Anaerobiospirillum	0.003008	7.7e-05	k__Bacteria;p__Proteobacteria;c__Gammaproteobacteria;o__Aeromonadales;f__Succinivibrionaceae;g__Anaerobiospirillum
f__Spirochaetaceae;g__Treponema	0.002948	0.002746	k__Bacteria;p__Spirochaetes;c__Spirochaetia;o__Spirochaetales;f__Spirochaetaceae;g__Treponema
f__Synergistaceae;g__Cloacibacillus	0.004048	0.004063	k__Bacteria;p__Synergistetes;c__Synergistia;o__Synergistales;f__Synergistaceae;g__Cloacibacillus
f__Lachnospiraceae;g__Blautia	0.004077	0.00498	k__Bacteria;p__Firmicutes;c__Clostridia;o__Clostridiales;f__Lachnospiraceae;g__Blautia
f__Coriobacteriaceae;g__Collinsella	0.003954	0.003677	k__Bacteria;p__Actinobacteria;c__Coriobacteriia;o__Coriobacteriales;f__Coriobacteriaceae;g__Collinsella
f__Odoribacteraceae;g__Butyricimonas	0.00287	0.005233	k__Bacteria;p__Bacteroidetes;c__Bacteroidia;o__Bacteroidales;f__Odoribacteraceae;g__Butyricimonas
f__Methanobacteriaceae;g__Methanobrevibacter	0.001163	0.002362	k__Archaea;p__Euryarchaeota;c__Methanobacteria;o__Methanobacteriales;f__Methanobacteriaceae;g__Methanobrevibacter
f__Prevotellaceae;g__Paraprevotella	0.004471	0.003516	k__Bacteria;p__Bacteroidetes;c__Bacteroidia;o__Bacteroidales;f__Prevotellaceae;g__Paraprevotella
f__Atopobiaceae;g__Olsenella	0.003972	0.00276	k__Bacteria;p__Actinobacteria;c__Coriobacteriia;o__Coriobacteriales;f__Atopobiaceae;g__Olsenella
f__Adenoviridae;g__Aviadenovirus	9.8e-05	0.00119	k__Viruses;p__Unclassified;c__Unclassified;o__Unclassified;f__Adenoviridae;g__Aviadenovirus
f__Eubacteriaceae;g__Eubacterium	0.00367	0.002667	k__Bacteria;p__Firmicutes;c__Clostridia;o__Clostridiales;f__Eubacteriaceae;g__Eubacterium
f__Veillonellaceae;g__Megasphaera	0.002328	0.002788	k__Bacteria;p__Firmicutes;c__Negativicutes;o__Veillonellales;f__Veillonellaceae;g__Megasphaera
f__Clostridiaceae;g__Butyricicoccus	0.003301	0.00243	k__Bacteria;p__Firmicutes;c__Clostridia;o__Clostridiales;f__Clostridiaceae;g__Butyricicoccus
f__Odoribacteraceae;g__Odoribacter	0.003994	0.004812	k__Bacteria;p__Bacteroidetes;c__Bacteroidia;o__Bacteroidales;f__Odoribacteraceae;g__Odoribacter
f__Ruminococcaceae;g__Anaeromassilibacillus	0.002603	0.002346	k__Bacteria;p__Firmicutes;c__Clostridia;o__Clostridiales;f__Ruminococcaceae;g__Anaeromassilibacillus
f__Ruminococcaceae;g__Fournierella	0.002943	0.002419	k__Bacteria;p__Firmicutes;c__Clostridia;o__Clostridiales;f__Ruminococcaceae;g__Fournierella
f__Ruminococcaceae;g__Drancourtella	0.001872	0.002179	k__Bacteria;p__Firmicutes;c__Clostridia;o__Clostridiales;f__Ruminococcaceae;g__Drancourtella
f__Lachnospiraceae;g__Anaerotignum	0.000625	0.001555	k__Bacteria;p__Firmicutes;c__Clostridia;o__Clostridiales;f__Lachnospiraceae;g__Anaerotignum
f__Sutterellaceae;g__Sutterella	0.002705	0.001834	k__Bacteria;p__Proteobacteria;c__Betaproteobacteria;o__Burkholderiales;f__Sutterellaceae;g__Sutterella
f__Veillonellaceae;g__Veillonella	0.001197	0.000987	k__Bacteria;p__Firmicutes;c__Negativicutes;o__Veillonellales;f__Veillonellaceae;g__Veillonella
f__Spirochaetaceae;g__Sphaerochaeta	0.002065	0.001005	k__Bacteria;p__Spirochaetes;c__Spirochaetia;o__Spirochaetales;f__Spirochaetaceae;g__Sphaerochaeta
f__Ruminococcaceae;g__Ruminococcus	0.002318	0.002152	k__Bacteria;p__Firmicutes;c__Clostridia;o__Clostridiales;f__Ruminococcaceae;g__Ruminococcus
f__Erysipelotrichaceae;g__Faecalitalea	0.000323	0.001092	k__Bacteria;p__Firmicutes;c__Erysipelotrichia;o__Erysipelotrichales;f__Erysipelotrichaceae;g__Faecalitalea
f__Chlamydiaceae;g__Chlamydia	0.000681	0.001193	k__Bacteria;p__Chlamydiae;c__Chlamydiia;o__Chlamydiales;f__Chlamydiaceae;g__Chlamydia
f__Ruminococcaceae;g__Anaerofilum	0.001312	0.001152	k__Bacteria;p__Firmicutes;c__Clostridia;o__Clostridiales;f__Ruminococcaceae;g__Anaerofilum
f__Enterococcaceae;g__Enterococcus	0.000703	0.00161	k__Bacteria;p__Firmicutes;c__Bacilli;o__Lactobacillales;f__Enterococcaceae;g__Enterococcus
f__Porphyromonadaceae;g__Gabonia	0.000217	0.000681	k__Bacteria;p__Bacteroidetes;c__Bacteroidia;o__Bacteroidales;f__Porphyromonadaceae;g__Gabonia
f__Pasteurellaceae;g__Gallibacterium	0.00038	0.000115	k__Bacteria;p__Proteobacteria;c__Gammaproteobacteria;o__Pasteurellales;f__Pasteurellaceae;g__Gallibacterium
f__Ruminococcaceae;g__Anaerotruncus	0.001199	0.001238	k__Bacteria;p__Firmicutes;c__Clostridia;o__Clostridiales;f__Ruminococcaceae;g__Anaerotruncus
f__Streptococcaceae;g__Streptococcus	0.000353	0.000984	k__Bacteria;p__Firmicutes;c__Bacilli;o__Lactobacillales;f__Streptococcaceae;g__Streptococcus
f__Enterobacteriaceae;g__Escherichia	0.001157	0.000527	k__Bacteria;p__Proteobacteria;c__Gammaproteobacteria;o__Enterobacterales;f__Enterobacteriaceae;g__Escherichia
f__Succinivibrionaceae;g__Succinatimonas	0.000528	9.6e-05	k__Bacteria;p__Proteobacteria;c__Gammaproteobacteria;o__Aeromonadales;f__Succinivibrionaceae;g__Succinatimonas
f__Bacillaceae;g__Bacillus	0.000542	0.000884	k__Bacteria;p__Firmicutes;c__Bacilli;o__Bacillales;f__Bacillaceae;g__Bacillus
f__Helicobacteraceae;g__Helicobacter	0.000387	0.000582	k__Bacteria;p__Proteobacteria;c__Epsilonproteobacteria;o__Campylobacterales;f__Helicobacteraceae;g__Helicobacter
f__Desulfovibrionaceae;g__Bilophila	0.000291	0.000667	k__Bacteria;p__Proteobacteria;c__Deltaproteobacteria;o__Desulfovibrionales;f__Desulfovibrionaceae;g__Bilophila
f__Erysipelotrichaceae;g__Faecalicoccus	0.000414	9.1e-05	k__Bacteria;p__Firmicutes;c__Erysipelotrichia;o__Erysipelotrichales;f__Erysipelotrichaceae;g__Faecalicoccus
f__Tannerellaceae;g__Tannerella	0.001122	0.001187	k__Bacteria;p__Bacteroidetes;c__Bacteroidia;o__Bacteroidales;f__Tannerellaceae;g__Tannerella
f__Bifidobacteriaceae;g__Bifidobacterium	0.000362	0.000514	k__Bacteria;p__Actinobacteria;c__Actinobacteria;o__Bifidobacteriales;f__Bifidobacteriaceae;g__Bifidobacterium
f__Fusobacteriaceae;g__Cetobacterium	7.3e-05	0.000379	k__Bacteria;p__Fusobacteria;c__Fusobacteriia;o__Fusobacteriales;f__Fusobacteriaceae;g__Cetobacterium
f__Paludibacteraceae;g__Paludibacter	0.00058	0.000552	k__Bacteria;p__Bacteroidetes;c__Bacteroidia;o__Bacteroidales;f__Paludibacteraceae;g__Paludibacter
f__Mycoplasmataceae;g__Mycoplasma	0.000468	0.00033	k__Bacteria;p__Tenericutes;c__Mollicutes;o__Mycoplasmatales;f__Mycoplasmataceae;g__Mycoplasma
f__Lachnospiraceae;g__Roseburia	0.000807	0.000753	k__Bacteria;p__Firmicutes;c__Clostridia;o__Clostridiales;f__Lachnospiraceae;g__Roseburia
f__Coriobacteriaceae;g__Enorma	0.000191	0.00035	k__Bacteria;p__Actinobacteria;c__Coriobacteriia;o__Coriobacteriales;f__Coriobacteriaceae;g__Enorma
f__Paenibacillaceae;g__Paenibacillus	0.000495	0.00068	k__Bacteria;p__Firmicutes;c__Bacilli;o__Bacillales;f__Paenibacillaceae;g__Paenibacillus
f__Acetobacteraceae;g__Acidiphilium	0.000362	0.000127	k__Bacteria;p__Proteobacteria;c__Alphaproteobacteria;o__Rhodospirillales;f__Acetobacteraceae;g__Acidiphilium
f__Unclassified;g__Intestinimonas	0.00052	0.00042	k__Bacteria;p__Firmicutes;c__Clostridia;o__Clostridiales;f__Unclassified;g__Intestinimonas
f__Porphyromonadaceae;g__Porphyromonas	0.000781	0.00079	k__Bacteria;p__Bacteroidetes;c__Bacteroidia;o__Bacteroidales;f__Porphyromonadaceae;g__Porphyromonas
f__Lachnospiraceae;g__Dorea	0.000445	0.000498	k__Bacteria;p__Firmicutes;c__Clostridia;o__Clostridiales;f__Lachnospiraceae;g__Dorea
f__Unclassified;g__Candidatus Izimaplasma	0.000139	0.000309	k__Bacteria;p__Tenericutes;c__Unclassified;o__Unclassified;f__Unclassified;g__Candidatus Izimaplasma
f__Ruminococcaceae;g__Agathobaculum	0.000543	0.000584	k__Bacteria;p__Firmicutes;c__Clostridia;o__Clostridiales;f__Ruminococcaceae;g__Agathobaculum
f__Dysgonamonadaceae;g__Dysgonomonas	0.000461	0.000618	k__Bacteria;p__Bacteroidetes;c__Bacteroidia;o__Bacteroidales;f__Dysgonamonadaceae;g__Dysgonomonas
f__Desulfovibrionaceae;g__Mailhella	0.000165	0.000297	k__Bacteria;p__Proteobacteria;c__Deltaproteobacteria;o__Desulfovibrionales;f__Desulfovibrionaceae;g__Mailhella
f__Ruminococcaceae;g__Ruminiclostridium	0.000683	0.000554	k__Bacteria;p__Firmicutes;c__Clostridia;o__Clostridiales;f__Ruminococcaceae;g__Ruminiclostridium
f__Erysipelotrichaceae;g__Erysipelatoclostridium	0.000335	0.000438	k__Bacteria;p__Firmicutes;c__Erysipelotrichia;o__Erysipelotrichales;f__Erysipelotrichaceae;g__Erysipelatoclostridium
f__Lachnospiraceae;g__Butyrivibrio	0.000456	0.000435	k__Bacteria;p__Firmicutes;c__Clostridia;o__Clostridiales;f__Lachnospiraceae;g__Butyrivibrio
f__Lachnospiraceae;g__Coprococcus	0.000328	0.000376	k__Bacteria;p__Firmicutes;c__Clostridia;o__Clostridiales;f__Lachnospiraceae;g__Coprococcus
f__Ruminococcaceae;g__Angelakisella	0.000503	0.000383	k__Bacteria;p__Firmicutes;c__Clostridia;o__Clostridiales;f__Ruminococcaceae;g__Angelakisella
f__Clostridiaceae;g__Hungatella	0.000549	0.000557	k__Bacteria;p__Firmicutes;c__Clostridia;o__Clostridiales;f__Clostridiaceae;g__Hungatella
f__Erysipelotrichaceae;g__Massiliomicrobiota	0.000217	0.00036	k__Bacteria;p__Firmicutes;c__Erysipelotrichia;o__Erysipelotrichales;f__Erysipelotrichaceae;g__Massiliomicrobiota
f__Lachnospiraceae;g__Tyzzerella	0.000341	0.000339	k__Bacteria;p__Firmicutes;c__Clostridia;o__Clostridiales;f__Lachnospiraceae;g__Tyzzerella
f__Peptostreptococcaceae;g__Clostridioides	0.000295	0.000378	k__Bacteria;p__Firmicutes;c__Clostridia;o__Clostridiales;f__Peptostreptococcaceae;g__Clostridioides
f__Barnesiellaceae;g__Coprobacter	0.000416	0.000366	k__Bacteria;p__Bacteroidetes;c__Bacteroidia;o__Bacteroidales;f__Barnesiellaceae;g__Coprobacter
f__Ruminococcaceae;g__Ruthenibacterium	0.000388	0.000333	k__Bacteria;p__Firmicutes;c__Clostridia;o__Clostridiales;f__Ruminococcaceae;g__Ruthenibacterium
f__Acidaminococcaceae;g__Acidaminococcus	0.000237	0.000241	k__Bacteria;p__Firmicutes;c__Negativicutes;o__Acidaminococcales;f__Acidaminococcaceae;g__Acidaminococcus
f__Atopobiaceae;g__Atopobium	7.2e-05	0.000142	k__Bacteria;p__Actinobacteria;c__Coriobacteriia;o__Coriobacteriales;f__Atopobiaceae;g__Atopobium
f__Lachnospiraceae;g__Oribacterium	0.000408	0.000311	k__Bacteria;p__Firmicutes;c__Clostridia;o__Clostridiales;f__Lachnospiraceae;g__Oribacterium
f__Ruminococcaceae;g__Negativibacillus	0.000373	0.000217	k__Bacteria;p__Firmicutes;c__Clostridia;o__Clostridiales;f__Ruminococcaceae;g__Negativibacillus
f__Ruminococcaceae;g__Sporobacter	0.000194	0.000118	k__Bacteria;p__Firmicutes;c__Clostridia;o__Clostridiales;f__Ruminococcaceae;g__Sporobacter
f__Clostridiaceae;g__Massilioclostridium	0.000179	0.000236	k__Bacteria;p__Firmicutes;c__Clostridia;o__Clostridiales;f__Clostridiaceae;g__Massilioclostridium
f__Siphoviridae;g__Hk578virus	0.000169	0.000258	k__Viruses;p__Unclassified;c__Unclassified;o__Caudovirales;f__Siphoviridae;g__Hk578virus
f__Lachnospiraceae;g__Marvinbryantia	0.000199	0.000238	k__Bacteria;p__Firmicutes;c__Clostridia;o__Clostridiales;f__Lachnospiraceae;g__Marvinbryantia
f__Eggerthellaceae;g__Gordonibacter	0.000161	0.000199	k__Bacteria;p__Actinobacteria;c__Coriobacteriia;o__Eggerthellales;f__Eggerthellaceae;g__Gordonibacter
f__Lactobacillaceae;g__Lactobacillus	0.000221	0.000221	k__Bacteria;p__Firmicutes;c__Bacilli;o__Lactobacillales;f__Lactobacillaceae;g__Lactobacillus
f__Myoviridae;g__Cp220virus	1.4e-05	0.000134	k__Viruses;p__Unclassified;c__Unclassified;o__Caudovirales;f__Myoviridae;g__Cp220virus
f__Selenomonadaceae;g__Selenomonas	0.00028	0.000248	k__Bacteria;p__Firmicutes;c__Negativicutes;o__Selenomonadales;f__Selenomonadaceae;g__Selenomonas
f__Ruminococcaceae;g__Hydrogenoanaerobacterium	0.000275	0.000112	k__Bacteria;p__Firmicutes;c__Clostridia;o__Clostridiales;f__Ruminococcaceae;g__Hydrogenoanaerobacterium
f__Eggerthellaceae;g__Eggerthella	0.0002	0.000256	k__Bacteria;p__Actinobacteria;c__Coriobacteriia;o__Eggerthellales;f__Eggerthellaceae;g__Eggerthella
f__Rhodospirillaceae;g__Azospirillum	5.5e-05	0.00021	k__Bacteria;p__Proteobacteria;c__Alphaproteobacteria;o__Rhodospirillales;f__Rhodospirillaceae;g__Azospirillum
f__Ruminococcaceae;g__Neglecta	0.000296	0.000171	k__Bacteria;p__Firmicutes;c__Clostridia;o__Clostridiales;f__Ruminococcaceae;g__Neglecta
f__Lachnospiraceae;g__Pseudobutyrivibrio	9.7e-05	0.000146	k__Bacteria;p__Firmicutes;c__Clostridia;o__Clostridiales;f__Lachnospiraceae;g__Pseudobutyrivibrio
f__Prevotellaceae;g__Alloprevotella	0.000184	9.6e-05	k__Bacteria;p__Bacteroidetes;c__Bacteroidia;o__Bacteroidales;f__Prevotellaceae;g__Alloprevotella
f__Spirochaetaceae;g__Sediminispirochaeta	7.3e-05	0.000113	k__Bacteria;p__Spirochaetes;c__Spirochaetia;o__Spirochaetales;f__Spirochaetaceae;g__Sediminispirochaeta
f__Lachnospiraceae;g__Robinsoniella	0.000182	0.00017	k__Bacteria;p__Firmicutes;c__Clostridia;o__Clostridiales;f__Lachnospiraceae;g__Robinsoniella
f__Spirochaetaceae;g__Marispirochaeta	3.5e-05	0.000101	k__Bacteria;p__Spirochaetes;c__Spirochaetia;o__Spirochaetales;f__Spirochaetaceae;g__Marispirochaeta
f__Acholeplasmataceae;g__Acholeplasma	4.1e-05	0.000104	k__Bacteria;p__Tenericutes;c__Mollicutes;o__Acholeplasmatales;f__Acholeplasmataceae;g__Acholeplasma
f__Eggerthellaceae;g__Slackia	7e-05	0.000123	k__Bacteria;p__Actinobacteria;c__Coriobacteriia;o__Eggerthellales;f__Eggerthellaceae;g__Slackia
f__Elusimicrobiaceae;g__Elusimicrobium	0.000134	4.1e-05	k__Bacteria;p__Elusimicrobia;c__Elusimicrobia;o__Elusimicrobiales;f__Elusimicrobiaceae;g__Elusimicrobium
f__Fibrobacteraceae;g__Fibrobacter	0.000182	0.000226	k__Bacteria;p__Fibrobacteres;c__Fibrobacteria;o__Fibrobacterales;f__Fibrobacteraceae;g__Fibrobacter
f__Succinivibrionaceae;g__Succinivibrio	0.000102	2.8e-05	k__Bacteria;p__Proteobacteria;c__Gammaproteobacteria;o__Aeromonadales;f__Succinivibrionaceae;g__Succinivibrio
f__Cellulomonadaceae;g__Cellulomonas	2.3e-05	6.9e-05	k__Bacteria;p__Actinobacteria;c__Actinobacteria;o__Micrococcales;f__Cellulomonadaceae;g__Cellulomonas
f__Ruminococcaceae;g__Phocea	0.000189	0.000103	k__Bacteria;p__Firmicutes;c__Clostridia;o__Clostridiales;f__Ruminococcaceae;g__Phocea
f__Lachnospiraceae;g__Faecalicatena	5.7e-05	0.000101	k__Bacteria;p__Firmicutes;c__Clostridia;o__Clostridiales;f__Lachnospiraceae;g__Faecalicatena
f__Lachnospiraceae;g__Eisenbergiella	0.000174	0.000116	k__Bacteria;p__Firmicutes;c__Clostridia;o__Clostridiales;f__Lachnospiraceae;g__Eisenbergiella
f__Flavobacteriaceae;g__Chryseobacterium	0.000173	0.000187	k__Bacteria;p__Bacteroidetes;c__Flavobacteriia;o__Flavobacteriales;f__Flavobacteriaceae;g__Chryseobacterium
f__Podoviridae;g__P68virus	5.4e-05	8.5e-05	k__Viruses;p__Unclassified;c__Unclassified;o__Caudovirales;f__Podoviridae;g__P68virus
f__Flavobacteriaceae;g__Flavobacterium	0.000185	0.000166	k__Bacteria;p__Bacteroidetes;c__Flavobacteriia;o__Flavobacteriales;f__Flavobacteriaceae;g__Flavobacterium
f__Lachnospiraceae;g__Anaerocolumna	0.000154	0.000161	k__Bacteria;p__Firmicutes;c__Clostridia;o__Clostridiales;f__Lachnospiraceae;g__Anaerocolumna
f__Spirochaetaceae;g__Spirochaeta	3.6e-05	9.1e-05	k__Bacteria;p__Spirochaetes;c__Spirochaetia;o__Spirochaetales;f__Spirochaetaceae;g__Spirochaeta
f__Lachnospiraceae;g__Herbinix	4e-05	8.3e-05	k__Bacteria;p__Firmicutes;c__Clostridia;o__Clostridiales;f__Lachnospiraceae;g__Herbinix
f__Lachnospiraceae;g__Anaerostipes	0.000169	0.000167	k__Bacteria;p__Firmicutes;c__Clostridia;o__Clostridiales;f__Lachnospiraceae;g__Anaerostipes
f__Rikenellaceae;g__Rikenella	0.000104	0.000165	k__Bacteria;p__Bacteroidetes;c__Bacteroidia;o__Bacteroidales;f__Rikenellaceae;g__Rikenella
f__Prevotellaceae;g__Prevotellamassilia	0.000152	6.8e-05	k__Bacteria;p__Bacteroidetes;c__Bacteroidia;o__Bacteroidales;f__Prevotellaceae;g__Prevotellamassilia
f__Rikenellaceae;g__Millionella	0.00012	0.000168	k__Bacteria;p__Bacteroidetes;c__Bacteroidia;o__Bacteroidales;f__Rikenellaceae;g__Millionella
f__Christensenellaceae;g__Christensenella	0.000177	0.000161	k__Bacteria;p__Firmicutes;c__Clostridia;o__Clostridiales;f__Christensenellaceae;g__Christensenella
f__Podoviridae;g__G7cvirus	7e-05	6.8e-05	k__Viruses;p__Unclassified;c__Unclassified;o__Caudovirales;f__Podoviridae;g__G7cvirus
f__Eggerthellaceae;g__Enterorhabdus	8.4e-05	8.7e-05	k__Bacteria;p__Actinobacteria;c__Coriobacteriia;o__Eggerthellales;f__Eggerthellaceae;g__Enterorhabdus
f__Ruminococcaceae;g__Massilimaliae	0.000156	0.000125	k__Bacteria;p__Firmicutes;c__Clostridia;o__Clostridiales;f__Ruminococcaceae;g__Massilimaliae
f__Podoviridae;g__Phi29virus	3.1e-05	6.4e-05	k__Viruses;p__Unclassified;c__Unclassified;o__Caudovirales;f__Podoviridae;g__Phi29virus
f__Bacillaceae;g__Parageobacillus	1.1e-05	4.7e-05	k__Bacteria;p__Firmicutes;c__Bacilli;o__Bacillales;f__Bacillaceae;g__Parageobacillus
f__Burkholderiaceae;g__Burkholderia	2.4e-05	5.9e-05	k__Bacteria;p__Proteobacteria;c__Betaproteobacteria;o__Burkholderiales;f__Burkholderiaceae;g__Burkholderia
f__Erysipelotrichaceae;g__Holdemania	0.000156	0.00013	k__Bacteria;p__Firmicutes;c__Erysipelotrichia;o__Erysipelotrichales;f__Erysipelotrichaceae;g__Holdemania
f__Atopobiaceae;g__Libanicoccus	1e-05	4.5e-05	k__Bacteria;p__Actinobacteria;c__Coriobacteriia;o__Coriobacteriales;f__Atopobiaceae;g__Libanicoccus
f__Glomeraceae;g__Rhizophagus	1e-06	7.7e-05	k__Eukaryota;p__Mucoromycota;c__Glomeromycetes;o__Glomerales;f__Glomeraceae;g__Rhizophagus
f__Lentimicrobiaceae;g__Lentimicrobium	0.000107	0.000115	k__Bacteria;p__Bacteroidetes;c__Bacteroidia;o__Bacteroidales;f__Lentimicrobiaceae;g__Lentimicrobium
f__Erysipelotrichaceae;g__Coprobacillus	0.000114	0.000109	k__Bacteria;p__Firmicutes;c__Erysipelotrichia;o__Erysipelotrichales;f__Erysipelotrichaceae;g__Coprobacillus
f__Peptococcaceae;g__Desulfitobacterium	9e-05	0.000109	k__Bacteria;p__Firmicutes;c__Clostridia;o__Clostridiales;f__Peptococcaceae;g__Desulfitobacterium
f__Unclassified;g__Candidatus Symbiothrix	0.000102	0.00012	k__Bacteria;p__Bacteroidetes;c__Bacteroidia;o__Bacteroidales;f__Unclassified;g__Candidatus Symbiothrix
f__Odoribacteraceae;g__Culturomica	3.9e-05	7.9e-05	k__Bacteria;p__Bacteroidetes;c__Bacteroidia;o__Bacteroidales;f__Odoribacteraceae;g__Culturomica
f__Sphingobacteriaceae;g__Pedobacter	0.000133	0.000148	k__Bacteria;p__Bacteroidetes;c__Sphingobacteriia;o__Sphingobacteriales;f__Sphingobacteriaceae;g__Pedobacter
f__Ruminococcaceae;g__Papillibacter	0.000102	7.4e-05	k__Bacteria;p__Firmicutes;c__Clostridia;o__Clostridiales;f__Ruminococcaceae;g__Papillibacter
f__Flavobacteriaceae;g__Capnocytophaga	0.000141	0.000147	k__Bacteria;p__Bacteroidetes;c__Flavobacteriia;o__Flavobacteriales;f__Flavobacteriaceae;g__Capnocytophaga
f__Simkaniaceae;g__Simkania	4.1e-05	0	k__Bacteria;p__Chlamydiae;c__Chlamydiia;o__Parachlamydiales;f__Simkaniaceae;g__Simkania
f__Clostridiales Family XIII. Incertae Sedis;g__Emergencia	0.000111	9.3e-05	k__Bacteria;p__Firmicutes;c__Clostridia;o__Clostridiales;f__Clostridiales Family XIII. Incertae Sedis;g__Emergencia
f__Lachnospiraceae;g__Bariatricus	0.000111	0.000106	k__Bacteria;p__Firmicutes;c__Clostridia;o__Clostridiales;f__Lachnospiraceae;g__Bariatricus
f__Ruminococcaceae;g__Provencibacterium	0.000126	8e-05	k__Bacteria;p__Firmicutes;c__Clostridia;o__Clostridiales;f__Ruminococcaceae;g__Provencibacterium
f__Erysipelotrichaceae;g__Merdibacter	0.000121	0.00012	k__Bacteria;p__Firmicutes;c__Erysipelotrichia;o__Erysipelotrichales;f__Erysipelotrichaceae;g__Merdibacter
f__Podoviridae;g__N4virus	3.2e-05	3.9e-05	k__Viruses;p__Unclassified;c__Unclassified;o__Caudovirales;f__Podoviridae;g__N4virus
f__Chitinophagaceae;g__Chitinophaga	6.3e-05	6.8e-05	k__Bacteria;p__Bacteroidetes;c__Chitinophagia;o__Chitinophagales;f__Chitinophagaceae;g__Chitinophaga
f__Clostridiaceae;g__Geosporobacter	7.1e-05	2.4e-05	k__Bacteria;p__Firmicutes;c__Clostridia;o__Clostridiales;f__Clostridiaceae;g__Geosporobacter
f__Succinivibrionaceae;g__Succinimonas	4.2e-05	1.2e-05	k__Bacteria;p__Proteobacteria;c__Gammaproteobacteria;o__Aeromonadales;f__Succinivibrionaceae;g__Succinimonas
f__Myxococcaceae;g__Corallococcus	6e-05	5.7e-05	k__Bacteria;p__Proteobacteria;c__Deltaproteobacteria;o__Myxococcales;f__Myxococcaceae;g__Corallococcus
f__Sporomusaceae;g__Sporomusa	0.000108	9.7e-05	k__Bacteria;p__Firmicutes;c__Negativicutes;o__Selenomonadales;f__Sporomusaceae;g__Sporomusa
f__Ruminococcaceae;g__Acetivibrio	9.7e-05	6.2e-05	k__Bacteria;p__Firmicutes;c__Clostridia;o__Clostridiales;f__Ruminococcaceae;g__Acetivibrio
f__Peptococcaceae;g__Peptococcus	1.3e-05	3.7e-05	k__Bacteria;p__Firmicutes;c__Clostridia;o__Clostridiales;f__Peptococcaceae;g__Peptococcus
f__Podoviridae;g__Ea92virus	2e-05	3.7e-05	k__Viruses;p__Unclassified;c__Unclassified;o__Caudovirales;f__Podoviridae;g__Ea92virus
f__Erysipelotrichaceae;g__Absiella	9.2e-05	9.9e-05	k__Bacteria;p__Firmicutes;c__Erysipelotrichia;o__Erysipelotrichales;f__Erysipelotrichaceae;g__Absiella
f__Desulfuromonadaceae;g__Desulfuromonas	9e-06	3.7e-05	k__Bacteria;p__Proteobacteria;c__Deltaproteobacteria;o__Desulfuromonadales;f__Desulfuromonadaceae;g__Desulfuromonas
f__Podoviridae;g__Cba41virus	5.4e-05	4.4e-05	k__Viruses;p__Unclassified;c__Unclassified;o__Caudovirales;f__Podoviridae;g__Cba41virus
f__Clostridiaceae;g__Lactonifactor	0.000101	8.5e-05	k__Bacteria;p__Firmicutes;c__Clostridia;o__Clostridiales;f__Clostridiaceae;g__Lactonifactor
f__Vibrionaceae;g__Vibrio	0.000106	0.000108	k__Bacteria;p__Proteobacteria;c__Gammaproteobacteria;o__Vibrionales;f__Vibrionaceae;g__Vibrio
f__Legionellaceae;g__Legionella	3.2e-05	1.1e-05	k__Bacteria;p__Proteobacteria;c__Gammaproteobacteria;o__Legionellales;f__Legionellaceae;g__Legionella
f__Bacteroidaceae;g__Anaerorhabdus	5.5e-05	3.5e-05	k__Bacteria;p__Bacteroidetes;c__Bacteroidia;o__Bacteroidales;f__Bacteroidaceae;g__Anaerorhabdus
f__Chitinophagaceae;g__Niabella	4.1e-05	1.7e-05	k__Bacteria;p__Bacteroidetes;c__Chitinophagia;o__Chitinophagales;f__Chitinophagaceae;g__Niabella
f__Phyllobacteriaceae;g__Mesorhizobium	2e-05	3.5e-05	k__Bacteria;p__Proteobacteria;c__Alphaproteobacteria;o__Rhizobiales;f__Phyllobacteriaceae;g__Mesorhizobium
f__Synergistaceae;g__Synergistes	5.6e-05	5.3e-05	k__Bacteria;p__Synergistetes;c__Synergistia;o__Synergistales;f__Synergistaceae;g__Synergistes
f__Erysipelotrichaceae;g__Candidatus Stoquefichus	4.9e-05	5.7e-05	k__Bacteria;p__Firmicutes;c__Erysipelotrichia;o__Erysipelotrichales;f__Erysipelotrichaceae;g__Candidatus Stoquefichus
f__Flavobacteriaceae;g__Elizabethkingia	3.5e-05	6.1e-05	k__Bacteria;p__Bacteroidetes;c__Flavobacteriia;o__Flavobacteriales;f__Flavobacteriaceae;g__Elizabethkingia
f__Selenomonadaceae;g__Anaerovibrio	6.1e-05	5.2e-05	k__Bacteria;p__Firmicutes;c__Negativicutes;o__Selenomonadales;f__Selenomonadaceae;g__Anaerovibrio
f__Streptococcaceae;g__Lactococcus	1.2e-05	3.7e-05	k__Bacteria;p__Firmicutes;c__Bacilli;o__Lactobacillales;f__Streptococcaceae;g__Lactococcus
f__Eggerthellaceae;g__Adlercreutzia	6.9e-05	5.8e-05	k__Bacteria;p__Actinobacteria;c__Coriobacteriia;o__Eggerthellales;f__Eggerthellaceae;g__Adlercreutzia
f__Eubacteriaceae;g__Intestinibacillus	7.2e-05	6.4e-05	k__Bacteria;p__Firmicutes;c__Clostridia;o__Clostridiales;f__Eubacteriaceae;g__Intestinibacillus
f__Peptococcaceae;g__Desulfosporosinus	8.2e-05	7.8e-05	k__Bacteria;p__Firmicutes;c__Clostridia;o__Clostridiales;f__Peptococcaceae;g__Desulfosporosinus
f__Enterobacteriaceae;g__Salmonella	5.1e-05	5.2e-05	k__Bacteria;p__Proteobacteria;c__Gammaproteobacteria;o__Enterobacterales;f__Enterobacteriaceae;g__Salmonella
f__Pseudomonadaceae;g__Pseudomonas	7.2e-05	6.3e-05	k__Bacteria;p__Proteobacteria;c__Gammaproteobacteria;o__Pseudomonadales;f__Pseudomonadaceae;g__Pseudomonas
f__Deferribacteraceae;g__Flexistipes	1.2e-05	4.4e-05	k__Bacteria;p__Deferribacteres;c__Deferribacteres;o__Deferribacterales;f__Deferribacteraceae;g__Flexistipes
f__Erysipelotrichaceae;g__Traorella	8.2e-05	7.7e-05	k__Bacteria;p__Firmicutes;c__Erysipelotrichia;o__Erysipelotrichales;f__Erysipelotrichaceae;g__Traorella
f__Lachnospiraceae;g__Parasporobacterium	2e-05	3.2e-05	k__Bacteria;p__Firmicutes;c__Clostridia;o__Clostridiales;f__Lachnospiraceae;g__Parasporobacterium
f__Lachnospiraceae;g__Hespellia	5.8e-05	6.4e-05	k__Bacteria;p__Firmicutes;c__Clostridia;o__Clostridiales;f__Lachnospiraceae;g__Hespellia
f__Sphingobacteriaceae;g__Sphingobacterium	4.3e-05	6.1e-05	k__Bacteria;p__Bacteroidetes;c__Sphingobacteriia;o__Sphingobacteriales;f__Sphingobacteriaceae;g__Sphingobacterium
f__Lachnospiraceae;g__Fusicatenibacter	7.3e-05	5.6e-05	k__Bacteria;p__Firmicutes;c__Clostridia;o__Clostridiales;f__Lachnospiraceae;g__Fusicatenibacter
f__Peptococcaceae;g__Dehalobacter	4.2e-05	2.3e-05	k__Bacteria;p__Firmicutes;c__Clostridia;o__Clostridiales;f__Peptococcaceae;g__Dehalobacter
f__Listeriaceae;g__Listeria	4.6e-05	6.4e-05	k__Bacteria;p__Firmicutes;c__Bacilli;o__Bacillales;f__Listeriaceae;g__Listeria
f__Adenoviridae;g__Siadenovirus	2.2e-05	2.6e-05	k__Viruses;p__Unclassified;c__Unclassified;o__Unclassified;f__Adenoviridae;g__Siadenovirus
f__Peptococcaceae;g__Desulfotomaculum	6.1e-05	6.3e-05	k__Bacteria;p__Firmicutes;c__Clostridia;o__Clostridiales;f__Peptococcaceae;g__Desulfotomaculum
f__Oxalobacteraceae;g__Oxalobacter	3.4e-05	4.1e-05	k__Bacteria;p__Proteobacteria;c__Betaproteobacteria;o__Burkholderiales;f__Oxalobacteraceae;g__Oxalobacter
f__Peptostreptococcaceae;g__Peptoanaerobacter	2.6e-05	3.8e-05	k__Bacteria;p__Firmicutes;c__Clostridia;o__Clostridiales;f__Peptostreptococcaceae;g__Peptoanaerobacter
f__Synergistaceae;g__Pyramidobacter	5.4e-05	3.9e-05	k__Bacteria;p__Synergistetes;c__Synergistia;o__Synergistales;f__Synergistaceae;g__Pyramidobacter
f__Rikenellaceae;g__Mucinivorans	5.8e-05	6.2e-05	k__Bacteria;p__Bacteroidetes;c__Bacteroidia;o__Bacteroidales;f__Rikenellaceae;g__Mucinivorans
f__Acetobacteraceae;g__Acetobacter	2.9e-05	4.9e-05	k__Bacteria;p__Proteobacteria;c__Alphaproteobacteria;o__Rhodospirillales;f__Acetobacteraceae;g__Acetobacter
f__Porphyromonadaceae;g__Massilibacteroides	7.1e-05	6.1e-05	k__Bacteria;p__Bacteroidetes;c__Bacteroidia;o__Bacteroidales;f__Porphyromonadaceae;g__Massilibacteroides
f__Porphyromonadaceae;g__Macellibacteroides	5.9e-05	7e-05	k__Bacteria;p__Bacteroidetes;c__Bacteroidia;o__Bacteroidales;f__Porphyromonadaceae;g__Macellibacteroides
f__Rhodospirillaceae;g__Candidatus Endolissoclinum	5e-06	2.7e-05	k__Bacteria;p__Proteobacteria;c__Alphaproteobacteria;o__Rhodospirillales;f__Rhodospirillaceae;g__Candidatus Endolissoclinum
f__Acidaminococcaceae;g__Succiniclasticum	5.2e-05	6.1e-05	k__Bacteria;p__Firmicutes;c__Negativicutes;o__Acidaminococcales;f__Acidaminococcaceae;g__Succiniclasticum
f__Eubacteriaceae;g__Acetobacterium	5.3e-05	4.2e-05	k__Bacteria;p__Firmicutes;c__Clostridia;o__Clostridiales;f__Eubacteriaceae;g__Acetobacterium
f__Sutterellaceae;g__Duodenibacillus	5.4e-05	4.8e-05	k__Bacteria;p__Proteobacteria;c__Betaproteobacteria;o__Burkholderiales;f__Sutterellaceae;g__Duodenibacillus
f__Bacillaceae;g__Anoxybacillus	1.7e-05	3.7e-05	k__Bacteria;p__Firmicutes;c__Bacilli;o__Bacillales;f__Bacillaceae;g__Anoxybacillus
f__Rikenellaceae;g__Tidjanibacter	3.1e-05	5.7e-05	k__Bacteria;p__Bacteroidetes;c__Bacteroidia;o__Bacteroidales;f__Rikenellaceae;g__Tidjanibacter
f__Sphingobacteriaceae;g__Mucilaginibacter	5.1e-05	4.2e-05	k__Bacteria;p__Bacteroidetes;c__Sphingobacteriia;o__Sphingobacteriales;f__Sphingobacteriaceae;g__Mucilaginibacter
f__Peptoniphilaceae;g__Peptoniphilus	4.5e-05	5.9e-05	k__Bacteria;p__Firmicutes;c__Tissierellia;o__Tissierellales;f__Peptoniphilaceae;g__Peptoniphilus
f__Veillonellaceae;g__Dialister	3.8e-05	5.5e-05	k__Bacteria;p__Firmicutes;c__Negativicutes;o__Veillonellales;f__Veillonellaceae;g__Dialister
f__Sporomusaceae;g__Pelosinus	4.1e-05	4.7e-05	k__Bacteria;p__Firmicutes;c__Negativicutes;o__Selenomonadales;f__Sporomusaceae;g__Pelosinus
f__Eggerthellaceae;g__Arabia	1.3e-05	3.3e-05	k__Bacteria;p__Actinobacteria;c__Coriobacteriia;o__Eggerthellales;f__Eggerthellaceae;g__Arabia
f__Leptotrichiaceae;g__Leptotrichia	1.5e-05	3.7e-05	k__Bacteria;p__Fusobacteria;c__Fusobacteriia;o__Fusobacteriales;f__Leptotrichiaceae;g__Leptotrichia
f__Unclassified;g__Ndongobacter	2e-05	3.6e-05	k__Bacteria;p__Firmicutes;c__Unclassified;o__Unclassified;f__Unclassified;g__Ndongobacter
f__Campylobacteraceae;g__Arcobacter	3.1e-05	3.7e-05	k__Bacteria;p__Proteobacteria;c__Epsilonproteobacteria;o__Campylobacterales;f__Campylobacteraceae;g__Arcobacter
f__Ruminococcaceae;g__Acetanaerobacterium	5.5e-05	3.3e-05	k__Bacteria;p__Firmicutes;c__Clostridia;o__Clostridiales;f__Ruminococcaceae;g__Acetanaerobacterium
f__Desulfovibrionaceae;g__Lawsonia	1.2e-05	2.2e-05	k__Bacteria;p__Proteobacteria;c__Deltaproteobacteria;o__Desulfovibrionales;f__Desulfovibrionaceae;g__Lawsonia
f__Fusobacteriaceae;g__Psychrilyobacter	3e-06	2.4e-05	k__Bacteria;p__Fusobacteria;c__Fusobacteriia;o__Fusobacteriales;f__Fusobacteriaceae;g__Psychrilyobacter
f__Peptococcaceae;g__Syntrophobotulus	8e-06	2.5e-05	k__Bacteria;p__Firmicutes;c__Clostridia;o__Clostridiales;f__Peptococcaceae;g__Syntrophobotulus
f__Peptoniphilaceae;g__Finegoldia	1.8e-05	3.1e-05	k__Bacteria;p__Firmicutes;c__Tissierellia;o__Tissierellales;f__Peptoniphilaceae;g__Finegoldia
f__Lachnospiraceae;g__Niameybacter	4.4e-05	3.2e-05	k__Bacteria;p__Firmicutes;c__Clostridia;o__Clostridiales;f__Lachnospiraceae;g__Niameybacter
f__Methanocellaceae;g__Methanocella	1.1e-05	3.3e-05	k__Archaea;p__Euryarchaeota;c__Methanomicrobia;o__Methanocellales;f__Methanocellaceae;g__Methanocella
f__Ruminococcaceae;g__Candidatus Soleaferrea	4.9e-05	3.3e-05	k__Bacteria;p__Firmicutes;c__Clostridia;o__Clostridiales;f__Ruminococcaceae;g__Candidatus Soleaferrea
f__Podoviridae;g__Phikmvvirus	1.5e-05	1.5e-05	k__Viruses;p__Unclassified;c__Unclassified;o__Caudovirales;f__Podoviridae;g__Phikmvvirus
f__Polydnaviridae;g__Bracovirus	0	1.7e-05	k__Viruses;p__Unclassified;c__Unclassified;o__Unclassified;f__Polydnaviridae;g__Bracovirus
f__Porphyromonadaceae;g__Sanguibacteroides	3.4e-05	5.4e-05	k__Bacteria;p__Bacteroidetes;c__Bacteroidia;o__Bacteroidales;f__Porphyromonadaceae;g__Sanguibacteroides
f__Caldicoprobacteraceae;g__Caldicoprobacter	3.3e-05	4.1e-05	k__Bacteria;p__Firmicutes;c__Clostridia;o__Clostridiales;f__Caldicoprobacteraceae;g__Caldicoprobacter
f__Flavobacteriaceae;g__Cellulophaga	3.7e-05	5.6e-05	k__Bacteria;p__Bacteroidetes;c__Flavobacteriia;o__Flavobacteriales;f__Flavobacteriaceae;g__Cellulophaga
f__Coriobacteriaceae;g__Senegalimassilia	9e-06	2.9e-05	k__Bacteria;p__Actinobacteria;c__Coriobacteriia;o__Coriobacteriales;f__Coriobacteriaceae;g__Senegalimassilia
f__Deferribacteraceae;g__Geovibrio	2e-05	1.4e-05	k__Bacteria;p__Deferribacteres;c__Deferribacteres;o__Deferribacterales;f__Deferribacteraceae;g__Geovibrio
f__Clostridiaceae;g__Caloramator	3.4e-05	1.8e-05	k__Bacteria;p__Firmicutes;c__Clostridia;o__Clostridiales;f__Clostridiaceae;g__Caloramator
f__Lachnospiraceae;g__Lachnoanaerobaculum	4.4e-05	4.5e-05	k__Bacteria;p__Firmicutes;c__Clostridia;o__Clostridiales;f__Lachnospiraceae;g__Lachnoanaerobaculum
f__Hahellaceae;g__Endozoicomonas	5e-06	1.9e-05	k__Bacteria;p__Proteobacteria;c__Gammaproteobacteria;o__Oceanospirillales;f__Hahellaceae;g__Endozoicomonas
f__Selenomonadaceae;g__Mitsuokella	2.7e-05	2.8e-05	k__Bacteria;p__Firmicutes;c__Negativicutes;o__Selenomonadales;f__Selenomonadaceae;g__Mitsuokella
f__Fervidobacteriaceae;g__Thermosipho	7e-06	2.1e-05	k__Bacteria;p__Thermotogae;c__Thermotogae;o__Thermotogales;f__Fervidobacteriaceae;g__Thermosipho
f__Flavobacteriaceae;g__Tenacibaculum	2.2e-05	1.7e-05	k__Bacteria;p__Bacteroidetes;c__Flavobacteriia;o__Flavobacteriales;f__Flavobacteriaceae;g__Tenacibaculum
f__Physalacriaceae;g__Armillaria	1.2e-05	2.2e-05	k__Eukaryota;p__Basidiomycota;c__Agaricomycetes;o__Agaricales;f__Physalacriaceae;g__Armillaria
f__Porphyromonadaceae;g__Gabonibacter	2.2e-05	4.7e-05	k__Bacteria;p__Bacteroidetes;c__Bacteroidia;o__Bacteroidales;f__Porphyromonadaceae;g__Gabonibacter
f__Unclassified;g__Sedimentibacter	3e-05	1.8e-05	k__Bacteria;p__Firmicutes;c__Tissierellia;o__Unclassified;f__Unclassified;g__Sedimentibacter
f__Myoviridae;g__Rslunavirus	1.5e-05	1e-05	k__Viruses;p__Unclassified;c__Unclassified;o__Caudovirales;f__Myoviridae;g__Rslunavirus
f__Rhizobiaceae;g__Rhizobium	1.3e-05	2.4e-05	k__Bacteria;p__Proteobacteria;c__Alphaproteobacteria;o__Rhizobiales;f__Rhizobiaceae;g__Rhizobium
f__Erwiniaceae;g__Pantoea	7e-06	1.5e-05	k__Bacteria;p__Proteobacteria;c__Gammaproteobacteria;o__Enterobacterales;f__Erwiniaceae;g__Pantoea
f__Lachnospiraceae;g__Cellulosilyticum	4e-05	2.9e-05	k__Bacteria;p__Firmicutes;c__Clostridia;o__Clostridiales;f__Lachnospiraceae;g__Cellulosilyticum
f__Clostridiales Family XIII. Incertae Sedis;g__Anaerovorax	3e-05	3.2e-05	k__Bacteria;p__Firmicutes;c__Clostridia;o__Clostridiales;f__Clostridiales Family XIII. Incertae Sedis;g__Anaerovorax
f__Rhodobacteraceae;g__Oceanicola	1.3e-05	1.3e-05	k__Bacteria;p__Proteobacteria;c__Alphaproteobacteria;o__Rhodobacterales;f__Rhodobacteraceae;g__Oceanicola
f__Marinilabiliaceae;g__Thermophagus	1.6e-05	1e-05	k__Bacteria;p__Bacteroidetes;c__Bacteroidia;o__Marinilabiliales;f__Marinilabiliaceae;g__Thermophagus
f__Sphingobacteriaceae;g__Parapedobacter	2.8e-05	2.9e-05	k__Bacteria;p__Bacteroidetes;c__Sphingobacteriia;o__Sphingobacteriales;f__Sphingobacteriaceae;g__Parapedobacter
f__Selenomonadaceae;g__Propionispira	3.4e-05	3e-05	k__Bacteria;p__Firmicutes;c__Negativicutes;o__Selenomonadales;f__Selenomonadaceae;g__Propionispira
f__Cyclobacteriaceae;g__Algoriphagus	2.7e-05	3.1e-05	k__Bacteria;p__Bacteroidetes;c__Cytophagia;o__Cytophagales;f__Cyclobacteriaceae;g__Algoriphagus
f__Bacillaceae;g__Lysinibacillus	3.1e-05	2.6e-05	k__Bacteria;p__Firmicutes;c__Bacilli;o__Bacillales;f__Bacillaceae;g__Lysinibacillus
f__Marinilabiliaceae;g__Anaerophaga	3.7e-05	4.1e-05	k__Bacteria;p__Bacteroidetes;c__Bacteroidia;o__Marinilabiliales;f__Marinilabiliaceae;g__Anaerophaga
f__Alicyclobacillaceae;g__Alicyclobacillus	2.9e-05	3.4e-05	k__Bacteria;p__Firmicutes;c__Bacilli;o__Bacillales;f__Alicyclobacillaceae;g__Alicyclobacillus
f__Catabacteriaceae;g__Catabacter	2.5e-05	2.6e-05	k__Bacteria;p__Firmicutes;c__Clostridia;o__Clostridiales;f__Catabacteriaceae;g__Catabacter
f__Flavobacteriaceae;g__Gramella	4e-06	1.8e-05	k__Bacteria;p__Bacteroidetes;c__Flavobacteriia;o__Flavobacteriales;f__Flavobacteriaceae;g__Gramella
f__Staphylococcaceae;g__Staphylococcus	2.6e-05	3.6e-05	k__Bacteria;p__Firmicutes;c__Bacilli;o__Bacillales;f__Staphylococcaceae;g__Staphylococcus
f__Clostridiaceae;g__Beduini	2.9e-05	3e-05	k__Bacteria;p__Firmicutes;c__Clostridia;o__Clostridiales;f__Clostridiaceae;g__Beduini
f__Erysipelotrichaceae;g__Turicibacter	2.3e-05	2.5e-05	k__Bacteria;p__Firmicutes;c__Erysipelotrichia;o__Erysipelotrichales;f__Erysipelotrichaceae;g__Turicibacter
f__Desulfomicrobiaceae;g__Desulfomicrobium	2.1e-05	4e-05	k__Bacteria;p__Proteobacteria;c__Deltaproteobacteria;o__Desulfovibrionales;f__Desulfomicrobiaceae;g__Desulfomicrobium
f__Tissierellaceae;g__Tissierella	4.2e-05	4e-05	k__Bacteria;p__Firmicutes;c__Tissierellia;o__Tissierellales;f__Tissierellaceae;g__Tissierella
f__Unclassified;g__Epulopiscium	3.4e-05	3.1e-05	k__Bacteria;p__Firmicutes;c__Clostridia;o__Clostridiales;f__Unclassified;g__Epulopiscium
f__Gemmataceae;g__Zavarzinella	8e-06	1.2e-05	k__Bacteria;p__Planctomycetes;c__Planctomycetia;o__Planctomycetales;f__Gemmataceae;g__Zavarzinella
f__Oxalobacteraceae;g__Herbaspirillum	2.4e-05	2.6e-05	k__Bacteria;p__Proteobacteria;c__Betaproteobacteria;o__Burkholderiales;f__Oxalobacteraceae;g__Herbaspirillum
f__Clostridiaceae;g__Caldisalinibacter	1.5e-05	1.4e-05	k__Bacteria;p__Firmicutes;c__Clostridia;o__Clostridiales;f__Clostridiaceae;g__Caldisalinibacter
f__Lachnospiraceae;g__Lachnospira	3.5e-05	3.6e-05	k__Bacteria;p__Firmicutes;c__Clostridia;o__Clostridiales;f__Lachnospiraceae;g__Lachnospira
f__Methanosarcinaceae;g__Methanohalophilus	6e-06	1.4e-05	k__Archaea;p__Euryarchaeota;c__Methanomicrobia;o__Methanosarcinales;f__Methanosarcinaceae;g__Methanohalophilus
f__Alteromonadaceae;g__Alteromonas	5e-06	1.5e-05	k__Bacteria;p__Proteobacteria;c__Gammaproteobacteria;o__Alteromonadales;f__Alteromonadaceae;g__Alteromonas
f__Ruminococcaceae;g__Bittarella	2.7e-05	2.9e-05	k__Bacteria;p__Firmicutes;c__Clostridia;o__Clostridiales;f__Ruminococcaceae;g__Bittarella
f__Microbacteriaceae;g__Microbacterium	4e-06	1.5e-05	k__Bacteria;p__Actinobacteria;c__Actinobacteria;o__Micrococcales;f__Microbacteriaceae;g__Microbacterium
f__Bifidobacteriaceae;g__Aeriscardovia	5e-06	1.5e-05	k__Bacteria;p__Actinobacteria;c__Actinobacteria;o__Bifidobacteriales;f__Bifidobacteriaceae;g__Aeriscardovia
f__Siphoviridae;g__T1virus	8e-06	2.2e-05	k__Viruses;p__Unclassified;c__Unclassified;o__Caudovirales;f__Siphoviridae;g__T1virus
f__Siphoviridae;g__Pepy6virus	1.3e-05	9e-06	k__Viruses;p__Unclassified;c__Unclassified;o__Caudovirales;f__Siphoviridae;g__Pepy6virus
f__Hymenobacteraceae;g__Pontibacter	1.9e-05	2.3e-05	k__Bacteria;p__Bacteroidetes;c__Cytophagia;o__Cytophagales;f__Hymenobacteraceae;g__Pontibacter
f__Methanobacteriaceae;g__Methanobacterium	1e-05	2.1e-05	k__Archaea;p__Euryarchaeota;c__Methanobacteria;o__Methanobacteriales;f__Methanobacteriaceae;g__Methanobacterium
f__Flavobacteriaceae;g__Riemerella	3.7e-05	2.7e-05	k__Bacteria;p__Bacteroidetes;c__Flavobacteriia;o__Flavobacteriales;f__Flavobacteriaceae;g__Riemerella
f__Flavobacteriaceae;g__Aequorivita	1.1e-05	1.7e-05	k__Bacteria;p__Bacteroidetes;c__Flavobacteriia;o__Flavobacteriales;f__Flavobacteriaceae;g__Aequorivita
f__Erysipelotrichaceae;g__Solobacterium	2.7e-05	2.3e-05	k__Bacteria;p__Firmicutes;c__Erysipelotrichia;o__Erysipelotrichales;f__Erysipelotrichaceae;g__Solobacterium
f__Eggerthellaceae;g__Cryptobacterium	1.8e-05	2.4e-05	k__Bacteria;p__Actinobacteria;c__Coriobacteriia;o__Eggerthellales;f__Eggerthellaceae;g__Cryptobacterium
f__Moraxellaceae;g__Acinetobacter	1.7e-05	3.3e-05	k__Bacteria;p__Proteobacteria;c__Gammaproteobacteria;o__Pseudomonadales;f__Moraxellaceae;g__Acinetobacter
f__Lachnospiraceae;g__Anaerobium	3.9e-05	3.7e-05	k__Bacteria;p__Firmicutes;c__Clostridia;o__Clostridiales;f__Lachnospiraceae;g__Anaerobium
f__Dysgonamonadaceae;g__Proteiniphilum	3.6e-05	4.1e-05	k__Bacteria;p__Bacteroidetes;c__Bacteroidia;o__Bacteroidales;f__Dysgonamonadaceae;g__Proteiniphilum
f__Aerococcaceae;g__Aerococcus	1.1e-05	2e-05	k__Bacteria;p__Firmicutes;c__Bacilli;o__Lactobacillales;f__Aerococcaceae;g__Aerococcus
f__Moraxellaceae;g__Moraxella	1.7e-05	2.1e-05	k__Bacteria;p__Proteobacteria;c__Gammaproteobacteria;o__Pseudomonadales;f__Moraxellaceae;g__Moraxella
f__Erysipelotrichaceae;g__Catenibacterium	2.8e-05	4.1e-05	k__Bacteria;p__Firmicutes;c__Erysipelotrichia;o__Erysipelotrichales;f__Erysipelotrichaceae;g__Catenibacterium
f__Deferribacteraceae;g__Denitrovibrio	6e-06	2.2e-05	k__Bacteria;p__Deferribacteres;c__Deferribacteres;o__Deferribacterales;f__Deferribacteraceae;g__Denitrovibrio
f__Marinilabiliaceae;g__Geofilum	2.6e-05	2.5e-05	k__Bacteria;p__Bacteroidetes;c__Bacteroidia;o__Marinilabiliales;f__Marinilabiliaceae;g__Geofilum
f__Mycoplasmataceae;g__Ureaplasma	7e-06	1.4e-05	k__Bacteria;p__Tenericutes;c__Mollicutes;o__Mycoplasmatales;f__Mycoplasmataceae;g__Ureaplasma
f__Clostridiaceae;g__Lutispora	3.2e-05	2.1e-05	k__Bacteria;p__Firmicutes;c__Clostridia;o__Clostridiales;f__Clostridiaceae;g__Lutispora
f__Porphyromonadaceae;g__Petrimonas	2.6e-05	2.9e-05	k__Bacteria;p__Bacteroidetes;c__Bacteroidia;o__Bacteroidales;f__Porphyromonadaceae;g__Petrimonas
f__Mimiviridae;g__Klosneuvirus	1.2e-05	2e-06	k__Viruses;p__Unclassified;c__Unclassified;o__Unclassified;f__Mimiviridae;g__Klosneuvirus
f__Lachnospiraceae;g__Lachnotalea	3.3e-05	3.6e-05	k__Bacteria;p__Firmicutes;c__Clostridia;o__Clostridiales;f__Lachnospiraceae;g__Lachnotalea
f__Clostridiaceae;g__Sarcina	3.2e-05	1.9e-05	k__Bacteria;p__Firmicutes;c__Clostridia;o__Clostridiales;f__Clostridiaceae;g__Sarcina
f__Synechococcaceae;g__Synechococcus	7e-06	2.8e-05	k__Bacteria;p__Cyanobacteria;c__Unclassified;o__Synechococcales;f__Synechococcaceae;g__Synechococcus
f__Lachnospiraceae;g__Anaerosporobacter	3.7e-05	2.9e-05	k__Bacteria;p__Firmicutes;c__Clostridia;o__Clostridiales;f__Lachnospiraceae;g__Anaerosporobacter
f__Methylococcaceae;g__Methylomonas	1.2e-05	1e-06	k__Bacteria;p__Proteobacteria;c__Gammaproteobacteria;o__Methylococcales;f__Methylococcaceae;g__Methylomonas
f__Desulfobulbaceae;g__Desulfobulbus	1.6e-05	2.9e-05	k__Bacteria;p__Proteobacteria;c__Deltaproteobacteria;o__Desulfobacterales;f__Desulfobulbaceae;g__Desulfobulbus
f__Lactobacillaceae;g__Sharpea	1.6e-05	1.8e-05	k__Bacteria;p__Firmicutes;c__Bacilli;o__Lactobacillales;f__Lactobacillaceae;g__Sharpea
f__Veillonellaceae;g__Colibacter	8e-06	1.4e-05	k__Bacteria;p__Firmicutes;c__Negativicutes;o__Veillonellales;f__Veillonellaceae;g__Colibacter
f__Flavobacteriaceae;g__Ornithobacterium	2e-05	2.7e-05	k__Bacteria;p__Bacteroidetes;c__Flavobacteriia;o__Flavobacteriales;f__Flavobacteriaceae;g__Ornithobacterium
f__Methylococcaceae;g__Methylobacter	9e-06	2e-06	k__Bacteria;p__Proteobacteria;c__Gammaproteobacteria;o__Methylococcales;f__Methylococcaceae;g__Methylobacter
f__Nocardiaceae;g__Nocardia	1.4e-05	1.1e-05	k__Bacteria;p__Actinobacteria;c__Actinobacteria;o__Corynebacteriales;f__Nocardiaceae;g__Nocardia
f__Fusobacteriaceae;g__Ilyobacter	8e-06	1.5e-05	k__Bacteria;p__Fusobacteria;c__Fusobacteriia;o__Fusobacteriales;f__Fusobacteriaceae;g__Ilyobacter
f__Prolixibacteraceae;g__Mariniphaga	1.7e-05	2.4e-05	k__Bacteria;p__Bacteroidetes;c__Bacteroidia;o__Marinilabiliales;f__Prolixibacteraceae;g__Mariniphaga
f__Mycobacteriaceae;g__Mycobacterium	2.2e-05	3.1e-05	k__Bacteria;p__Actinobacteria;c__Actinobacteria;o__Corynebacteriales;f__Mycobacteriaceae;g__Mycobacterium
f__Alcaligenaceae;g__Oligella	2e-06	1e-05	k__Bacteria;p__Proteobacteria;c__Betaproteobacteria;o__Burkholderiales;f__Alcaligenaceae;g__Oligella
f__Hydrogenothermaceae;g__Sulfurihydrogenibium	2e-06	1e-05	k__Bacteria;p__Aquificae;c__Aquificae;o__Aquificales;f__Hydrogenothermaceae;g__Sulfurihydrogenibium
f__Akkermansiaceae;g__Akkermansia	2.8e-05	2.9e-05	k__Bacteria;p__Verrucomicrobia;c__Verrucomicrobiae;o__Verrucomicrobiales;f__Akkermansiaceae;g__Akkermansia
f__Chrysiogenaceae;g__Chrysiogenes	3e-06	1.1e-05	k__Bacteria;p__Chrysiogenetes;c__Chrysiogenetes;o__Chrysiogenales;f__Chrysiogenaceae;g__Chrysiogenes
f__Leuconostocaceae;g__Weissella	9e-06	2e-05	k__Bacteria;p__Firmicutes;c__Bacilli;o__Lactobacillales;f__Leuconostocaceae;g__Weissella
f__Peptostreptococcaceae;g__Criibacterium	2.5e-05	2.6e-05	k__Bacteria;p__Firmicutes;c__Clostridia;o__Clostridiales;f__Peptostreptococcaceae;g__Criibacterium
f__Propionibacteriaceae;g__Propionimicrobium	1e-05	1.3e-05	k__Bacteria;p__Actinobacteria;c__Actinobacteria;o__Propionibacteriales;f__Propionibacteriaceae;g__Propionimicrobium
f__Desulfobacteraceae;g__Candidatus Magnetoglobus	2e-06	9e-06	k__Bacteria;p__Proteobacteria;c__Deltaproteobacteria;o__Desulfobacterales;f__Desulfobacteraceae;g__Candidatus Magnetoglobus
f__Clostridiaceae;g__Youngiibacter	2.6e-05	1.9e-05	k__Bacteria;p__Firmicutes;c__Clostridia;o__Clostridiales;f__Clostridiaceae;g__Youngiibacter
f__Sporomusaceae;g__Acetonema	3.5e-05	3.2e-05	k__Bacteria;p__Firmicutes;c__Negativicutes;o__Selenomonadales;f__Sporomusaceae;g__Acetonema
f__Paenibacillaceae;g__Brevibacillus	2.7e-05	3.1e-05	k__Bacteria;p__Firmicutes;c__Bacilli;o__Bacillales;f__Paenibacillaceae;g__Brevibacillus
f__Peptoniphilaceae;g__Anaerococcus	2.1e-05	2.1e-05	k__Bacteria;p__Firmicutes;c__Tissierellia;o__Tissierellales;f__Peptoniphilaceae;g__Anaerococcus
f__Spirochaetaceae;g__Alkalispirochaeta	5e-06	1.3e-05	k__Bacteria;p__Spirochaetes;c__Spirochaetia;o__Spirochaetales;f__Spirochaetaceae;g__Alkalispirochaeta
f__Thermoanaerobacterales Family III. Incertae Sedis;g__Thermoanaerobacterium	2.8e-05	3e-05	k__Bacteria;p__Firmicutes;c__Clostridia;o__Thermoanaerobacterales;f__Thermoanaerobacterales Family III. Incertae Sedis;g__Thermoanaerobacterium
f__Flavobacteriaceae;g__Aquimarina	1.2e-05	2.2e-05	k__Bacteria;p__Bacteroidetes;c__Flavobacteriia;o__Flavobacteriales;f__Flavobacteriaceae;g__Aquimarina
f__Clostridiaceae;g__Alkaliphilus	2.9e-05	3e-05	k__Bacteria;p__Firmicutes;c__Clostridia;o__Clostridiales;f__Clostridiaceae;g__Alkaliphilus
f__Lewinellaceae;g__Lewinella	1.2e-05	2.3e-05	k__Bacteria;p__Bacteroidetes;c__Saprospiria;o__Saprospirales;f__Lewinellaceae;g__Lewinella
f__Tissierellaceae;g__Anaerosalibacter	1.6e-05	1.2e-05	k__Bacteria;p__Firmicutes;c__Tissierellia;o__Tissierellales;f__Tissierellaceae;g__Anaerosalibacter
f__Erysipelotrichaceae;g__Dubosiella	1.1e-05	9e-06	k__Bacteria;p__Firmicutes;c__Erysipelotrichia;o__Erysipelotrichales;f__Erysipelotrichaceae;g__Dubosiella
f__Peptococcaceae;g__Dehalobacterium	2e-05	1.5e-05	k__Bacteria;p__Firmicutes;c__Clostridia;o__Clostridiales;f__Peptococcaceae;g__Dehalobacterium
f__Myoviridae;g__Twortvirus	0	8e-06	k__Viruses;p__Unclassified;c__Unclassified;o__Caudovirales;f__Myoviridae;g__Twortvirus
f__Rhodobacteraceae;g__Thalassobium	0	9e-06	k__Bacteria;p__Proteobacteria;c__Alphaproteobacteria;o__Rhodobacterales;f__Rhodobacteraceae;g__Thalassobium
f__Syntrophaceae;g__Smithella	8e-06	1.8e-05	k__Bacteria;p__Proteobacteria;c__Deltaproteobacteria;o__Syntrophobacterales;f__Syntrophaceae;g__Smithella
f__Vibrionaceae;g__Photobacterium	7e-06	1.3e-05	k__Bacteria;p__Proteobacteria;c__Gammaproteobacteria;o__Vibrionales;f__Vibrionaceae;g__Photobacterium
f__Bacillaceae;g__Halobacillus	6e-06	1.1e-05	k__Bacteria;p__Firmicutes;c__Bacilli;o__Bacillales;f__Bacillaceae;g__Halobacillus
f__Sutterellaceae;g__Parasutterella	2.8e-05	2e-05	k__Bacteria;p__Proteobacteria;c__Betaproteobacteria;o__Burkholderiales;f__Sutterellaceae;g__Parasutterella
f__Chromobacteriaceae;g__Laribacter	1.1e-05	1.1e-05	k__Bacteria;p__Proteobacteria;c__Betaproteobacteria;o__Neisseriales;f__Chromobacteriaceae;g__Laribacter
f__Unclassified;g__Proteiniborus	1.3e-05	2e-05	k__Bacteria;p__Firmicutes;c__Clostridia;o__Clostridiales;f__Unclassified;g__Proteiniborus
f__Unclassified;g__Sporanaerobacter	2.3e-05	1.9e-05	k__Bacteria;p__Firmicutes;c__Tissierellia;o__Tissierellales;f__Unclassified;g__Sporanaerobacter
f__Sporomusaceae;g__Propionispora	2.4e-05	2.8e-05	k__Bacteria;p__Firmicutes;c__Negativicutes;o__Selenomonadales;f__Sporomusaceae;g__Propionispora
f__Carnobacteriaceae;g__Trichococcus	1.6e-05	1.8e-05	k__Bacteria;p__Firmicutes;c__Bacilli;o__Lactobacillales;f__Carnobacteriaceae;g__Trichococcus
f__Cytophagaceae;g__Spirosoma	1.6e-05	1.9e-05	k__Bacteria;p__Bacteroidetes;c__Cytophagia;o__Cytophagales;f__Cytophagaceae;g__Spirosoma
f__Enterobacteriaceae;g__Enterobacter	8e-06	1.7e-05	k__Bacteria;p__Proteobacteria;c__Gammaproteobacteria;o__Enterobacterales;f__Enterobacteriaceae;g__Enterobacter
f__Sporomusaceae;g__Dendrosporobacter	1.4e-05	1.4e-05	k__Bacteria;p__Firmicutes;c__Negativicutes;o__Selenomonadales;f__Sporomusaceae;g__Dendrosporobacter
f__Streptomycetaceae;g__Streptomyces	2.3e-05	2.3e-05	k__Bacteria;p__Actinobacteria;c__Actinobacteria;o__Streptomycetales;f__Streptomycetaceae;g__Streptomyces
f__Defluviitaleaceae;g__Defluviitalea	6e-06	1e-05	k__Bacteria;p__Firmicutes;c__Clostridia;o__Clostridiales;f__Defluviitaleaceae;g__Defluviitalea
f__Desulfovibrionaceae;g__Halodesulfovibrio	6e-06	1.1e-05	k__Bacteria;p__Proteobacteria;c__Deltaproteobacteria;o__Desulfovibrionales;f__Desulfovibrionaceae;g__Halodesulfovibrio
f__Rhodobacteraceae;g__Marivita	2e-06	8e-06	k__Bacteria;p__Proteobacteria;c__Alphaproteobacteria;o__Rhodobacterales;f__Rhodobacteraceae;g__Marivita
f__Leptotrichiaceae;g__Sebaldella	8e-06	1.3e-05	k__Bacteria;p__Fusobacteria;c__Fusobacteriia;o__Fusobacteriales;f__Leptotrichiaceae;g__Sebaldella
f__Enterobacteriaceae;g__Klebsiella	1.1e-05	1.7e-05	k__Bacteria;p__Proteobacteria;c__Gammaproteobacteria;o__Enterobacterales;f__Enterobacteriaceae;g__Klebsiella
f__Morganellaceae;g__Photorhabdus	1.6e-05	1.1e-05	k__Bacteria;p__Proteobacteria;c__Gammaproteobacteria;o__Enterobacterales;f__Morganellaceae;g__Photorhabdus
f__Marinilabiliaceae;g__Alkalitalea	5e-06	1e-05	k__Bacteria;p__Bacteroidetes;c__Bacteroidia;o__Marinilabiliales;f__Marinilabiliaceae;g__Alkalitalea
f__Williamsiaceae;g__Williamsia	7e-06	4e-06	k__Bacteria;p__Actinobacteria;c__Actinobacteria;o__Corynebacteriales;f__Williamsiaceae;g__Williamsia
f__Erysipelotrichaceae;g__Kandleria	8e-06	1.1e-05	k__Bacteria;p__Firmicutes;c__Erysipelotrichia;o__Erysipelotrichales;f__Erysipelotrichaceae;g__Kandleria
f__Thermoanaerobacteraceae;g__Caldanaerobius	2e-05	1.9e-05	k__Bacteria;p__Firmicutes;c__Clostridia;o__Thermoanaerobacterales;f__Thermoanaerobacteraceae;g__Caldanaerobius
f__Lachnospiraceae;g__Stomatobaculum	2.2e-05	1.6e-05	k__Bacteria;p__Firmicutes;c__Clostridia;o__Clostridiales;f__Lachnospiraceae;g__Stomatobaculum
f__Flavobacteriaceae;g__Psychroflexus	5e-06	1.3e-05	k__Bacteria;p__Bacteroidetes;c__Flavobacteriia;o__Flavobacteriales;f__Flavobacteriaceae;g__Psychroflexus
f__Corynebacteriaceae;g__Corynebacterium	1e-05	5e-06	k__Bacteria;p__Actinobacteria;c__Actinobacteria;o__Corynebacteriales;f__Corynebacteriaceae;g__Corynebacterium
f__Lachnospiraceae;g__Shuttleworthia	2.1e-05	2e-05	k__Bacteria;p__Firmicutes;c__Clostridia;o__Clostridiales;f__Lachnospiraceae;g__Shuttleworthia
f__Clostridiales Family XIII. Incertae Sedis;g__Mogibacterium	1.1e-05	1.9e-05	k__Bacteria;p__Firmicutes;c__Clostridia;o__Clostridiales;f__Clostridiales Family XIII. Incertae Sedis;g__Mogibacterium
f__Myoviridae;g__Se1virus	4e-06	7e-06	k__Viruses;p__Unclassified;c__Unclassified;o__Caudovirales;f__Myoviridae;g__Se1virus
f__Lachnospiraceae;g__Catonella	1.9e-05	1.8e-05	k__Bacteria;p__Firmicutes;c__Clostridia;o__Clostridiales;f__Lachnospiraceae;g__Catonella
f__Unclassified;g__Gemella	4e-06	9e-06	k__Bacteria;p__Firmicutes;c__Bacilli;o__Bacillales;f__Unclassified;g__Gemella
f__Thermoanaerobacteraceae;g__Tepidanaerobacter	1.7e-05	1.8e-05	k__Bacteria;p__Firmicutes;c__Clostridia;o__Thermoanaerobacterales;f__Thermoanaerobacteraceae;g__Tepidanaerobacter
f__Planococcaceae;g__Sporosarcina	1e-05	1.1e-05	k__Bacteria;p__Firmicutes;c__Bacilli;o__Bacillales;f__Planococcaceae;g__Sporosarcina
f__Peptostreptococcaceae;g__Peptoclostridium	1.4e-05	1.2e-05	k__Bacteria;p__Firmicutes;c__Clostridia;o__Clostridiales;f__Peptostreptococcaceae;g__Peptoclostridium
f__Unclassified;g__Dethiosulfatibacter	1.4e-05	1.2e-05	k__Bacteria;p__Firmicutes;c__Tissierellia;o__Unclassified;f__Unclassified;g__Dethiosulfatibacter
f__Rhodospirillaceae;g__Thalassospira	5e-06	9e-06	k__Bacteria;p__Proteobacteria;c__Alphaproteobacteria;o__Rhodospirillales;f__Rhodospirillaceae;g__Thalassospira
f__Flavobacteriaceae;g__Myroides	9e-06	1.3e-05	k__Bacteria;p__Bacteroidetes;c__Flavobacteriia;o__Flavobacteriales;f__Flavobacteriaceae;g__Myroides
f__Geobacteraceae;g__Geobacter	9e-06	1.5e-05	k__Bacteria;p__Proteobacteria;c__Deltaproteobacteria;o__Desulfuromonadales;f__Geobacteraceae;g__Geobacter
f__Enterobacteriaceae;g__Shigella	1.4e-05	7e-06	k__Bacteria;p__Proteobacteria;c__Gammaproteobacteria;o__Enterobacterales;f__Enterobacteriaceae;g__Shigella
f__Xanthomonadaceae;g__Xanthomonas	8e-06	5e-06	k__Bacteria;p__Proteobacteria;c__Gammaproteobacteria;o__Xanthomonadales;f__Xanthomonadaceae;g__Xanthomonas
f__Prolixibacteraceae;g__Draconibacterium	2.4e-05	1.9e-05	k__Bacteria;p__Bacteroidetes;c__Bacteroidia;o__Marinilabiliales;f__Prolixibacteraceae;g__Draconibacterium
f__Lachnospiraceae;g__Agathobacter	1.5e-05	1.4e-05	k__Bacteria;p__Firmicutes;c__Clostridia;o__Clostridiales;f__Lachnospiraceae;g__Agathobacter
f__Peptostreptococcaceae;g__Peptostreptococcus	1.8e-05	2.2e-05	k__Bacteria;p__Firmicutes;c__Clostridia;o__Clostridiales;f__Peptostreptococcaceae;g__Peptostreptococcus
f__Flammeovirgaceae;g__Flammeovirga	1.3e-05	2e-05	k__Bacteria;p__Bacteroidetes;c__Cytophagia;o__Cytophagales;f__Flammeovirgaceae;g__Flammeovirga
f__Listeriaceae;g__Brochothrix	8e-06	1.3e-05	k__Bacteria;p__Firmicutes;c__Bacilli;o__Bacillales;f__Listeriaceae;g__Brochothrix
f__Crocinitomicaceae;g__Fluviicola	1.1e-05	1.4e-05	k__Bacteria;p__Bacteroidetes;c__Flavobacteriia;o__Flavobacteriales;f__Crocinitomicaceae;g__Fluviicola
f__Alcaligenaceae;g__Pigmentiphaga	7e-06	6e-06	k__Bacteria;p__Proteobacteria;c__Betaproteobacteria;o__Burkholderiales;f__Alcaligenaceae;g__Pigmentiphaga
f__Clostridiaceae;g__Oxobacter	1.5e-05	1e-05	k__Bacteria;p__Firmicutes;c__Clostridia;o__Clostridiales;f__Clostridiaceae;g__Oxobacter
f__Eubacteriaceae;g__Anaerofustis	2.1e-05	1.9e-05	k__Bacteria;p__Firmicutes;c__Clostridia;o__Clostridiales;f__Eubacteriaceae;g__Anaerofustis
f__Peptostreptococcaceae;g__Terrisporobacter	1.8e-05	1.7e-05	k__Bacteria;p__Firmicutes;c__Clostridia;o__Clostridiales;f__Peptostreptococcaceae;g__Terrisporobacter
f__Peptostreptococcaceae;g__Paeniclostridium	1.3e-05	1.8e-05	k__Bacteria;p__Firmicutes;c__Clostridia;o__Clostridiales;f__Peptostreptococcaceae;g__Paeniclostridium
f__Ruminococcaceae;g__Pseudobacteroides	1.9e-05	1.2e-05	k__Bacteria;p__Firmicutes;c__Clostridia;o__Clostridiales;f__Ruminococcaceae;g__Pseudobacteroides
f__Cytophagaceae;g__Fibrella	8e-06	2e-06	k__Bacteria;p__Bacteroidetes;c__Cytophagia;o__Cytophagales;f__Cytophagaceae;g__Fibrella
f__Flavobacteriaceae;g__Muricauda	6e-06	9e-06	k__Bacteria;p__Bacteroidetes;c__Flavobacteriia;o__Flavobacteriales;f__Flavobacteriaceae;g__Muricauda
f__Chitinophagaceae;g__Arachidicoccus	8e-06	5e-06	k__Bacteria;p__Bacteroidetes;c__Chitinophagia;o__Chitinophagales;f__Chitinophagaceae;g__Arachidicoccus
f__Desulfonatronaceae;g__Desulfonatronum	9e-06	7e-06	k__Bacteria;p__Proteobacteria;c__Deltaproteobacteria;o__Desulfovibrionales;f__Desulfonatronaceae;g__Desulfonatronum
f__Bacillaceae;g__Alkalibacillus	1e-06	6e-06	k__Bacteria;p__Firmicutes;c__Bacilli;o__Bacillales;f__Bacillaceae;g__Alkalibacillus
f__Flavobacteriaceae;g__Maribacter	7e-06	2.2e-05	k__Bacteria;p__Bacteroidetes;c__Flavobacteriia;o__Flavobacteriales;f__Flavobacteriaceae;g__Maribacter
f__Veillonellaceae;g__Caecibacter	8e-06	3e-06	k__Bacteria;p__Firmicutes;c__Negativicutes;o__Veillonellales;f__Veillonellaceae;g__Caecibacter
f__Siphoviridae;g__Rtpvirus	8e-06	1.3e-05	k__Viruses;p__Unclassified;c__Unclassified;o__Caudovirales;f__Siphoviridae;g__Rtpvirus
f__Neisseriaceae;g__Neisseria	1.5e-05	7e-06	k__Bacteria;p__Proteobacteria;c__Betaproteobacteria;o__Neisseriales;f__Neisseriaceae;g__Neisseria
f__Shewanellaceae;g__Shewanella	1.3e-05	1.1e-05	k__Bacteria;p__Proteobacteria;c__Gammaproteobacteria;o__Alteromonadales;f__Shewanellaceae;g__Shewanella
f__Spizellomycetaceae;g__Spizellomyces	0	9e-06	k__Eukaryota;p__Chytridiomycota;c__Chytridiomycetes;o__Spizellomycetales;f__Spizellomycetaceae;g__Spizellomyces
f__Aeromonadaceae;g__Aeromonas	1.7e-05	1.5e-05	k__Bacteria;p__Proteobacteria;c__Gammaproteobacteria;o__Aeromonadales;f__Aeromonadaceae;g__Aeromonas
f__Peptostreptococcaceae;g__Romboutsia	1e-05	1.3e-05	k__Bacteria;p__Firmicutes;c__Clostridia;o__Clostridiales;f__Peptostreptococcaceae;g__Romboutsia
f__Paenibacillaceae;g__Cohnella	1.3e-05	1.8e-05	k__Bacteria;p__Firmicutes;c__Bacilli;o__Bacillales;f__Paenibacillaceae;g__Cohnella
f__Nitrosomonadaceae;g__Nitrosomonas	1.1e-05	7e-06	k__Bacteria;p__Proteobacteria;c__Betaproteobacteria;o__Nitrosomonadales;f__Nitrosomonadaceae;g__Nitrosomonas
f__Clostridiales Family XIII. Incertae Sedis;g__Mobilibacterium	1.6e-05	1.2e-05	k__Bacteria;p__Firmicutes;c__Clostridia;o__Clostridiales;f__Clostridiales Family XIII. Incertae Sedis;g__Mobilibacterium
f__Heliobacteriaceae;g__Heliobacterium	0	6e-06	k__Bacteria;p__Firmicutes;c__Clostridia;o__Clostridiales;f__Heliobacteriaceae;g__Heliobacterium
f__Siphoviridae;g__Rogue1virus	6e-06	1.1e-05	k__Viruses;p__Unclassified;c__Unclassified;o__Caudovirales;f__Siphoviridae;g__Rogue1virus
f__Basidiobolaceae;g__Basidiobolus	0	1.1e-05	k__Eukaryota;p__Zoopagomycota;c__Basidiobolomycetes;o__Basidiobolales;f__Basidiobolaceae;g__Basidiobolus
f__Eggerthellaceae;g__Denitrobacterium	1.2e-05	1.2e-05	k__Bacteria;p__Actinobacteria;c__Coriobacteriia;o__Eggerthellales;f__Eggerthellaceae;g__Denitrobacterium
f__Clostridiaceae;g__Proteiniclasticum	1.4e-05	1.1e-05	k__Bacteria;p__Firmicutes;c__Clostridia;o__Clostridiales;f__Clostridiaceae;g__Proteiniclasticum
f__Sutterellaceae;g__Dakarella	1.6e-05	7e-06	k__Bacteria;p__Proteobacteria;c__Betaproteobacteria;o__Burkholderiales;f__Sutterellaceae;g__Dakarella
f__Carnobacteriaceae;g__Granulicatella	6e-06	9e-06	k__Bacteria;p__Firmicutes;c__Bacilli;o__Lactobacillales;f__Carnobacteriaceae;g__Granulicatella
f__Leptospiraceae;g__Leptospira	9e-06	1.6e-05	k__Bacteria;p__Spirochaetes;c__Spirochaetia;o__Unclassified;f__Leptospiraceae;g__Leptospira
f__Pasteurellaceae;g__Haemophilus	1.5e-05	1.5e-05	k__Bacteria;p__Proteobacteria;c__Gammaproteobacteria;o__Pasteurellales;f__Pasteurellaceae;g__Haemophilus
f__Rhizobiaceae;g__Sinorhizobium	1.6e-05	1.4e-05	k__Bacteria;p__Proteobacteria;c__Alphaproteobacteria;o__Rhizobiales;f__Rhizobiaceae;g__Sinorhizobium
f__Sporolactobacillaceae;g__Sporolactobacillus	7e-06	7e-06	k__Bacteria;p__Firmicutes;c__Bacilli;o__Bacillales;f__Sporolactobacillaceae;g__Sporolactobacillus
f__Clostridiaceae;g__Maledivibacter	1.6e-05	1.7e-05	k__Bacteria;p__Firmicutes;c__Clostridia;o__Clostridiales;f__Clostridiaceae;g__Maledivibacter
f__Erysipelotrichaceae;g__Dielma	2.1e-05	1.9e-05	k__Bacteria;p__Firmicutes;c__Erysipelotrichia;o__Erysipelotrichales;f__Erysipelotrichaceae;g__Dielma
f__Cyclobacteriaceae;g__Cyclobacterium	1e-05	1.4e-05	k__Bacteria;p__Bacteroidetes;c__Cytophagia;o__Cytophagales;f__Cyclobacteriaceae;g__Cyclobacterium
f__Podoviridae;g__Phieco32virus	5e-06	9e-06	k__Viruses;p__Unclassified;c__Unclassified;o__Caudovirales;f__Podoviridae;g__Phieco32virus
f__Prolixibacteraceae;g__Sunxiuqinia	1.4e-05	1.7e-05	k__Bacteria;p__Bacteroidetes;c__Bacteroidia;o__Marinilabiliales;f__Prolixibacteraceae;g__Sunxiuqinia
f__Microbacteriaceae;g__Leifsonia	1e-06	1e-05	k__Bacteria;p__Actinobacteria;c__Actinobacteria;o__Micrococcales;f__Microbacteriaceae;g__Leifsonia
f__Pasteurellaceae;g__Bibersteinia	9e-06	6e-06	k__Bacteria;p__Proteobacteria;c__Gammaproteobacteria;o__Pasteurellales;f__Pasteurellaceae;g__Bibersteinia
f__Siphoviridae;g__C5virus	7e-06	7e-06	k__Viruses;p__Unclassified;c__Unclassified;o__Caudovirales;f__Siphoviridae;g__C5virus
f__Coriobacteriaceae;g__Coriobacterium	8e-06	1.1e-05	k__Bacteria;p__Actinobacteria;c__Coriobacteriia;o__Coriobacteriales;f__Coriobacteriaceae;g__Coriobacterium
f__Candidatus Desulfofervidaceae;g__Candidatus Desulfofervidus	6e-06	5e-06	k__Bacteria;p__Proteobacteria;c__Deltaproteobacteria;o__Unclassified;f__Candidatus Desulfofervidaceae;g__Candidatus Desulfofervidus
f__Candidatus Brocadiaceae;g__Candidatus Kuenenia	6e-06	3e-06	k__Bacteria;p__Planctomycetes;c__Planctomycetia;o__Candidatus Brocadiales;f__Candidatus Brocadiaceae;g__Candidatus Kuenenia
f__Selenomonadaceae;g__Schwartzia	1.5e-05	1.2e-05	k__Bacteria;p__Firmicutes;c__Negativicutes;o__Selenomonadales;f__Selenomonadaceae;g__Schwartzia
f__Succinivibrionaceae;g__Ruminobacter	1e-05	1.2e-05	k__Bacteria;p__Proteobacteria;c__Gammaproteobacteria;o__Aeromonadales;f__Succinivibrionaceae;g__Ruminobacter
f__Peptostreptococcaceae;g__Tepidibacter	5e-06	1.3e-05	k__Bacteria;p__Firmicutes;c__Clostridia;o__Clostridiales;f__Peptostreptococcaceae;g__Tepidibacter
f__Dacryobolaceae;g__Postia	0	5e-06	k__Eukaryota;p__Basidiomycota;c__Agaricomycetes;o__Polyporales;f__Dacryobolaceae;g__Postia
f__Leptotrichiaceae;g__Oceanivirga	5e-06	1.1e-05	k__Bacteria;p__Fusobacteria;c__Fusobacteriia;o__Fusobacteriales;f__Leptotrichiaceae;g__Oceanivirga
f__Halomonadaceae;g__Halomonas	1.5e-05	1.4e-05	k__Bacteria;p__Proteobacteria;c__Gammaproteobacteria;o__Oceanospirillales;f__Halomonadaceae;g__Halomonas
f__Chlorobiaceae;g__Chloroherpeton	3e-06	7e-06	k__Bacteria;p__Chlorobi;c__Chlorobia;o__Chlorobiales;f__Chlorobiaceae;g__Chloroherpeton
f__Ruminococcaceae;g__Ethanoligenens	1.7e-05	1.4e-05	k__Bacteria;p__Firmicutes;c__Clostridia;o__Clostridiales;f__Ruminococcaceae;g__Ethanoligenens
f__Rhodospirillaceae;g__Magnetospirillum	4e-06	7e-06	k__Bacteria;p__Proteobacteria;c__Alphaproteobacteria;o__Rhodospirillales;f__Rhodospirillaceae;g__Magnetospirillum
f__Carnobacteriaceae;g__Allofustis	2e-06	6e-06	k__Bacteria;p__Firmicutes;c__Bacilli;o__Lactobacillales;f__Carnobacteriaceae;g__Allofustis
f__Deferribacteraceae;g__Deferribacter	4e-06	1.1e-05	k__Bacteria;p__Deferribacteres;c__Deferribacteres;o__Deferribacterales;f__Deferribacteraceae;g__Deferribacter
f__Helicobacteraceae;g__Thiovulum	6e-06	8e-06	k__Bacteria;p__Proteobacteria;c__Epsilonproteobacteria;o__Campylobacterales;f__Helicobacteraceae;g__Thiovulum
f__Gonapodyaceae;g__Gonapodya	1e-06	8e-06	k__Eukaryota;p__Chytridiomycota;c__Monoblepharidomycetes;o__Monoblepharidales;f__Gonapodyaceae;g__Gonapodya
f__Balneolaceae;g__Aliifodinibius	1e-06	6e-06	k__Bacteria;p__Balneolaeota;c__Balneolia;o__Balneolales;f__Balneolaceae;g__Aliifodinibius
f__Thiotrichaceae;g__Beggiatoa	9e-06	7e-06	k__Bacteria;p__Proteobacteria;c__Gammaproteobacteria;o__Thiotrichales;f__Thiotrichaceae;g__Beggiatoa
f__Sporomusaceae;g__Anaerosporomusa	1.2e-05	1.5e-05	k__Bacteria;p__Firmicutes;c__Negativicutes;o__Selenomonadales;f__Sporomusaceae;g__Anaerosporomusa
f__Bacillaceae;g__Geobacillus	1.6e-05	1.3e-05	k__Bacteria;p__Firmicutes;c__Bacilli;o__Bacillales;f__Bacillaceae;g__Geobacillus
f__Podoviridae;g__Kf1virus	5e-06	2e-06	k__Viruses;p__Unclassified;c__Unclassified;o__Caudovirales;f__Podoviridae;g__Kf1virus
f__Ferrovaceae;g__Ferrovum	9e-06	1e-05	k__Bacteria;p__Proteobacteria;c__Betaproteobacteria;o__Ferrovales;f__Ferrovaceae;g__Ferrovum
f__Halanaerobiaceae;g__Halanaerobium	7e-06	1.6e-05	k__Bacteria;p__Firmicutes;c__Clostridia;o__Halanaerobiales;f__Halanaerobiaceae;g__Halanaerobium
f__Planococcaceae;g__Jeotgalibacillus	3e-06	9e-06	k__Bacteria;p__Firmicutes;c__Bacilli;o__Bacillales;f__Planococcaceae;g__Jeotgalibacillus
f__Thermoanaerobacteraceae;g__Thermoanaerobacter	5e-06	1.3e-05	k__Bacteria;p__Firmicutes;c__Clostridia;o__Thermoanaerobacterales;f__Thermoanaerobacteraceae;g__Thermoanaerobacter
f__Methanosarcinaceae;g__Methanosarcina	1.6e-05	1.3e-05	k__Archaea;p__Euryarchaeota;c__Methanomicrobia;o__Methanosarcinales;f__Methanosarcinaceae;g__Methanosarcina
f__Peptostreptococcaceae;g__Intestinibacter	1e-05	3e-06	k__Bacteria;p__Firmicutes;c__Clostridia;o__Clostridiales;f__Peptostreptococcaceae;g__Intestinibacter
f__Pelagibacteraceae;g__Candidatus Pelagibacter	6e-06	1.2e-05	k__Bacteria;p__Proteobacteria;c__Alphaproteobacteria;o__Pelagibacterales;f__Pelagibacteraceae;g__Candidatus Pelagibacter
f__Ectothiorhodospiraceae;g__Thioalkalivibrio	4e-06	7e-06	k__Bacteria;p__Proteobacteria;c__Gammaproteobacteria;o__Chromatiales;f__Ectothiorhodospiraceae;g__Thioalkalivibrio
f__Yersiniaceae;g__Serratia	1e-05	1.2e-05	k__Bacteria;p__Proteobacteria;c__Gammaproteobacteria;o__Enterobacterales;f__Yersiniaceae;g__Serratia
f__Planococcaceae;g__Solibacillus	2e-06	8e-06	k__Bacteria;p__Firmicutes;c__Bacilli;o__Bacillales;f__Planococcaceae;g__Solibacillus
f__Unclassified;g__Rozella	0	8e-06	k__Eukaryota;p__Cryptomycota;c__Unclassified;o__Unclassified;f__Unclassified;g__Rozella
f__Hydrogenothermaceae;g__Persephonella	1.5e-05	1.4e-05	k__Bacteria;p__Aquificae;c__Aquificae;o__Aquificales;f__Hydrogenothermaceae;g__Persephonella
f__Sphingobacteriaceae;g__Olivibacter	1e-06	5e-06	k__Bacteria;p__Bacteroidetes;c__Sphingobacteriia;o__Sphingobacteriales;f__Sphingobacteriaceae;g__Olivibacter
f__Pasteurellaceae;g__Pasteurella	1e-05	8e-06	k__Bacteria;p__Proteobacteria;c__Gammaproteobacteria;o__Pasteurellales;f__Pasteurellaceae;g__Pasteurella
f__Methylobacteriaceae;g__Methylobacterium	4e-06	7e-06	k__Bacteria;p__Proteobacteria;c__Alphaproteobacteria;o__Rhizobiales;f__Methylobacteriaceae;g__Methylobacterium
f__Sphingobacteriaceae;g__Pseudosphingobacterium	9e-06	8e-06	k__Bacteria;p__Bacteroidetes;c__Sphingobacteriia;o__Sphingobacteriales;f__Sphingobacteriaceae;g__Pseudosphingobacterium
f__Methanobacteriaceae;g__Methanosphaera	4e-06	8e-06	k__Archaea;p__Euryarchaeota;c__Methanobacteria;o__Methanobacteriales;f__Methanobacteriaceae;g__Methanosphaera
f__Flavobacteriaceae;g__Pustulibacterium	1.3e-05	5e-06	k__Bacteria;p__Bacteroidetes;c__Flavobacteriia;o__Flavobacteriales;f__Flavobacteriaceae;g__Pustulibacterium
f__Flavobacteriaceae;g__Kordia	1e-06	7e-06	k__Bacteria;p__Bacteroidetes;c__Flavobacteriia;o__Flavobacteriales;f__Flavobacteriaceae;g__Kordia
f__Hymenobacteraceae;g__Hymenobacter	1.4e-05	1.5e-05	k__Bacteria;p__Bacteroidetes;c__Cytophagia;o__Cytophagales;f__Hymenobacteraceae;g__Hymenobacter
f__Peptoniphilaceae;g__Murdochiella	7e-06	4e-06	k__Bacteria;p__Firmicutes;c__Tissierellia;o__Tissierellales;f__Peptoniphilaceae;g__Murdochiella
f__Alteromonadaceae;g__Marinobacter	5e-06	1.1e-05	k__Bacteria;p__Proteobacteria;c__Gammaproteobacteria;o__Alteromonadales;f__Alteromonadaceae;g__Marinobacter
f__Lachnospiraceae;g__Johnsonella	1.3e-05	1e-05	k__Bacteria;p__Firmicutes;c__Clostridia;o__Clostridiales;f__Lachnospiraceae;g__Johnsonella
f__Burkholderiaceae;g__Caballeronia	8e-06	3e-06	k__Bacteria;p__Proteobacteria;c__Betaproteobacteria;o__Burkholderiales;f__Burkholderiaceae;g__Caballeronia
f__Thermoanaerobacterales Family III. Incertae Sedis;g__Caldicellulosiruptor	1e-05	1.2e-05	k__Bacteria;p__Firmicutes;c__Clostridia;o__Thermoanaerobacterales;f__Thermoanaerobacterales Family III. Incertae Sedis;g__Caldicellulosiruptor
f__Flavobacteriaceae;g__Lutibacter	1e-05	1.5e-05	k__Bacteria;p__Bacteroidetes;c__Flavobacteriia;o__Flavobacteriales;f__Flavobacteriaceae;g__Lutibacter
f__Flavobacteriaceae;g__Gillisia	2e-06	6e-06	k__Bacteria;p__Bacteroidetes;c__Flavobacteriia;o__Flavobacteriales;f__Flavobacteriaceae;g__Gillisia
f__Sphingomonadaceae;g__Sphingomonas	8e-06	1.5e-05	k__Bacteria;p__Proteobacteria;c__Alphaproteobacteria;o__Sphingomonadales;f__Sphingomonadaceae;g__Sphingomonas
f__Rhodanobacteraceae;g__Dokdonella	1e-06	4e-06	k__Bacteria;p__Proteobacteria;c__Gammaproteobacteria;o__Xanthomonadales;f__Rhodanobacteraceae;g__Dokdonella
f__Burkholderiaceae;g__Paraburkholderia	1.6e-05	1.1e-05	k__Bacteria;p__Proteobacteria;c__Betaproteobacteria;o__Burkholderiales;f__Burkholderiaceae;g__Paraburkholderia
f__Unclassified;g__Kallipyga	7e-06	8e-06	k__Bacteria;p__Firmicutes;c__Tissierellia;o__Unclassified;f__Unclassified;g__Kallipyga
f__Clostridiaceae;g__Candidatus Arthromitus	9e-06	9e-06	k__Bacteria;p__Firmicutes;c__Clostridia;o__Clostridiales;f__Clostridiaceae;g__Candidatus Arthromitus
f__Carnobacteriaceae;g__Carnobacterium	1e-05	1.4e-05	k__Bacteria;p__Firmicutes;c__Bacilli;o__Lactobacillales;f__Carnobacteriaceae;g__Carnobacterium
f__Eubacteriaceae;g__Pseudoramibacter	9e-06	9e-06	k__Bacteria;p__Firmicutes;c__Clostridia;o__Clostridiales;f__Eubacteriaceae;g__Pseudoramibacter
f__Enterobacteriaceae;g__Candidatus Hamiltonella	1e-06	5e-06	k__Bacteria;p__Proteobacteria;c__Gammaproteobacteria;o__Enterobacterales;f__Enterobacteriaceae;g__Candidatus Hamiltonella
f__Thermoanaerobacteraceae;g__Caldanaerobacter	5e-06	8e-06	k__Bacteria;p__Firmicutes;c__Clostridia;o__Thermoanaerobacterales;f__Thermoanaerobacteraceae;g__Caldanaerobacter
f__Peptoniphilaceae;g__Parvimonas	9e-06	1.2e-05	k__Bacteria;p__Firmicutes;c__Tissierellia;o__Tissierellales;f__Peptoniphilaceae;g__Parvimonas
f__Sphingomonadaceae;g__Novosphingobium	2e-06	6e-06	k__Bacteria;p__Proteobacteria;c__Alphaproteobacteria;o__Sphingomonadales;f__Sphingomonadaceae;g__Novosphingobium
f__Natranaerobiaceae;g__Natranaerobius	5e-06	2e-06	k__Bacteria;p__Firmicutes;c__Clostridia;o__Natranaerobiales;f__Natranaerobiaceae;g__Natranaerobius
f__Lachnospiraceae;g__Sellimonas	7e-06	1.1e-05	k__Bacteria;p__Firmicutes;c__Clostridia;o__Clostridiales;f__Lachnospiraceae;g__Sellimonas
f__Peptococcaceae;g__Desulfitibacter	8e-06	9e-06	k__Bacteria;p__Firmicutes;c__Clostridia;o__Clostridiales;f__Peptococcaceae;g__Desulfitibacter
f__Clostridiaceae;g__Natronincola	1.1e-05	5e-06	k__Bacteria;p__Firmicutes;c__Clostridia;o__Clostridiales;f__Clostridiaceae;g__Natronincola
f__Flavobacteriaceae;g__Dokdonia	4e-06	8e-06	k__Bacteria;p__Bacteroidetes;c__Flavobacteriia;o__Flavobacteriales;f__Flavobacteriaceae;g__Dokdonia
f__Erysipelotrichaceae;g__Holdemanella	7e-06	1e-05	k__Bacteria;p__Firmicutes;c__Erysipelotrichia;o__Erysipelotrichales;f__Erysipelotrichaceae;g__Holdemanella
f__Thermoanaerobacteraceae;g__Moorella	1.1e-05	9e-06	k__Bacteria;p__Firmicutes;c__Clostridia;o__Thermoanaerobacterales;f__Thermoanaerobacteraceae;g__Moorella
f__Puniceicoccaceae;g__Coraliomargarita	5e-06	1.1e-05	k__Bacteria;p__Verrucomicrobia;c__Opitutae;o__Puniceicoccales;f__Puniceicoccaceae;g__Coraliomargarita
f__Burkholderiaceae;g__Ralstonia	4e-06	8e-06	k__Bacteria;p__Proteobacteria;c__Betaproteobacteria;o__Burkholderiales;f__Burkholderiaceae;g__Ralstonia
f__Bacillaceae;g__Domibacillus	3e-06	1.1e-05	k__Bacteria;p__Firmicutes;c__Bacilli;o__Bacillales;f__Bacillaceae;g__Domibacillus
f__Myoviridae;g__Cp8virus	7e-06	4e-06	k__Viruses;p__Unclassified;c__Unclassified;o__Caudovirales;f__Myoviridae;g__Cp8virus
f__Hyphomicrobiaceae;g__Hyphomicrobium	4e-06	6e-06	k__Bacteria;p__Proteobacteria;c__Alphaproteobacteria;o__Rhizobiales;f__Hyphomicrobiaceae;g__Hyphomicrobium
f__Unclassified;g__Kouleothrix	6e-06	8e-06	k__Bacteria;p__Chloroflexi;c__Unclassified;o__Unclassified;f__Unclassified;g__Kouleothrix
f__Pseudomonadaceae;g__Oblitimonas	4e-06	0	k__Bacteria;p__Proteobacteria;c__Gammaproteobacteria;o__Pseudomonadales;f__Pseudomonadaceae;g__Oblitimonas
f__Unclassified;g__Candidatus Saccharimonas	4e-06	0	k__Bacteria;p__Candidatus Saccharibacteria;c__Unclassified;o__Unclassified;f__Unclassified;g__Candidatus Saccharimonas
f__Thermoanaerobacteraceae;g__Thermanaeromonas	7e-06	9e-06	k__Bacteria;p__Firmicutes;c__Clostridia;o__Thermoanaerobacterales;f__Thermoanaerobacteraceae;g__Thermanaeromonas
f__Bacillaceae;g__Halolactibacillus	6e-06	3e-06	k__Bacteria;p__Firmicutes;c__Bacilli;o__Bacillales;f__Bacillaceae;g__Halolactibacillus
f__Flammeovirgaceae;g__Cesiribacter	4e-06	7e-06	k__Bacteria;p__Bacteroidetes;c__Cytophagia;o__Cytophagales;f__Flammeovirgaceae;g__Cesiribacter
f__Peptococcaceae;g__Desulfonispora	7e-06	8e-06	k__Bacteria;p__Firmicutes;c__Clostridia;o__Clostridiales;f__Peptococcaceae;g__Desulfonispora
f__Syntrophorhabdaceae;g__Syntrophorhabdus	5e-06	7e-06	k__Bacteria;p__Proteobacteria;c__Deltaproteobacteria;o__Syntrophobacterales;f__Syntrophorhabdaceae;g__Syntrophorhabdus
f__Synergistaceae;g__Fretibacterium	1e-05	8e-06	k__Bacteria;p__Synergistetes;c__Synergistia;o__Synergistales;f__Synergistaceae;g__Fretibacterium
f__Porphyromonadaceae;g__Lascolabacillus	1e-05	6e-06	k__Bacteria;p__Bacteroidetes;c__Bacteroidia;o__Bacteroidales;f__Porphyromonadaceae;g__Lascolabacillus
f__Bacillaceae;g__Gracilibacillus	6e-06	1e-05	k__Bacteria;p__Firmicutes;c__Bacilli;o__Bacillales;f__Bacillaceae;g__Gracilibacillus
f__Limnochordaceae;g__Limnochorda	4e-06	5e-06	k__Bacteria;p__Firmicutes;c__Limnochordia;o__Limnochordales;f__Limnochordaceae;g__Limnochorda
f__Rhodospirillaceae;g__Oceanibaculum	2e-06	4e-06	k__Bacteria;p__Proteobacteria;c__Alphaproteobacteria;o__Rhodospirillales;f__Rhodospirillaceae;g__Oceanibaculum
f__Oxalobacteraceae;g__Herminiimonas	5e-06	2e-06	k__Bacteria;p__Proteobacteria;c__Betaproteobacteria;o__Burkholderiales;f__Oxalobacteraceae;g__Herminiimonas
f__Clostridiales Family XVI. Incertae Sedis;g__Carboxydocella	1e-06	5e-06	k__Bacteria;p__Firmicutes;c__Clostridia;o__Clostridiales;f__Clostridiales Family XVI. Incertae Sedis;g__Carboxydocella
f__Kiritimatiellaceae;g__Kiritimatiella	1e-06	7e-06	k__Bacteria;p__Kiritimatiellaeota;c__Kiritimatiellae;o__Kiritimatiellales;f__Kiritimatiellaceae;g__Kiritimatiella
f__Prolixibacteraceae;g__Prolixibacter	1e-05	1.1e-05	k__Bacteria;p__Bacteroidetes;c__Bacteroidia;o__Marinilabiliales;f__Prolixibacteraceae;g__Prolixibacter
f__Unclassified;g__Exiguobacterium	4e-06	6e-06	k__Bacteria;p__Firmicutes;c__Bacilli;o__Bacillales;f__Unclassified;g__Exiguobacterium
f__Chlorobiaceae;g__Prosthecochloris	1.2e-05	8e-06	k__Bacteria;p__Chlorobi;c__Chlorobia;o__Chlorobiales;f__Chlorobiaceae;g__Prosthecochloris
f__Synergistaceae;g__Jonquetella	7e-06	8e-06	k__Bacteria;p__Synergistetes;c__Synergistia;o__Synergistales;f__Synergistaceae;g__Jonquetella
f__Clostridiaceae;g__Anaeromicrobium	6e-06	8e-06	k__Bacteria;p__Firmicutes;c__Clostridia;o__Clostridiales;f__Clostridiaceae;g__Anaeromicrobium
f__Oceanospirillaceae;g__Marinobacterium	5e-06	5e-06	k__Bacteria;p__Proteobacteria;c__Gammaproteobacteria;o__Oceanospirillales;f__Oceanospirillaceae;g__Marinobacterium
f__Orbaceae;g__Gilliamella	5e-06	8e-06	k__Bacteria;p__Proteobacteria;c__Gammaproteobacteria;o__Orbales;f__Orbaceae;g__Gilliamella
f__Podoviridae;g__T7virus	8e-06	7e-06	k__Viruses;p__Unclassified;c__Unclassified;o__Caudovirales;f__Podoviridae;g__T7virus
f__Prochloraceae;g__Prochlorococcus	2e-06	6e-06	k__Bacteria;p__Cyanobacteria;c__Unclassified;o__Synechococcales;f__Prochloraceae;g__Prochlorococcus
f__Thiotrichaceae;g__Thioploca	9e-06	7e-06	k__Bacteria;p__Proteobacteria;c__Gammaproteobacteria;o__Thiotrichales;f__Thiotrichaceae;g__Thioploca
f__Hymenobacteraceae;g__Rufibacter	9e-06	1.3e-05	k__Bacteria;p__Bacteroidetes;c__Cytophagia;o__Cytophagales;f__Hymenobacteraceae;g__Rufibacter
f__Pectobacteriaceae;g__Pectobacterium	2e-06	8e-06	k__Bacteria;p__Proteobacteria;c__Gammaproteobacteria;o__Enterobacterales;f__Pectobacteriaceae;g__Pectobacterium
f__Micrococcaceae;g__Arthrobacter	4e-06	1e-05	k__Bacteria;p__Actinobacteria;c__Actinobacteria;o__Micrococcales;f__Micrococcaceae;g__Arthrobacter
f__Leptolyngbyaceae;g__Leptolyngbya	3e-06	6e-06	k__Bacteria;p__Cyanobacteria;c__Unclassified;o__Synechococcales;f__Leptolyngbyaceae;g__Leptolyngbya
f__Desulfovibrionaceae;g__Pseudodesulfovibrio	7e-06	7e-06	k__Bacteria;p__Proteobacteria;c__Deltaproteobacteria;o__Desulfovibrionales;f__Desulfovibrionaceae;g__Pseudodesulfovibrio
f__Flavobacteriaceae;g__Salegentibacter	5e-06	6e-06	k__Bacteria;p__Bacteroidetes;c__Flavobacteriia;o__Flavobacteriales;f__Flavobacteriaceae;g__Salegentibacter
f__Marinilabiliaceae;g__Marinilabilia	9e-06	1.2e-05	k__Bacteria;p__Bacteroidetes;c__Bacteroidia;o__Marinilabiliales;f__Marinilabiliaceae;g__Marinilabilia
f__Sporomusaceae;g__Anaeromusa	8e-06	1e-05	k__Bacteria;p__Firmicutes;c__Negativicutes;o__Selenomonadales;f__Sporomusaceae;g__Anaeromusa
f__Bacillaceae;g__Terribacillus	5e-06	9e-06	k__Bacteria;p__Firmicutes;c__Bacilli;o__Bacillales;f__Bacillaceae;g__Terribacillus
f__Erysipelotrichaceae;g__Allobaculum	8e-06	4e-06	k__Bacteria;p__Firmicutes;c__Erysipelotrichia;o__Erysipelotrichales;f__Erysipelotrichaceae;g__Allobaculum
f__Bacillaceae;g__Virgibacillus	9e-06	1e-05	k__Bacteria;p__Firmicutes;c__Bacilli;o__Bacillales;f__Bacillaceae;g__Virgibacillus
f__Ancylistaceae;g__Conidiobolus	0	5e-06	k__Eukaryota;p__Zoopagomycota;c__Entomophthoromycetes;o__Entomophthorales;f__Ancylistaceae;g__Conidiobolus
f__Nitrosomonadaceae;g__Nitrosovibrio	4e-06	2e-06	k__Bacteria;p__Proteobacteria;c__Betaproteobacteria;o__Nitrosomonadales;f__Nitrosomonadaceae;g__Nitrosovibrio
f__Bradyrhizobiaceae;g__Bradyrhizobium	6e-06	8e-06	k__Bacteria;p__Proteobacteria;c__Alphaproteobacteria;o__Rhizobiales;f__Bradyrhizobiaceae;g__Bradyrhizobium
f__Syntrophomonadaceae;g__Syntrophomonas	1e-05	1e-05	k__Bacteria;p__Firmicutes;c__Clostridia;o__Clostridiales;f__Syntrophomonadaceae;g__Syntrophomonas
f__Methanomassiliicoccaceae;g__Candidatus Methanoplasma	2e-06	6e-06	k__Archaea;p__Euryarchaeota;c__Thermoplasmata;o__Methanomassiliicoccales;f__Methanomassiliicoccaceae;g__Candidatus Methanoplasma
f__Flavobacteriaceae;g__Olleya	5e-06	2e-06	k__Bacteria;p__Bacteroidetes;c__Flavobacteriia;o__Flavobacteriales;f__Flavobacteriaceae;g__Olleya
f__Flavobacteriaceae;g__Mesoflavibacter	2e-06	9e-06	k__Bacteria;p__Bacteroidetes;c__Flavobacteriia;o__Flavobacteriales;f__Flavobacteriaceae;g__Mesoflavibacter
f__Flavobacteriaceae;g__Polaribacter	9e-06	8e-06	k__Bacteria;p__Bacteroidetes;c__Flavobacteriia;o__Flavobacteriales;f__Flavobacteriaceae;g__Polaribacter
f__Marinifilaceae;g__Marinifilum	5e-06	7e-06	k__Bacteria;p__Bacteroidetes;c__Bacteroidia;o__Marinilabiliales;f__Marinifilaceae;g__Marinifilum
f__Microcoleaceae;g__Planktothrix	5e-06	2e-06	k__Bacteria;p__Cyanobacteria;c__Unclassified;o__Oscillatoriales;f__Microcoleaceae;g__Planktothrix
f__Flavobacteriaceae;g__Vaginella	4e-06	2e-06	k__Bacteria;p__Bacteroidetes;c__Flavobacteriia;o__Flavobacteriales;f__Flavobacteriaceae;g__Vaginella
f__Syntrophobacteraceae;g__Thermodesulforhabdus	0	3e-06	k__Bacteria;p__Proteobacteria;c__Deltaproteobacteria;o__Syntrophobacterales;f__Syntrophobacteraceae;g__Thermodesulforhabdus
f__Siphoviridae;g__P12024virus	3e-06	4e-06	k__Viruses;p__Unclassified;c__Unclassified;o__Caudovirales;f__Siphoviridae;g__P12024virus
f__Alcaligenaceae;g__Bordetella	1.1e-05	1e-05	k__Bacteria;p__Proteobacteria;c__Betaproteobacteria;o__Burkholderiales;f__Alcaligenaceae;g__Bordetella
f__Campylobacteraceae;g__Sulfurospirillum	5e-06	9e-06	k__Bacteria;p__Proteobacteria;c__Epsilonproteobacteria;o__Campylobacterales;f__Campylobacteraceae;g__Sulfurospirillum
f__Clostridiaceae;g__Thermotalea	2e-06	5e-06	k__Bacteria;p__Firmicutes;c__Clostridia;o__Clostridiales;f__Clostridiaceae;g__Thermotalea
f__Williamwhitmaniaceae;g__Williamwhitmania	5e-06	9e-06	k__Bacteria;p__Bacteroidetes;c__Bacteroidia;o__Bacteroidales;f__Williamwhitmaniaceae;g__Williamwhitmania
f__Neocallimastigaceae;g__Anaeromyces	3e-06	7e-06	k__Eukaryota;p__Chytridiomycota;c__Neocallimastigomycetes;o__Neocallimastigales;f__Neocallimastigaceae;g__Anaeromyces
f__Planococcaceae;g__Ureibacillus	0	5e-06	k__Bacteria;p__Firmicutes;c__Bacilli;o__Bacillales;f__Planococcaceae;g__Ureibacillus
f__Thermoanaerobacterales Family IV. Incertae Sedis;g__Mahella	1.1e-05	1e-05	k__Bacteria;p__Firmicutes;c__Clostridia;o__Thermoanaerobacterales;f__Thermoanaerobacterales Family IV. Incertae Sedis;g__Mahella
f__Unclassified;g__Marinitoga	5e-06	6e-06	k__Bacteria;p__Thermotogae;c__Thermotogae;o__Petrotogales;f__Unclassified;g__Marinitoga
f__Thermococcaceae;g__Thermococcus	6e-06	5e-06	k__Archaea;p__Euryarchaeota;c__Thermococci;o__Thermococcales;f__Thermococcaceae;g__Thermococcus
f__Comamonadaceae;g__Giesbergeria	7e-06	5e-06	k__Bacteria;p__Proteobacteria;c__Betaproteobacteria;o__Burkholderiales;f__Comamonadaceae;g__Giesbergeria
f__Rhodospirillaceae;g__Caenispirillum	2e-06	4e-06	k__Bacteria;p__Proteobacteria;c__Alphaproteobacteria;o__Rhodospirillales;f__Rhodospirillaceae;g__Caenispirillum
f__Malasseziaceae;g__Malassezia	0	7e-06	k__Eukaryota;p__Basidiomycota;c__Malasseziomycetes;o__Malasseziales;f__Malasseziaceae;g__Malassezia
f__Pseudoalteromonadaceae;g__Pseudoalteromonas	9e-06	8e-06	k__Bacteria;p__Proteobacteria;c__Gammaproteobacteria;o__Alteromonadales;f__Pseudoalteromonadaceae;g__Pseudoalteromonas
f__Neisseriaceae;g__Eikenella	1e-06	4e-06	k__Bacteria;p__Proteobacteria;c__Betaproteobacteria;o__Neisseriales;f__Neisseriaceae;g__Eikenella
f__Phycisphaeraceae;g__Phycisphaera	0	4e-06	k__Bacteria;p__Planctomycetes;c__Phycisphaerae;o__Phycisphaerales;f__Phycisphaeraceae;g__Phycisphaera
f__Flavobacteriaceae;g__Weeksella	9e-06	7e-06	k__Bacteria;p__Bacteroidetes;c__Flavobacteriia;o__Flavobacteriales;f__Flavobacteriaceae;g__Weeksella
f__Sphingomonadaceae;g__Sphingobium	7e-06	1.1e-05	k__Bacteria;p__Proteobacteria;c__Alphaproteobacteria;o__Sphingomonadales;f__Sphingomonadaceae;g__Sphingobium
f__Rivulariaceae;g__Calothrix	4e-06	5e-06	k__Bacteria;p__Cyanobacteria;c__Unclassified;o__Nostocales;f__Rivulariaceae;g__Calothrix
f__Porphyromonadaceae;g__Fermentimonas	5e-06	1.1e-05	k__Bacteria;p__Bacteroidetes;c__Bacteroidia;o__Bacteroidales;f__Porphyromonadaceae;g__Fermentimonas
f__Flavobacteriaceae;g__Kriegella	2e-06	3e-06	k__Bacteria;p__Bacteroidetes;c__Flavobacteriia;o__Flavobacteriales;f__Flavobacteriaceae;g__Kriegella
f__Syntrophaceae;g__Syntrophus	7e-06	5e-06	k__Bacteria;p__Proteobacteria;c__Deltaproteobacteria;o__Syntrophobacterales;f__Syntrophaceae;g__Syntrophus
f__Synergistaceae;g__Dethiosulfovibrio	7e-06	7e-06	k__Bacteria;p__Synergistetes;c__Synergistia;o__Synergistales;f__Synergistaceae;g__Dethiosulfovibrio
f__Prolixibacteraceae;g__Tangfeifania	8e-06	9e-06	k__Bacteria;p__Bacteroidetes;c__Bacteroidia;o__Marinilabiliales;f__Prolixibacteraceae;g__Tangfeifania
f__Enterobacteriaceae;g__Cronobacter	6e-06	7e-06	k__Bacteria;p__Proteobacteria;c__Gammaproteobacteria;o__Enterobacterales;f__Enterobacteriaceae;g__Cronobacter
f__Legeriomycetaceae;g__Smittium	0	4e-06	k__Eukaryota;p__Zoopagomycota;c__Unclassified;o__Harpellales;f__Legeriomycetaceae;g__Smittium
f__Alcaligenaceae;g__Achromobacter	5e-06	8e-06	k__Bacteria;p__Proteobacteria;c__Betaproteobacteria;o__Burkholderiales;f__Alcaligenaceae;g__Achromobacter
f__Actinomycetaceae;g__Actinomyces	1.1e-05	1e-05	k__Bacteria;p__Actinobacteria;c__Actinobacteria;o__Actinomycetales;f__Actinomycetaceae;g__Actinomyces
f__Enterobacteriaceae;g__Trabulsiella	5e-06	4e-06	k__Bacteria;p__Proteobacteria;c__Gammaproteobacteria;o__Enterobacterales;f__Enterobacteriaceae;g__Trabulsiella
f__Natrialbaceae;g__Natrinema	3e-06	2e-06	k__Archaea;p__Euryarchaeota;c__Halobacteria;o__Natrialbales;f__Natrialbaceae;g__Natrinema
f__Cytophagaceae;g__Runella	7e-06	1e-05	k__Bacteria;p__Bacteroidetes;c__Cytophagia;o__Cytophagales;f__Cytophagaceae;g__Runella
f__Methanomassiliicoccaceae;g__Methanomassiliicoccus	6e-06	1e-05	k__Archaea;p__Euryarchaeota;c__Thermoplasmata;o__Methanomassiliicoccales;f__Methanomassiliicoccaceae;g__Methanomassiliicoccus
f__Flavobacteriaceae;g__Nonlabens	5e-06	1e-05	k__Bacteria;p__Bacteroidetes;c__Flavobacteriia;o__Flavobacteriales;f__Flavobacteriaceae;g__Nonlabens
f__Clostridiaceae;g__Fervidicella	4e-06	3e-06	k__Bacteria;p__Firmicutes;c__Clostridia;o__Clostridiales;f__Clostridiaceae;g__Fervidicella
f__Gemmataceae;g__Gemmata	1e-06	4e-06	k__Bacteria;p__Planctomycetes;c__Planctomycetia;o__Planctomycetales;f__Gemmataceae;g__Gemmata
f__Rickettsiaceae;g__Rickettsia	2e-06	6e-06	k__Bacteria;p__Proteobacteria;c__Alphaproteobacteria;o__Rickettsiales;f__Rickettsiaceae;g__Rickettsia
f__Flavobacteriaceae;g__Psychroserpens	4e-06	6e-06	k__Bacteria;p__Bacteroidetes;c__Flavobacteriia;o__Flavobacteriales;f__Flavobacteriaceae;g__Psychroserpens
f__Sinobacteraceae;g__Hydrocarboniphaga	0	3e-06	k__Bacteria;p__Proteobacteria;c__Gammaproteobacteria;o__Nevskiales;f__Sinobacteraceae;g__Hydrocarboniphaga
f__Bacillaceae;g__Paucisalibacillus	3e-06	1e-06	k__Bacteria;p__Firmicutes;c__Bacilli;o__Bacillales;f__Bacillaceae;g__Paucisalibacillus
f__Pasteurellaceae;g__Basfia	3e-06	4e-06	k__Bacteria;p__Proteobacteria;c__Gammaproteobacteria;o__Pasteurellales;f__Pasteurellaceae;g__Basfia
f__Chromobacteriaceae;g__Vogesella	5e-06	2e-06	k__Bacteria;p__Proteobacteria;c__Betaproteobacteria;o__Neisseriales;f__Chromobacteriaceae;g__Vogesella
f__Thermotogaceae;g__Thermotoga	4e-06	1e-05	k__Bacteria;p__Thermotogae;c__Thermotogae;o__Thermotogales;f__Thermotogaceae;g__Thermotoga
f__Bacillaceae;g__Paraliobacillus	7e-06	5e-06	k__Bacteria;p__Firmicutes;c__Bacilli;o__Bacillales;f__Bacillaceae;g__Paraliobacillus
f__Clostridiaceae;g__Hathewaya	9e-06	9e-06	k__Bacteria;p__Firmicutes;c__Clostridia;o__Clostridiales;f__Clostridiaceae;g__Hathewaya
f__Eubacteriaceae;g__Garciella	3e-06	7e-06	k__Bacteria;p__Firmicutes;c__Clostridia;o__Clostridiales;f__Eubacteriaceae;g__Garciella
f__Unclassified;g__Minicystis	1e-06	3e-06	k__Bacteria;p__Proteobacteria;c__Deltaproteobacteria;o__Myxococcales;f__Unclassified;g__Minicystis
f__Desulfobacteraceae;g__Desulforegula	4e-06	6e-06	k__Bacteria;p__Proteobacteria;c__Deltaproteobacteria;o__Desulfobacterales;f__Desulfobacteraceae;g__Desulforegula
f__Gottschalkiaceae;g__Gottschalkia	8e-06	9e-06	k__Bacteria;p__Firmicutes;c__Tissierellia;o__Tissierellales;f__Gottschalkiaceae;g__Gottschalkia
f__Cytophagaceae;g__Rhodonellum	1e-06	5e-06	k__Bacteria;p__Bacteroidetes;c__Cytophagia;o__Cytophagales;f__Cytophagaceae;g__Rhodonellum
f__Flavobacteriaceae;g__Lacinutrix	1e-06	4e-06	k__Bacteria;p__Bacteroidetes;c__Flavobacteriia;o__Flavobacteriales;f__Flavobacteriaceae;g__Lacinutrix
f__Flavobacteriaceae;g__Bizionia	6e-06	1e-06	k__Bacteria;p__Bacteroidetes;c__Flavobacteriia;o__Flavobacteriales;f__Flavobacteriaceae;g__Bizionia
f__Unclassified;g__Candidatus Moduliflexus	5e-06	2e-06	k__Bacteria;p__Unclassified;c__Unclassified;o__Unclassified;f__Unclassified;g__Candidatus Moduliflexus
f__Rhodocyclaceae;g__Propionivibrio	2e-06	4e-06	k__Bacteria;p__Proteobacteria;c__Betaproteobacteria;o__Rhodocyclales;f__Rhodocyclaceae;g__Propionivibrio
f__Unclassified;g__Phocaeicola	6e-06	4e-06	k__Bacteria;p__Bacteroidetes;c__Bacteroidia;o__Bacteroidales;f__Unclassified;g__Phocaeicola
f__Crocinitomicaceae;g__Crocinitomix	6e-06	5e-06	k__Bacteria;p__Bacteroidetes;c__Flavobacteriia;o__Flavobacteriales;f__Crocinitomicaceae;g__Crocinitomix
f__Paenibacillaceae;g__Gorillibacterium	5e-06	8e-06	k__Bacteria;p__Firmicutes;c__Bacilli;o__Bacillales;f__Paenibacillaceae;g__Gorillibacterium
f__Desulfobacteraceae;g__Desulfococcus	4e-06	4e-06	k__Bacteria;p__Proteobacteria;c__Deltaproteobacteria;o__Desulfobacterales;f__Desulfobacteraceae;g__Desulfococcus
f__Unclassified;g__Tepidimicrobium	8e-06	4e-06	k__Bacteria;p__Firmicutes;c__Tissierellia;o__Unclassified;f__Unclassified;g__Tepidimicrobium
f__Cytophagaceae;g__Dyadobacter	1e-05	6e-06	k__Bacteria;p__Bacteroidetes;c__Cytophagia;o__Cytophagales;f__Cytophagaceae;g__Dyadobacter
f__Flavobacteriaceae;g__Wenyingzhuangia	5e-06	3e-06	k__Bacteria;p__Bacteroidetes;c__Flavobacteriia;o__Flavobacteriales;f__Flavobacteriaceae;g__Wenyingzhuangia
f__Salinivirgaceae;g__Salinivirga	5e-06	8e-06	k__Bacteria;p__Bacteroidetes;c__Bacteroidia;o__Marinilabiliales;f__Salinivirgaceae;g__Salinivirga
f__Unclassified;g__Sulfurovum	4e-06	4e-06	k__Bacteria;p__Proteobacteria;c__Epsilonproteobacteria;o__Unclassified;f__Unclassified;g__Sulfurovum
f__Paenibacillaceae;g__Aneurinibacillus	6e-06	7e-06	k__Bacteria;p__Firmicutes;c__Bacilli;o__Bacillales;f__Paenibacillaceae;g__Aneurinibacillus
f__Unclassified;g__Candidatus Vecturithrix	3e-06	4e-06	k__Bacteria;p__Unclassified;c__Unclassified;o__Unclassified;f__Unclassified;g__Candidatus Vecturithrix
f__Unclassified;g__Candidatus Altiarchaeum	3e-06	2e-06	k__Archaea;p__Euryarchaeota;c__Unclassified;o__Candidatus Altiarchaeales;f__Unclassified;g__Candidatus Altiarchaeum
f__Lachnospiraceae;g__Acetitomaculum	9e-06	4e-06	k__Bacteria;p__Firmicutes;c__Clostridia;o__Clostridiales;f__Lachnospiraceae;g__Acetitomaculum
f__Rhodospirillaceae;g__Novispirillum	4e-06	4e-06	k__Bacteria;p__Proteobacteria;c__Alphaproteobacteria;o__Rhodospirillales;f__Rhodospirillaceae;g__Novispirillum
f__Schleiferiaceae;g__Schleiferia	1e-06	5e-06	k__Bacteria;p__Bacteroidetes;c__Flavobacteriia;o__Flavobacteriales;f__Schleiferiaceae;g__Schleiferia
f__Francisellaceae;g__Francisella	0	4e-06	k__Bacteria;p__Proteobacteria;c__Gammaproteobacteria;o__Thiotrichales;f__Francisellaceae;g__Francisella
f__Gemmatimonadaceae;g__Gemmatirosa	6e-06	3e-06	k__Bacteria;p__Gemmatimonadetes;c__Gemmatimonadetes;o__Gemmatimonadales;f__Gemmatimonadaceae;g__Gemmatirosa
f__Acidaminococcaceae;g__Succinispira	7e-06	8e-06	k__Bacteria;p__Firmicutes;c__Negativicutes;o__Acidaminococcales;f__Acidaminococcaceae;g__Succinispira
f__Cunninghamellaceae;g__Absidia	0	6e-06	k__Eukaryota;p__Mucoromycota;c__Unclassified;o__Mucorales;f__Cunninghamellaceae;g__Absidia
f__Clostridiaceae;g__Paramaledivibacter	4e-06	5e-06	k__Bacteria;p__Firmicutes;c__Clostridia;o__Clostridiales;f__Clostridiaceae;g__Paramaledivibacter
f__Desulfohalobiaceae;g__Desulfonatronospira	4e-06	6e-06	k__Bacteria;p__Proteobacteria;c__Deltaproteobacteria;o__Desulfovibrionales;f__Desulfohalobiaceae;g__Desulfonatronospira
f__Marinilabiliaceae;g__Labilibacter	5e-06	6e-06	k__Bacteria;p__Bacteroidetes;c__Bacteroidia;o__Marinilabiliales;f__Marinilabiliaceae;g__Labilibacter
f__Sphingomonadaceae;g__Sphingopyxis	4e-06	2e-06	k__Bacteria;p__Proteobacteria;c__Alphaproteobacteria;o__Sphingomonadales;f__Sphingomonadaceae;g__Sphingopyxis
f__Oxalobacteraceae;g__Duganella	0	3e-06	k__Bacteria;p__Proteobacteria;c__Betaproteobacteria;o__Burkholderiales;f__Oxalobacteraceae;g__Duganella
f__Pasteurellaceae;g__Histophilus	2e-06	4e-06	k__Bacteria;p__Proteobacteria;c__Gammaproteobacteria;o__Pasteurellales;f__Pasteurellaceae;g__Histophilus
f__Spirochaetaceae;g__Salinispira	3e-06	4e-06	k__Bacteria;p__Spirochaetes;c__Spirochaetia;o__Spirochaetales;f__Spirochaetaceae;g__Salinispira
f__Flavobacteriaceae;g__Arenibacter	3e-06	9e-06	k__Bacteria;p__Bacteroidetes;c__Flavobacteriia;o__Flavobacteriales;f__Flavobacteriaceae;g__Arenibacter
f__Mortierellaceae;g__Mortierella	0	5e-06	k__Eukaryota;p__Mucoromycota;c__Unclassified;o__Mortierellales;f__Mortierellaceae;g__Mortierella
f__Unclassified;g__Batrachochytrium	0	5e-06	k__Eukaryota;p__Chytridiomycota;c__Chytridiomycetes;o__Rhizophydiales;f__Unclassified;g__Batrachochytrium
f__Actinomycetaceae;g__Arcanobacterium	5e-06	5e-06	k__Bacteria;p__Actinobacteria;c__Actinobacteria;o__Actinomycetales;f__Actinomycetaceae;g__Arcanobacterium
f__Desulfohalobiaceae;g__Desulfonatronovibrio	4e-06	1e-06	k__Bacteria;p__Proteobacteria;c__Deltaproteobacteria;o__Desulfovibrionales;f__Desulfohalobiaceae;g__Desulfonatronovibrio
f__Oceanospirillaceae;g__Marinomonas	4e-06	1e-06	k__Bacteria;p__Proteobacteria;c__Gammaproteobacteria;o__Oceanospirillales;f__Oceanospirillaceae;g__Marinomonas
f__Peptoniphilaceae;g__Lagierella	1e-06	4e-06	k__Bacteria;p__Firmicutes;c__Tissierellia;o__Tissierellales;f__Peptoniphilaceae;g__Lagierella
f__Veillonellaceae;g__Anaeroglobus	3e-06	6e-06	k__Bacteria;p__Firmicutes;c__Negativicutes;o__Veillonellales;f__Veillonellaceae;g__Anaeroglobus
f__Nitriliruptoraceae;g__Nitriliruptor	1e-06	3e-06	k__Bacteria;p__Actinobacteria;c__Nitriliruptoria;o__Nitriliruptorales;f__Nitriliruptoraceae;g__Nitriliruptor
f__Lachnospiraceae;g__Lachnobacterium	9e-06	7e-06	k__Bacteria;p__Firmicutes;c__Clostridia;o__Clostridiales;f__Lachnospiraceae;g__Lachnobacterium
f__Desulfobacteraceae;g__Desulfotignum	6e-06	5e-06	k__Bacteria;p__Proteobacteria;c__Deltaproteobacteria;o__Desulfobacterales;f__Desulfobacteraceae;g__Desulfotignum
f__Unclassified;g__Candidatus Cloacimonas	3e-06	5e-06	k__Bacteria;p__Candidatus Cloacimonetes;c__Unclassified;o__Unclassified;f__Unclassified;g__Candidatus Cloacimonas
f__Gottschalkiaceae;g__Andreesenia	6e-06	3e-06	k__Bacteria;p__Firmicutes;c__Tissierellia;o__Tissierellales;f__Gottschalkiaceae;g__Andreesenia
f__Flavobacteriaceae;g__Winogradskyella	5e-06	3e-06	k__Bacteria;p__Bacteroidetes;c__Flavobacteriia;o__Flavobacteriales;f__Flavobacteriaceae;g__Winogradskyella
f__Cryomorphaceae;g__Owenweeksia	4e-06	7e-06	k__Bacteria;p__Bacteroidetes;c__Flavobacteriia;o__Flavobacteriales;f__Cryomorphaceae;g__Owenweeksia
f__Coriobacteriaceae;g__Olegusella	7e-06	4e-06	k__Bacteria;p__Actinobacteria;c__Coriobacteriia;o__Coriobacteriales;f__Coriobacteriaceae;g__Olegusella
f__Desulfobacteraceae;g__Desulfatirhabdium	6e-06	2e-06	k__Bacteria;p__Proteobacteria;c__Deltaproteobacteria;o__Desulfobacterales;f__Desulfobacteraceae;g__Desulfatirhabdium
f__Flavobacteriaceae;g__Galbibacter	3e-06	0	k__Bacteria;p__Bacteroidetes;c__Flavobacteriia;o__Flavobacteriales;f__Flavobacteriaceae;g__Galbibacter
f__Bacillaceae;g__Anaerobacillus	3e-06	5e-06	k__Bacteria;p__Firmicutes;c__Bacilli;o__Bacillales;f__Bacillaceae;g__Anaerobacillus
f__Anaerolineaceae;g__Flexilinea	5e-06	6e-06	k__Bacteria;p__Chloroflexi;c__Anaerolineae;o__Anaerolineales;f__Anaerolineaceae;g__Flexilinea
f__Chlorobiaceae;g__Chlorobaculum	3e-06	6e-06	k__Bacteria;p__Chlorobi;c__Chlorobia;o__Chlorobiales;f__Chlorobiaceae;g__Chlorobaculum
f__Myoviridae;g__T4virus	3e-06	4e-06	k__Viruses;p__Unclassified;c__Unclassified;o__Caudovirales;f__Myoviridae;g__T4virus
f__Methylococcaceae;g__Methyloterricola	2e-06	0	k__Bacteria;p__Proteobacteria;c__Gammaproteobacteria;o__Methylococcales;f__Methylococcaceae;g__Methyloterricola
f__Cytophagaceae;g__Siphonobacter	5e-06	5e-06	k__Bacteria;p__Bacteroidetes;c__Cytophagia;o__Cytophagales;f__Cytophagaceae;g__Siphonobacter
f__Erysipelotrichaceae;g__Erysipelothrix	6e-06	3e-06	k__Bacteria;p__Firmicutes;c__Erysipelotrichia;o__Erysipelotrichales;f__Erysipelotrichaceae;g__Erysipelothrix
f__Haliscomenobacteraceae;g__Haliscomenobacter	5e-06	5e-06	k__Bacteria;p__Bacteroidetes;c__Saprospiria;o__Saprospirales;f__Haliscomenobacteraceae;g__Haliscomenobacter
f__Unclassified;g__Wohlfahrtiimonas	0	4e-06	k__Bacteria;p__Proteobacteria;c__Gammaproteobacteria;o__Unclassified;f__Unclassified;g__Wohlfahrtiimonas
f__Sporomusaceae;g__Anaeroarcus	4e-06	7e-06	k__Bacteria;p__Firmicutes;c__Negativicutes;o__Selenomonadales;f__Sporomusaceae;g__Anaeroarcus
f__Kosmotogaceae;g__Mesotoga	5e-06	4e-06	k__Bacteria;p__Thermotogae;c__Thermotogae;o__Kosmotogales;f__Kosmotogaceae;g__Mesotoga
f__Chromatiaceae;g__Rheinheimera	5e-06	1e-06	k__Bacteria;p__Proteobacteria;c__Gammaproteobacteria;o__Chromatiales;f__Chromatiaceae;g__Rheinheimera
f__Burkholderiaceae;g__Polynucleobacter	2e-06	3e-06	k__Bacteria;p__Proteobacteria;c__Betaproteobacteria;o__Burkholderiales;f__Burkholderiaceae;g__Polynucleobacter
f__Deinococcaceae;g__Deinococcus	4e-06	5e-06	k__Bacteria;p__Deinococcus-Thermus;c__Deinococci;o__Deinococcales;f__Deinococcaceae;g__Deinococcus
f__Unclassified;g__Geotoga	4e-06	4e-06	k__Bacteria;p__Thermotogae;c__Thermotogae;o__Petrotogales;f__Unclassified;g__Geotoga
f__Veillonellaceae;g__Negativicoccus	2e-06	6e-06	k__Bacteria;p__Firmicutes;c__Negativicutes;o__Veillonellales;f__Veillonellaceae;g__Negativicoccus
f__Siphoviridae;g__P70virus	3e-06	2e-06	k__Viruses;p__Unclassified;c__Unclassified;o__Caudovirales;f__Siphoviridae;g__P70virus
f__Cellvibrionaceae;g__Cellvibrio	4e-06	1e-06	k__Bacteria;p__Proteobacteria;c__Gammaproteobacteria;o__Cellvibrionales;f__Cellvibrionaceae;g__Cellvibrio
f__Schizosaccharomycetaceae;g__Schizosaccharomyces	0	3e-06	k__Eukaryota;p__Ascomycota;c__Schizosaccharomycetes;o__Schizosaccharomycetales;f__Schizosaccharomycetaceae;g__Schizosaccharomyces
f__Burkholderiaceae;g__Cupriavidus	7e-06	7e-06	k__Bacteria;p__Proteobacteria;c__Betaproteobacteria;o__Burkholderiales;f__Burkholderiaceae;g__Cupriavidus
f__Geobacteraceae;g__Geoalkalibacter	6e-06	6e-06	k__Bacteria;p__Proteobacteria;c__Deltaproteobacteria;o__Desulfuromonadales;f__Geobacteraceae;g__Geoalkalibacter
f__Bacillaceae;g__Fictibacillus	2e-06	5e-06	k__Bacteria;p__Firmicutes;c__Bacilli;o__Bacillales;f__Bacillaceae;g__Fictibacillus
f__Orbaceae;g__Frischella	2e-06	4e-06	k__Bacteria;p__Proteobacteria;c__Gammaproteobacteria;o__Orbales;f__Orbaceae;g__Frischella
f__Micromonosporaceae;g__Micromonospora	6e-06	6e-06	k__Bacteria;p__Actinobacteria;c__Actinobacteria;o__Micromonosporales;f__Micromonosporaceae;g__Micromonospora
f__Chitinophagaceae;g__Niastella	4e-06	7e-06	k__Bacteria;p__Bacteroidetes;c__Chitinophagia;o__Chitinophagales;f__Chitinophagaceae;g__Niastella
f__Chytriomycetaceae;g__Rhizoclosmatium	0	3e-06	k__Eukaryota;p__Chytridiomycota;c__Chytridiomycetes;o__Chytridiales;f__Chytriomycetaceae;g__Rhizoclosmatium
f__Helicobacteraceae;g__Sulfurimonas	3e-06	6e-06	k__Bacteria;p__Proteobacteria;c__Epsilonproteobacteria;o__Campylobacterales;f__Helicobacteraceae;g__Sulfurimonas
f__Geobacteraceae;g__Geothermobacter	3e-06	1e-06	k__Bacteria;p__Proteobacteria;c__Deltaproteobacteria;o__Desulfuromonadales;f__Geobacteraceae;g__Geothermobacter
f__Carnobacteriaceae;g__Marinilactibacillus	2e-06	4e-06	k__Bacteria;p__Firmicutes;c__Bacilli;o__Lactobacillales;f__Carnobacteriaceae;g__Marinilactibacillus
f__Planococcaceae;g__Viridibacillus	4e-06	1e-06	k__Bacteria;p__Firmicutes;c__Bacilli;o__Bacillales;f__Planococcaceae;g__Viridibacillus
f__Flammeovirgaceae;g__Fabibacter	2e-06	4e-06	k__Bacteria;p__Bacteroidetes;c__Cytophagia;o__Cytophagales;f__Flammeovirgaceae;g__Fabibacter
f__Neisseriaceae;g__Snodgrassella	3e-06	6e-06	k__Bacteria;p__Proteobacteria;c__Betaproteobacteria;o__Neisseriales;f__Neisseriaceae;g__Snodgrassella
f__Morganellaceae;g__Xenorhabdus	3e-06	5e-06	k__Bacteria;p__Proteobacteria;c__Gammaproteobacteria;o__Enterobacterales;f__Morganellaceae;g__Xenorhabdus
f__Rhodothermaceae;g__Salinibacter	1e-06	6e-06	k__Bacteria;p__Bacteroidetes;c__Unclassified;o__Bacteroidetes Order II. Incertae sedis;f__Rhodothermaceae;g__Salinibacter
f__Yersiniaceae;g__Yersinia	5e-06	6e-06	k__Bacteria;p__Proteobacteria;c__Gammaproteobacteria;o__Enterobacterales;f__Yersiniaceae;g__Yersinia
f__Unclassified;g__Ideonella	3e-06	0	k__Bacteria;p__Proteobacteria;c__Betaproteobacteria;o__Burkholderiales;f__Unclassified;g__Ideonella
f__Leptotrichiaceae;g__Streptobacillus	5e-06	4e-06	k__Bacteria;p__Fusobacteria;c__Fusobacteriia;o__Fusobacteriales;f__Leptotrichiaceae;g__Streptobacillus
f__Marinilabiliaceae;g__Alkaliflexus	5e-06	2e-06	k__Bacteria;p__Bacteroidetes;c__Bacteroidia;o__Marinilabiliales;f__Marinilabiliaceae;g__Alkaliflexus
f__Peptostreptococcaceae;g__Paraclostridium	4e-06	4e-06	k__Bacteria;p__Firmicutes;c__Clostridia;o__Clostridiales;f__Peptostreptococcaceae;g__Paraclostridium
f__Chitinophagaceae;g__Flavihumibacter	4e-06	5e-06	k__Bacteria;p__Bacteroidetes;c__Chitinophagia;o__Chitinophagales;f__Chitinophagaceae;g__Flavihumibacter
f__Bradyrhizobiaceae;g__Bosea	5e-06	6e-06	k__Bacteria;p__Proteobacteria;c__Alphaproteobacteria;o__Rhizobiales;f__Bradyrhizobiaceae;g__Bosea
f__Bifidobacteriaceae;g__Gardnerella	3e-06	6e-06	k__Bacteria;p__Actinobacteria;c__Actinobacteria;o__Bifidobacteriales;f__Bifidobacteriaceae;g__Gardnerella
f__Ruminococcaceae;g__Mageeibacillus	5e-06	5e-06	k__Bacteria;p__Firmicutes;c__Clostridia;o__Clostridiales;f__Ruminococcaceae;g__Mageeibacillus
f__Halanaerobiaceae;g__Halothermothrix	4e-06	3e-06	k__Bacteria;p__Firmicutes;c__Clostridia;o__Halanaerobiales;f__Halanaerobiaceae;g__Halothermothrix
f__Caldilineaceae;g__Litorilinea	6e-06	3e-06	k__Bacteria;p__Chloroflexi;c__Caldilineae;o__Caldilineales;f__Caldilineaceae;g__Litorilinea
f__Peptostreptococcaceae;g__Acetoanaerobium	8e-06	6e-06	k__Bacteria;p__Firmicutes;c__Clostridia;o__Clostridiales;f__Peptostreptococcaceae;g__Acetoanaerobium
f__Aerococcaceae;g__Eremococcus	3e-06	2e-06	k__Bacteria;p__Firmicutes;c__Bacilli;o__Lactobacillales;f__Aerococcaceae;g__Eremococcus
f__Cytophagaceae;g__Sporocytophaga	5e-06	3e-06	k__Bacteria;p__Bacteroidetes;c__Cytophagia;o__Cytophagales;f__Cytophagaceae;g__Sporocytophaga
f__Clostridiaceae;g__Caloranaerobacter	4e-06	7e-06	k__Bacteria;p__Firmicutes;c__Clostridia;o__Clostridiales;f__Clostridiaceae;g__Caloranaerobacter
f__Marinilabiliaceae;g__Saccharicrinis	5e-06	6e-06	k__Bacteria;p__Bacteroidetes;c__Bacteroidia;o__Marinilabiliales;f__Marinilabiliaceae;g__Saccharicrinis
f__Leptospiraceae;g__Leptonema	3e-06	2e-06	k__Bacteria;p__Spirochaetes;c__Spirochaetia;o__Unclassified;f__Leptospiraceae;g__Leptonema
f__Halobacteroidaceae;g__Orenia	6e-06	6e-06	k__Bacteria;p__Firmicutes;c__Clostridia;o__Halanaerobiales;f__Halobacteroidaceae;g__Orenia
f__Pasteurellaceae;g__Actinobacillus	1e-06	4e-06	k__Bacteria;p__Proteobacteria;c__Gammaproteobacteria;o__Pasteurellales;f__Pasteurellaceae;g__Actinobacillus
f__Peptococcaceae;g__Desulfurispora	5e-06	5e-06	k__Bacteria;p__Firmicutes;c__Clostridia;o__Clostridiales;f__Peptococcaceae;g__Desulfurispora
f__Methanococcaceae;g__Methanococcus	3e-06	0	k__Archaea;p__Euryarchaeota;c__Methanococci;o__Methanococcales;f__Methanococcaceae;g__Methanococcus
f__Hyphomonadaceae;g__Robiginitomaculum	4e-06	6e-06	k__Bacteria;p__Proteobacteria;c__Alphaproteobacteria;o__Rhodobacterales;f__Hyphomonadaceae;g__Robiginitomaculum
f__Enterocytozoonidae;g__Enterospora	0	4e-06	k__Eukaryota;p__Microsporidia;c__Unclassified;o__Unclassified;f__Enterocytozoonidae;g__Enterospora
f__Desulfobacteraceae;g__Desulfatiglans	3e-06	0	k__Bacteria;p__Proteobacteria;c__Deltaproteobacteria;o__Desulfobacterales;f__Desulfobacteraceae;g__Desulfatiglans
f__Alicyclobacillaceae;g__Tumebacillus	4e-06	5e-06	k__Bacteria;p__Firmicutes;c__Bacilli;o__Bacillales;f__Alicyclobacillaceae;g__Tumebacillus
f__Microcoleaceae;g__Microcoleus	1e-06	3e-06	k__Bacteria;p__Cyanobacteria;c__Unclassified;o__Oscillatoriales;f__Microcoleaceae;g__Microcoleus
f__Bacillaceae;g__Amphibacillus	6e-06	3e-06	k__Bacteria;p__Firmicutes;c__Bacilli;o__Bacillales;f__Bacillaceae;g__Amphibacillus
f__Chromobacteriaceae;g__Chromobacterium	3e-06	7e-06	k__Bacteria;p__Proteobacteria;c__Betaproteobacteria;o__Neisseriales;f__Chromobacteriaceae;g__Chromobacterium
f__Actinomycetaceae;g__Varibaculum	7e-06	6e-06	k__Bacteria;p__Actinobacteria;c__Actinobacteria;o__Actinomycetales;f__Actinomycetaceae;g__Varibaculum
f__Acetobacteraceae;g__Gluconobacter	1e-06	4e-06	k__Bacteria;p__Proteobacteria;c__Alphaproteobacteria;o__Rhodospirillales;f__Acetobacteraceae;g__Gluconobacter
f__Propionibacteriaceae;g__Propionibacterium	5e-06	4e-06	k__Bacteria;p__Actinobacteria;c__Actinobacteria;o__Propionibacteriales;f__Propionibacteriaceae;g__Propionibacterium
f__Planococcaceae;g__Planomicrobium	5e-06	5e-06	k__Bacteria;p__Firmicutes;c__Bacilli;o__Bacillales;f__Planococcaceae;g__Planomicrobium
f__Persicobacteraceae;g__Persicobacter	4e-06	6e-06	k__Bacteria;p__Bacteroidetes;c__Cytophagia;o__Cytophagales;f__Persicobacteraceae;g__Persicobacter
f__Sporomusaceae;g__Thermosinus	5e-06	7e-06	k__Bacteria;p__Firmicutes;c__Negativicutes;o__Selenomonadales;f__Sporomusaceae;g__Thermosinus
f__Retroviridae;g__Alpharetrovirus	0	4e-06	k__Viruses;p__Unclassified;c__Unclassified;o__Unclassified;f__Retroviridae;g__Alpharetrovirus
f__Bacillaceae;g__Oceanobacillus	6e-06	6e-06	k__Bacteria;p__Firmicutes;c__Bacilli;o__Bacillales;f__Bacillaceae;g__Oceanobacillus
f__Bartonellaceae;g__Bartonella	5e-06	5e-06	k__Bacteria;p__Proteobacteria;c__Alphaproteobacteria;o__Rhizobiales;f__Bartonellaceae;g__Bartonella
f__Moraxellaceae;g__Psychrobacter	6e-06	5e-06	k__Bacteria;p__Proteobacteria;c__Gammaproteobacteria;o__Pseudomonadales;f__Moraxellaceae;g__Psychrobacter
f__Desulfurobacteriaceae;g__Desulfurobacterium	4e-06	2e-06	k__Bacteria;p__Aquificae;c__Aquificae;o__Desulfurobacteriales;f__Desulfurobacteriaceae;g__Desulfurobacterium
f__Unclassified;g__Nitratiruptor	2e-06	1e-06	k__Bacteria;p__Proteobacteria;c__Epsilonproteobacteria;o__Unclassified;f__Unclassified;g__Nitratiruptor
f__Peptoniphilaceae;g__Anaerosphaera	6e-06	5e-06	k__Bacteria;p__Firmicutes;c__Tissierellia;o__Tissierellales;f__Peptoniphilaceae;g__Anaerosphaera
f__Verrucomicrobiaceae;g__Verrucomicrobium	3e-06	2e-06	k__Bacteria;p__Verrucomicrobia;c__Verrucomicrobiae;o__Verrucomicrobiales;f__Verrucomicrobiaceae;g__Verrucomicrobium
f__Microbacteriaceae;g__Mycetocola	0	2e-06	k__Bacteria;p__Actinobacteria;c__Actinobacteria;o__Micrococcales;f__Microbacteriaceae;g__Mycetocola
f__Thermoanaerobacteraceae;g__Desulfovirgula	4e-06	3e-06	k__Bacteria;p__Firmicutes;c__Clostridia;o__Thermoanaerobacterales;f__Thermoanaerobacteraceae;g__Desulfovirgula
f__Moritellaceae;g__Moritella	2e-06	2e-06	k__Bacteria;p__Proteobacteria;c__Gammaproteobacteria;o__Alteromonadales;f__Moritellaceae;g__Moritella
f__Aquificaceae;g__Hydrogenobacter	0	2e-06	k__Bacteria;p__Aquificae;c__Aquificae;o__Aquificales;f__Aquificaceae;g__Hydrogenobacter
f__Dehalococcoidaceae;g__Dehalococcoides	6e-06	6e-06	k__Bacteria;p__Chloroflexi;c__Dehalococcoidia;o__Dehalococcoidales;f__Dehalococcoidaceae;g__Dehalococcoides
f__Rhizopodaceae;g__Rhizopus	0	2e-06	k__Eukaryota;p__Mucoromycota;c__Unclassified;o__Mucorales;f__Rhizopodaceae;g__Rhizopus
f__Thermoactinomycetaceae;g__Thermoactinomyces	4e-06	2e-06	k__Bacteria;p__Firmicutes;c__Bacilli;o__Bacillales;f__Thermoactinomycetaceae;g__Thermoactinomyces
f__Aerococcaceae;g__Abiotrophia	3e-06	1e-06	k__Bacteria;p__Firmicutes;c__Bacilli;o__Lactobacillales;f__Aerococcaceae;g__Abiotrophia
f__Siphoviridae;g__Sextaecvirus	2e-06	3e-06	k__Viruses;p__Unclassified;c__Unclassified;o__Caudovirales;f__Siphoviridae;g__Sextaecvirus
f__Flavobacteriaceae;g__Algibacter	2e-06	3e-06	k__Bacteria;p__Bacteroidetes;c__Flavobacteriia;o__Flavobacteriales;f__Flavobacteriaceae;g__Algibacter
f__Unclassified;g__Candidatus Puniceispirillum	2e-06	4e-06	k__Bacteria;p__Proteobacteria;c__Alphaproteobacteria;o__Unclassified;f__Unclassified;g__Candidatus Puniceispirillum
f__Aphanizomenonaceae;g__Dolichospermum	2e-06	4e-06	k__Bacteria;p__Cyanobacteria;c__Unclassified;o__Nostocales;f__Aphanizomenonaceae;g__Dolichospermum
f__Peptostreptococcaceae;g__Proteocatella	4e-06	5e-06	k__Bacteria;p__Firmicutes;c__Clostridia;o__Clostridiales;f__Peptostreptococcaceae;g__Proteocatella
f__Synergistaceae;g__Acetomicrobium	1e-06	3e-06	k__Bacteria;p__Synergistetes;c__Synergistia;o__Synergistales;f__Synergistaceae;g__Acetomicrobium
f__Aphanizomenonaceae;g__Aphanizomenon	2e-06	3e-06	k__Bacteria;p__Cyanobacteria;c__Unclassified;o__Nostocales;f__Aphanizomenonaceae;g__Aphanizomenon
f__Unclassified;g__Micavibrio	1e-06	3e-06	k__Bacteria;p__Proteobacteria;c__Alphaproteobacteria;o__Unclassified;f__Unclassified;g__Micavibrio
f__Cohaesibacteraceae;g__Cohaesibacter	0	2e-06	k__Bacteria;p__Proteobacteria;c__Alphaproteobacteria;o__Rhizobiales;f__Cohaesibacteraceae;g__Cohaesibacter
f__Flavobacteriaceae;g__Sinomicrobium	5e-06	3e-06	k__Bacteria;p__Bacteroidetes;c__Flavobacteriia;o__Flavobacteriales;f__Flavobacteriaceae;g__Sinomicrobium
f__Bacillaceae;g__Pontibacillus	1e-06	4e-06	k__Bacteria;p__Firmicutes;c__Bacilli;o__Bacillales;f__Bacillaceae;g__Pontibacillus
f__Acetobacteraceae;g__Roseomonas	2e-06	2e-06	k__Bacteria;p__Proteobacteria;c__Alphaproteobacteria;o__Rhodospirillales;f__Acetobacteraceae;g__Roseomonas
f__Flavobacteriaceae;g__Empedobacter	5e-06	2e-06	k__Bacteria;p__Bacteroidetes;c__Flavobacteriia;o__Flavobacteriales;f__Flavobacteriaceae;g__Empedobacter
f__Erysipelotrichaceae;g__Faecalibaculum	7e-06	7e-06	k__Bacteria;p__Firmicutes;c__Erysipelotrichia;o__Erysipelotrichales;f__Erysipelotrichaceae;g__Faecalibaculum
f__Methylophilaceae;g__Methylotenera	4e-06	4e-06	k__Bacteria;p__Proteobacteria;c__Betaproteobacteria;o__Nitrosomonadales;f__Methylophilaceae;g__Methylotenera
f__Aphanothecaceae;g__Crocosphaera	3e-06	1e-06	k__Bacteria;p__Cyanobacteria;c__Unclassified;o__Chroococcales;f__Aphanothecaceae;g__Crocosphaera
f__Desulfobacteraceae;g__Desulfospira	4e-06	4e-06	k__Bacteria;p__Proteobacteria;c__Deltaproteobacteria;o__Desulfobacterales;f__Desulfobacteraceae;g__Desulfospira
f__Synergistaceae;g__Aminobacterium	4e-06	5e-06	k__Bacteria;p__Synergistetes;c__Synergistia;o__Synergistales;f__Synergistaceae;g__Aminobacterium
f__Syntrophaceae;g__Desulfomonile	2e-06	3e-06	k__Bacteria;p__Proteobacteria;c__Deltaproteobacteria;o__Syntrophobacterales;f__Syntrophaceae;g__Desulfomonile
f__Comamonadaceae;g__Variovorax	2e-06	4e-06	k__Bacteria;p__Proteobacteria;c__Betaproteobacteria;o__Burkholderiales;f__Comamonadaceae;g__Variovorax
f__Rhizobiaceae;g__Shinella	3e-06	3e-06	k__Bacteria;p__Proteobacteria;c__Alphaproteobacteria;o__Rhizobiales;f__Rhizobiaceae;g__Shinella
f__Flavobacteriaceae;g__Zobellia	1e-06	3e-06	k__Bacteria;p__Bacteroidetes;c__Flavobacteriia;o__Flavobacteriales;f__Flavobacteriaceae;g__Zobellia
f__Rhodospirillaceae;g__Limimonas	2e-06	3e-06	k__Bacteria;p__Proteobacteria;c__Alphaproteobacteria;o__Rhodospirillales;f__Rhodospirillaceae;g__Limimonas
f__Unclassified;g__Sphaerotilus	4e-06	1e-06	k__Bacteria;p__Proteobacteria;c__Betaproteobacteria;o__Burkholderiales;f__Unclassified;g__Sphaerotilus
f__Enterococcaceae;g__Vagococcus	7e-06	5e-06	k__Bacteria;p__Firmicutes;c__Bacilli;o__Lactobacillales;f__Enterococcaceae;g__Vagococcus
f__Nitrosomonadaceae;g__Nitrosospira	1e-06	3e-06	k__Bacteria;p__Proteobacteria;c__Betaproteobacteria;o__Nitrosomonadales;f__Nitrosomonadaceae;g__Nitrosospira
f__Desulfohalobiaceae;g__Desulfohalobium	2e-06	1e-06	k__Bacteria;p__Proteobacteria;c__Deltaproteobacteria;o__Desulfovibrionales;f__Desulfohalobiaceae;g__Desulfohalobium
f__Saprospiraceae;g__Aureispira	3e-06	5e-06	k__Bacteria;p__Bacteroidetes;c__Saprospiria;o__Saprospirales;f__Saprospiraceae;g__Aureispira
f__Sulfolobaceae;g__Sulfolobus	0	3e-06	k__Archaea;p__Crenarchaeota;c__Thermoprotei;o__Sulfolobales;f__Sulfolobaceae;g__Sulfolobus
f__Enterococcaceae;g__Catellicoccus	1e-06	2e-06	k__Bacteria;p__Firmicutes;c__Bacilli;o__Lactobacillales;f__Enterococcaceae;g__Catellicoccus
f__Flavobacteriaceae;g__Sediminicola	1e-06	2e-06	k__Bacteria;p__Bacteroidetes;c__Flavobacteriia;o__Flavobacteriales;f__Flavobacteriaceae;g__Sediminicola
f__Desulfobacteraceae;g__Candidatus Magnetomorum	1e-06	4e-06	k__Bacteria;p__Proteobacteria;c__Deltaproteobacteria;o__Desulfobacterales;f__Desulfobacteraceae;g__Candidatus Magnetomorum
f__Myxococcaceae;g__Myxococcus	2e-06	3e-06	k__Bacteria;p__Proteobacteria;c__Deltaproteobacteria;o__Myxococcales;f__Myxococcaceae;g__Myxococcus
f__Thiotrichaceae;g__Thiothrix	3e-06	5e-06	k__Bacteria;p__Proteobacteria;c__Gammaproteobacteria;o__Thiotrichales;f__Thiotrichaceae;g__Thiothrix
f__Clostridiales Family XII. Incertae Sedis;g__Fusibacter	4e-06	4e-06	k__Bacteria;p__Firmicutes;c__Clostridia;o__Clostridiales;f__Clostridiales Family XII. Incertae Sedis;g__Fusibacter
f__Alteromonadaceae;g__Catenovulum	2e-06	0	k__Bacteria;p__Proteobacteria;c__Gammaproteobacteria;o__Alteromonadales;f__Alteromonadaceae;g__Catenovulum
f__Nitrospiraceae;g__Thermodesulfovibrio	3e-06	5e-06	k__Bacteria;p__Nitrospirae;c__Nitrospira;o__Nitrospirales;f__Nitrospiraceae;g__Thermodesulfovibrio
f__Thermoanaerobacterales Family III. Incertae Sedis;g__Syntrophaceticus	3e-06	3e-06	k__Bacteria;p__Firmicutes;c__Clostridia;o__Thermoanaerobacterales;f__Thermoanaerobacterales Family III. Incertae Sedis;g__Syntrophaceticus
f__Siphoviridae;g__Jerseyvirus	2e-06	3e-06	k__Viruses;p__Unclassified;c__Unclassified;o__Caudovirales;f__Siphoviridae;g__Jerseyvirus
f__Enterobacteriaceae;g__Citrobacter	5e-06	3e-06	k__Bacteria;p__Proteobacteria;c__Gammaproteobacteria;o__Enterobacterales;f__Enterobacteriaceae;g__Citrobacter
f__Eggerthellaceae;g__Phoenicibacter	2e-06	4e-06	k__Bacteria;p__Actinobacteria;c__Coriobacteriia;o__Eggerthellales;f__Eggerthellaceae;g__Phoenicibacter
f__Rhodobacteraceae;g__Jhaorihella	2e-06	0	k__Bacteria;p__Proteobacteria;c__Alphaproteobacteria;o__Rhodobacterales;f__Rhodobacteraceae;g__Jhaorihella
f__Erysipelotrichaceae;g__Bulleidia	4e-06	2e-06	k__Bacteria;p__Firmicutes;c__Erysipelotrichia;o__Erysipelotrichales;f__Erysipelotrichaceae;g__Bulleidia
f__Enterococcaceae;g__Pilibacter	3e-06	2e-06	k__Bacteria;p__Firmicutes;c__Bacilli;o__Lactobacillales;f__Enterococcaceae;g__Pilibacter
f__Unclassified;g__Thiolapillus	1e-06	2e-06	k__Bacteria;p__Proteobacteria;c__Gammaproteobacteria;o__Unclassified;f__Unclassified;g__Thiolapillus
f__Nostocaceae;g__Anabaena	2e-06	4e-06	k__Bacteria;p__Cyanobacteria;c__Unclassified;o__Nostocales;f__Nostocaceae;g__Anabaena
f__Alcaligenaceae;g__Basilea	1e-06	3e-06	k__Bacteria;p__Proteobacteria;c__Betaproteobacteria;o__Burkholderiales;f__Alcaligenaceae;g__Basilea
f__Chlorobiaceae;g__Chlorobium	3e-06	5e-06	k__Bacteria;p__Chlorobi;c__Chlorobia;o__Chlorobiales;f__Chlorobiaceae;g__Chlorobium
f__Unclassified;g__Rubrivivax	2e-06	0	k__Bacteria;p__Proteobacteria;c__Betaproteobacteria;o__Burkholderiales;f__Unclassified;g__Rubrivivax
f__Actinomycetaceae;g__Trueperella	2e-06	1e-06	k__Bacteria;p__Actinobacteria;c__Actinobacteria;o__Actinomycetales;f__Actinomycetaceae;g__Trueperella
f__Comamonadaceae;g__Rhodoferax	2e-06	0	k__Bacteria;p__Proteobacteria;c__Betaproteobacteria;o__Burkholderiales;f__Comamonadaceae;g__Rhodoferax
f__Flavobacteriaceae;g__Zunongwangia	4e-06	4e-06	k__Bacteria;p__Bacteroidetes;c__Flavobacteriia;o__Flavobacteriales;f__Flavobacteriaceae;g__Zunongwangia
f__Microcoleaceae;g__Trichodesmium	3e-06	2e-06	k__Bacteria;p__Cyanobacteria;c__Unclassified;o__Oscillatoriales;f__Microcoleaceae;g__Trichodesmium
f__Comamonadaceae;g__Acidovorax	3e-06	2e-06	k__Bacteria;p__Proteobacteria;c__Betaproteobacteria;o__Burkholderiales;f__Comamonadaceae;g__Acidovorax
f__Lichtheimiaceae;g__Lichtheimia	0	3e-06	k__Eukaryota;p__Mucoromycota;c__Unclassified;o__Mucorales;f__Lichtheimiaceae;g__Lichtheimia
f__Archangiaceae;g__Stigmatella	3e-06	1e-06	k__Bacteria;p__Proteobacteria;c__Deltaproteobacteria;o__Myxococcales;f__Archangiaceae;g__Stigmatella
f__Vibrionaceae;g__Grimontia	1e-06	2e-06	k__Bacteria;p__Proteobacteria;c__Gammaproteobacteria;o__Vibrionales;f__Vibrionaceae;g__Grimontia
f__Coleofasciculaceae;g__Geitlerinema	1e-06	4e-06	k__Bacteria;p__Cyanobacteria;c__Unclassified;o__Oscillatoriales;f__Coleofasciculaceae;g__Geitlerinema
f__Endomicrobiaceae;g__Endomicrobium	2e-06	4e-06	k__Bacteria;p__Elusimicrobia;c__Endomicrobia;o__Endomicrobiales;f__Endomicrobiaceae;g__Endomicrobium
f__Peptococcaceae;g__Thermincola	3e-06	4e-06	k__Bacteria;p__Firmicutes;c__Clostridia;o__Clostridiales;f__Peptococcaceae;g__Thermincola
f__Pleistophoridae;g__Trachipleistophora	0	2e-06	k__Eukaryota;p__Microsporidia;c__Unclassified;o__Unclassified;f__Pleistophoridae;g__Trachipleistophora
f__Phycodnaviridae;g__Prasinovirus	2e-06	3e-06	k__Viruses;p__Unclassified;c__Unclassified;o__Unclassified;f__Phycodnaviridae;g__Prasinovirus
f__Unclassified;g__Candidatus Kapabacteria	2e-06	2e-06	k__Bacteria;p__Unclassified;c__Unclassified;o__Unclassified;f__Unclassified;g__Candidatus Kapabacteria
f__Neocallimastigaceae;g__Piromyces	2e-06	6e-06	k__Eukaryota;p__Chytridiomycota;c__Neocallimastigomycetes;o__Neocallimastigales;f__Neocallimastigaceae;g__Piromyces
f__Paenibacillaceae;g__Saccharibacillus	6e-06	4e-06	k__Bacteria;p__Firmicutes;c__Bacilli;o__Bacillales;f__Paenibacillaceae;g__Saccharibacillus
f__Rubricoccaceae;g__Rubrivirga	2e-06	0	k__Bacteria;p__Rhodothermaeota;c__Rhodothermia;o__Rhodothermales;f__Rubricoccaceae;g__Rubrivirga
f__Flavobacteriaceae;g__Mangrovimonas	4e-06	3e-06	k__Bacteria;p__Bacteroidetes;c__Flavobacteriia;o__Flavobacteriales;f__Flavobacteriaceae;g__Mangrovimonas
f__Burkholderiaceae;g__Pandoraea	4e-06	4e-06	k__Bacteria;p__Proteobacteria;c__Betaproteobacteria;o__Burkholderiales;f__Burkholderiaceae;g__Pandoraea
f__Blastocladiaceae;g__Allomyces	0	3e-06	k__Eukaryota;p__Blastocladiomycota;c__Blastocladiomycetes;o__Blastocladiales;f__Blastocladiaceae;g__Allomyces
f__Caulobacteraceae;g__Phenylobacterium	2e-06	0	k__Bacteria;p__Proteobacteria;c__Alphaproteobacteria;o__Caulobacterales;f__Caulobacteraceae;g__Phenylobacterium
f__Bdellovibrionaceae;g__Bdellovibrio	1e-06	3e-06	k__Bacteria;p__Proteobacteria;c__Oligoflexia;o__Bdellovibrionales;f__Bdellovibrionaceae;g__Bdellovibrio
f__Bacillaceae;g__Lentibacillus	3e-06	6e-06	k__Bacteria;p__Firmicutes;c__Bacilli;o__Bacillales;f__Bacillaceae;g__Lentibacillus
f__Flavobacteriaceae;g__Gaetbulibacter	3e-06	2e-06	k__Bacteria;p__Bacteroidetes;c__Flavobacteriia;o__Flavobacteriales;f__Flavobacteriaceae;g__Gaetbulibacter
f__Catenariaceae;g__Catenaria	0	3e-06	k__Eukaryota;p__Blastocladiomycota;c__Blastocladiomycetes;o__Blastocladiales;f__Catenariaceae;g__Catenaria
f__Comamonadaceae;g__Limnohabitans	2e-06	0	k__Bacteria;p__Proteobacteria;c__Betaproteobacteria;o__Burkholderiales;f__Comamonadaceae;g__Limnohabitans
f__Clostridiales Family XII. Incertae Sedis;g__Acidaminobacter	4e-06	3e-06	k__Bacteria;p__Firmicutes;c__Clostridia;o__Clostridiales;f__Clostridiales Family XII. Incertae Sedis;g__Acidaminobacter
f__Caulobacteraceae;g__Asticcacaulis	2e-06	1e-06	k__Bacteria;p__Proteobacteria;c__Alphaproteobacteria;o__Caulobacterales;f__Caulobacteraceae;g__Asticcacaulis
f__Unclassified;g__Petrotoga	2e-06	4e-06	k__Bacteria;p__Thermotogae;c__Thermotogae;o__Petrotogales;f__Unclassified;g__Petrotoga
f__Chroococcaceae;g__Geminocystis	2e-06	3e-06	k__Bacteria;p__Cyanobacteria;c__Unclassified;o__Chroococcales;f__Chroococcaceae;g__Geminocystis
f__Rhodobacteraceae;g__Pseudovibrio	1e-06	2e-06	k__Bacteria;p__Proteobacteria;c__Alphaproteobacteria;o__Rhodobacterales;f__Rhodobacteraceae;g__Pseudovibrio
f__Planococcaceae;g__Paenisporosarcina	2e-06	0	k__Bacteria;p__Firmicutes;c__Bacilli;o__Bacillales;f__Planococcaceae;g__Paenisporosarcina
f__Unclassified;g__Fenollaria	2e-06	3e-06	k__Bacteria;p__Firmicutes;c__Clostridia;o__Clostridiales;f__Unclassified;g__Fenollaria
f__Polyangiaceae;g__Sorangium	3e-06	2e-06	k__Bacteria;p__Proteobacteria;c__Deltaproteobacteria;o__Myxococcales;f__Polyangiaceae;g__Sorangium
f__Acidobacteriaceae;g__Candidatus Koribacter	1e-06	3e-06	k__Bacteria;p__Acidobacteria;c__Acidobacteriia;o__Acidobacteriales;f__Acidobacteriaceae;g__Candidatus Koribacter
f__Cyclobacteriaceae;g__Belliella	0	2e-06	k__Bacteria;p__Bacteroidetes;c__Cytophagia;o__Cytophagales;f__Cyclobacteriaceae;g__Belliella
f__Pseudoalteromonadaceae;g__Algicola	2e-06	2e-06	k__Bacteria;p__Proteobacteria;c__Gammaproteobacteria;o__Alteromonadales;f__Pseudoalteromonadaceae;g__Algicola
f__Microcystaceae;g__Microcystis	4e-06	3e-06	k__Bacteria;p__Cyanobacteria;c__Unclassified;o__Chroococcales;f__Microcystaceae;g__Microcystis
f__Unclassified;g__Desulfuribacillus	3e-06	4e-06	k__Bacteria;p__Firmicutes;c__Bacilli;o__Bacillales;f__Unclassified;g__Desulfuribacillus
f__Methanosarcinaceae;g__Methanohalobium	3e-06	1e-06	k__Archaea;p__Euryarchaeota;c__Methanomicrobia;o__Methanosarcinales;f__Methanosarcinaceae;g__Methanohalobium
f__Aphanizomenonaceae;g__Cylindrospermopsis	1e-06	4e-06	k__Bacteria;p__Cyanobacteria;c__Unclassified;o__Nostocales;f__Aphanizomenonaceae;g__Cylindrospermopsis
f__Flavobacteriaceae;g__Flaviramulus	4e-06	4e-06	k__Bacteria;p__Bacteroidetes;c__Flavobacteriia;o__Flavobacteriales;f__Flavobacteriaceae;g__Flaviramulus
f__Rhodospirillaceae;g__Phaeospirillum	2e-06	4e-06	k__Bacteria;p__Proteobacteria;c__Alphaproteobacteria;o__Rhodospirillales;f__Rhodospirillaceae;g__Phaeospirillum
f__Peptoniphilaceae;g__Helcococcus	4e-06	4e-06	k__Bacteria;p__Firmicutes;c__Tissierellia;o__Tissierellales;f__Peptoniphilaceae;g__Helcococcus
f__Thermoanaerobacteraceae;g__Ammonifex	3e-06	3e-06	k__Bacteria;p__Firmicutes;c__Clostridia;o__Thermoanaerobacterales;f__Thermoanaerobacteraceae;g__Ammonifex
f__Thermoanaerobacteraceae;g__Carboxydothermus	3e-06	3e-06	k__Bacteria;p__Firmicutes;c__Clostridia;o__Thermoanaerobacterales;f__Thermoanaerobacteraceae;g__Carboxydothermus
f__Desulfobulbaceae;g__Desulfofustis	2e-06	1e-06	k__Bacteria;p__Proteobacteria;c__Deltaproteobacteria;o__Desulfobacterales;f__Desulfobulbaceae;g__Desulfofustis
f__Unclassified;g__Bifiguratus	0	3e-06	k__Eukaryota;p__Mucoromycota;c__Unclassified;o__Endogonales;f__Unclassified;g__Bifiguratus
f__Chitinophagaceae;g__Filimonas	2e-06	2e-06	k__Bacteria;p__Bacteroidetes;c__Chitinophagia;o__Chitinophagales;f__Chitinophagaceae;g__Filimonas
f__Methylophilaceae;g__Methylobacillus	3e-06	1e-06	k__Bacteria;p__Proteobacteria;c__Betaproteobacteria;o__Nitrosomonadales;f__Methylophilaceae;g__Methylobacillus
f__Thermodesulfobiaceae;g__Coprothermobacter	4e-06	2e-06	k__Bacteria;p__Firmicutes;c__Clostridia;o__Thermoanaerobacterales;f__Thermodesulfobiaceae;g__Coprothermobacter
f__Acetobacteraceae;g__Komagataeibacter	3e-06	3e-06	k__Bacteria;p__Proteobacteria;c__Alphaproteobacteria;o__Rhodospirillales;f__Acetobacteraceae;g__Komagataeibacter
f__Rhodobiaceae;g__Roseospirillum	1e-06	2e-06	k__Bacteria;p__Proteobacteria;c__Alphaproteobacteria;o__Rhizobiales;f__Rhodobiaceae;g__Roseospirillum
f__Clostridiaceae;g__Tindallia	3e-06	3e-06	k__Bacteria;p__Firmicutes;c__Clostridia;o__Clostridiales;f__Clostridiaceae;g__Tindallia
f__Unclassified;g__Candidatus Entotheonella	4e-06	3e-06	k__Bacteria;p__Candidatus Tectomicrobia;c__Unclassified;o__Unclassified;f__Unclassified;g__Candidatus Entotheonella
f__Thermoanaerobacteraceae;g__Fervidicola	1e-06	3e-06	k__Bacteria;p__Firmicutes;c__Clostridia;o__Thermoanaerobacterales;f__Thermoanaerobacteraceae;g__Fervidicola
f__Desulfohalobiaceae;g__Desulfonauticus	0	3e-06	k__Bacteria;p__Proteobacteria;c__Deltaproteobacteria;o__Desulfovibrionales;f__Desulfohalobiaceae;g__Desulfonauticus
f__Desulfobacteraceae;g__Desulfatibacillum	5e-06	3e-06	k__Bacteria;p__Proteobacteria;c__Deltaproteobacteria;o__Desulfobacterales;f__Desulfobacteraceae;g__Desulfatibacillum
f__Myoviridae;g__Nit1virus	1e-06	2e-06	k__Viruses;p__Unclassified;c__Unclassified;o__Caudovirales;f__Myoviridae;g__Nit1virus
f__Pseudonocardiaceae;g__Amycolatopsis	4e-06	3e-06	k__Bacteria;p__Actinobacteria;c__Actinobacteria;o__Pseudonocardiales;f__Pseudonocardiaceae;g__Amycolatopsis
f__Desulfovibrionaceae;g__Desulfocurvus	3e-06	3e-06	k__Bacteria;p__Proteobacteria;c__Deltaproteobacteria;o__Desulfovibrionales;f__Desulfovibrionaceae;g__Desulfocurvus
f__Chroococcaceae;g__Gloeocapsa	1e-06	1e-06	k__Bacteria;p__Cyanobacteria;c__Unclassified;o__Chroococcales;f__Chroococcaceae;g__Gloeocapsa
f__Flammeovirgaceae;g__Roseivirga	3e-06	2e-06	k__Bacteria;p__Bacteroidetes;c__Cytophagia;o__Cytophagales;f__Flammeovirgaceae;g__Roseivirga
f__Desulfobacteraceae;g__Desulfobacter	1e-06	2e-06	k__Bacteria;p__Proteobacteria;c__Deltaproteobacteria;o__Desulfobacterales;f__Desulfobacteraceae;g__Desulfobacter
f__Haloplasmataceae;g__Haloplasma	4e-06	2e-06	k__Bacteria;p__Unclassified;c__Unclassified;o__Haloplasmatales;f__Haloplasmataceae;g__Haloplasma
f__Carnobacteriaceae;g__Atopococcus	3e-06	3e-06	k__Bacteria;p__Firmicutes;c__Bacilli;o__Lactobacillales;f__Carnobacteriaceae;g__Atopococcus
f__Rubricoccaceae;g__Rubricoccus	3e-06	1e-06	k__Bacteria;p__Rhodothermaeota;c__Rhodothermia;o__Rhodothermales;f__Rubricoccaceae;g__Rubricoccus
f__Micromonosporaceae;g__Longispora	2e-06	3e-06	k__Bacteria;p__Actinobacteria;c__Actinobacteria;o__Micromonosporales;f__Micromonosporaceae;g__Longispora
f__Halorubraceae;g__Halorubrum	0	2e-06	k__Archaea;p__Euryarchaeota;c__Halobacteria;o__Haloferacales;f__Halorubraceae;g__Halorubrum
f__Unclassified;g__Hydrogenimonas	0	2e-06	k__Bacteria;p__Proteobacteria;c__Epsilonproteobacteria;o__Campylobacterales;f__Unclassified;g__Hydrogenimonas
f__Morganellaceae;g__Proteus	3e-06	2e-06	k__Bacteria;p__Proteobacteria;c__Gammaproteobacteria;o__Enterobacterales;f__Morganellaceae;g__Proteus
f__Myoviridae;g__Cr3virus	2e-06	2e-06	k__Viruses;p__Unclassified;c__Unclassified;o__Caudovirales;f__Myoviridae;g__Cr3virus
f__Flavobacteriaceae;g__Cloacibacterium	2e-06	2e-06	k__Bacteria;p__Bacteroidetes;c__Flavobacteriia;o__Flavobacteriales;f__Flavobacteriaceae;g__Cloacibacterium
f__Anaerolineaceae;g__Longilinea	2e-06	2e-06	k__Bacteria;p__Chloroflexi;c__Anaerolineae;o__Anaerolineales;f__Anaerolineaceae;g__Longilinea
f__Microbacteriaceae;g__Microterricola	2e-06	3e-06	k__Bacteria;p__Actinobacteria;c__Actinobacteria;o__Micrococcales;f__Microbacteriaceae;g__Microterricola
f__Hydrogenophilaceae;g__Tepidiphilus	0	3e-06	k__Bacteria;p__Proteobacteria;c__Hydrogenophilalia;o__Hydrogenophilales;f__Hydrogenophilaceae;g__Tepidiphilus
f__Desulfobacteraceae;g__Desulfosarcina	2e-06	4e-06	k__Bacteria;p__Proteobacteria;c__Deltaproteobacteria;o__Desulfobacterales;f__Desulfobacteraceae;g__Desulfosarcina
f__Kickxellaceae;g__Coemansia	0	2e-06	k__Eukaryota;p__Zoopagomycota;c__Unclassified;o__Kickxellales;f__Kickxellaceae;g__Coemansia
f__Clostridiaceae;g__Thermobrachium	2e-06	1e-06	k__Bacteria;p__Firmicutes;c__Clostridia;o__Clostridiales;f__Clostridiaceae;g__Thermobrachium
f__Comamonadaceae;g__Candidatus Symbiobacter	1e-06	0	k__Bacteria;p__Proteobacteria;c__Betaproteobacteria;o__Burkholderiales;f__Comamonadaceae;g__Candidatus Symbiobacter
f__Cytophagaceae;g__Anditalea	3e-06	3e-06	k__Bacteria;p__Bacteroidetes;c__Cytophagia;o__Cytophagales;f__Cytophagaceae;g__Anditalea
f__Pasteurellaceae;g__Aggregatibacter	0	2e-06	k__Bacteria;p__Proteobacteria;c__Gammaproteobacteria;o__Pasteurellales;f__Pasteurellaceae;g__Aggregatibacter
f__Kordiimonadaceae;g__Kordiimonas	3e-06	1e-06	k__Bacteria;p__Proteobacteria;c__Alphaproteobacteria;o__Kordiimonadales;f__Kordiimonadaceae;g__Kordiimonas
f__Caulobacteraceae;g__Brevundimonas	1e-06	1e-06	k__Bacteria;p__Proteobacteria;c__Alphaproteobacteria;o__Caulobacterales;f__Caulobacteraceae;g__Brevundimonas
f__Bacteriovoracaceae;g__Bacteriovorax	1e-06	4e-06	k__Bacteria;p__Proteobacteria;c__Oligoflexia;o__Bacteriovoracales;f__Bacteriovoracaceae;g__Bacteriovorax
f__Borreliaceae;g__Borreliella	2e-06	1e-06	k__Bacteria;p__Spirochaetes;c__Spirochaetia;o__Spirochaetales;f__Borreliaceae;g__Borreliella
f__Ectothiorhodospiraceae;g__Thiorhodospira	4e-06	3e-06	k__Bacteria;p__Proteobacteria;c__Gammaproteobacteria;o__Chromatiales;f__Ectothiorhodospiraceae;g__Thiorhodospira
f__Erysipelotrichaceae;g__Eggerthia	4e-06	2e-06	k__Bacteria;p__Firmicutes;c__Erysipelotrichia;o__Erysipelotrichales;f__Erysipelotrichaceae;g__Eggerthia
f__Rhizobiaceae;g__Agrobacterium	3e-06	3e-06	k__Bacteria;p__Proteobacteria;c__Alphaproteobacteria;o__Rhizobiales;f__Rhizobiaceae;g__Agrobacterium
f__Morganellaceae;g__Providencia	2e-06	2e-06	k__Bacteria;p__Proteobacteria;c__Gammaproteobacteria;o__Enterobacterales;f__Morganellaceae;g__Providencia
f__Siphoviridae;g__Yuavirus	0	1e-06	k__Viruses;p__Unclassified;c__Unclassified;o__Caudovirales;f__Siphoviridae;g__Yuavirus
f__Isosphaeraceae;g__Singulisphaera	1e-06	3e-06	k__Bacteria;p__Planctomycetes;c__Planctomycetia;o__Planctomycetales;f__Isosphaeraceae;g__Singulisphaera
f__Gordoniaceae;g__Gordonia	3e-06	2e-06	k__Bacteria;p__Actinobacteria;c__Actinobacteria;o__Corynebacteriales;f__Gordoniaceae;g__Gordonia
f__Kosmotogaceae;g__Kosmotoga	0	3e-06	k__Bacteria;p__Thermotogae;c__Thermotogae;o__Kosmotogales;f__Kosmotogaceae;g__Kosmotoga
f__Pseudobacteriovoracaceae;g__Pseudobacteriovorax	1e-06	2e-06	k__Bacteria;p__Proteobacteria;c__Oligoflexia;o__Oligoflexales;f__Pseudobacteriovoracaceae;g__Pseudobacteriovorax
f__Unclassified;g__Ignatzschineria	1e-06	1e-06	k__Bacteria;p__Proteobacteria;c__Gammaproteobacteria;o__Unclassified;f__Unclassified;g__Ignatzschineria
f__Carnobacteriaceae;g__Alkalibacterium	2e-06	4e-06	k__Bacteria;p__Firmicutes;c__Bacilli;o__Lactobacillales;f__Carnobacteriaceae;g__Alkalibacterium
f__Alicyclobacillaceae;g__Effusibacillus	3e-06	1e-06	k__Bacteria;p__Firmicutes;c__Bacilli;o__Bacillales;f__Alicyclobacillaceae;g__Effusibacillus
f__Rhodanobacteraceae;g__Dyella	2e-06	3e-06	k__Bacteria;p__Proteobacteria;c__Gammaproteobacteria;o__Xanthomonadales;f__Rhodanobacteraceae;g__Dyella
f__Cyclobacteriaceae;g__Cecembia	2e-06	3e-06	k__Bacteria;p__Bacteroidetes;c__Cytophagia;o__Cytophagales;f__Cyclobacteriaceae;g__Cecembia
f__Flammeovirgaceae;g__Reichenbachiella	3e-06	3e-06	k__Bacteria;p__Bacteroidetes;c__Cytophagia;o__Cytophagales;f__Flammeovirgaceae;g__Reichenbachiella
f__Nocardiaceae;g__Rhodococcus	4e-06	3e-06	k__Bacteria;p__Actinobacteria;c__Actinobacteria;o__Corynebacteriales;f__Nocardiaceae;g__Rhodococcus
f__Pseudeurotiaceae;g__Pseudogymnoascus	1e-06	2e-06	k__Eukaryota;p__Ascomycota;c__Leotiomycetes;o__Unclassified;f__Pseudeurotiaceae;g__Pseudogymnoascus
f__Desulfuromonadaceae;g__Pelobacter	4e-06	3e-06	k__Bacteria;p__Proteobacteria;c__Deltaproteobacteria;o__Desulfuromonadales;f__Desulfuromonadaceae;g__Pelobacter
f__Rhodobacteraceae;g__Paracoccus	1e-06	3e-06	k__Bacteria;p__Proteobacteria;c__Alphaproteobacteria;o__Rhodobacterales;f__Rhodobacteraceae;g__Paracoccus
f__Flavobacteriaceae;g__Leeuwenhoekiella	1e-06	3e-06	k__Bacteria;p__Bacteroidetes;c__Flavobacteriia;o__Flavobacteriales;f__Flavobacteriaceae;g__Leeuwenhoekiella
f__Streptosporangiaceae;g__Nonomuraea	4e-06	2e-06	k__Bacteria;p__Actinobacteria;c__Actinobacteria;o__Streptosporangiales;f__Streptosporangiaceae;g__Nonomuraea
f__Hyphomonadaceae;g__Hyphomonas	2e-06	2e-06	k__Bacteria;p__Proteobacteria;c__Alphaproteobacteria;o__Rhodobacterales;f__Hyphomonadaceae;g__Hyphomonas
f__Thermodesulfobacteriaceae;g__Thermodesulfobacterium	1e-06	2e-06	k__Bacteria;p__Thermodesulfobacteria;c__Thermodesulfobacteria;o__Thermodesulfobacteriales;f__Thermodesulfobacteriaceae;g__Thermodesulfobacterium
f__Desulfarculaceae;g__Dethiosulfatarculus	2e-06	3e-06	k__Bacteria;p__Proteobacteria;c__Deltaproteobacteria;o__Desulfarculales;f__Desulfarculaceae;g__Dethiosulfatarculus
f__Microscillaceae;g__Eisenibacter	2e-06	1e-06	k__Bacteria;p__Bacteroidetes;c__Cytophagia;o__Cytophagales;f__Microscillaceae;g__Eisenibacter
f__Calditrichaceae;g__Caldithrix	2e-06	2e-06	k__Bacteria;p__Calditrichaeota;c__Calditrichae;o__Calditrichales;f__Calditrichaceae;g__Caldithrix
f__Candidatus Paracaedibacteraceae;g__Candidatus Odyssella	1e-06	2e-06	k__Bacteria;p__Proteobacteria;c__Alphaproteobacteria;o__Holosporales;f__Candidatus Paracaedibacteraceae;g__Candidatus Odyssella
f__Methanomassiliicoccaceae;g__Candidatus Methanomethylophilus	2e-06	3e-06	k__Archaea;p__Euryarchaeota;c__Thermoplasmata;o__Methanomassiliicoccales;f__Methanomassiliicoccaceae;g__Candidatus Methanomethylophilus
f__Unclassified;g__Candidatus Nardonella	0	2e-06	k__Bacteria;p__Proteobacteria;c__Gammaproteobacteria;o__Unclassified;f__Unclassified;g__Candidatus Nardonella
f__Pseudanabaenaceae;g__Pseudanabaena	0	2e-06	k__Bacteria;p__Cyanobacteria;c__Unclassified;o__Synechococcales;f__Pseudanabaenaceae;g__Pseudanabaena
f__Comamonadaceae;g__Hydrogenophaga	2e-06	2e-06	k__Bacteria;p__Proteobacteria;c__Betaproteobacteria;o__Burkholderiales;f__Comamonadaceae;g__Hydrogenophaga
f__Sandaracinaceae;g__Sandaracinus	2e-06	1e-06	k__Bacteria;p__Proteobacteria;c__Deltaproteobacteria;o__Myxococcales;f__Sandaracinaceae;g__Sandaracinus
f__Deferribacteraceae;g__Calditerrivibrio	1e-06	3e-06	k__Bacteria;p__Deferribacteres;c__Deferribacteres;o__Deferribacterales;f__Deferribacteraceae;g__Calditerrivibrio
f__Planococcaceae;g__Planococcus	2e-06	3e-06	k__Bacteria;p__Firmicutes;c__Bacilli;o__Bacillales;f__Planococcaceae;g__Planococcus
f__Nostocaceae;g__Nostoc	4e-06	4e-06	k__Bacteria;p__Cyanobacteria;c__Unclassified;o__Nostocales;f__Nostocaceae;g__Nostoc
f__Nitrospiraceae;g__Leptospirillum	2e-06	2e-06	k__Bacteria;p__Nitrospirae;c__Nitrospira;o__Nitrospirales;f__Nitrospiraceae;g__Leptospirillum
f__Flammeovirgaceae;g__Fulvivirga	1e-06	3e-06	k__Bacteria;p__Bacteroidetes;c__Cytophagia;o__Cytophagales;f__Flammeovirgaceae;g__Fulvivirga
f__Oscillatoriaceae;g__Oscillatoria	0	2e-06	k__Bacteria;p__Cyanobacteria;c__Unclassified;o__Oscillatoriales;f__Oscillatoriaceae;g__Oscillatoria
f__Phyllobacteriaceae;g__Hoeflea	3e-06	3e-06	k__Bacteria;p__Proteobacteria;c__Alphaproteobacteria;o__Rhizobiales;f__Phyllobacteriaceae;g__Hoeflea
f__Methylococcaceae;g__Methylovulum	1e-06	0	k__Bacteria;p__Proteobacteria;c__Gammaproteobacteria;o__Methylococcales;f__Methylococcaceae;g__Methylovulum
f__Methanocaldococcaceae;g__Methanocaldococcus	0	2e-06	k__Archaea;p__Euryarchaeota;c__Methanococci;o__Methanococcales;f__Methanocaldococcaceae;g__Methanocaldococcus
f__Thermomonosporaceae;g__Actinomadura	3e-06	3e-06	k__Bacteria;p__Actinobacteria;c__Actinobacteria;o__Streptosporangiales;f__Thermomonosporaceae;g__Actinomadura
f__Neocallimastigaceae;g__Neocallimastix	2e-06	2e-06	k__Eukaryota;p__Chytridiomycota;c__Neocallimastigomycetes;o__Neocallimastigales;f__Neocallimastigaceae;g__Neocallimastix
f__Cytophagaceae;g__Flexibacter	1e-06	3e-06	k__Bacteria;p__Bacteroidetes;c__Cytophagia;o__Cytophagales;f__Cytophagaceae;g__Flexibacter
f__Symbiobacteriaceae;g__Symbiobacterium	3e-06	2e-06	k__Bacteria;p__Firmicutes;c__Clostridia;o__Clostridiales;f__Symbiobacteriaceae;g__Symbiobacterium
f__Nakamurellaceae;g__Nakamurella	2e-06	1e-06	k__Bacteria;p__Actinobacteria;c__Actinobacteria;o__Nakamurellales;f__Nakamurellaceae;g__Nakamurella
f__Chromobacteriaceae;g__Iodobacter	1e-06	2e-06	k__Bacteria;p__Proteobacteria;c__Betaproteobacteria;o__Neisseriales;f__Chromobacteriaceae;g__Iodobacter
f__Brucellaceae;g__Ochrobactrum	1e-06	1e-06	k__Bacteria;p__Proteobacteria;c__Alphaproteobacteria;o__Rhizobiales;f__Brucellaceae;g__Ochrobactrum
f__Nostocaceae;g__Cylindrospermum	0	1e-06	k__Bacteria;p__Cyanobacteria;c__Unclassified;o__Nostocales;f__Nostocaceae;g__Cylindrospermum
f__Xanthomonadaceae;g__Lysobacter	3e-06	2e-06	k__Bacteria;p__Proteobacteria;c__Gammaproteobacteria;o__Xanthomonadales;f__Xanthomonadaceae;g__Lysobacter
f__Synergistaceae;g__Thermovirga	1e-06	3e-06	k__Bacteria;p__Synergistetes;c__Synergistia;o__Synergistales;f__Synergistaceae;g__Thermovirga
f__Aquificaceae;g__Hydrogenivirga	1e-06	3e-06	k__Bacteria;p__Aquificae;c__Aquificae;o__Aquificales;f__Aquificaceae;g__Hydrogenivirga
f__Dictyoglomaceae;g__Dictyoglomus	3e-06	2e-06	k__Bacteria;p__Dictyoglomi;c__Dictyoglomia;o__Dictyoglomales;f__Dictyoglomaceae;g__Dictyoglomus
f__Flavobacteriaceae;g__Tamlana	2e-06	2e-06	k__Bacteria;p__Bacteroidetes;c__Flavobacteriia;o__Flavobacteriales;f__Flavobacteriaceae;g__Tamlana
f__Unclassified;g__Anaerovirgula	4e-06	2e-06	k__Bacteria;p__Firmicutes;c__Clostridia;o__Clostridiales;f__Unclassified;g__Anaerovirgula
f__Cytophagaceae;g__Pseudarcicella	1e-06	2e-06	k__Bacteria;p__Bacteroidetes;c__Cytophagia;o__Cytophagales;f__Cytophagaceae;g__Pseudarcicella
f__Sphingobacteriaceae;g__Pseudopedobacter	3e-06	2e-06	k__Bacteria;p__Bacteroidetes;c__Sphingobacteriia;o__Sphingobacteriales;f__Sphingobacteriaceae;g__Pseudopedobacter
f__Clostridiales Family XIII. Incertae Sedis;g__Ileibacterium	3e-06	2e-06	k__Bacteria;p__Firmicutes;c__Clostridia;o__Clostridiales;f__Clostridiales Family XIII. Incertae Sedis;g__Ileibacterium
f__Clostridiaceae;g__Caminicella	4e-06	2e-06	k__Bacteria;p__Firmicutes;c__Clostridia;o__Clostridiales;f__Clostridiaceae;g__Caminicella
f__Bacillaceae;g__Rubeoparvulum	3e-06	1e-06	k__Bacteria;p__Firmicutes;c__Bacilli;o__Bacillales;f__Bacillaceae;g__Rubeoparvulum
f__Thermaceae;g__Thermus	2e-06	1e-06	k__Bacteria;p__Deinococcus-Thermus;c__Deinococci;o__Thermales;f__Thermaceae;g__Thermus
f__Sphingobacteriaceae;g__Solitalea	1e-06	2e-06	k__Bacteria;p__Bacteroidetes;c__Sphingobacteriia;o__Sphingobacteriales;f__Sphingobacteriaceae;g__Solitalea
f__Hyphomicrobiaceae;g__Devosia	1e-06	3e-06	k__Bacteria;p__Proteobacteria;c__Alphaproteobacteria;o__Rhizobiales;f__Hyphomicrobiaceae;g__Devosia
f__Flavobacteriaceae;g__Soonwooa	1e-06	1e-06	k__Bacteria;p__Bacteroidetes;c__Flavobacteriia;o__Flavobacteriales;f__Flavobacteriaceae;g__Soonwooa
f__Unclassified;g__Elioraea	1e-06	1e-06	k__Bacteria;p__Proteobacteria;c__Alphaproteobacteria;o__Rhodospirillales;f__Unclassified;g__Elioraea
f__Myoviridae;g__Vi1virus	1e-06	1e-06	k__Viruses;p__Unclassified;c__Unclassified;o__Caudovirales;f__Myoviridae;g__Vi1virus
f__Hyphomonadaceae;g__Henriciella	1e-06	1e-06	k__Bacteria;p__Proteobacteria;c__Alphaproteobacteria;o__Rhodobacterales;f__Hyphomonadaceae;g__Henriciella
f__Thiotrichaceae;g__Thiomargarita	3e-06	3e-06	k__Bacteria;p__Proteobacteria;c__Gammaproteobacteria;o__Thiotrichales;f__Thiotrichaceae;g__Thiomargarita
f__Kickxellaceae;g__Linderina	0	2e-06	k__Eukaryota;p__Zoopagomycota;c__Unclassified;o__Kickxellales;f__Kickxellaceae;g__Linderina
f__Gracilibacteraceae;g__Gracilibacter	3e-06	4e-06	k__Bacteria;p__Firmicutes;c__Clostridia;o__Clostridiales;f__Gracilibacteraceae;g__Gracilibacter
f__Kiloniellaceae;g__Kiloniella	1e-06	0	k__Bacteria;p__Proteobacteria;c__Alphaproteobacteria;o__Kiloniellales;f__Kiloniellaceae;g__Kiloniella
f__Budviciaceae;g__Budvicia	2e-06	2e-06	k__Bacteria;p__Proteobacteria;c__Gammaproteobacteria;o__Enterobacterales;f__Budviciaceae;g__Budvicia
f__Hahellaceae;g__Zooshikella	0	2e-06	k__Bacteria;p__Proteobacteria;c__Gammaproteobacteria;o__Oceanospirillales;f__Hahellaceae;g__Zooshikella
f__Planctomycetaceae;g__Blastopirellula	1e-06	1e-06	k__Bacteria;p__Planctomycetes;c__Planctomycetia;o__Planctomycetales;f__Planctomycetaceae;g__Blastopirellula
f__Pyrinomonadaceae;g__Pyrinomonas	2e-06	1e-06	k__Bacteria;p__Acidobacteria;c__Blastocatellia;o__Unclassified;f__Pyrinomonadaceae;g__Pyrinomonas
f__Cyclobacteriaceae;g__Indibacter	2e-06	3e-06	k__Bacteria;p__Bacteroidetes;c__Cytophagia;o__Cytophagales;f__Cyclobacteriaceae;g__Indibacter
f__Staphylococcaceae;g__Macrococcus	3e-06	3e-06	k__Bacteria;p__Firmicutes;c__Bacilli;o__Bacillales;f__Staphylococcaceae;g__Macrococcus
f__Microbacteriaceae;g__Leucobacter	1e-06	3e-06	k__Bacteria;p__Actinobacteria;c__Actinobacteria;o__Micrococcales;f__Microbacteriaceae;g__Leucobacter
f__Pectobacteriaceae;g__Dickeya	2e-06	3e-06	k__Bacteria;p__Proteobacteria;c__Gammaproteobacteria;o__Enterobacterales;f__Pectobacteriaceae;g__Dickeya
f__Chitinophagaceae;g__Sediminibacterium	3e-06	2e-06	k__Bacteria;p__Bacteroidetes;c__Chitinophagia;o__Chitinophagales;f__Chitinophagaceae;g__Sediminibacterium
f__Rhodobacteraceae;g__Pelagibaca	0	2e-06	k__Bacteria;p__Proteobacteria;c__Alphaproteobacteria;o__Rhodobacterales;f__Rhodobacteraceae;g__Pelagibaca
f__Methylocystaceae;g__Terasakiella	0	2e-06	k__Bacteria;p__Proteobacteria;c__Alphaproteobacteria;o__Rhizobiales;f__Methylocystaceae;g__Terasakiella
f__Selenomonadaceae;g__Centipeda	2e-06	3e-06	k__Bacteria;p__Firmicutes;c__Negativicutes;o__Selenomonadales;f__Selenomonadaceae;g__Centipeda
f__Unclassified;g__Candidatus Arcanobacter	0	1e-06	k__Bacteria;p__Proteobacteria;c__Alphaproteobacteria;o__Rickettsiales;f__Unclassified;g__Candidatus Arcanobacter
f__Synergistaceae;g__Thermanaerovibrio	2e-06	2e-06	k__Bacteria;p__Synergistetes;c__Synergistia;o__Synergistales;f__Synergistaceae;g__Thermanaerovibrio
f__Bacillaceae;g__Pelagirhabdus	2e-06	3e-06	k__Bacteria;p__Firmicutes;c__Bacilli;o__Bacillales;f__Bacillaceae;g__Pelagirhabdus
f__Pseudonocardiaceae;g__Saccharothrix	2e-06	1e-06	k__Bacteria;p__Actinobacteria;c__Actinobacteria;o__Pseudonocardiales;f__Pseudonocardiaceae;g__Saccharothrix
f__Acidithiobacillaceae;g__Acidithiobacillus	2e-06	3e-06	k__Bacteria;p__Proteobacteria;c__Acidithiobacillia;o__Acidithiobacillales;f__Acidithiobacillaceae;g__Acidithiobacillus
f__Bifidobacteriaceae;g__Pseudoscardovia	1e-06	2e-06	k__Bacteria;p__Actinobacteria;c__Actinobacteria;o__Bifidobacteriales;f__Bifidobacteriaceae;g__Pseudoscardovia
f__Unclassified;g__Thermoflexibacter	2e-06	2e-06	k__Bacteria;p__Bacteroidetes;c__Cytophagia;o__Cytophagales;f__Unclassified;g__Thermoflexibacter
f__Peptococcaceae;g__Pelotomaculum	2e-06	3e-06	k__Bacteria;p__Firmicutes;c__Clostridia;o__Clostridiales;f__Peptococcaceae;g__Pelotomaculum
f__Desulfurellaceae;g__Desulfurella	2e-06	3e-06	k__Bacteria;p__Proteobacteria;c__Deltaproteobacteria;o__Desulfurellales;f__Desulfurellaceae;g__Desulfurella
f__Unclassified;g__Saitoella	0	2e-06	k__Eukaryota;p__Ascomycota;c__Unclassified;o__Unclassified;f__Unclassified;g__Saitoella
f__Methanobacteriaceae;g__Methanothermobacter	1e-06	2e-06	k__Archaea;p__Euryarchaeota;c__Methanobacteria;o__Methanobacteriales;f__Methanobacteriaceae;g__Methanothermobacter
f__Anaplasmataceae;g__Wolbachia	1e-06	2e-06	k__Bacteria;p__Proteobacteria;c__Alphaproteobacteria;o__Rickettsiales;f__Anaplasmataceae;g__Wolbachia
f__Comamonadaceae;g__Delftia	1e-06	3e-06	k__Bacteria;p__Proteobacteria;c__Betaproteobacteria;o__Burkholderiales;f__Comamonadaceae;g__Delftia
f__Flavobacteriaceae;g__Gelidibacter	0	2e-06	k__Bacteria;p__Bacteroidetes;c__Flavobacteriia;o__Flavobacteriales;f__Flavobacteriaceae;g__Gelidibacter
f__Planctomycetaceae;g__Rhodopirellula	2e-06	3e-06	k__Bacteria;p__Planctomycetes;c__Planctomycetia;o__Planctomycetales;f__Planctomycetaceae;g__Rhodopirellula
f__Clostridiaceae;g__Clostridiisalibacter	2e-06	3e-06	k__Bacteria;p__Firmicutes;c__Clostridia;o__Clostridiales;f__Clostridiaceae;g__Clostridiisalibacter
f__Flavobacteriaceae;g__Seonamhaeicola	3e-06	2e-06	k__Bacteria;p__Bacteroidetes;c__Flavobacteriia;o__Flavobacteriales;f__Flavobacteriaceae;g__Seonamhaeicola
f__Clostridiaceae;g__Inediibacterium	3e-06	2e-06	k__Bacteria;p__Firmicutes;c__Clostridia;o__Clostridiales;f__Clostridiaceae;g__Inediibacterium
f__Leuconostocaceae;g__Fructobacillus	1e-06	1e-06	k__Bacteria;p__Firmicutes;c__Bacilli;o__Lactobacillales;f__Leuconostocaceae;g__Fructobacillus
f__Pasteurellaceae;g__Rodentibacter	2e-06	2e-06	k__Bacteria;p__Proteobacteria;c__Gammaproteobacteria;o__Pasteurellales;f__Pasteurellaceae;g__Rodentibacter
f__Desulfobacteraceae;g__Desulfobacterium	1e-06	2e-06	k__Bacteria;p__Proteobacteria;c__Deltaproteobacteria;o__Desulfobacterales;f__Desulfobacteraceae;g__Desulfobacterium
f__Thermodesulfobacteriaceae;g__Thermosulfurimonas	0	1e-06	k__Bacteria;p__Thermodesulfobacteria;c__Thermodesulfobacteria;o__Thermodesulfobacteriales;f__Thermodesulfobacteriaceae;g__Thermosulfurimonas
f__Flavobacteriaceae;g__Formosa	2e-06	1e-06	k__Bacteria;p__Bacteroidetes;c__Flavobacteriia;o__Flavobacteriales;f__Flavobacteriaceae;g__Formosa
f__Unclassified;g__Paramicrosporidium	0	2e-06	k__Eukaryota;p__Cryptomycota;c__Unclassified;o__Unclassified;f__Unclassified;g__Paramicrosporidium
f__Leuconostocaceae;g__Leuconostoc	2e-06	2e-06	k__Bacteria;p__Firmicutes;c__Bacilli;o__Lactobacillales;f__Leuconostocaceae;g__Leuconostoc
f__Clostridiaceae;g__Desnuesiella	3e-06	3e-06	k__Bacteria;p__Firmicutes;c__Clostridia;o__Clostridiales;f__Clostridiaceae;g__Desnuesiella
f__Demequinaceae;g__Demequina	1e-06	1e-06	k__Bacteria;p__Actinobacteria;c__Actinobacteria;o__Micrococcales;f__Demequinaceae;g__Demequina
f__Rhodobacteraceae;g__Labrenzia	1e-06	2e-06	k__Bacteria;p__Proteobacteria;c__Alphaproteobacteria;o__Rhodobacterales;f__Rhodobacteraceae;g__Labrenzia
f__Thermoactinomycetaceae;g__Novibacillus	2e-06	2e-06	k__Bacteria;p__Firmicutes;c__Bacilli;o__Bacillales;f__Thermoactinomycetaceae;g__Novibacillus
f__Oxalobacteraceae;g__Massilia	2e-06	2e-06	k__Bacteria;p__Proteobacteria;c__Betaproteobacteria;o__Burkholderiales;f__Oxalobacteraceae;g__Massilia
f__Podoviridae;g__Fri1virus	0	1e-06	k__Viruses;p__Unclassified;c__Unclassified;o__Caudovirales;f__Podoviridae;g__Fri1virus
f__Myoviridae;g__Js98virus	0	1e-06	k__Viruses;p__Unclassified;c__Unclassified;o__Caudovirales;f__Myoviridae;g__Js98virus
f__Methanosarcinaceae;g__Methanosalsum	0	2e-06	k__Archaea;p__Euryarchaeota;c__Methanomicrobia;o__Methanosarcinales;f__Methanosarcinaceae;g__Methanosalsum
f__Alcanivoracaceae;g__Alcanivorax	2e-06	1e-06	k__Bacteria;p__Proteobacteria;c__Gammaproteobacteria;o__Oceanospirillales;f__Alcanivoracaceae;g__Alcanivorax
f__Oxalobacteraceae;g__Janthinobacterium	4e-06	3e-06	k__Bacteria;p__Proteobacteria;c__Betaproteobacteria;o__Burkholderiales;f__Oxalobacteraceae;g__Janthinobacterium
f__Paenibacillaceae;g__Thermobacillus	3e-06	2e-06	k__Bacteria;p__Firmicutes;c__Bacilli;o__Bacillales;f__Paenibacillaceae;g__Thermobacillus
f__Anaerolineaceae;g__Anaerolinea	2e-06	2e-06	k__Bacteria;p__Chloroflexi;c__Anaerolineae;o__Anaerolineales;f__Anaerolineaceae;g__Anaerolinea
f__Legeriomycetaceae;g__Zancudomyces	0	2e-06	k__Eukaryota;p__Zoopagomycota;c__Unclassified;o__Harpellales;f__Legeriomycetaceae;g__Zancudomyces
f__Flavobacteriaceae;g__Xanthomarina	1e-06	2e-06	k__Bacteria;p__Bacteroidetes;c__Flavobacteriia;o__Flavobacteriales;f__Flavobacteriaceae;g__Xanthomarina
f__Mesoaciditogaceae;g__Mesoaciditoga	0	2e-06	k__Bacteria;p__Thermotogae;c__Thermotogae;o__Mesoaciditogales;f__Mesoaciditogaceae;g__Mesoaciditoga
f__Unclassified;g__Chloracidobacterium	2e-06	1e-06	k__Bacteria;p__Acidobacteria;c__Blastocatellia;o__Unclassified;f__Unclassified;g__Chloracidobacterium
f__Siphoviridae;g__L5virus	0	1e-06	k__Viruses;p__Unclassified;c__Unclassified;o__Caudovirales;f__Siphoviridae;g__L5virus
f__Beijerinckiaceae;g__Beijerinckia	0	1e-06	k__Bacteria;p__Proteobacteria;c__Alphaproteobacteria;o__Rhizobiales;f__Beijerinckiaceae;g__Beijerinckia
f__Tsukamurellaceae;g__Tsukamurella	1e-06	2e-06	k__Bacteria;p__Actinobacteria;c__Actinobacteria;o__Corynebacteriales;f__Tsukamurellaceae;g__Tsukamurella
f__Aurantimonadaceae;g__Martelella	0	1e-06	k__Bacteria;p__Proteobacteria;c__Alphaproteobacteria;o__Rhizobiales;f__Aurantimonadaceae;g__Martelella
f__Methanomicrobiaceae;g__Methanoculleus	2e-06	1e-06	k__Archaea;p__Euryarchaeota;c__Methanomicrobia;o__Methanomicrobiales;f__Methanomicrobiaceae;g__Methanoculleus
f__Opitutaceae;g__Opitutus	2e-06	1e-06	k__Bacteria;p__Verrucomicrobia;c__Opitutae;o__Opitutales;f__Opitutaceae;g__Opitutus
f__Unclassified;g__Luteitalea	1e-06	1e-06	k__Bacteria;p__Acidobacteria;c__Unclassified;o__Unclassified;f__Unclassified;g__Luteitalea
f__Syntrophomonadaceae;g__Dethiobacter	1e-06	2e-06	k__Bacteria;p__Firmicutes;c__Clostridia;o__Clostridiales;f__Syntrophomonadaceae;g__Dethiobacter
f__Flavobacteriaceae;g__Salinimicrobium	3e-06	1e-06	k__Bacteria;p__Bacteroidetes;c__Flavobacteriia;o__Flavobacteriales;f__Flavobacteriaceae;g__Salinimicrobium
f__Comamonadaceae;g__Hylemonella	0	1e-06	k__Bacteria;p__Proteobacteria;c__Betaproteobacteria;o__Burkholderiales;f__Comamonadaceae;g__Hylemonella
f__Methanocorpusculaceae;g__Methanocorpusculum	1e-06	2e-06	k__Archaea;p__Euryarchaeota;c__Methanomicrobia;o__Methanomicrobiales;f__Methanocorpusculaceae;g__Methanocorpusculum
f__Bacillaceae;g__Salinibacillus	2e-06	1e-06	k__Bacteria;p__Firmicutes;c__Bacilli;o__Bacillales;f__Bacillaceae;g__Salinibacillus
f__Rhodospirillaceae;g__Skermanella	1e-06	1e-06	k__Bacteria;p__Proteobacteria;c__Alphaproteobacteria;o__Rhodospirillales;f__Rhodospirillaceae;g__Skermanella
f__Bacillaceae;g__Tepidibacillus	1e-06	2e-06	k__Bacteria;p__Firmicutes;c__Bacilli;o__Bacillales;f__Bacillaceae;g__Tepidibacillus
f__Propionibacteriaceae;g__Tessaracoccus	1e-06	2e-06	k__Bacteria;p__Actinobacteria;c__Actinobacteria;o__Propionibacteriales;f__Propionibacteriaceae;g__Tessaracoccus
f__Methylophilaceae;g__Methylovorus	1e-06	1e-06	k__Bacteria;p__Proteobacteria;c__Betaproteobacteria;o__Nitrosomonadales;f__Methylophilaceae;g__Methylovorus
f__Hyphomonadaceae;g__Hellea	0	1e-06	k__Bacteria;p__Proteobacteria;c__Alphaproteobacteria;o__Rhodobacterales;f__Hyphomonadaceae;g__Hellea
f__Saprospiraceae;g__Saprospira	1e-06	1e-06	k__Bacteria;p__Bacteroidetes;c__Saprospiria;o__Saprospirales;f__Saprospiraceae;g__Saprospira
f__Leptotrichiaceae;g__Sneathia	1e-06	2e-06	k__Bacteria;p__Fusobacteria;c__Fusobacteriia;o__Fusobacteriales;f__Leptotrichiaceae;g__Sneathia
f__Rubrobacteraceae;g__Rubrobacter	3e-06	1e-06	k__Bacteria;p__Actinobacteria;c__Rubrobacteria;o__Rubrobacterales;f__Rubrobacteraceae;g__Rubrobacter
f__Planococcaceae;g__Bhargavaea	1e-06	1e-06	k__Bacteria;p__Firmicutes;c__Bacilli;o__Bacillales;f__Planococcaceae;g__Bhargavaea
f__Anaerolineaceae;g__Levilinea	3e-06	2e-06	k__Bacteria;p__Chloroflexi;c__Anaerolineae;o__Anaerolineales;f__Anaerolineaceae;g__Levilinea
f__Rhodothermaceae;g__Rhodothermus	2e-06	1e-06	k__Bacteria;p__Bacteroidetes;c__Unclassified;o__Bacteroidetes Order II. Incertae sedis;f__Rhodothermaceae;g__Rhodothermus
f__Tolypothrichaceae;g__Hassallia	1e-06	2e-06	k__Bacteria;p__Cyanobacteria;c__Unclassified;o__Nostocales;f__Tolypothrichaceae;g__Hassallia
f__Enterococcaceae;g__Tetragenococcus	2e-06	2e-06	k__Bacteria;p__Firmicutes;c__Bacilli;o__Lactobacillales;f__Enterococcaceae;g__Tetragenococcus
f__Thermotogaceae;g__Pseudothermotoga	1e-06	1e-06	k__Bacteria;p__Thermotogae;c__Thermotogae;o__Thermotogales;f__Thermotogaceae;g__Pseudothermotoga
f__Siphoviridae;g__Demosthenesvirus	0	1e-06	k__Viruses;p__Unclassified;c__Unclassified;o__Caudovirales;f__Siphoviridae;g__Demosthenesvirus
f__Mucoraceae;g__Mucor	0	1e-06	k__Eukaryota;p__Mucoromycota;c__Unclassified;o__Mucorales;f__Mucoraceae;g__Mucor
f__Halothiobacillaceae;g__Halothiobacillus	0	2e-06	k__Bacteria;p__Proteobacteria;c__Gammaproteobacteria;o__Chromatiales;f__Halothiobacillaceae;g__Halothiobacillus
f__Piscirickettsiaceae;g__Thiomicrospira	1e-06	1e-06	k__Bacteria;p__Proteobacteria;c__Gammaproteobacteria;o__Thiotrichales;f__Piscirickettsiaceae;g__Thiomicrospira
f__Sterolibacteriaceae;g__Methyloversatilis	0	1e-06	k__Bacteria;p__Proteobacteria;c__Betaproteobacteria;o__Nitrosomonadales;f__Sterolibacteriaceae;g__Methyloversatilis
f__Cordycipitaceae;g__Beauveria	1e-06	1e-06	k__Eukaryota;p__Ascomycota;c__Sordariomycetes;o__Hypocreales;f__Cordycipitaceae;g__Beauveria
f__Chthonomonadaceae;g__Chthonomonas	2e-06	1e-06	k__Bacteria;p__Armatimonadetes;c__Chthonomonadetes;o__Chthonomonadales;f__Chthonomonadaceae;g__Chthonomonas
f__Methylobacteriaceae;g__Microvirga	2e-06	2e-06	k__Bacteria;p__Proteobacteria;c__Alphaproteobacteria;o__Rhizobiales;f__Methylobacteriaceae;g__Microvirga
f__Comamonadaceae;g__Comamonas	0	2e-06	k__Bacteria;p__Proteobacteria;c__Betaproteobacteria;o__Burkholderiales;f__Comamonadaceae;g__Comamonas
f__Myoviridae;g__Spn3virus	1e-06	0	k__Viruses;p__Unclassified;c__Unclassified;o__Caudovirales;f__Myoviridae;g__Spn3virus
f__Patulibacteraceae;g__Patulibacter	1e-06	2e-06	k__Bacteria;p__Actinobacteria;c__Thermoleophilia;o__Solirubrobacterales;f__Patulibacteraceae;g__Patulibacter
f__Podoviridae;g__Luz7virus	1e-06	0	k__Viruses;p__Unclassified;c__Unclassified;o__Caudovirales;f__Podoviridae;g__Luz7virus
f__Cyclobacteriaceae;g__Echinicola	2e-06	3e-06	k__Bacteria;p__Bacteroidetes;c__Cytophagia;o__Cytophagales;f__Cyclobacteriaceae;g__Echinicola
f__Erwiniaceae;g__Erwinia	1e-06	2e-06	k__Bacteria;p__Proteobacteria;c__Gammaproteobacteria;o__Enterobacterales;f__Erwiniaceae;g__Erwinia
f__Thermoanaerobacteraceae;g__Thermacetogenium	3e-06	1e-06	k__Bacteria;p__Firmicutes;c__Clostridia;o__Thermoanaerobacterales;f__Thermoanaerobacteraceae;g__Thermacetogenium
f__Kordiimonadaceae;g__Emcibacter	1e-06	1e-06	k__Bacteria;p__Proteobacteria;c__Alphaproteobacteria;o__Kordiimonadales;f__Kordiimonadaceae;g__Emcibacter
f__Rhodobacteraceae;g__Rhodobacter	1e-06	1e-06	k__Bacteria;p__Proteobacteria;c__Alphaproteobacteria;o__Rhodobacterales;f__Rhodobacteraceae;g__Rhodobacter
f__Comamonadaceae;g__Polaromonas	1e-06	1e-06	k__Bacteria;p__Proteobacteria;c__Betaproteobacteria;o__Burkholderiales;f__Comamonadaceae;g__Polaromonas
f__Nitrospiraceae;g__Candidatus Magnetoovum	0	1e-06	k__Bacteria;p__Nitrospirae;c__Nitrospira;o__Nitrospirales;f__Nitrospiraceae;g__Candidatus Magnetoovum
f__Cytophagaceae;g__Candidatus Nephrothrix	2e-06	1e-06	k__Bacteria;p__Bacteroidetes;c__Cytophagia;o__Cytophagales;f__Cytophagaceae;g__Candidatus Nephrothrix
f__Microbacteriaceae;g__Agromyces	3e-06	2e-06	k__Bacteria;p__Actinobacteria;c__Actinobacteria;o__Micrococcales;f__Microbacteriaceae;g__Agromyces
f__Flavobacteriaceae;g__Jejuia	0	1e-06	k__Bacteria;p__Bacteroidetes;c__Flavobacteriia;o__Flavobacteriales;f__Flavobacteriaceae;g__Jejuia
f__Unclassified;g__Nadsonia	0	1e-06	k__Eukaryota;p__Ascomycota;c__Saccharomycetes;o__Saccharomycetales;f__Unclassified;g__Nadsonia
f__Leptolyngbyaceae;g__Phormidesmis	3e-06	2e-06	k__Bacteria;p__Cyanobacteria;c__Unclassified;o__Synechococcales;f__Leptolyngbyaceae;g__Phormidesmis
f__Desulfobacteraceae;g__Desulfobacula	1e-06	2e-06	k__Bacteria;p__Proteobacteria;c__Deltaproteobacteria;o__Desulfobacterales;f__Desulfobacteraceae;g__Desulfobacula
f__Planococcaceae;g__Chryseomicrobium	2e-06	0	k__Bacteria;p__Firmicutes;c__Bacilli;o__Bacillales;f__Planococcaceae;g__Chryseomicrobium
f__Syntrophomonadaceae;g__Thermosyntropha	1e-06	2e-06	k__Bacteria;p__Firmicutes;c__Clostridia;o__Clostridiales;f__Syntrophomonadaceae;g__Thermosyntropha
f__Dermocarpellaceae;g__Stanieria	1e-06	2e-06	k__Bacteria;p__Cyanobacteria;c__Unclassified;o__Pleurocapsales;f__Dermocarpellaceae;g__Stanieria
f__Chromatiaceae;g__Allochromatium	1e-06	2e-06	k__Bacteria;p__Proteobacteria;c__Gammaproteobacteria;o__Chromatiales;f__Chromatiaceae;g__Allochromatium
f__Microcoleaceae;g__Planktothricoides	1e-06	1e-06	k__Bacteria;p__Cyanobacteria;c__Unclassified;o__Oscillatoriales;f__Microcoleaceae;g__Planktothricoides
f__Cyanothecaceae;g__Cyanothece	2e-06	4e-06	k__Bacteria;p__Cyanobacteria;c__Unclassified;o__Oscillatoriales;f__Cyanothecaceae;g__Cyanothece
f__Siphoviridae;g__Slashvirus	0	1e-06	k__Viruses;p__Unclassified;c__Unclassified;o__Caudovirales;f__Siphoviridae;g__Slashvirus
f__Retroviridae;g__Lentivirus	1e-06	1e-06	k__Viruses;p__Unclassified;c__Unclassified;o__Unclassified;f__Retroviridae;g__Lentivirus
f__Chitinispirillaceae;g__Chitinispirillum	0	1e-06	k__Bacteria;p__Fibrobacteres;c__Chitinispirillia;o__Chitinispirillales;f__Chitinispirillaceae;g__Chitinispirillum
f__Fimbriimonadaceae;g__Fimbriimonas	2e-06	1e-06	k__Bacteria;p__Armatimonadetes;c__Fimbriimonadia;o__Fimbriimonadales;f__Fimbriimonadaceae;g__Fimbriimonas
f__Phycodnaviridae;g__Chlorovirus	0	1e-06	k__Viruses;p__Unclassified;c__Unclassified;o__Unclassified;f__Phycodnaviridae;g__Chlorovirus
f__Syntrophobacteraceae;g__Desulfacinum	0	2e-06	k__Bacteria;p__Proteobacteria;c__Deltaproteobacteria;o__Syntrophobacterales;f__Syntrophobacteraceae;g__Desulfacinum
f__Staphylococcaceae;g__Jeotgalicoccus	0	1e-06	k__Bacteria;p__Firmicutes;c__Bacilli;o__Bacillales;f__Staphylococcaceae;g__Jeotgalicoccus
f__Rhodobacteraceae;g__Roseovarius	1e-06	1e-06	k__Bacteria;p__Proteobacteria;c__Alphaproteobacteria;o__Rhodobacterales;f__Rhodobacteraceae;g__Roseovarius
f__Rhodobacteraceae;g__Stappia	1e-06	1e-06	k__Bacteria;p__Proteobacteria;c__Alphaproteobacteria;o__Rhodobacterales;f__Rhodobacteraceae;g__Stappia
f__Solibacteraceae;g__Candidatus Solibacter	3e-06	1e-06	k__Bacteria;p__Acidobacteria;c__Solibacteres;o__Solibacterales;f__Solibacteraceae;g__Candidatus Solibacter
f__Peptostreptococcaceae;g__Filifactor	2e-06	2e-06	k__Bacteria;p__Firmicutes;c__Clostridia;o__Clostridiales;f__Peptostreptococcaceae;g__Filifactor
f__Eubacteriaceae;g__Alkalibacter	2e-06	3e-06	k__Bacteria;p__Firmicutes;c__Clostridia;o__Clostridiales;f__Eubacteriaceae;g__Alkalibacter
f__Thermodesulfobacteriaceae;g__Thermodesulfatator	1e-06	2e-06	k__Bacteria;p__Thermodesulfobacteria;c__Thermodesulfobacteria;o__Thermodesulfobacteriales;f__Thermodesulfobacteriaceae;g__Thermodesulfatator
f__Phaffomycetaceae;g__Komagataella	1e-06	0	k__Eukaryota;p__Ascomycota;c__Saccharomycetes;o__Saccharomycetales;f__Phaffomycetaceae;g__Komagataella
f__Bradyrhizobiaceae;g__Rhodopseudomonas	0	1e-06	k__Bacteria;p__Proteobacteria;c__Alphaproteobacteria;o__Rhizobiales;f__Bradyrhizobiaceae;g__Rhodopseudomonas
f__Comamonadaceae;g__Pseudorhodoferax	1e-06	0	k__Bacteria;p__Proteobacteria;c__Betaproteobacteria;o__Burkholderiales;f__Comamonadaceae;g__Pseudorhodoferax
f__Aerococcaceae;g__Facklamia	2e-06	1e-06	k__Bacteria;p__Firmicutes;c__Bacilli;o__Lactobacillales;f__Aerococcaceae;g__Facklamia
f__Veillonellaceae;g__Allisonella	1e-06	1e-06	k__Bacteria;p__Firmicutes;c__Negativicutes;o__Veillonellales;f__Veillonellaceae;g__Allisonella
f__Flammeovirgaceae;g__Flexithrix	1e-06	1e-06	k__Bacteria;p__Bacteroidetes;c__Cytophagia;o__Cytophagales;f__Flammeovirgaceae;g__Flexithrix
f__Methanomicrobiaceae;g__Methanoplanus	1e-06	2e-06	k__Archaea;p__Euryarchaeota;c__Methanomicrobia;o__Methanomicrobiales;f__Methanomicrobiaceae;g__Methanoplanus
f__Sphaerobacteraceae;g__Nitrolancea	0	2e-06	k__Bacteria;p__Chloroflexi;c__Thermomicrobia;o__Sphaerobacterales;f__Sphaerobacteraceae;g__Nitrolancea
f__Glycomycetaceae;g__Stackebrandtia	2e-06	0	k__Bacteria;p__Actinobacteria;c__Actinobacteria;o__Glycomycetales;f__Glycomycetaceae;g__Stackebrandtia
f__Unclassified;g__Lokiarchaeum	1e-06	1e-06	k__Archaea;p__Candidatus Lokiarchaeota;c__Unclassified;o__Unclassified;f__Unclassified;g__Lokiarchaeum
f__Unclassified;g__Terrimicrobium	2e-06	1e-06	k__Bacteria;p__Verrucomicrobia;c__Spartobacteria;o__Unclassified;f__Unclassified;g__Terrimicrobium
f__Aspergillaceae;g__Penicillium	0	1e-06	k__Eukaryota;p__Ascomycota;c__Eurotiomycetes;o__Eurotiales;f__Aspergillaceae;g__Penicillium
f__Rhodospirillaceae;g__Dongia	1e-06	1e-06	k__Bacteria;p__Proteobacteria;c__Alphaproteobacteria;o__Rhodospirillales;f__Rhodospirillaceae;g__Dongia
f__Burkholderiaceae;g__Lautropia	0	1e-06	k__Bacteria;p__Proteobacteria;c__Betaproteobacteria;o__Burkholderiales;f__Burkholderiaceae;g__Lautropia
f__Hahellaceae;g__Hahella	0	1e-06	k__Bacteria;p__Proteobacteria;c__Gammaproteobacteria;o__Oceanospirillales;f__Hahellaceae;g__Hahella
f__Chromobacteriaceae;g__Chitinilyticum	1e-06	0	k__Bacteria;p__Proteobacteria;c__Betaproteobacteria;o__Neisseriales;f__Chromobacteriaceae;g__Chitinilyticum
f__Polyangiaceae;g__Chondromyces	2e-06	2e-06	k__Bacteria;p__Proteobacteria;c__Deltaproteobacteria;o__Myxococcales;f__Polyangiaceae;g__Chondromyces
f__Halanaerobiaceae;g__Halarsenatibacter	1e-06	0	k__Bacteria;p__Firmicutes;c__Clostridia;o__Halanaerobiales;f__Halanaerobiaceae;g__Halarsenatibacter
f__Synergistaceae;g__Aminiphilus	1e-06	2e-06	k__Bacteria;p__Synergistetes;c__Synergistia;o__Synergistales;f__Synergistaceae;g__Aminiphilus
f__Myoviridae;g__Sep1virus	1e-06	1e-06	k__Viruses;p__Unclassified;c__Unclassified;o__Caudovirales;f__Myoviridae;g__Sep1virus
f__Merismopediaceae;g__Aphanocapsa	1e-06	1e-06	k__Bacteria;p__Cyanobacteria;c__Unclassified;o__Synechococcales;f__Merismopediaceae;g__Aphanocapsa
f__Erythrobacteraceae;g__Croceicoccus	1e-06	1e-06	k__Bacteria;p__Proteobacteria;c__Alphaproteobacteria;o__Sphingomonadales;f__Erythrobacteraceae;g__Croceicoccus
f__Desulfobacteraceae;g__Desulfoluna	1e-06	2e-06	k__Bacteria;p__Proteobacteria;c__Deltaproteobacteria;o__Desulfobacterales;f__Desulfobacteraceae;g__Desulfoluna
f__Fervidobacteriaceae;g__Fervidobacterium	1e-06	1e-06	k__Bacteria;p__Thermotogae;c__Thermotogae;o__Thermotogales;f__Fervidobacteriaceae;g__Fervidobacterium
f__Oleiphilaceae;g__Oleiphilus	2e-06	1e-06	k__Bacteria;p__Proteobacteria;c__Gammaproteobacteria;o__Oceanospirillales;f__Oleiphilaceae;g__Oleiphilus
f__Oscillatoriaceae;g__Lyngbya	1e-06	1e-06	k__Bacteria;p__Cyanobacteria;c__Unclassified;o__Oscillatoriales;f__Oscillatoriaceae;g__Lyngbya
f__Lactobacillaceae;g__Pediococcus	2e-06	2e-06	k__Bacteria;p__Firmicutes;c__Bacilli;o__Lactobacillales;f__Lactobacillaceae;g__Pediococcus
f__Candidatus Brocadiaceae;g__Candidatus Brocadia	1e-06	1e-06	k__Bacteria;p__Planctomycetes;c__Planctomycetia;o__Candidatus Brocadiales;f__Candidatus Brocadiaceae;g__Candidatus Brocadia
f__Myoviridae;g__Cp51virus	0	1e-06	k__Viruses;p__Unclassified;c__Unclassified;o__Caudovirales;f__Myoviridae;g__Cp51virus
f__Chromatiaceae;g__Thiorhodococcus	1e-06	1e-06	k__Bacteria;p__Proteobacteria;c__Gammaproteobacteria;o__Chromatiales;f__Chromatiaceae;g__Thiorhodococcus
f__Alcaligenaceae;g__Pelistega	1e-06	2e-06	k__Bacteria;p__Proteobacteria;c__Betaproteobacteria;o__Burkholderiales;f__Alcaligenaceae;g__Pelistega
f__Chloroflexaceae;g__Chloroflexus	1e-06	1e-06	k__Bacteria;p__Chloroflexi;c__Chloroflexia;o__Chloroflexales;f__Chloroflexaceae;g__Chloroflexus
f__Hymenobacteraceae;g__Siccationidurans	0	1e-06	k__Bacteria;p__Bacteroidetes;c__Cytophagia;o__Cytophagales;f__Hymenobacteraceae;g__Siccationidurans
f__Zoogloeaceae;g__Uliginosibacterium	2e-06	2e-06	k__Bacteria;p__Proteobacteria;c__Betaproteobacteria;o__Rhodocyclales;f__Zoogloeaceae;g__Uliginosibacterium
f__Podoviridae;g__Kp34virus	0	1e-06	k__Viruses;p__Unclassified;c__Unclassified;o__Caudovirales;f__Podoviridae;g__Kp34virus
f__Nitrospiraceae;g__Candidatus Magnetobacterium	0	2e-06	k__Bacteria;p__Nitrospirae;c__Nitrospira;o__Nitrospirales;f__Nitrospiraceae;g__Candidatus Magnetobacterium
f__Propionibacteriaceae;g__Raineyella	2e-06	0	k__Bacteria;p__Actinobacteria;c__Actinobacteria;o__Propionibacteriales;f__Propionibacteriaceae;g__Raineyella
f__Thiotrichaceae;g__Achromatium	0	1e-06	k__Bacteria;p__Proteobacteria;c__Gammaproteobacteria;o__Thiotrichales;f__Thiotrichaceae;g__Achromatium
f__Haliscomenobacteraceae;g__Phaeodactylibacter	2e-06	1e-06	k__Bacteria;p__Bacteroidetes;c__Saprospiria;o__Saprospirales;f__Haliscomenobacteraceae;g__Phaeodactylibacter
f__Aerococcaceae;g__Globicatella	1e-06	2e-06	k__Bacteria;p__Firmicutes;c__Bacilli;o__Lactobacillales;f__Aerococcaceae;g__Globicatella
f__Flavobacteriaceae;g__Ulvibacter	1e-06	0	k__Bacteria;p__Bacteroidetes;c__Flavobacteriia;o__Flavobacteriales;f__Flavobacteriaceae;g__Ulvibacter
f__Hydnodontaceae;g__Sistotremastrum	0	1e-06	k__Eukaryota;p__Basidiomycota;c__Agaricomycetes;o__Trechisporales;f__Hydnodontaceae;g__Sistotremastrum
f__Mortierellaceae;g__Lobosporangium	0	2e-06	k__Eukaryota;p__Mucoromycota;c__Unclassified;o__Mortierellales;f__Mortierellaceae;g__Lobosporangium
f__Lindgomycetaceae;g__Clohesyomyces	0	1e-06	k__Eukaryota;p__Ascomycota;c__Dothideomycetes;o__Pleosporales;f__Lindgomycetaceae;g__Clohesyomyces
f__Unclassified;g__Chryseolinea	2e-06	1e-06	k__Bacteria;p__Bacteroidetes;c__Cytophagia;o__Cytophagales;f__Unclassified;g__Chryseolinea
f__Hyphomonadaceae;g__Ponticaulis	0	1e-06	k__Bacteria;p__Proteobacteria;c__Alphaproteobacteria;o__Rhodobacterales;f__Hyphomonadaceae;g__Ponticaulis
f__Staphylococcaceae;g__Salinicoccus	1e-06	2e-06	k__Bacteria;p__Firmicutes;c__Bacilli;o__Bacillales;f__Staphylococcaceae;g__Salinicoccus
f__Micrococcaceae;g__Nesterenkonia	0	1e-06	k__Bacteria;p__Actinobacteria;c__Actinobacteria;o__Micrococcales;f__Micrococcaceae;g__Nesterenkonia
f__Bacillaceae;g__Numidum	0	1e-06	k__Bacteria;p__Firmicutes;c__Bacilli;o__Bacillales;f__Bacillaceae;g__Numidum
f__Pasteurellaceae;g__Mannheimia	1e-06	2e-06	k__Bacteria;p__Proteobacteria;c__Gammaproteobacteria;o__Pasteurellales;f__Pasteurellaceae;g__Mannheimia
f__Piscirickettsiaceae;g__Methylophaga	1e-06	2e-06	k__Bacteria;p__Proteobacteria;c__Gammaproteobacteria;o__Thiotrichales;f__Piscirickettsiaceae;g__Methylophaga
f__Flavobacteriaceae;g__Apibacter	1e-06	1e-06	k__Bacteria;p__Bacteroidetes;c__Flavobacteriia;o__Flavobacteriales;f__Flavobacteriaceae;g__Apibacter
f__Chromatiaceae;g__Thiohalocapsa	0	1e-06	k__Bacteria;p__Proteobacteria;c__Gammaproteobacteria;o__Chromatiales;f__Chromatiaceae;g__Thiohalocapsa
f__Pneumocystidaceae;g__Pneumocystis	0	1e-06	k__Eukaryota;p__Ascomycota;c__Pneumocystidomycetes;o__Pneumocystidales;f__Pneumocystidaceae;g__Pneumocystis
f__Peptostreptococcaceae;g__Asaccharospora	0	1e-06	k__Bacteria;p__Firmicutes;c__Clostridia;o__Clostridiales;f__Peptostreptococcaceae;g__Asaccharospora
f__Microviridae;g__Bdellomicrovirus	0	1e-06	k__Viruses;p__Unclassified;c__Unclassified;o__Unclassified;f__Microviridae;g__Bdellomicrovirus
f__Chromatiaceae;g__Thiorhodovibrio	0	1e-06	k__Bacteria;p__Proteobacteria;c__Gammaproteobacteria;o__Chromatiales;f__Chromatiaceae;g__Thiorhodovibrio
f__Anaerolineaceae;g__Bellilinea	2e-06	2e-06	k__Bacteria;p__Chloroflexi;c__Anaerolineae;o__Anaerolineales;f__Anaerolineaceae;g__Bellilinea
f__Rhodospirillaceae;g__Inquilinus	1e-06	1e-06	k__Bacteria;p__Proteobacteria;c__Alphaproteobacteria;o__Rhodospirillales;f__Rhodospirillaceae;g__Inquilinus
f__Rhodobacteraceae;g__Nesiotobacter	0	1e-06	k__Bacteria;p__Proteobacteria;c__Alphaproteobacteria;o__Rhodobacterales;f__Rhodobacteraceae;g__Nesiotobacter
f__Chitinophagaceae;g__Crenotalea	1e-06	1e-06	k__Bacteria;p__Bacteroidetes;c__Chitinophagia;o__Chitinophagales;f__Chitinophagaceae;g__Crenotalea
f__Oscillochloridaceae;g__Candidatus Chloroploca	0	1e-06	k__Bacteria;p__Chloroflexi;c__Chloroflexia;o__Chloroflexales;f__Oscillochloridaceae;g__Candidatus Chloroploca
f__Metschnikowiaceae;g__Clavispora	0	1e-06	k__Eukaryota;p__Ascomycota;c__Saccharomycetes;o__Saccharomycetales;f__Metschnikowiaceae;g__Clavispora
f__Anaeromyxobacteraceae;g__Anaeromyxobacter	1e-06	2e-06	k__Bacteria;p__Proteobacteria;c__Deltaproteobacteria;o__Myxococcales;f__Anaeromyxobacteraceae;g__Anaeromyxobacter
f__Colwelliaceae;g__Colwellia	2e-06	2e-06	k__Bacteria;p__Proteobacteria;c__Gammaproteobacteria;o__Alteromonadales;f__Colwelliaceae;g__Colwellia
f__Rubritaleaceae;g__Rubritalea	0	1e-06	k__Bacteria;p__Verrucomicrobia;c__Verrucomicrobiae;o__Verrucomicrobiales;f__Rubritaleaceae;g__Rubritalea
f__Holophagaceae;g__Holophaga	1e-06	1e-06	k__Bacteria;p__Acidobacteria;c__Holophagae;o__Holophagales;f__Holophagaceae;g__Holophaga
f__Oceanospirillaceae;g__Marinospirillum	0	1e-06	k__Bacteria;p__Proteobacteria;c__Gammaproteobacteria;o__Oceanospirillales;f__Oceanospirillaceae;g__Marinospirillum
f__Syntrophaceae;g__Desulfobacca	2e-06	1e-06	k__Bacteria;p__Proteobacteria;c__Deltaproteobacteria;o__Syntrophobacterales;f__Syntrophaceae;g__Desulfobacca
f__Ectothiorhodospiraceae;g__Acidihalobacter	0	1e-06	k__Bacteria;p__Proteobacteria;c__Gammaproteobacteria;o__Chromatiales;f__Ectothiorhodospiraceae;g__Acidihalobacter
f__Sterolibacteriaceae;g__Sulfuritalea	1e-06	1e-06	k__Bacteria;p__Proteobacteria;c__Betaproteobacteria;o__Nitrosomonadales;f__Sterolibacteriaceae;g__Sulfuritalea
f__Ktedonobacteraceae;g__Ktedonobacter	2e-06	1e-06	k__Bacteria;p__Chloroflexi;c__Ktedonobacteria;o__Ktedonobacterales;f__Ktedonobacteraceae;g__Ktedonobacter
f__Solirubrobacteraceae;g__Solirubrobacter	1e-06	1e-06	k__Bacteria;p__Actinobacteria;c__Thermoleophilia;o__Solirubrobacterales;f__Solirubrobacteraceae;g__Solirubrobacter
f__Phycomycetaceae;g__Phycomyces	0	1e-06	k__Eukaryota;p__Mucoromycota;c__Unclassified;o__Mucorales;f__Phycomycetaceae;g__Phycomyces
f__Sinobacteraceae;g__Polycyclovorans	0	1e-06	k__Bacteria;p__Proteobacteria;c__Gammaproteobacteria;o__Nevskiales;f__Sinobacteraceae;g__Polycyclovorans
f__Phyllobacteriaceae;g__Nitratireductor	2e-06	2e-06	k__Bacteria;p__Proteobacteria;c__Alphaproteobacteria;o__Rhizobiales;f__Phyllobacteriaceae;g__Nitratireductor
f__Paenibacillaceae;g__Fontibacillus	1e-06	1e-06	k__Bacteria;p__Firmicutes;c__Bacilli;o__Bacillales;f__Paenibacillaceae;g__Fontibacillus
f__Intrasporangiaceae;g__Terracoccus	1e-06	0	k__Bacteria;p__Actinobacteria;c__Actinobacteria;o__Micrococcales;f__Intrasporangiaceae;g__Terracoccus
f__Carnobacteriaceae;g__Isobaculum	1e-06	2e-06	k__Bacteria;p__Firmicutes;c__Bacilli;o__Lactobacillales;f__Carnobacteriaceae;g__Isobaculum
f__Methanosarcinaceae;g__Methanolobus	1e-06	1e-06	k__Archaea;p__Euryarchaeota;c__Methanomicrobia;o__Methanosarcinales;f__Methanosarcinaceae;g__Methanolobus
f__Propionibacteriaceae;g__Auraticoccus	0	1e-06	k__Bacteria;p__Actinobacteria;c__Actinobacteria;o__Propionibacteriales;f__Propionibacteriaceae;g__Auraticoccus
f__Cytophagaceae;g__Leadbetterella	2e-06	2e-06	k__Bacteria;p__Bacteroidetes;c__Cytophagia;o__Cytophagales;f__Cytophagaceae;g__Leadbetterella
f__Podoviridae;g__Cp1virus	1e-06	1e-06	k__Viruses;p__Unclassified;c__Unclassified;o__Caudovirales;f__Podoviridae;g__Cp1virus
f__Streptococcaceae;g__Floricoccus	1e-06	0	k__Bacteria;p__Firmicutes;c__Bacilli;o__Lactobacillales;f__Streptococcaceae;g__Floricoccus
f__Dermabacteraceae;g__Brachybacterium	2e-06	1e-06	k__Bacteria;p__Actinobacteria;c__Actinobacteria;o__Micrococcales;f__Dermabacteraceae;g__Brachybacterium
f__Rhodobacteraceae;g__Ruegeria	1e-06	2e-06	k__Bacteria;p__Proteobacteria;c__Alphaproteobacteria;o__Rhodobacterales;f__Rhodobacteraceae;g__Ruegeria
f__Ignavibacteriaceae;g__Ignavibacterium	1e-06	0	k__Bacteria;p__Ignavibacteriae;c__Ignavibacteria;o__Ignavibacteriales;f__Ignavibacteriaceae;g__Ignavibacterium
f__Desulfurellaceae;g__Hippea	1e-06	1e-06	k__Bacteria;p__Proteobacteria;c__Deltaproteobacteria;o__Desulfurellales;f__Desulfurellaceae;g__Hippea
f__Caldilineaceae;g__Caldilinea	1e-06	2e-06	k__Bacteria;p__Chloroflexi;c__Caldilineae;o__Caldilineales;f__Caldilineaceae;g__Caldilinea
f__Proteinivoraceae;g__Anaerobranca	2e-06	2e-06	k__Bacteria;p__Firmicutes;c__Clostridia;o__Clostridiales;f__Proteinivoraceae;g__Anaerobranca
f__Micrococcaceae;g__Kocuria	2e-06	2e-06	k__Bacteria;p__Actinobacteria;c__Actinobacteria;o__Micrococcales;f__Micrococcaceae;g__Kocuria
f__Moraxellaceae;g__Alkanindiges	1e-06	1e-06	k__Bacteria;p__Proteobacteria;c__Gammaproteobacteria;o__Pseudomonadales;f__Moraxellaceae;g__Alkanindiges
f__Catalimonadaceae;g__Catalinimonas	2e-06	1e-06	k__Bacteria;p__Bacteroidetes;c__Cytophagia;o__Cytophagales;f__Catalimonadaceae;g__Catalinimonas
f__Halobacteriovoraceae;g__Halobacteriovorax	1e-06	1e-06	k__Bacteria;p__Proteobacteria;c__Oligoflexia;o__Bacteriovoracales;f__Halobacteriovoraceae;g__Halobacteriovorax
f__Desulfobulbaceae;g__Desulfocapsa	0	1e-06	k__Bacteria;p__Proteobacteria;c__Deltaproteobacteria;o__Desulfobacterales;f__Desulfobulbaceae;g__Desulfocapsa
f__Chromobacteriaceae;g__Aquitalea	0	1e-06	k__Bacteria;p__Proteobacteria;c__Betaproteobacteria;o__Neisseriales;f__Chromobacteriaceae;g__Aquitalea
f__Thermogemmatisporaceae;g__Thermogemmatispora	1e-06	1e-06	k__Bacteria;p__Chloroflexi;c__Ktedonobacteria;o__Thermogemmatisporales;f__Thermogemmatisporaceae;g__Thermogemmatispora
f__Unclassified;g__Mitosporidium	0	1e-06	k__Eukaryota;p__Microsporidia;c__Unclassified;o__Unclassified;f__Unclassified;g__Mitosporidium
f__Methylocystaceae;g__Pleomorphomonas	1e-06	1e-06	k__Bacteria;p__Proteobacteria;c__Alphaproteobacteria;o__Rhizobiales;f__Methylocystaceae;g__Pleomorphomonas
f__Oscillatoriaceae;g__Phormidium	0	1e-06	k__Bacteria;p__Cyanobacteria;c__Unclassified;o__Oscillatoriales;f__Oscillatoriaceae;g__Phormidium
f__Bacillaceae;g__Psychrobacillus	1e-06	1e-06	k__Bacteria;p__Firmicutes;c__Bacilli;o__Bacillales;f__Bacillaceae;g__Psychrobacillus
f__Chitinophagaceae;g__Asinibacterium	0	1e-06	k__Bacteria;p__Bacteroidetes;c__Chitinophagia;o__Chitinophagales;f__Chitinophagaceae;g__Asinibacterium
f__Hymenobacteraceae;g__Adhaeribacter	1e-06	1e-06	k__Bacteria;p__Bacteroidetes;c__Cytophagia;o__Cytophagales;f__Hymenobacteraceae;g__Adhaeribacter
f__Bifidobacteriaceae;g__Scardovia	2e-06	2e-06	k__Bacteria;p__Actinobacteria;c__Actinobacteria;o__Bifidobacteriales;f__Bifidobacteriaceae;g__Scardovia
f__Thiotrichaceae;g__Candidatus Marithrix	1e-06	2e-06	k__Bacteria;p__Proteobacteria;c__Gammaproteobacteria;o__Thiotrichales;f__Thiotrichaceae;g__Candidatus Marithrix
f__Verrucomicrobia subdivision 3;g__Pedosphaera	1e-06	1e-06	k__Bacteria;p__Verrucomicrobia;c__Verrucomicrobiae;o__Verrucomicrobiales;f__Verrucomicrobia subdivision 3;g__Pedosphaera
f__Micropepsaceae;g__Rhizomicrobium	1e-06	1e-06	k__Bacteria;p__Proteobacteria;c__Alphaproteobacteria;o__Micropepsales;f__Micropepsaceae;g__Rhizomicrobium
f__Anaerolineaceae;g__Brevefilum	0	1e-06	k__Bacteria;p__Chloroflexi;c__Anaerolineae;o__Anaerolineales;f__Anaerolineaceae;g__Brevefilum
f__Desulfobacteraceae;g__Desulfofaba	1e-06	1e-06	k__Bacteria;p__Proteobacteria;c__Deltaproteobacteria;o__Desulfobacterales;f__Desulfobacteraceae;g__Desulfofaba
f__Spongiibacteraceae;g__Oceanicoccus	1e-06	1e-06	k__Bacteria;p__Proteobacteria;c__Gammaproteobacteria;o__Cellvibrionales;f__Spongiibacteraceae;g__Oceanicoccus
f__Brevibacteriaceae;g__Brevibacterium	1e-06	1e-06	k__Bacteria;p__Actinobacteria;c__Actinobacteria;o__Micrococcales;f__Brevibacteriaceae;g__Brevibacterium
f__Pichiaceae;g__Ogataea	0	1e-06	k__Eukaryota;p__Ascomycota;c__Saccharomycetes;o__Saccharomycetales;f__Pichiaceae;g__Ogataea
f__Caulobacteraceae;g__Caulobacter	1e-06	2e-06	k__Bacteria;p__Proteobacteria;c__Alphaproteobacteria;o__Caulobacterales;f__Caulobacteraceae;g__Caulobacter
f__Desulfomicrobiaceae;g__Desulfoplanes	1e-06	1e-06	k__Bacteria;p__Proteobacteria;c__Deltaproteobacteria;o__Desulfovibrionales;f__Desulfomicrobiaceae;g__Desulfoplanes
f__Zoogloeaceae;g__Azoarcus	1e-06	1e-06	k__Bacteria;p__Proteobacteria;c__Betaproteobacteria;o__Rhodocyclales;f__Zoogloeaceae;g__Azoarcus
f__Bernardetiaceae;g__Hugenholtzia	0	1e-06	k__Bacteria;p__Bacteroidetes;c__Cytophagia;o__Cytophagales;f__Bernardetiaceae;g__Hugenholtzia
f__Bacillaceae;g__Sediminibacillus	1e-06	2e-06	k__Bacteria;p__Firmicutes;c__Bacilli;o__Bacillales;f__Bacillaceae;g__Sediminibacillus
f__Unclassified;g__Sedimenticola	0	1e-06	k__Bacteria;p__Proteobacteria;c__Gammaproteobacteria;o__Unclassified;f__Unclassified;g__Sedimenticola
f__Cytophagaceae;g__Fibrisoma	1e-06	1e-06	k__Bacteria;p__Bacteroidetes;c__Cytophagia;o__Cytophagales;f__Cytophagaceae;g__Fibrisoma
f__Bernardetiaceae;g__Bernardetia	1e-06	0	k__Bacteria;p__Bacteroidetes;c__Cytophagia;o__Cytophagales;f__Bernardetiaceae;g__Bernardetia
f__Competibacteraceae;g__Candidatus Contendobacter	2e-06	1e-06	k__Bacteria;p__Proteobacteria;c__Gammaproteobacteria;o__Unclassified;f__Competibacteraceae;g__Candidatus Contendobacter
f__Methylocystaceae;g__Methylopila	0	1e-06	k__Bacteria;p__Proteobacteria;c__Alphaproteobacteria;o__Rhizobiales;f__Methylocystaceae;g__Methylopila
f__Sphingobacteriaceae;g__Arcticibacter	1e-06	2e-06	k__Bacteria;p__Bacteroidetes;c__Sphingobacteriia;o__Sphingobacteriales;f__Sphingobacteriaceae;g__Arcticibacter
f__Methanospirillaceae;g__Methanospirillum	1e-06	1e-06	k__Archaea;p__Euryarchaeota;c__Methanomicrobia;o__Methanomicrobiales;f__Methanospirillaceae;g__Methanospirillum
f__Microthrixaceae;g__Candidatus Microthrix	0	1e-06	k__Bacteria;p__Actinobacteria;c__Acidimicrobiia;o__Acidimicrobiales;f__Microthrixaceae;g__Candidatus Microthrix
f__Spraguidae;g__Spraguea	0	1e-06	k__Eukaryota;p__Microsporidia;c__Unclassified;o__Unclassified;f__Spraguidae;g__Spraguea
f__Micrococcaceae;g__Tersicoccus	0	1e-06	k__Bacteria;p__Actinobacteria;c__Actinobacteria;o__Micrococcales;f__Micrococcaceae;g__Tersicoccus
f__Microscillaceae;g__Microscilla	1e-06	2e-06	k__Bacteria;p__Bacteroidetes;c__Cytophagia;o__Cytophagales;f__Microscillaceae;g__Microscilla
f__Thermoanaerobacterales Family III. Incertae Sedis;g__Thermosediminibacter	0	1e-06	k__Bacteria;p__Firmicutes;c__Clostridia;o__Thermoanaerobacterales;f__Thermoanaerobacterales Family III. Incertae Sedis;g__Thermosediminibacter
f__Unclassified;g__Candidatus Accumulibacter	2e-06	1e-06	k__Bacteria;p__Proteobacteria;c__Betaproteobacteria;o__Unclassified;f__Unclassified;g__Candidatus Accumulibacter
f__Nitrospiraceae;g__Nitrospira	2e-06	1e-06	k__Bacteria;p__Nitrospirae;c__Nitrospira;o__Nitrospirales;f__Nitrospiraceae;g__Nitrospira
f__Bacillaceae;g__Salipaludibacillus	0	1e-06	k__Bacteria;p__Firmicutes;c__Bacilli;o__Bacillales;f__Bacillaceae;g__Salipaludibacillus
f__Myoviridae;g__Kayvirus	1e-06	1e-06	k__Viruses;p__Unclassified;c__Unclassified;o__Caudovirales;f__Myoviridae;g__Kayvirus
f__Rhodospirillaceae;g__Rhodospirillum	1e-06	1e-06	k__Bacteria;p__Proteobacteria;c__Alphaproteobacteria;o__Rhodospirillales;f__Rhodospirillaceae;g__Rhodospirillum
f__Halobacteroidaceae;g__Candidatus Frackibacter	0	2e-06	k__Bacteria;p__Firmicutes;c__Clostridia;o__Halanaerobiales;f__Halobacteroidaceae;g__Candidatus Frackibacter
f__Leptospiraceae;g__Turneriella	0	1e-06	k__Bacteria;p__Spirochaetes;c__Spirochaetia;o__Unclassified;f__Leptospiraceae;g__Turneriella
f__Desulfobulbaceae;g__Desulfopila	1e-06	1e-06	k__Bacteria;p__Proteobacteria;c__Deltaproteobacteria;o__Desulfobacterales;f__Desulfobulbaceae;g__Desulfopila
f__Comamonadaceae;g__Pseudacidovorax	1e-06	1e-06	k__Bacteria;p__Proteobacteria;c__Betaproteobacteria;o__Burkholderiales;f__Comamonadaceae;g__Pseudacidovorax
f__Acetobacteraceae;g__Acidisphaera	0	1e-06	k__Bacteria;p__Proteobacteria;c__Alphaproteobacteria;o__Rhodospirillales;f__Acetobacteraceae;g__Acidisphaera
f__Unclassified;g__Timonella	1e-06	1e-06	k__Bacteria;p__Actinobacteria;c__Actinobacteria;o__Micrococcales;f__Unclassified;g__Timonella
f__Myoviridae;g__Agatevirus	0	1e-06	k__Viruses;p__Unclassified;c__Unclassified;o__Caudovirales;f__Myoviridae;g__Agatevirus
f__Rhodobacteraceae;g__Celeribacter	1e-06	1e-06	k__Bacteria;p__Proteobacteria;c__Alphaproteobacteria;o__Rhodobacterales;f__Rhodobacteraceae;g__Celeribacter
f__Thermoactinomycetaceae;g__Seinonella	1e-06	1e-06	k__Bacteria;p__Firmicutes;c__Bacilli;o__Bacillales;f__Thermoactinomycetaceae;g__Seinonella
f__Carnobacteriaceae;g__Jeotgalibaca	1e-06	1e-06	k__Bacteria;p__Firmicutes;c__Bacilli;o__Lactobacillales;f__Carnobacteriaceae;g__Jeotgalibaca
f__Ajellomycetaceae;g__Emmonsia	0	1e-06	k__Eukaryota;p__Ascomycota;c__Eurotiomycetes;o__Onygenales;f__Ajellomycetaceae;g__Emmonsia
f__Acetobacteraceae;g__Granulibacter	0	1e-06	k__Bacteria;p__Proteobacteria;c__Alphaproteobacteria;o__Rhodospirillales;f__Acetobacteraceae;g__Granulibacter
f__Unclassified;g__Dehalogenimonas	0	1e-06	k__Bacteria;p__Chloroflexi;c__Dehalococcoidia;o__Unclassified;f__Unclassified;g__Dehalogenimonas
f__Halobacteroidaceae;g__Halobacteroides	1e-06	1e-06	k__Bacteria;p__Firmicutes;c__Clostridia;o__Halanaerobiales;f__Halobacteroidaceae;g__Halobacteroides
f__Rhodobacteraceae;g__Salipiger	2e-06	0	k__Bacteria;p__Proteobacteria;c__Alphaproteobacteria;o__Rhodobacterales;f__Rhodobacteraceae;g__Salipiger
f__Thermaceae;g__Oceanithermus	1e-06	0	k__Bacteria;p__Deinococcus-Thermus;c__Deinococci;o__Thermales;f__Thermaceae;g__Oceanithermus
f__Synechococcaceae;g__Thermosynechococcus	1e-06	1e-06	k__Bacteria;p__Cyanobacteria;c__Unclassified;o__Synechococcales;f__Synechococcaceae;g__Thermosynechococcus
f__Bacillaceae;g__Alteribacillus	1e-06	1e-06	k__Bacteria;p__Firmicutes;c__Bacilli;o__Bacillales;f__Bacillaceae;g__Alteribacillus
f__Methanosaetaceae;g__Methanothrix	1e-06	1e-06	k__Archaea;p__Euryarchaeota;c__Methanomicrobia;o__Methanosarcinales;f__Methanosaetaceae;g__Methanothrix
f__Archaeoglobaceae;g__Archaeoglobus	0	2e-06	k__Archaea;p__Euryarchaeota;c__Archaeoglobi;o__Archaeoglobales;f__Archaeoglobaceae;g__Archaeoglobus
f__Ectothiorhodospiraceae;g__Aquisalimonas	0	1e-06	k__Bacteria;p__Proteobacteria;c__Gammaproteobacteria;o__Chromatiales;f__Ectothiorhodospiraceae;g__Aquisalimonas
f__Enterobacteriaceae;g__Candidatus Regiella	0	1e-06	k__Bacteria;p__Proteobacteria;c__Gammaproteobacteria;o__Enterobacterales;f__Enterobacteriaceae;g__Candidatus Regiella
f__Desulfarculaceae;g__Desulfarculus	1e-06	1e-06	k__Bacteria;p__Proteobacteria;c__Deltaproteobacteria;o__Desulfarculales;f__Desulfarculaceae;g__Desulfarculus
f__Unclassified;g__Thiohalobacter	0	1e-06	k__Bacteria;p__Proteobacteria;c__Gammaproteobacteria;o__Unclassified;f__Unclassified;g__Thiohalobacter
f__Rhodospirillaceae;g__Fodinicurvata	1e-06	1e-06	k__Bacteria;p__Proteobacteria;c__Alphaproteobacteria;o__Rhodospirillales;f__Rhodospirillaceae;g__Fodinicurvata
f__Dermatophilaceae;g__Dermatophilus	0	1e-06	k__Bacteria;p__Actinobacteria;c__Actinobacteria;o__Micrococcales;f__Dermatophilaceae;g__Dermatophilus
f__Ardenticatenaceae;g__Ardenticatena	1e-06	1e-06	k__Bacteria;p__Chloroflexi;c__Ardenticatenia;o__Ardenticatenales;f__Ardenticatenaceae;g__Ardenticatena
f__Streptosporangiaceae;g__Planobispora	0	1e-06	k__Bacteria;p__Actinobacteria;c__Actinobacteria;o__Streptosporangiales;f__Streptosporangiaceae;g__Planobispora
f__Flavobacteriaceae;g__Mesonia	0	2e-06	k__Bacteria;p__Bacteroidetes;c__Flavobacteriia;o__Flavobacteriales;f__Flavobacteriaceae;g__Mesonia
f__Nitrososphaeraceae;g__Nitrososphaera	0	1e-06	k__Archaea;p__Thaumarchaeota;c__Nitrososphaeria;o__Nitrososphaerales;f__Nitrososphaeraceae;g__Nitrososphaera
f__Neisseriaceae;g__Kingella	1e-06	1e-06	k__Bacteria;p__Proteobacteria;c__Betaproteobacteria;o__Neisseriales;f__Neisseriaceae;g__Kingella
f__Unclassified;g__Ezakiella	0	1e-06	k__Bacteria;p__Firmicutes;c__Tissierellia;o__Unclassified;f__Unclassified;g__Ezakiella
f__Thermoanaerobacteraceae;g__Calderihabitans	2e-06	2e-06	k__Bacteria;p__Firmicutes;c__Clostridia;o__Thermoanaerobacterales;f__Thermoanaerobacteraceae;g__Calderihabitans
f__Flavobacteriaceae;g__Bergeyella	1e-06	1e-06	k__Bacteria;p__Bacteroidetes;c__Flavobacteriia;o__Flavobacteriales;f__Flavobacteriaceae;g__Bergeyella
f__Bacillaceae;g__Piscibacillus	0	1e-06	k__Bacteria;p__Firmicutes;c__Bacilli;o__Bacillales;f__Bacillaceae;g__Piscibacillus
f__Alteromonadaceae;g__Glaciecola	1e-06	1e-06	k__Bacteria;p__Proteobacteria;c__Gammaproteobacteria;o__Alteromonadales;f__Alteromonadaceae;g__Glaciecola
f__Anaerolineaceae;g__Leptolinea	1e-06	1e-06	k__Bacteria;p__Chloroflexi;c__Anaerolineae;o__Anaerolineales;f__Anaerolineaceae;g__Leptolinea
f__Gemmatimonadaceae;g__Gemmatimonas	1e-06	1e-06	k__Bacteria;p__Gemmatimonadetes;c__Gemmatimonadetes;o__Gemmatimonadales;f__Gemmatimonadaceae;g__Gemmatimonas
f__Mariprofundaceae;g__Mariprofundus	1e-06	2e-06	k__Bacteria;p__Proteobacteria;c__Zetaproteobacteria;o__Mariprofundales;f__Mariprofundaceae;g__Mariprofundus
f__Methylocystaceae;g__Methylosinus	2e-06	1e-06	k__Bacteria;p__Proteobacteria;c__Alphaproteobacteria;o__Rhizobiales;f__Methylocystaceae;g__Methylosinus
f__Promicromonosporaceae;g__Xylanimonas	0	1e-06	k__Bacteria;p__Actinobacteria;c__Actinobacteria;o__Micrococcales;f__Promicromonosporaceae;g__Xylanimonas
f__Roseiflexaceae;g__Roseiflexus	1e-06	0	k__Bacteria;p__Chloroflexi;c__Chloroflexia;o__Chloroflexales;f__Roseiflexaceae;g__Roseiflexus
f__Bacillaceae;g__Hydrogenibacillus	1e-06	1e-06	k__Bacteria;p__Firmicutes;c__Bacilli;o__Bacillales;f__Bacillaceae;g__Hydrogenibacillus
f__Burkholderiaceae;g__Chitinimonas	2e-06	1e-06	k__Bacteria;p__Proteobacteria;c__Betaproteobacteria;o__Burkholderiales;f__Burkholderiaceae;g__Chitinimonas
f__Unclassified;g__Candidatus Syntrophoarchaeum	0	1e-06	k__Archaea;p__Euryarchaeota;c__Methanomicrobia;o__Methanosarcinales;f__Unclassified;g__Candidatus Syntrophoarchaeum
f__Chromobacteriaceae;g__Chitiniphilus	1e-06	1e-06	k__Bacteria;p__Proteobacteria;c__Betaproteobacteria;o__Neisseriales;f__Chromobacteriaceae;g__Chitiniphilus
f__Planctomycetaceae;g__Planctopirus	1e-06	2e-06	k__Bacteria;p__Planctomycetes;c__Planctomycetia;o__Planctomycetales;f__Planctomycetaceae;g__Planctopirus
f__Fomitopsidaceae;g__Daedalea	0	1e-06	k__Eukaryota;p__Basidiomycota;c__Agaricomycetes;o__Polyporales;f__Fomitopsidaceae;g__Daedalea
f__Ruminococcaceae;g__Acutalibacter	1e-06	0	k__Bacteria;p__Firmicutes;c__Clostridia;o__Clostridiales;f__Ruminococcaceae;g__Acutalibacter
f__Melampsoraceae;g__Melampsora	0	1e-06	k__Eukaryota;p__Basidiomycota;c__Pucciniomycetes;o__Pucciniales;f__Melampsoraceae;g__Melampsora
f__Rhodospirillaceae;g__Magnetovibrio	1e-06	1e-06	k__Bacteria;p__Proteobacteria;c__Alphaproteobacteria;o__Rhodospirillales;f__Rhodospirillaceae;g__Magnetovibrio
f__Cytophagaceae;g__Arsenicibacter	1e-06	1e-06	k__Bacteria;p__Bacteroidetes;c__Cytophagia;o__Cytophagales;f__Cytophagaceae;g__Arsenicibacter
f__Rhodospirillaceae;g__Insolitispirillum	0	1e-06	k__Bacteria;p__Proteobacteria;c__Alphaproteobacteria;o__Rhodospirillales;f__Rhodospirillaceae;g__Insolitispirillum
f__Enterococcaceae;g__Melissococcus	0	1e-06	k__Bacteria;p__Firmicutes;c__Bacilli;o__Lactobacillales;f__Enterococcaceae;g__Melissococcus
f__Unclassified;g__Roseateles	0	1e-06	k__Bacteria;p__Proteobacteria;c__Betaproteobacteria;o__Burkholderiales;f__Unclassified;g__Roseateles
f__Actinomycetaceae;g__Mobiluncus	1e-06	1e-06	k__Bacteria;p__Actinobacteria;c__Actinobacteria;o__Actinomycetales;f__Actinomycetaceae;g__Mobiluncus
f__Micromonosporaceae;g__Actinoplanes	1e-06	1e-06	k__Bacteria;p__Actinobacteria;c__Actinobacteria;o__Micromonosporales;f__Micromonosporaceae;g__Actinoplanes
f__Nocardioidaceae;g__Nocardioides	2e-06	1e-06	k__Bacteria;p__Actinobacteria;c__Actinobacteria;o__Propionibacteriales;f__Nocardioidaceae;g__Nocardioides
f__Verrucomicrobiaceae;g__Haloferula	1e-06	1e-06	k__Bacteria;p__Verrucomicrobia;c__Verrucomicrobiae;o__Verrucomicrobiales;f__Verrucomicrobiaceae;g__Haloferula
f__Kofleriaceae;g__Haliangium	1e-06	0	k__Bacteria;p__Proteobacteria;c__Deltaproteobacteria;o__Myxococcales;f__Kofleriaceae;g__Haliangium
f__Syncephalastraceae;g__Syncephalastrum	0	1e-06	k__Eukaryota;p__Mucoromycota;c__Unclassified;o__Mucorales;f__Syncephalastraceae;g__Syncephalastrum
f__Chitinophagaceae;g__Hydrotalea	0	1e-06	k__Bacteria;p__Bacteroidetes;c__Chitinophagia;o__Chitinophagales;f__Chitinophagaceae;g__Hydrotalea
f__Syntrophomonadaceae;g__Syntrophothermus	1e-06	1e-06	k__Bacteria;p__Firmicutes;c__Clostridia;o__Clostridiales;f__Syntrophomonadaceae;g__Syntrophothermus
f__Retroviridae;g__Betaretrovirus	0	1e-06	k__Viruses;p__Unclassified;c__Unclassified;o__Unclassified;f__Retroviridae;g__Betaretrovirus
f__Bacillaceae;g__Ornithinibacillus	0	1e-06	k__Bacteria;p__Firmicutes;c__Bacilli;o__Bacillales;f__Bacillaceae;g__Ornithinibacillus
f__Bacillaceae;g__Salimicrobium	0	1e-06	k__Bacteria;p__Firmicutes;c__Bacilli;o__Bacillales;f__Bacillaceae;g__Salimicrobium
f__Pichiaceae;g__Pichia	0	1e-06	k__Eukaryota;p__Ascomycota;c__Saccharomycetes;o__Saccharomycetales;f__Pichiaceae;g__Pichia
f__Lentisphaeraceae;g__Lentisphaera	0	2e-06	k__Bacteria;p__Lentisphaerae;c__Lentisphaeria;o__Lentisphaerales;f__Lentisphaeraceae;g__Lentisphaera
f__Unclassified;g__Candidatus Azobacteroides	0	1e-06	k__Bacteria;p__Bacteroidetes;c__Bacteroidia;o__Bacteroidales;f__Unclassified;g__Candidatus Azobacteroides
f__Spiroplasmataceae;g__Spiroplasma	1e-06	1e-06	k__Bacteria;p__Tenericutes;c__Mollicutes;o__Entomoplasmatales;f__Spiroplasmataceae;g__Spiroplasma
f__Agaricaceae;g__Agaricus	0	1e-06	k__Eukaryota;p__Basidiomycota;c__Agaricomycetes;o__Agaricales;f__Agaricaceae;g__Agaricus
f__Rhodospirillaceae;g__Elstera	1e-06	1e-06	k__Bacteria;p__Proteobacteria;c__Alphaproteobacteria;o__Rhodospirillales;f__Rhodospirillaceae;g__Elstera
f__Helicobacteraceae;g__Sulfuricurvum	0	1e-06	k__Bacteria;p__Proteobacteria;c__Epsilonproteobacteria;o__Campylobacterales;f__Helicobacteraceae;g__Sulfuricurvum
f__Bacillaceae;g__Vulcanibacillus	0	1e-06	k__Bacteria;p__Firmicutes;c__Bacilli;o__Bacillales;f__Bacillaceae;g__Vulcanibacillus
f__Methylococcaceae;g__Methylomagnum	0	1e-06	k__Bacteria;p__Proteobacteria;c__Gammaproteobacteria;o__Methylococcales;f__Methylococcaceae;g__Methylomagnum
f__Coleofasciculaceae;g__Roseofilum	1e-06	0	k__Bacteria;p__Cyanobacteria;c__Unclassified;o__Oscillatoriales;f__Coleofasciculaceae;g__Roseofilum
f__Alcaligenaceae;g__Alcaligenes	1e-06	0	k__Bacteria;p__Proteobacteria;c__Betaproteobacteria;o__Burkholderiales;f__Alcaligenaceae;g__Alcaligenes
f__Methylococcaceae;g__Methyloprofundus	1e-06	0	k__Bacteria;p__Proteobacteria;c__Gammaproteobacteria;o__Methylococcales;f__Methylococcaceae;g__Methyloprofundus
f__Choanephoraceae;g__Choanephora	0	1e-06	k__Eukaryota;p__Mucoromycota;c__Unclassified;o__Mucorales;f__Choanephoraceae;g__Choanephora
f__Desulfobulbaceae;g__Desulforhopalus	1e-06	1e-06	k__Bacteria;p__Proteobacteria;c__Deltaproteobacteria;o__Desulfobacterales;f__Desulfobulbaceae;g__Desulforhopalus
f__Methanopyraceae;g__Methanopyrus	1e-06	1e-06	k__Archaea;p__Euryarchaeota;c__Methanopyri;o__Methanopyrales;f__Methanopyraceae;g__Methanopyrus
f__Enterobacteriaceae;g__Raoultella	0	0	k__Bacteria;p__Proteobacteria;c__Gammaproteobacteria;o__Enterobacterales;f__Enterobacteriaceae;g__Raoultella
f__Budviciaceae;g__Pragia	0	0	k__Bacteria;p__Proteobacteria;c__Gammaproteobacteria;o__Enterobacterales;f__Budviciaceae;g__Pragia
f__Promicromonosporaceae;g__Cellulosimicrobium	0	0	k__Bacteria;p__Actinobacteria;c__Actinobacteria;o__Micrococcales;f__Promicromonosporaceae;g__Cellulosimicrobium
f__Planctomycetaceae;g__Pirellula	2e-06	1e-06	k__Bacteria;p__Planctomycetes;c__Planctomycetia;o__Planctomycetales;f__Planctomycetaceae;g__Pirellula
f__Rhodospirillaceae;g__Niveispirillum	1e-06	0	k__Bacteria;p__Proteobacteria;c__Alphaproteobacteria;o__Rhodospirillales;f__Rhodospirillaceae;g__Niveispirillum
f__Oceanospirillaceae;g__Motiliproteus	0	1e-06	k__Bacteria;p__Proteobacteria;c__Gammaproteobacteria;o__Oceanospirillales;f__Oceanospirillaceae;g__Motiliproteus
f__Gallionellaceae;g__Gallionella	0	0	k__Bacteria;p__Proteobacteria;c__Betaproteobacteria;o__Nitrosomonadales;f__Gallionellaceae;g__Gallionella
f__Unclassified;g__Tepidimonas	1e-06	1e-06	k__Bacteria;p__Proteobacteria;c__Betaproteobacteria;o__Burkholderiales;f__Unclassified;g__Tepidimonas
f__Kangiellaceae;g__Kangiella	1e-06	1e-06	k__Bacteria;p__Proteobacteria;c__Gammaproteobacteria;o__Oceanospirillales;f__Kangiellaceae;g__Kangiella
f__Nocardiopsaceae;g__Nocardiopsis	1e-06	1e-06	k__Bacteria;p__Actinobacteria;c__Actinobacteria;o__Streptosporangiales;f__Nocardiopsaceae;g__Nocardiopsis
f__Enterococcaceae;g__Bavariicoccus	1e-06	1e-06	k__Bacteria;p__Firmicutes;c__Bacilli;o__Lactobacillales;f__Enterococcaceae;g__Bavariicoccus
f__Phyllobacteriaceae;g__Aminobacter	0	1e-06	k__Bacteria;p__Proteobacteria;c__Alphaproteobacteria;o__Rhizobiales;f__Phyllobacteriaceae;g__Aminobacter
f__Rhodanobacteraceae;g__Frateuria	1e-06	0	k__Bacteria;p__Proteobacteria;c__Gammaproteobacteria;o__Xanthomonadales;f__Rhodanobacteraceae;g__Frateuria
f__Siphoviridae;g__Cbastvirus	0	1e-06	k__Viruses;p__Unclassified;c__Unclassified;o__Caudovirales;f__Siphoviridae;g__Cbastvirus
f__Sporolactobacillaceae;g__Caenibacillus	0	1e-06	k__Bacteria;p__Firmicutes;c__Bacilli;o__Bacillales;f__Sporolactobacillaceae;g__Caenibacillus
f__Unclassified;g__Aciduliprofundum	1e-06	0	k__Archaea;p__Euryarchaeota;c__Unclassified;o__Unclassified;f__Unclassified;g__Aciduliprofundum
f__Aquificaceae;g__Hydrogenobaculum	0	1e-06	k__Bacteria;p__Aquificae;c__Aquificae;o__Aquificales;f__Aquificaceae;g__Hydrogenobaculum
f__Rhodothermaceae;g__Longimonas	1e-06	0	k__Bacteria;p__Bacteroidetes;c__Unclassified;o__Bacteroidetes Order II. Incertae sedis;f__Rhodothermaceae;g__Longimonas
f__Idiomarinaceae;g__Idiomarina	2e-06	1e-06	k__Bacteria;p__Proteobacteria;c__Gammaproteobacteria;o__Alteromonadales;f__Idiomarinaceae;g__Idiomarina
f__Thermaceae;g__Meiothermus	1e-06	1e-06	k__Bacteria;p__Deinococcus-Thermus;c__Deinococci;o__Thermales;f__Thermaceae;g__Meiothermus
f__Unclassified;g__Aquincola	0	1e-06	k__Bacteria;p__Proteobacteria;c__Betaproteobacteria;o__Burkholderiales;f__Unclassified;g__Aquincola
f__Flavobacteriaceae;g__Spongiibacterium	0	1e-06	k__Bacteria;p__Bacteroidetes;c__Flavobacteriia;o__Flavobacteriales;f__Flavobacteriaceae;g__Spongiibacterium
f__Frankiaceae;g__Jatrophihabitans	0	1e-06	k__Bacteria;p__Actinobacteria;c__Actinobacteria;o__Frankiales;f__Frankiaceae;g__Jatrophihabitans
f__Rhizobiaceae;g__Ensifer	0	1e-06	k__Bacteria;p__Proteobacteria;c__Alphaproteobacteria;o__Rhizobiales;f__Rhizobiaceae;g__Ensifer
f__Unclassified;g__Defluviitoga	2e-06	1e-06	k__Bacteria;p__Thermotogae;c__Thermotogae;o__Petrotogales;f__Unclassified;g__Defluviitoga
f__Acidobacteriaceae;g__Terriglobus	1e-06	1e-06	k__Bacteria;p__Acidobacteria;c__Acidobacteriia;o__Acidobacteriales;f__Acidobacteriaceae;g__Terriglobus
f__Xenococcaceae;g__Xenococcus	1e-06	0	k__Bacteria;p__Cyanobacteria;c__Unclassified;o__Pleurocapsales;f__Xenococcaceae;g__Xenococcus
f__Mycoplasmataceae;g__Candidatus Hepatoplasma	0	1e-06	k__Bacteria;p__Tenericutes;c__Mollicutes;o__Mycoplasmatales;f__Mycoplasmataceae;g__Candidatus Hepatoplasma
f__Bifidobacteriaceae;g__Alloscardovia	2e-06	1e-06	k__Bacteria;p__Actinobacteria;c__Actinobacteria;o__Bifidobacteriales;f__Bifidobacteriaceae;g__Alloscardovia
f__Sneathiellaceae;g__Sneathiella	0	1e-06	k__Bacteria;p__Proteobacteria;c__Alphaproteobacteria;o__Sneathiellales;f__Sneathiellaceae;g__Sneathiella
f__Borreliaceae;g__Borrelia	0	1e-06	k__Bacteria;p__Spirochaetes;c__Spirochaetia;o__Spirochaetales;f__Borreliaceae;g__Borrelia
f__Rhodobacteraceae;g__Actibacterium	0	0	k__Bacteria;p__Proteobacteria;c__Alphaproteobacteria;o__Rhodobacterales;f__Rhodobacteraceae;g__Actibacterium
f__Flammeovirgaceae;g__Marivirga	0	1e-06	k__Bacteria;p__Bacteroidetes;c__Cytophagia;o__Cytophagales;f__Flammeovirgaceae;g__Marivirga
f__Gloeophyllaceae;g__Gloeophyllum	0	1e-06	k__Eukaryota;p__Basidiomycota;c__Agaricomycetes;o__Gloeophyllales;f__Gloeophyllaceae;g__Gloeophyllum
f__Sphingomonadaceae;g__Pacificimonas	0	1e-06	k__Bacteria;p__Proteobacteria;c__Alphaproteobacteria;o__Sphingomonadales;f__Sphingomonadaceae;g__Pacificimonas
f__Rhodospirillaceae;g__Rhodospira	0	1e-06	k__Bacteria;p__Proteobacteria;c__Alphaproteobacteria;o__Rhodospirillales;f__Rhodospirillaceae;g__Rhodospira
f__Budviciaceae;g__Leminorella	1e-06	1e-06	k__Bacteria;p__Proteobacteria;c__Gammaproteobacteria;o__Enterobacterales;f__Budviciaceae;g__Leminorella
f__Parachlamydiaceae;g__Parachlamydia	0	1e-06	k__Bacteria;p__Chlamydiae;c__Chlamydiia;o__Parachlamydiales;f__Parachlamydiaceae;g__Parachlamydia
f__Sporidiobolaceae;g__Rhodotorula	0	0	k__Eukaryota;p__Basidiomycota;c__Microbotryomycetes;o__Sporidiobolales;f__Sporidiobolaceae;g__Rhodotorula
f__Hyphomicrobiaceae;g__Cucumibacter	0	0	k__Bacteria;p__Proteobacteria;c__Alphaproteobacteria;o__Rhizobiales;f__Hyphomicrobiaceae;g__Cucumibacter
f__Trichosporonaceae;g__Trichosporon	0	1e-06	k__Eukaryota;p__Basidiomycota;c__Tremellomycetes;o__Trichosporonales;f__Trichosporonaceae;g__Trichosporon
f__Nautiliaceae;g__Lebetimonas	1e-06	0	k__Bacteria;p__Proteobacteria;c__Epsilonproteobacteria;o__Nautiliales;f__Nautiliaceae;g__Lebetimonas
f__Flavobacteriaceae;g__Eudoraea	1e-06	0	k__Bacteria;p__Bacteroidetes;c__Flavobacteriia;o__Flavobacteriales;f__Flavobacteriaceae;g__Eudoraea
f__Chamaesiphonaceae;g__Chamaesiphon	0	0	k__Bacteria;p__Cyanobacteria;c__Unclassified;o__Synechococcales;f__Chamaesiphonaceae;g__Chamaesiphon
f__Oceanospirillaceae;g__Oceanospirillum	1e-06	1e-06	k__Bacteria;p__Proteobacteria;c__Gammaproteobacteria;o__Oceanospirillales;f__Oceanospirillaceae;g__Oceanospirillum
f__Unclassified;g__Levyella	0	1e-06	k__Bacteria;p__Firmicutes;c__Clostridia;o__Clostridiales;f__Unclassified;g__Levyella
f__Halobacteroidaceae;g__Selenihalanaerobacter	1e-06	1e-06	k__Bacteria;p__Firmicutes;c__Clostridia;o__Halanaerobiales;f__Halobacteroidaceae;g__Selenihalanaerobacter
f__Unclassified;g__Neofamilia	1e-06	1e-06	k__Bacteria;p__Firmicutes;c__Clostridia;o__Clostridiales;f__Unclassified;g__Neofamilia
f__Coniochaetaceae;g__Coniochaeta	0	1e-06	k__Eukaryota;p__Ascomycota;c__Sordariomycetes;o__Coniochaetales;f__Coniochaetaceae;g__Coniochaeta
f__Thermoanaerobacterales Family III. Incertae Sedis;g__Caldanaerovirga	1e-06	0	k__Bacteria;p__Firmicutes;c__Clostridia;o__Thermoanaerobacterales;f__Thermoanaerobacterales Family III. Incertae Sedis;g__Caldanaerovirga
f__Desulfurobacteriaceae;g__Thermovibrio	1e-06	0	k__Bacteria;p__Aquificae;c__Aquificae;o__Desulfurobacteriales;f__Desulfurobacteriaceae;g__Thermovibrio
f__Unclassified;g__Candidatus Kryptobacter	0	0	k__Bacteria;p__Candidatus Kryptonia;c__Unclassified;o__Unclassified;f__Unclassified;g__Candidatus Kryptobacter
f__Demequinaceae;g__Lysinimicrobium	1e-06	1e-06	k__Bacteria;p__Actinobacteria;c__Actinobacteria;o__Micrococcales;f__Demequinaceae;g__Lysinimicrobium
f__Oxalobacteraceae;g__Noviherbaspirillum	0	1e-06	k__Bacteria;p__Proteobacteria;c__Betaproteobacteria;o__Burkholderiales;f__Oxalobacteraceae;g__Noviherbaspirillum
f__Xanthomonadaceae;g__Stenotrophomonas	1e-06	1e-06	k__Bacteria;p__Proteobacteria;c__Gammaproteobacteria;o__Xanthomonadales;f__Xanthomonadaceae;g__Stenotrophomonas
f__Geodermatophilaceae;g__Geodermatophilus	1e-06	1e-06	k__Bacteria;p__Actinobacteria;c__Actinobacteria;o__Geodermatophilales;f__Geodermatophilaceae;g__Geodermatophilus
f__Microbacteriaceae;g__Curtobacterium	1e-06	1e-06	k__Bacteria;p__Actinobacteria;c__Actinobacteria;o__Micrococcales;f__Microbacteriaceae;g__Curtobacterium
f__Siphoviridae;g__P12002virus	0	0	k__Viruses;p__Unclassified;c__Unclassified;o__Caudovirales;f__Siphoviridae;g__P12002virus
f__Siphoviridae;g__K1gvirus	1e-06	1e-06	k__Viruses;p__Unclassified;c__Unclassified;o__Caudovirales;f__Siphoviridae;g__K1gvirus
f__Neisseriaceae;g__Amantichitinum	1e-06	1e-06	k__Bacteria;p__Proteobacteria;c__Betaproteobacteria;o__Neisseriales;f__Neisseriaceae;g__Amantichitinum
f__Nocardioidaceae;g__Kribbella	1e-06	1e-06	k__Bacteria;p__Actinobacteria;c__Actinobacteria;o__Propionibacteriales;f__Nocardioidaceae;g__Kribbella
f__Methylococcaceae;g__Methylocaldum	0	1e-06	k__Bacteria;p__Proteobacteria;c__Gammaproteobacteria;o__Methylococcales;f__Methylococcaceae;g__Methylocaldum
f__Mycosphaerellaceae;g__Cercospora	0	1e-06	k__Eukaryota;p__Ascomycota;c__Dothideomycetes;o__Capnodiales;f__Mycosphaerellaceae;g__Cercospora
f__Desulfobacteraceae;g__Desulfamplus	0	1e-06	k__Bacteria;p__Proteobacteria;c__Deltaproteobacteria;o__Desulfobacterales;f__Desulfobacteraceae;g__Desulfamplus
f__Archangiaceae;g__Archangium	1e-06	0	k__Bacteria;p__Proteobacteria;c__Deltaproteobacteria;o__Myxococcales;f__Archangiaceae;g__Archangium
f__Planctomycetaceae;g__Fuerstia	0	1e-06	k__Bacteria;p__Planctomycetes;c__Planctomycetia;o__Planctomycetales;f__Planctomycetaceae;g__Fuerstia
f__Frankiaceae;g__Frankia	1e-06	1e-06	k__Bacteria;p__Actinobacteria;c__Actinobacteria;o__Frankiales;f__Frankiaceae;g__Frankia
f__Cyclobacteriaceae;g__Aquiflexum	1e-06	1e-06	k__Bacteria;p__Bacteroidetes;c__Cytophagia;o__Cytophagales;f__Cyclobacteriaceae;g__Aquiflexum
f__Debaryomycetaceae;g__Candida	0	1e-06	k__Eukaryota;p__Ascomycota;c__Saccharomycetes;o__Saccharomycetales;f__Debaryomycetaceae;g__Candida
f__Opitutaceae;g__Cephaloticoccus	0	1e-06	k__Bacteria;p__Verrucomicrobia;c__Opitutae;o__Opitutales;f__Opitutaceae;g__Cephaloticoccus
f__Chitinophagaceae;g__Segetibacter	0	1e-06	k__Bacteria;p__Bacteroidetes;c__Chitinophagia;o__Chitinophagales;f__Chitinophagaceae;g__Segetibacter
f__Alcaligenaceae;g__Taylorella	0	0	k__Bacteria;p__Proteobacteria;c__Betaproteobacteria;o__Burkholderiales;f__Alcaligenaceae;g__Taylorella
f__Alcaligenaceae;g__Candidimonas	0	0	k__Bacteria;p__Proteobacteria;c__Betaproteobacteria;o__Burkholderiales;f__Alcaligenaceae;g__Candidimonas
f__Pasteurellaceae;g__Avibacterium	0	0	k__Bacteria;p__Proteobacteria;c__Gammaproteobacteria;o__Pasteurellales;f__Pasteurellaceae;g__Avibacterium
f__Rhodospirillaceae;g__Pararhodospirillum	1e-06	1e-06	k__Bacteria;p__Proteobacteria;c__Alphaproteobacteria;o__Rhodospirillales;f__Rhodospirillaceae;g__Pararhodospirillum
f__Pseudonocardiaceae;g__Pseudonocardia	1e-06	0	k__Bacteria;p__Actinobacteria;c__Actinobacteria;o__Pseudonocardiales;f__Pseudonocardiaceae;g__Pseudonocardia
f__Teratosphaeriaceae;g__Baudoinia	0	1e-06	k__Eukaryota;p__Ascomycota;c__Dothideomycetes;o__Capnodiales;f__Teratosphaeriaceae;g__Baudoinia
f__Xanthomonadaceae;g__Pseudoxanthomonas	0	1e-06	k__Bacteria;p__Proteobacteria;c__Gammaproteobacteria;o__Xanthomonadales;f__Xanthomonadaceae;g__Pseudoxanthomonas
f__Xanthobacteraceae;g__Azorhizobium	0	0	k__Bacteria;p__Proteobacteria;c__Alphaproteobacteria;o__Rhizobiales;f__Xanthobacteraceae;g__Azorhizobium
f__Pseudomonadaceae;g__Azotobacter	0	1e-06	k__Bacteria;p__Proteobacteria;c__Gammaproteobacteria;o__Pseudomonadales;f__Pseudomonadaceae;g__Azotobacter
f__Fastidiosibacteraceae;g__Fangia	0	1e-06	k__Bacteria;p__Proteobacteria;c__Gammaproteobacteria;o__Thiotrichales;f__Fastidiosibacteraceae;g__Fangia
f__Hyphomicrobiaceae;g__Rhodomicrobium	1e-06	1e-06	k__Bacteria;p__Proteobacteria;c__Alphaproteobacteria;o__Rhizobiales;f__Hyphomicrobiaceae;g__Rhodomicrobium
f__Synergistaceae;g__Aminomonas	1e-06	1e-06	k__Bacteria;p__Synergistetes;c__Synergistia;o__Synergistales;f__Synergistaceae;g__Aminomonas
f__Alcaligenaceae;g__Derxia	1e-06	1e-06	k__Bacteria;p__Proteobacteria;c__Betaproteobacteria;o__Burkholderiales;f__Alcaligenaceae;g__Derxia
f__Rhodobiaceae;g__Parvibaculum	0	1e-06	k__Bacteria;p__Proteobacteria;c__Alphaproteobacteria;o__Rhizobiales;f__Rhodobiaceae;g__Parvibaculum
f__Methylocystaceae;g__Methylocystis	0	0	k__Bacteria;p__Proteobacteria;c__Alphaproteobacteria;o__Rhizobiales;f__Methylocystaceae;g__Methylocystis
f__Chitinophagaceae;g__Cnuella	1e-06	1e-06	k__Bacteria;p__Bacteroidetes;c__Chitinophagia;o__Chitinophagales;f__Chitinophagaceae;g__Cnuella
f__Rhodobacteraceae;g__Phaeobacter	1e-06	1e-06	k__Bacteria;p__Proteobacteria;c__Alphaproteobacteria;o__Rhodobacterales;f__Rhodobacteraceae;g__Phaeobacter
f__Lipomycetaceae;g__Lipomyces	0	1e-06	k__Eukaryota;p__Ascomycota;c__Saccharomycetes;o__Saccharomycetales;f__Lipomycetaceae;g__Lipomyces
f__Candidatus Brocadiaceae;g__Candidatus Jettenia	1e-06	0	k__Bacteria;p__Planctomycetes;c__Planctomycetia;o__Candidatus Brocadiales;f__Candidatus Brocadiaceae;g__Candidatus Jettenia
f__Cryptococcaceae;g__Cryptococcus	0	1e-06	k__Eukaryota;p__Basidiomycota;c__Tremellomycetes;o__Tremellales;f__Cryptococcaceae;g__Cryptococcus
f__Unclassified;g__Thermorudis	1e-06	0	k__Bacteria;p__Chloroflexi;c__Thermomicrobia;o__Unclassified;f__Unclassified;g__Thermorudis
f__Chlorobiaceae;g__Pelodictyon	1e-06	1e-06	k__Bacteria;p__Chlorobi;c__Chlorobia;o__Chlorobiales;f__Chlorobiaceae;g__Pelodictyon
f__Alteromonadaceae;g__Alishewanella	0	1e-06	k__Bacteria;p__Proteobacteria;c__Gammaproteobacteria;o__Alteromonadales;f__Alteromonadaceae;g__Alishewanella
f__Cardiobacteriaceae;g__Cardiobacterium	1e-06	1e-06	k__Bacteria;p__Proteobacteria;c__Gammaproteobacteria;o__Cardiobacteriales;f__Cardiobacteriaceae;g__Cardiobacterium
f__Thermococcaceae;g__Pyrococcus	1e-06	1e-06	k__Archaea;p__Euryarchaeota;c__Thermococci;o__Thermococcales;f__Thermococcaceae;g__Pyrococcus
f__Herpetosiphonaceae;g__Herpetosiphon	1e-06	1e-06	k__Bacteria;p__Chloroflexi;c__Chloroflexia;o__Herpetosiphonales;f__Herpetosiphonaceae;g__Herpetosiphon
f__Cellvibrionaceae;g__Gilvimarinus	0	0	k__Bacteria;p__Proteobacteria;c__Gammaproteobacteria;o__Cellvibrionales;f__Cellvibrionaceae;g__Gilvimarinus
f__Unclassified;g__Candidatus Kryptonium	1e-06	0	k__Bacteria;p__Candidatus Kryptonia;c__Unclassified;o__Unclassified;f__Unclassified;g__Candidatus Kryptonium
f__Unclassified;g__Acidibacillus	0	1e-06	k__Bacteria;p__Firmicutes;c__Bacilli;o__Bacillales;f__Unclassified;g__Acidibacillus
f__Rhodobacteraceae;g__Pannonibacter	1e-06	0	k__Bacteria;p__Proteobacteria;c__Alphaproteobacteria;o__Rhodobacterales;f__Rhodobacteraceae;g__Pannonibacter
f__Cyclobacteriaceae;g__Mariniradius	1e-06	1e-06	k__Bacteria;p__Bacteroidetes;c__Cytophagia;o__Cytophagales;f__Cyclobacteriaceae;g__Mariniradius
f__Microbacteriaceae;g__Pseudoclavibacter	1e-06	0	k__Bacteria;p__Actinobacteria;c__Actinobacteria;o__Micrococcales;f__Microbacteriaceae;g__Pseudoclavibacter
f__Rhodobacteraceae;g__Puniceibacterium	0	0	k__Bacteria;p__Proteobacteria;c__Alphaproteobacteria;o__Rhodobacterales;f__Rhodobacteraceae;g__Puniceibacterium
f__Thiotrichaceae;g__Leucothrix	0	0	k__Bacteria;p__Proteobacteria;c__Gammaproteobacteria;o__Thiotrichales;f__Thiotrichaceae;g__Leucothrix
f__Thermonemataceae;g__Thermonema	1e-06	1e-06	k__Bacteria;p__Bacteroidetes;c__Cytophagia;o__Cytophagales;f__Thermonemataceae;g__Thermonema
f__Bacillaceae;g__Thalassobacillus	0	1e-06	k__Bacteria;p__Firmicutes;c__Bacilli;o__Bacillales;f__Bacillaceae;g__Thalassobacillus
f__Cytophagaceae;g__Flectobacillus	1e-06	1e-06	k__Bacteria;p__Bacteroidetes;c__Cytophagia;o__Cytophagales;f__Cytophagaceae;g__Flectobacillus
f__Opitutaceae;g__Didymococcus	0	1e-06	k__Bacteria;p__Verrucomicrobia;c__Opitutae;o__Opitutales;f__Opitutaceae;g__Didymococcus
f__Hafniaceae;g__Edwardsiella	0	0	k__Bacteria;p__Proteobacteria;c__Gammaproteobacteria;o__Enterobacterales;f__Hafniaceae;g__Edwardsiella
f__Cytophagaceae;g__Cytophaga	0	1e-06	k__Bacteria;p__Bacteroidetes;c__Cytophagia;o__Cytophagales;f__Cytophagaceae;g__Cytophaga
f__Anaerolineaceae;g__Thermanaerothrix	1e-06	0	k__Bacteria;p__Chloroflexi;c__Anaerolineae;o__Anaerolineales;f__Anaerolineaceae;g__Thermanaerothrix
f__Scytonemataceae;g__Scytonema	1e-06	0	k__Bacteria;p__Cyanobacteria;c__Unclassified;o__Nostocales;f__Scytonemataceae;g__Scytonema
f__Thermoactinomycetaceae;g__Planifilum	1e-06	0	k__Bacteria;p__Firmicutes;c__Bacilli;o__Bacillales;f__Thermoactinomycetaceae;g__Planifilum
f__Microcoleaceae;g__Arthrospira	0	1e-06	k__Bacteria;p__Cyanobacteria;c__Unclassified;o__Oscillatoriales;f__Microcoleaceae;g__Arthrospira
f__Rhodobiaceae;g__Tepidicaulis	1e-06	1e-06	k__Bacteria;p__Proteobacteria;c__Alphaproteobacteria;o__Rhizobiales;f__Rhodobiaceae;g__Tepidicaulis
f__Erwiniaceae;g__Tatumella	0	0	k__Bacteria;p__Proteobacteria;c__Gammaproteobacteria;o__Enterobacterales;f__Erwiniaceae;g__Tatumella
f__Aspergillaceae;g__Aspergillus	0	1e-06	k__Eukaryota;p__Ascomycota;c__Eurotiomycetes;o__Eurotiales;f__Aspergillaceae;g__Aspergillus
f__Comamonadaceae;g__Caldimonas	0	1e-06	k__Bacteria;p__Proteobacteria;c__Betaproteobacteria;o__Burkholderiales;f__Comamonadaceae;g__Caldimonas
f__Pichiaceae;g__Brettanomyces	0	0	k__Eukaryota;p__Ascomycota;c__Saccharomycetes;o__Saccharomycetales;f__Pichiaceae;g__Brettanomyces
f__Micromonosporaceae;g__Dactylosporangium	0	1e-06	k__Bacteria;p__Actinobacteria;c__Actinobacteria;o__Micromonosporales;f__Micromonosporaceae;g__Dactylosporangium
f__Dacrymycetaceae;g__Calocera	0	0	k__Eukaryota;p__Basidiomycota;c__Dacrymycetes;o__Dacrymycetales;f__Dacrymycetaceae;g__Calocera
f__Parachlamydiaceae;g__Candidatus Protochlamydia	0	0	k__Bacteria;p__Chlamydiae;c__Chlamydiia;o__Parachlamydiales;f__Parachlamydiaceae;g__Candidatus Protochlamydia
f__Clostridiales Family XVII. Incertae Sedis;g__Thermaerobacter	1e-06	1e-06	k__Bacteria;p__Firmicutes;c__Clostridia;o__Clostridiales;f__Clostridiales Family XVII. Incertae Sedis;g__Thermaerobacter
f__Cardiobacteriaceae;g__Suttonella	0	0	k__Bacteria;p__Proteobacteria;c__Gammaproteobacteria;o__Cardiobacteriales;f__Cardiobacteriaceae;g__Suttonella
f__Thiobacillaceae;g__Thiobacillus	1e-06	1e-06	k__Bacteria;p__Proteobacteria;c__Betaproteobacteria;o__Nitrosomonadales;f__Thiobacillaceae;g__Thiobacillus
f__Carnobacteriaceae;g__Atopostipes	0	0	k__Bacteria;p__Firmicutes;c__Bacilli;o__Lactobacillales;f__Carnobacteriaceae;g__Atopostipes
f__Staphylococcaceae;g__Nosocomiicoccus	1e-06	1e-06	k__Bacteria;p__Firmicutes;c__Bacilli;o__Bacillales;f__Staphylococcaceae;g__Nosocomiicoccus
f__Mimiviridae;g__Indivirus	0	1e-06	k__Viruses;p__Unclassified;c__Unclassified;o__Unclassified;f__Mimiviridae;g__Indivirus
f__Unclassified;g__Dissulfuribacter	0	0	k__Bacteria;p__Proteobacteria;c__Deltaproteobacteria;o__Unclassified;f__Unclassified;g__Dissulfuribacter
f__Chelatococcaceae;g__Chelatococcus	1e-06	1e-06	k__Bacteria;p__Proteobacteria;c__Alphaproteobacteria;o__Rhizobiales;f__Chelatococcaceae;g__Chelatococcus
f__Xanthobacteraceae;g__Ancylobacter	1e-06	0	k__Bacteria;p__Proteobacteria;c__Alphaproteobacteria;o__Rhizobiales;f__Xanthobacteraceae;g__Ancylobacter
f__Candidatus Paracaedibacteraceae;g__Candidatus Paracaedibacter	0	1e-06	k__Bacteria;p__Proteobacteria;c__Alphaproteobacteria;o__Holosporales;f__Candidatus Paracaedibacteraceae;g__Candidatus Paracaedibacter
f__Peniophoraceae;g__Peniophora	0	1e-06	k__Eukaryota;p__Basidiomycota;c__Agaricomycetes;o__Russulales;f__Peniophoraceae;g__Peniophora
f__Chitinophagaceae;g__Parafilimonas	1e-06	1e-06	k__Bacteria;p__Bacteroidetes;c__Chitinophagia;o__Chitinophagales;f__Chitinophagaceae;g__Parafilimonas
f__Natrialbaceae;g__Haloterrigena	1e-06	0	k__Archaea;p__Euryarchaeota;c__Halobacteria;o__Natrialbales;f__Natrialbaceae;g__Haloterrigena
f__Carnobacteriaceae;g__Alloiococcus	0	0	k__Bacteria;p__Firmicutes;c__Bacilli;o__Lactobacillales;f__Carnobacteriaceae;g__Alloiococcus
f__Unclassified;g__Wallemia	0	1e-06	k__Eukaryota;p__Basidiomycota;c__Wallemiomycetes;o__Wallemiales;f__Unclassified;g__Wallemia
f__Alcaligenaceae;g__Castellaniella	1e-06	0	k__Bacteria;p__Proteobacteria;c__Betaproteobacteria;o__Burkholderiales;f__Alcaligenaceae;g__Castellaniella
f__Haloferacaceae;g__Halogeometricum	0	1e-06	k__Archaea;p__Euryarchaeota;c__Halobacteria;o__Haloferacales;f__Haloferacaceae;g__Halogeometricum
f__Nocardioidaceae;g__Propionicicella	0	1e-06	k__Bacteria;p__Actinobacteria;c__Actinobacteria;o__Propionibacteriales;f__Nocardioidaceae;g__Propionicicella
f__Crocinitomicaceae;g__Lishizhenia	1e-06	1e-06	k__Bacteria;p__Bacteroidetes;c__Flavobacteriia;o__Flavobacteriales;f__Crocinitomicaceae;g__Lishizhenia
f__Enterobacteriaceae;g__Pseudescherichia	1e-06	0	k__Bacteria;p__Proteobacteria;c__Gammaproteobacteria;o__Enterobacterales;f__Enterobacteriaceae;g__Pseudescherichia
f__Bacillaceae;g__Calditerricola	1e-06	0	k__Bacteria;p__Firmicutes;c__Bacilli;o__Bacillales;f__Bacillaceae;g__Calditerricola
f__Cyanobacteriaceae;g__Cyanobacterium	0	0	k__Bacteria;p__Cyanobacteria;c__Unclassified;o__Chroococcales;f__Cyanobacteriaceae;g__Cyanobacterium
f__Oscillochloridaceae;g__Oscillochloris	1e-06	0	k__Bacteria;p__Chloroflexi;c__Chloroflexia;o__Chloroflexales;f__Oscillochloridaceae;g__Oscillochloris
f__Rhodospirillaceae;g__Tistrella	0	1e-06	k__Bacteria;p__Proteobacteria;c__Alphaproteobacteria;o__Rhodospirillales;f__Rhodospirillaceae;g__Tistrella
f__Alicyclobacillaceae;g__Kyrpidia	0	1e-06	k__Bacteria;p__Firmicutes;c__Bacilli;o__Bacillales;f__Alicyclobacillaceae;g__Kyrpidia
f__Microcoleaceae;g__Hydrocoleum	0	1e-06	k__Bacteria;p__Cyanobacteria;c__Unclassified;o__Oscillatoriales;f__Microcoleaceae;g__Hydrocoleum
f__Flammeovirgaceae;g__Nafulsella	1e-06	1e-06	k__Bacteria;p__Bacteroidetes;c__Cytophagia;o__Cytophagales;f__Flammeovirgaceae;g__Nafulsella
f__Sympoventuriaceae;g__Verruconis	0	1e-06	k__Eukaryota;p__Ascomycota;c__Dothideomycetes;o__Venturiales;f__Sympoventuriaceae;g__Verruconis
f__Acidimicrobiaceae;g__Ilumatobacter	0	0	k__Bacteria;p__Actinobacteria;c__Acidimicrobiia;o__Acidimicrobiales;f__Acidimicrobiaceae;g__Ilumatobacter
f__Hyphomonadaceae;g__Hirschia	0	0	k__Bacteria;p__Proteobacteria;c__Alphaproteobacteria;o__Rhodobacterales;f__Hyphomonadaceae;g__Hirschia
f__Unclassified;g__Deferrisoma	0	1e-06	k__Bacteria;p__Proteobacteria;c__Deltaproteobacteria;o__Unclassified;f__Unclassified;g__Deferrisoma
f__Desulfohalobiaceae;g__Desulfovermiculus	0	1e-06	k__Bacteria;p__Proteobacteria;c__Deltaproteobacteria;o__Desulfovibrionales;f__Desulfohalobiaceae;g__Desulfovermiculus
f__Polyporaceae;g__Dichomitus	0	1e-06	k__Eukaryota;p__Basidiomycota;c__Agaricomycetes;o__Polyporales;f__Polyporaceae;g__Dichomitus
f__Serendipitaceae;g__Serendipita	0	0	k__Eukaryota;p__Basidiomycota;c__Agaricomycetes;o__Sebacinales;f__Serendipitaceae;g__Serendipita
f__Methanococcaceae;g__Methanothermococcus	1e-06	0	k__Archaea;p__Euryarchaeota;c__Methanococci;o__Methanococcales;f__Methanococcaceae;g__Methanothermococcus
f__Sporomusaceae;g__Sporolituus	0	1e-06	k__Bacteria;p__Firmicutes;c__Negativicutes;o__Selenomonadales;f__Sporomusaceae;g__Sporolituus
f__Polyporaceae;g__Trametes	0	1e-06	k__Eukaryota;p__Basidiomycota;c__Agaricomycetes;o__Polyporales;f__Polyporaceae;g__Trametes
f__Colwelliaceae;g__Thalassotalea	1e-06	1e-06	k__Bacteria;p__Proteobacteria;c__Gammaproteobacteria;o__Alteromonadales;f__Colwelliaceae;g__Thalassotalea
f__Parvoviridae;g__Chapparvovirus	0	1e-06	k__Viruses;p__Unclassified;c__Unclassified;o__Unclassified;f__Parvoviridae;g__Chapparvovirus
f__Morganellaceae;g__Morganella	1e-06	0	k__Bacteria;p__Proteobacteria;c__Gammaproteobacteria;o__Enterobacterales;f__Morganellaceae;g__Morganella
f__Ascoideaceae;g__Ascoidea	0	1e-06	k__Eukaryota;p__Ascomycota;c__Saccharomycetes;o__Saccharomycetales;f__Ascoideaceae;g__Ascoidea
f__Bacillales Family X. Incertae Sedis;g__Thermicanus	1e-06	1e-06	k__Bacteria;p__Firmicutes;c__Bacilli;o__Bacillales;f__Bacillales Family X. Incertae Sedis;g__Thermicanus
f__Streptosporangiaceae;g__Herbidospora	1e-06	1e-06	k__Bacteria;p__Actinobacteria;c__Actinobacteria;o__Streptosporangiales;f__Streptosporangiaceae;g__Herbidospora
f__Sneathiellaceae;g__Oceanibacterium	0	1e-06	k__Bacteria;p__Proteobacteria;c__Alphaproteobacteria;o__Sneathiellales;f__Sneathiellaceae;g__Oceanibacterium
f__Rhodanobacteraceae;g__Rhodanobacter	0	1e-06	k__Bacteria;p__Proteobacteria;c__Gammaproteobacteria;o__Xanthomonadales;f__Rhodanobacteraceae;g__Rhodanobacter
f__Sphaerobacteraceae;g__Sphaerobacter	1e-06	1e-06	k__Bacteria;p__Chloroflexi;c__Thermomicrobia;o__Sphaerobacterales;f__Sphaerobacteraceae;g__Sphaerobacter
f__Rhizobiaceae;g__Pararhizobium	0	0	k__Bacteria;p__Proteobacteria;c__Alphaproteobacteria;o__Rhizobiales;f__Rhizobiaceae;g__Pararhizobium
f__Unclassified;g__Nitratifractor	1e-06	1e-06	k__Bacteria;p__Proteobacteria;c__Epsilonproteobacteria;o__Campylobacterales;f__Unclassified;g__Nitratifractor
f__Acetobacteraceae;g__Neoasaia	0	0	k__Bacteria;p__Proteobacteria;c__Alphaproteobacteria;o__Rhodospirillales;f__Acetobacteraceae;g__Neoasaia
f__Planctomycetaceae;g__Planctomyces	1e-06	0	k__Bacteria;p__Planctomycetes;c__Planctomycetia;o__Planctomycetales;f__Planctomycetaceae;g__Planctomyces
f__Natrialbaceae;g__Halopiger	0	1e-06	k__Archaea;p__Euryarchaeota;c__Halobacteria;o__Natrialbales;f__Natrialbaceae;g__Halopiger
f__Cytophagaceae;g__Ohtaekwangia	0	0	k__Bacteria;p__Bacteroidetes;c__Cytophagia;o__Cytophagales;f__Cytophagaceae;g__Ohtaekwangia
f__Cytophagaceae;g__Jiulongibacter	0	0	k__Bacteria;p__Bacteroidetes;c__Cytophagia;o__Cytophagales;f__Cytophagaceae;g__Jiulongibacter
f__Unclassified;g__Enhygromyxa	0	0	k__Bacteria;p__Proteobacteria;c__Deltaproteobacteria;o__Myxococcales;f__Unclassified;g__Enhygromyxa
f__Oceanospirillaceae;g__Neptunomonas	1e-06	0	k__Bacteria;p__Proteobacteria;c__Gammaproteobacteria;o__Oceanospirillales;f__Oceanospirillaceae;g__Neptunomonas
f__Chitinivibrionaceae;g__Chitinivibrio	0	1e-06	k__Bacteria;p__Fibrobacteres;c__Chitinivibrionia;o__Chitinivibrionales;f__Chitinivibrionaceae;g__Chitinivibrio
f__Chromatiaceae;g__Candidatus Tenderia	0	0	k__Bacteria;p__Proteobacteria;c__Gammaproteobacteria;o__Chromatiales;f__Chromatiaceae;g__Candidatus Tenderia
f__Thermoanaerobacterales Family III. Incertae Sedis;g__Thermovenabulum	0	1e-06	k__Bacteria;p__Firmicutes;c__Clostridia;o__Thermoanaerobacterales;f__Thermoanaerobacterales Family III. Incertae Sedis;g__Thermovenabulum
f__Unclassified;g__Pseudorhodoplanes	0	0	k__Bacteria;p__Proteobacteria;c__Alphaproteobacteria;o__Rhizobiales;f__Unclassified;g__Pseudorhodoplanes
f__Alcaligenaceae;g__Azohydromonas	1e-06	1e-06	k__Bacteria;p__Proteobacteria;c__Betaproteobacteria;o__Burkholderiales;f__Alcaligenaceae;g__Azohydromonas
f__Enterobacteriaceae;g__Lelliottia	1e-06	0	k__Bacteria;p__Proteobacteria;c__Gammaproteobacteria;o__Enterobacterales;f__Enterobacteriaceae;g__Lelliottia
f__Natrialbaceae;g__Natrialba	0	0	k__Archaea;p__Euryarchaeota;c__Halobacteria;o__Natrialbales;f__Natrialbaceae;g__Natrialba
f__Thermoactinomycetaceae;g__Desmospora	0	0	k__Bacteria;p__Firmicutes;c__Bacilli;o__Bacillales;f__Thermoactinomycetaceae;g__Desmospora
f__Cytophagaceae;g__Rudanella	1e-06	1e-06	k__Bacteria;p__Bacteroidetes;c__Cytophagia;o__Cytophagales;f__Cytophagaceae;g__Rudanella
f__Chromobacteriaceae;g__Microvirgula	0	0	k__Bacteria;p__Proteobacteria;c__Betaproteobacteria;o__Neisseriales;f__Chromobacteriaceae;g__Microvirgula
f__Coxiellaceae;g__Coxiella	0	1e-06	k__Bacteria;p__Proteobacteria;c__Gammaproteobacteria;o__Legionellales;f__Coxiellaceae;g__Coxiella
f__Nocardioidaceae;g__Friedmanniella	0	1e-06	k__Bacteria;p__Actinobacteria;c__Actinobacteria;o__Propionibacteriales;f__Nocardioidaceae;g__Friedmanniella
f__Rhodospirillaceae;g__Nitrospirillum	1e-06	0	k__Bacteria;p__Proteobacteria;c__Alphaproteobacteria;o__Rhodospirillales;f__Rhodospirillaceae;g__Nitrospirillum
f__Togniniaceae;g__Phaeoacremonium	0	0	k__Eukaryota;p__Ascomycota;c__Sordariomycetes;o__Togniniales;f__Togniniaceae;g__Phaeoacremonium
f__Zoogloeaceae;g__Thauera	1e-06	0	k__Bacteria;p__Proteobacteria;c__Betaproteobacteria;o__Rhodocyclales;f__Zoogloeaceae;g__Thauera
f__Siphoviridae;g__Pamx74virus	0	0	k__Viruses;p__Unclassified;c__Unclassified;o__Caudovirales;f__Siphoviridae;g__Pamx74virus
f__Unclassified;g__Thermopetrobacter	0	0	k__Bacteria;p__Proteobacteria;c__Alphaproteobacteria;o__Unclassified;f__Unclassified;g__Thermopetrobacter
f__Nosematidae;g__Nosema	0	0	k__Eukaryota;p__Microsporidia;c__Unclassified;o__Unclassified;f__Nosematidae;g__Nosema
f__Methanomicrobiaceae;g__Methanolacinia	1e-06	1e-06	k__Archaea;p__Euryarchaeota;c__Methanomicrobia;o__Methanomicrobiales;f__Methanomicrobiaceae;g__Methanolacinia
f__Aquificaceae;g__Aquifex	1e-06	1e-06	k__Bacteria;p__Aquificae;c__Aquificae;o__Aquificales;f__Aquificaceae;g__Aquifex
f__Bacillaceae;g__Salsuginibacillus	1e-06	0	k__Bacteria;p__Firmicutes;c__Bacilli;o__Bacillales;f__Bacillaceae;g__Salsuginibacillus
f__Neolectaceae;g__Neolecta	0	1e-06	k__Eukaryota;p__Ascomycota;c__Neolectomycetes;o__Neolectales;f__Neolectaceae;g__Neolecta
f__Acidobacteriaceae;g__Bryocella	0	0	k__Bacteria;p__Acidobacteria;c__Acidobacteriia;o__Acidobacteriales;f__Acidobacteriaceae;g__Bryocella
f__Hyphomonadaceae;g__Euryhalocaulis	0	0	k__Bacteria;p__Proteobacteria;c__Alphaproteobacteria;o__Rhodobacterales;f__Hyphomonadaceae;g__Euryhalocaulis
f__Melioribacteraceae;g__Melioribacter	1e-06	1e-06	k__Bacteria;p__Ignavibacteriae;c__Ignavibacteria;o__Ignavibacteriales;f__Melioribacteraceae;g__Melioribacter
f__Methanomicrobiaceae;g__Methanomicrobium	0	0	k__Archaea;p__Euryarchaeota;c__Methanomicrobia;o__Methanomicrobiales;f__Methanomicrobiaceae;g__Methanomicrobium
f__Myoviridae;g__Rsl2virus	0	1e-06	k__Viruses;p__Unclassified;c__Unclassified;o__Caudovirales;f__Myoviridae;g__Rsl2virus
f__Chitinophagaceae;g__Flavisolibacter	0	1e-06	k__Bacteria;p__Bacteroidetes;c__Chitinophagia;o__Chitinophagales;f__Chitinophagaceae;g__Flavisolibacter
f__Saccharomycetaceae;g__Saccharomyces	0	0	k__Eukaryota;p__Ascomycota;c__Saccharomycetes;o__Saccharomycetales;f__Saccharomycetaceae;g__Saccharomyces
f__Bradyrhizobiaceae;g__Nitrobacter	0	0	k__Bacteria;p__Proteobacteria;c__Alphaproteobacteria;o__Rhizobiales;f__Bradyrhizobiaceae;g__Nitrobacter
f__Micrococcaceae;g__Sinomonas	0	0	k__Bacteria;p__Actinobacteria;c__Actinobacteria;o__Micrococcales;f__Micrococcaceae;g__Sinomonas
f__Unclassified;g__Thiomonas	1e-06	0	k__Bacteria;p__Proteobacteria;c__Betaproteobacteria;o__Burkholderiales;f__Unclassified;g__Thiomonas
f__Aerococcaceae;g__Ignavigranum	0	0	k__Bacteria;p__Firmicutes;c__Bacilli;o__Lactobacillales;f__Aerococcaceae;g__Ignavigranum
f__Cuniculitremaceae;g__Kockovaella	0	0	k__Eukaryota;p__Basidiomycota;c__Tremellomycetes;o__Tremellales;f__Cuniculitremaceae;g__Kockovaella
f__Bifidobacteriaceae;g__Parascardovia	1e-06	0	k__Bacteria;p__Actinobacteria;c__Actinobacteria;o__Bifidobacteriales;f__Bifidobacteriaceae;g__Parascardovia
f__Candidatus Brocadiaceae;g__Candidatus Scalindua	0	1e-06	k__Bacteria;p__Planctomycetes;c__Planctomycetia;o__Candidatus Brocadiales;f__Candidatus Brocadiaceae;g__Candidatus Scalindua
f__Rhodobacteraceae;g__Haematobacter	0	0	k__Bacteria;p__Proteobacteria;c__Alphaproteobacteria;o__Rhodobacterales;f__Rhodobacteraceae;g__Haematobacter
f__Rhodobacteraceae;g__Tropicimonas	1e-06	0	k__Bacteria;p__Proteobacteria;c__Alphaproteobacteria;o__Rhodobacterales;f__Rhodobacteraceae;g__Tropicimonas
f__Streptomycetaceae;g__Streptacidiphilus	1e-06	1e-06	k__Bacteria;p__Actinobacteria;c__Actinobacteria;o__Streptomycetales;f__Streptomycetaceae;g__Streptacidiphilus
f__Rhizobiaceae;g__Kaistia	0	0	k__Bacteria;p__Proteobacteria;c__Alphaproteobacteria;o__Rhizobiales;f__Rhizobiaceae;g__Kaistia
f__Oscillatoriaceae;g__Moorea	1e-06	1e-06	k__Bacteria;p__Cyanobacteria;c__Unclassified;o__Oscillatoriales;f__Oscillatoriaceae;g__Moorea
f__Hapalosiphonaceae;g__Fischerella	0	0	k__Bacteria;p__Cyanobacteria;c__Unclassified;o__Nostocales;f__Hapalosiphonaceae;g__Fischerella
f__Rhodobacteraceae;g__Poseidonocella	0	0	k__Bacteria;p__Proteobacteria;c__Alphaproteobacteria;o__Rhodobacterales;f__Rhodobacteraceae;g__Poseidonocella
f__Parvoviridae;g__Protoparvovirus	0	0	k__Viruses;p__Unclassified;c__Unclassified;o__Unclassified;f__Parvoviridae;g__Protoparvovirus
f__Planococcaceae;g__Rummeliibacillus	1e-06	1e-06	k__Bacteria;p__Firmicutes;c__Bacilli;o__Bacillales;f__Planococcaceae;g__Rummeliibacillus
f__Rhodocyclaceae;g__Azovibrio	0	0	k__Bacteria;p__Proteobacteria;c__Betaproteobacteria;o__Rhodocyclales;f__Rhodocyclaceae;g__Azovibrio
f__Microbacteriaceae;g__Agreia	0	0	k__Bacteria;p__Actinobacteria;c__Actinobacteria;o__Micrococcales;f__Microbacteriaceae;g__Agreia
f__Pseudonocardiaceae;g__Haloechinothrix	0	0	k__Bacteria;p__Actinobacteria;c__Actinobacteria;o__Pseudonocardiales;f__Pseudonocardiaceae;g__Haloechinothrix
f__Unclassified;g__Candidatus Nitrosotenuis	0	1e-06	k__Archaea;p__Thaumarchaeota;c__Unclassified;o__Unclassified;f__Unclassified;g__Candidatus Nitrosotenuis
f__Myoviridae;g__Schizot4virus	0	0	k__Viruses;p__Unclassified;c__Unclassified;o__Caudovirales;f__Myoviridae;g__Schizot4virus
f__Intrasporangiaceae;g__Phycicoccus	0	0	k__Bacteria;p__Actinobacteria;c__Actinobacteria;o__Micrococcales;f__Intrasporangiaceae;g__Phycicoccus
f__Comamonadaceae;g__Ottowia	1e-06	0	k__Bacteria;p__Proteobacteria;c__Betaproteobacteria;o__Burkholderiales;f__Comamonadaceae;g__Ottowia
f__Crenotrichaceae;g__Crenothrix	1e-06	1e-06	k__Bacteria;p__Proteobacteria;c__Gammaproteobacteria;o__Methylococcales;f__Crenotrichaceae;g__Crenothrix
f__Unclassified;g__Gallaecimonas	0	0	k__Bacteria;p__Proteobacteria;c__Gammaproteobacteria;o__Unclassified;f__Unclassified;g__Gallaecimonas
f__Myoviridae;g__Bc431virus	0	1e-06	k__Viruses;p__Unclassified;c__Unclassified;o__Caudovirales;f__Myoviridae;g__Bc431virus
f__Tremellaceae;g__Tremella	0	1e-06	k__Eukaryota;p__Basidiomycota;c__Tremellomycetes;o__Tremellales;f__Tremellaceae;g__Tremella
f__Chthoniobacteraceae;g__Chthoniobacter	0	0	k__Bacteria;p__Verrucomicrobia;c__Spartobacteria;o__Chthoniobacterales;f__Chthoniobacteraceae;g__Chthoniobacter
f__Bacillaceae;g__Aeribacillus	0	0	k__Bacteria;p__Firmicutes;c__Bacilli;o__Bacillales;f__Bacillaceae;g__Aeribacillus
f__Ectothiorhodospiraceae;g__Thiohalomonas	0	0	k__Bacteria;p__Proteobacteria;c__Gammaproteobacteria;o__Chromatiales;f__Ectothiorhodospiraceae;g__Thiohalomonas
f__Candidatus Midichloriaceae;g__Candidatus Jidaibacter	0	0	k__Bacteria;p__Proteobacteria;c__Alphaproteobacteria;o__Rickettsiales;f__Candidatus Midichloriaceae;g__Candidatus Jidaibacter
f__Planctomycetaceae;g__Thermogutta	1e-06	1e-06	k__Bacteria;p__Planctomycetes;c__Planctomycetia;o__Planctomycetales;f__Planctomycetaceae;g__Thermogutta
f__Thermomicrobiaceae;g__Thermomicrobium	0	0	k__Bacteria;p__Chloroflexi;c__Thermomicrobia;o__Thermomicrobiales;f__Thermomicrobiaceae;g__Thermomicrobium
f__Beijerinckiaceae;g__Methylocapsa	0	1e-06	k__Bacteria;p__Proteobacteria;c__Alphaproteobacteria;o__Rhizobiales;f__Beijerinckiaceae;g__Methylocapsa
f__Psychromonadaceae;g__Psychromonas	0	1e-06	k__Bacteria;p__Proteobacteria;c__Gammaproteobacteria;o__Alteromonadales;f__Psychromonadaceae;g__Psychromonas
f__Bacillaceae;g__Caldibacillus	1e-06	0	k__Bacteria;p__Firmicutes;c__Bacilli;o__Bacillales;f__Bacillaceae;g__Caldibacillus
f__Spirulinaceae;g__Spirulina	0	0	k__Bacteria;p__Cyanobacteria;c__Unclassified;o__Spirulinales;f__Spirulinaceae;g__Spirulina
f__Caldisphaeraceae;g__Caldisphaera	0	0	k__Archaea;p__Crenarchaeota;c__Thermoprotei;o__Acidilobales;f__Caldisphaeraceae;g__Caldisphaera
f__Acidimicrobiaceae;g__Acidithrix	0	0	k__Bacteria;p__Actinobacteria;c__Acidimicrobiia;o__Acidimicrobiales;f__Acidimicrobiaceae;g__Acidithrix
f__Actinomycetaceae;g__Actinobaculum	1e-06	0	k__Bacteria;p__Actinobacteria;c__Actinobacteria;o__Actinomycetales;f__Actinomycetaceae;g__Actinobaculum
f__Cyclobacteriaceae;g__Nitritalea	1e-06	0	k__Bacteria;p__Bacteroidetes;c__Cytophagia;o__Cytophagales;f__Cyclobacteriaceae;g__Nitritalea
f__Myoviridae;g__Phikzvirus	0	0	k__Viruses;p__Unclassified;c__Unclassified;o__Caudovirales;f__Myoviridae;g__Phikzvirus
f__Flavobacteriaceae;g__Gilvibacter	1e-06	0	k__Bacteria;p__Bacteroidetes;c__Flavobacteriia;o__Flavobacteriales;f__Flavobacteriaceae;g__Gilvibacter
f__Acetobacteraceae;g__Kozakia	0	0	k__Bacteria;p__Proteobacteria;c__Alphaproteobacteria;o__Rhodospirillales;f__Acetobacteraceae;g__Kozakia
f__Orbiliaceae;g__Arthrobotrys	0	0	k__Eukaryota;p__Ascomycota;c__Orbiliomycetes;o__Orbiliales;f__Orbiliaceae;g__Arthrobotrys
f__Beutenbergiaceae;g__Beutenbergia	0	0	k__Bacteria;p__Actinobacteria;c__Actinobacteria;o__Micrococcales;f__Beutenbergiaceae;g__Beutenbergia
f__Enterobacteriaceae;g__Pluralibacter	1e-06	1e-06	k__Bacteria;p__Proteobacteria;c__Gammaproteobacteria;o__Enterobacterales;f__Enterobacteriaceae;g__Pluralibacter
f__Halobacteroidaceae;g__Acetohalobium	1e-06	0	k__Bacteria;p__Firmicutes;c__Clostridia;o__Halanaerobiales;f__Halobacteroidaceae;g__Acetohalobium
f__Flavobacteriaceae;g__Robiginitalea	0	0	k__Bacteria;p__Bacteroidetes;c__Flavobacteriia;o__Flavobacteriales;f__Flavobacteriaceae;g__Robiginitalea
f__Ferroplasmaceae;g__Ferroplasma	0	0	k__Archaea;p__Euryarchaeota;c__Thermoplasmata;o__Thermoplasmatales;f__Ferroplasmaceae;g__Ferroplasma
f__Acidimicrobiaceae;g__Acidimicrobium	0	0	k__Bacteria;p__Actinobacteria;c__Acidimicrobiia;o__Acidimicrobiales;f__Acidimicrobiaceae;g__Acidimicrobium
f__Acidimicrobiaceae;g__Ferrithrix	1e-06	0	k__Bacteria;p__Actinobacteria;c__Acidimicrobiia;o__Acidimicrobiales;f__Acidimicrobiaceae;g__Ferrithrix
f__Botryobasidiaceae;g__Botryobasidium	0	0	k__Eukaryota;p__Basidiomycota;c__Agaricomycetes;o__Cantharellales;f__Botryobasidiaceae;g__Botryobasidium
f__Rhodobacteraceae;g__Defluviimonas	0	0	k__Bacteria;p__Proteobacteria;c__Alphaproteobacteria;o__Rhodobacterales;f__Rhodobacteraceae;g__Defluviimonas
f__Enterobacteriaceae;g__Kluyvera	1e-06	0	k__Bacteria;p__Proteobacteria;c__Gammaproteobacteria;o__Enterobacterales;f__Enterobacteriaceae;g__Kluyvera
f__Rhodobacteraceae;g__Citreicella	0	0	k__Bacteria;p__Proteobacteria;c__Alphaproteobacteria;o__Rhodobacterales;f__Rhodobacteraceae;g__Citreicella
f__Ectothiorhodospiraceae;g__Oceanococcus	0	0	k__Bacteria;p__Proteobacteria;c__Gammaproteobacteria;o__Chromatiales;f__Ectothiorhodospiraceae;g__Oceanococcus
f__Entomoplasmataceae;g__Mesoplasma	0	0	k__Bacteria;p__Tenericutes;c__Mollicutes;o__Entomoplasmatales;f__Entomoplasmataceae;g__Mesoplasma
f__Desulfobacteraceae;g__Desulfatitalea	1e-06	0	k__Bacteria;p__Proteobacteria;c__Deltaproteobacteria;o__Desulfobacterales;f__Desulfobacteraceae;g__Desulfatitalea
f__Methanosarcinaceae;g__Methanomethylovorans	0	0	k__Archaea;p__Euryarchaeota;c__Methanomicrobia;o__Methanosarcinales;f__Methanosarcinaceae;g__Methanomethylovorans
f__Siphoviridae;g__Mudcatvirus	0	0	k__Viruses;p__Unclassified;c__Unclassified;o__Caudovirales;f__Siphoviridae;g__Mudcatvirus
f__Rhodobacteraceae;g__Natronohydrobacter	1e-06	0	k__Bacteria;p__Proteobacteria;c__Alphaproteobacteria;o__Rhodobacterales;f__Rhodobacteraceae;g__Natronohydrobacter
f__Alteromonadaceae;g__Lacimicrobium	0	1e-06	k__Bacteria;p__Proteobacteria;c__Gammaproteobacteria;o__Alteromonadales;f__Alteromonadaceae;g__Lacimicrobium
f__Cryptococcaceae;g__Kwoniella	0	0	k__Eukaryota;p__Basidiomycota;c__Tremellomycetes;o__Tremellales;f__Cryptococcaceae;g__Kwoniella
f__Micrococcaceae;g__Renibacterium	0	1e-06	k__Bacteria;p__Actinobacteria;c__Actinobacteria;o__Micrococcales;f__Micrococcaceae;g__Renibacterium
f__Rhodobacteraceae;g__Loktanella	0	1e-06	k__Bacteria;p__Proteobacteria;c__Alphaproteobacteria;o__Rhodobacterales;f__Rhodobacteraceae;g__Loktanella
f__Phyllobacteriaceae;g__Chelativorans	0	1e-06	k__Bacteria;p__Proteobacteria;c__Alphaproteobacteria;o__Rhizobiales;f__Phyllobacteriaceae;g__Chelativorans
f__Nautiliaceae;g__Caminibacter	0	0	k__Bacteria;p__Proteobacteria;c__Epsilonproteobacteria;o__Nautiliales;f__Nautiliaceae;g__Caminibacter
f__Planctomycetaceae;g__Rubripirellula	0	0	k__Bacteria;p__Planctomycetes;c__Planctomycetia;o__Planctomycetales;f__Planctomycetaceae;g__Rubripirellula
f__Rhodobacteraceae;g__Sulfitobacter	0	1e-06	k__Bacteria;p__Proteobacteria;c__Alphaproteobacteria;o__Rhodobacterales;f__Rhodobacteraceae;g__Sulfitobacter
f__Bradyrhizobiaceae;g__Afipia	1e-06	0	k__Bacteria;p__Proteobacteria;c__Alphaproteobacteria;o__Rhizobiales;f__Bradyrhizobiaceae;g__Afipia
f__Hyphomicrobiaceae;g__Filomicrobium	0	0	k__Bacteria;p__Proteobacteria;c__Alphaproteobacteria;o__Rhizobiales;f__Hyphomicrobiaceae;g__Filomicrobium
f__Rhodobacteraceae;g__Roseivivax	0	0	k__Bacteria;p__Proteobacteria;c__Alphaproteobacteria;o__Rhodobacterales;f__Rhodobacteraceae;g__Roseivivax
f__Desertifilaceae;g__Desertifilum	1e-06	0	k__Bacteria;p__Cyanobacteria;c__Unclassified;o__Oscillatoriales;f__Desertifilaceae;g__Desertifilum
f__Desulfurococcaceae;g__Staphylothermus	0	0	k__Archaea;p__Crenarchaeota;c__Thermoprotei;o__Desulfurococcales;f__Desulfurococcaceae;g__Staphylothermus
f__Unclassified;g__Candidatus Nucleicultrix	0	0	k__Bacteria;p__Proteobacteria;c__Alphaproteobacteria;o__Holosporales;f__Unclassified;g__Candidatus Nucleicultrix
f__Rhodobacteraceae;g__Thalassobius	0	0	k__Bacteria;p__Proteobacteria;c__Alphaproteobacteria;o__Rhodobacterales;f__Rhodobacteraceae;g__Thalassobius
f__Saccharomycodaceae;g__Hanseniaspora	0	0	k__Eukaryota;p__Ascomycota;c__Saccharomycetes;o__Saccharomycetales;f__Saccharomycodaceae;g__Hanseniaspora
f__Halobacteroidaceae;g__Halonatronum	1e-06	1e-06	k__Bacteria;p__Firmicutes;c__Clostridia;o__Halanaerobiales;f__Halobacteroidaceae;g__Halonatronum
f__Microbulbiferaceae;g__Microbulbifer	1e-06	1e-06	k__Bacteria;p__Proteobacteria;c__Gammaproteobacteria;o__Cellvibrionales;f__Microbulbiferaceae;g__Microbulbifer
f__Leptolyngbyaceae;g__Neosynechococcus	0	0	k__Bacteria;p__Cyanobacteria;c__Unclassified;o__Synechococcales;f__Leptolyngbyaceae;g__Neosynechococcus
f__Culicosporidae;g__Edhazardia	0	0	k__Eukaryota;p__Microsporidia;c__Unclassified;o__Unclassified;f__Culicosporidae;g__Edhazardia
f__Brucellaceae;g__Brucella	0	0	k__Bacteria;p__Proteobacteria;c__Alphaproteobacteria;o__Rhizobiales;f__Brucellaceae;g__Brucella
f__Gloeobacteraceae;g__Gloeobacter	0	0	k__Bacteria;p__Cyanobacteria;c__Gloeobacteria;o__Gloeobacterales;f__Gloeobacteraceae;g__Gloeobacter
f__Chromatiaceae;g__Nitrosococcus	1e-06	1e-06	k__Bacteria;p__Proteobacteria;c__Gammaproteobacteria;o__Chromatiales;f__Chromatiaceae;g__Nitrosococcus
f__Flavobacteriaceae;g__Pseudozobellia	0	0	k__Bacteria;p__Bacteroidetes;c__Flavobacteriia;o__Flavobacteriales;f__Flavobacteriaceae;g__Pseudozobellia
f__Streptosporangiaceae;g__Streptosporangium	0	1e-06	k__Bacteria;p__Actinobacteria;c__Actinobacteria;o__Streptosporangiales;f__Streptosporangiaceae;g__Streptosporangium
f__Rhodobacteraceae;g__Rubellimicrobium	0	0	k__Bacteria;p__Proteobacteria;c__Alphaproteobacteria;o__Rhodobacterales;f__Rhodobacteraceae;g__Rubellimicrobium
f__Pectobacteriaceae;g__Sodalis	0	0	k__Bacteria;p__Proteobacteria;c__Gammaproteobacteria;o__Enterobacterales;f__Pectobacteriaceae;g__Sodalis
f__Microbacteriaceae;g__Plantibacter	0	0	k__Bacteria;p__Actinobacteria;c__Actinobacteria;o__Micrococcales;f__Microbacteriaceae;g__Plantibacter
f__Phyllobacteriaceae;g__Paramesorhizobium	0	0	k__Bacteria;p__Proteobacteria;c__Alphaproteobacteria;o__Rhizobiales;f__Phyllobacteriaceae;g__Paramesorhizobium
f__Siphoviridae;g__Lambdavirus	0	0	k__Viruses;p__Unclassified;c__Unclassified;o__Caudovirales;f__Siphoviridae;g__Lambdavirus
f__Trigonopsidaceae;g__Tortispora	0	0	k__Eukaryota;p__Ascomycota;c__Saccharomycetes;o__Saccharomycetales;f__Trigonopsidaceae;g__Tortispora
f__Unclassified;g__Thermobaculum	0	0	k__Bacteria;p__Unclassified;c__Unclassified;o__Unclassified;f__Unclassified;g__Thermobaculum
f__Acetobacteraceae;g__Acidocella	0	1e-06	k__Bacteria;p__Proteobacteria;c__Alphaproteobacteria;o__Rhodospirillales;f__Acetobacteraceae;g__Acidocella
f__Flavobacteriaceae;g__Pricia	0	0	k__Bacteria;p__Bacteroidetes;c__Flavobacteriia;o__Flavobacteriales;f__Flavobacteriaceae;g__Pricia
f__Rhodospirillaceae;g__Thalassobaculum	0	0	k__Bacteria;p__Proteobacteria;c__Alphaproteobacteria;o__Rhodospirillales;f__Rhodospirillaceae;g__Thalassobaculum
f__Myoviridae;g__B4virus	0	0	k__Viruses;p__Unclassified;c__Unclassified;o__Caudovirales;f__Myoviridae;g__B4virus
f__Acidobacteriaceae;g__Terracidiphilus	0	0	k__Bacteria;p__Acidobacteria;c__Acidobacteriia;o__Acidobacteriales;f__Acidobacteriaceae;g__Terracidiphilus
f__Hapalosiphonaceae;g__Hapalosiphon	1e-06	0	k__Bacteria;p__Cyanobacteria;c__Unclassified;o__Nostocales;f__Hapalosiphonaceae;g__Hapalosiphon
f__Vibrionaceae;g__Salinivibrio	0	0	k__Bacteria;p__Proteobacteria;c__Gammaproteobacteria;o__Vibrionales;f__Vibrionaceae;g__Salinivibrio
f__Microbacteriaceae;g__Frigoribacterium	0	0	k__Bacteria;p__Actinobacteria;c__Actinobacteria;o__Micrococcales;f__Microbacteriaceae;g__Frigoribacterium
f__Planctomycetaceae;g__Planctomicrobium	0	0	k__Bacteria;p__Planctomycetes;c__Planctomycetia;o__Planctomycetales;f__Planctomycetaceae;g__Planctomicrobium
f__Natrialbaceae;g__Halostagnicola	0	0	k__Archaea;p__Euryarchaeota;c__Halobacteria;o__Natrialbales;f__Natrialbaceae;g__Halostagnicola
f__Holophagaceae;g__Geothrix	1e-06	0	k__Bacteria;p__Acidobacteria;c__Holophagae;o__Holophagales;f__Holophagaceae;g__Geothrix
f__Saccotheciaceae;g__Aureobasidium	0	0	k__Eukaryota;p__Ascomycota;c__Dothideomycetes;o__Dothideales;f__Saccotheciaceae;g__Aureobasidium
f__Cytophagaceae;g__Emticicia	0	0	k__Bacteria;p__Bacteroidetes;c__Cytophagia;o__Cytophagales;f__Cytophagaceae;g__Emticicia
f__Siphoviridae;g__Kp36virus	0	0	k__Viruses;p__Unclassified;c__Unclassified;o__Caudovirales;f__Siphoviridae;g__Kp36virus
f__Gemmataceae;g__Fimbriiglobus	0	1e-06	k__Bacteria;p__Planctomycetes;c__Planctomycetia;o__Planctomycetales;f__Gemmataceae;g__Fimbriiglobus
f__Cellulomonadaceae;g__Oerskovia	0	0	k__Bacteria;p__Actinobacteria;c__Actinobacteria;o__Micrococcales;f__Cellulomonadaceae;g__Oerskovia
f__Enterobacteriaceae;g__Buttiauxella	0	0	k__Bacteria;p__Proteobacteria;c__Gammaproteobacteria;o__Enterobacterales;f__Enterobacteriaceae;g__Buttiauxella
f__Baculoviridae;g__Betabaculovirus	0	0	k__Viruses;p__Unclassified;c__Unclassified;o__Unclassified;f__Baculoviridae;g__Betabaculovirus
f__Nannocystaceae;g__Nannocystis	0	0	k__Bacteria;p__Proteobacteria;c__Deltaproteobacteria;o__Myxococcales;f__Nannocystaceae;g__Nannocystis
f__Thermoleophilaceae;g__Thermoleophilum	0	0	k__Bacteria;p__Actinobacteria;c__Thermoleophilia;o__Thermoleophilales;f__Thermoleophilaceae;g__Thermoleophilum
f__Rhodobacteraceae;g__Leisingera	0	0	k__Bacteria;p__Proteobacteria;c__Alphaproteobacteria;o__Rhodobacterales;f__Rhodobacteraceae;g__Leisingera
f__Piscirickettsiaceae;g__Hydrogenovibrio	0	0	k__Bacteria;p__Proteobacteria;c__Gammaproteobacteria;o__Thiotrichales;f__Piscirickettsiaceae;g__Hydrogenovibrio
f__Magnetococcaceae;g__Magnetococcus	0	0	k__Bacteria;p__Proteobacteria;c__Alphaproteobacteria;o__Magnetococcales;f__Magnetococcaceae;g__Magnetococcus
f__Alcaligenaceae;g__Orrella	0	0	k__Bacteria;p__Proteobacteria;c__Betaproteobacteria;o__Burkholderiales;f__Alcaligenaceae;g__Orrella
f__Planococcaceae;g__Caryophanon	0	0	k__Bacteria;p__Firmicutes;c__Bacilli;o__Bacillales;f__Planococcaceae;g__Caryophanon
f__Neisseriaceae;g__Stenoxybacter	1e-06	0	k__Bacteria;p__Proteobacteria;c__Betaproteobacteria;o__Neisseriales;f__Neisseriaceae;g__Stenoxybacter
f__Saccharomycetaceae;g__Torulaspora	0	0	k__Eukaryota;p__Ascomycota;c__Saccharomycetes;o__Saccharomycetales;f__Saccharomycetaceae;g__Torulaspora
f__Kineosporiaceae;g__Angustibacter	0	0	k__Bacteria;p__Actinobacteria;c__Actinobacteria;o__Kineosporiales;f__Kineosporiaceae;g__Angustibacter
f__Micromonosporaceae;g__Actinocatenispora	0	0	k__Bacteria;p__Actinobacteria;c__Actinobacteria;o__Micromonosporales;f__Micromonosporaceae;g__Actinocatenispora
f__Unclassified;g__Colacogloea	0	1e-06	k__Eukaryota;p__Basidiomycota;c__Microbotryomycetes;o__Unclassified;f__Unclassified;g__Colacogloea
f__Chrysiogenaceae;g__Desulfurispirillum	0	0	k__Bacteria;p__Chrysiogenetes;c__Chrysiogenetes;o__Chrysiogenales;f__Chrysiogenaceae;g__Desulfurispirillum
f__Xanthomonadaceae;g__Luteimonas	0	0	k__Bacteria;p__Proteobacteria;c__Gammaproteobacteria;o__Xanthomonadales;f__Xanthomonadaceae;g__Luteimonas
f__Anaplasmataceae;g__Anaplasma	0	0	k__Bacteria;p__Proteobacteria;c__Alphaproteobacteria;o__Rickettsiales;f__Anaplasmataceae;g__Anaplasma
f__Rhodospirillaceae;g__Ferrovibrio	0	0	k__Bacteria;p__Proteobacteria;c__Alphaproteobacteria;o__Rhodospirillales;f__Rhodospirillaceae;g__Ferrovibrio
f__Candidatus Midichloriaceae;g__Candidatus Midichloria	0	0	k__Bacteria;p__Proteobacteria;c__Alphaproteobacteria;o__Rickettsiales;f__Candidatus Midichloriaceae;g__Candidatus Midichloria
f__Carnobacteriaceae;g__Desemzia	0	1e-06	k__Bacteria;p__Firmicutes;c__Bacilli;o__Lactobacillales;f__Carnobacteriaceae;g__Desemzia
f__Bacillaceae;g__Edaphobacillus	0	1e-06	k__Bacteria;p__Firmicutes;c__Bacilli;o__Bacillales;f__Bacillaceae;g__Edaphobacillus
f__Chromobacteriaceae;g__Andreprevotia	0	0	k__Bacteria;p__Proteobacteria;c__Betaproteobacteria;o__Neisseriales;f__Chromobacteriaceae;g__Andreprevotia
f__Tuberaceae;g__Tuber	0	1e-06	k__Eukaryota;p__Ascomycota;c__Pezizomycetes;o__Pezizales;f__Tuberaceae;g__Tuber
f__Unclassified;g__Thermoanaerobaculum	0	0	k__Bacteria;p__Acidobacteria;c__Unclassified;o__Unclassified;f__Unclassified;g__Thermoanaerobaculum
f__Bacillaceae;g__Caldalkalibacillus	1e-06	0	k__Bacteria;p__Firmicutes;c__Bacilli;o__Bacillales;f__Bacillaceae;g__Caldalkalibacillus
f__Siphoviridae;g__T5virus	0	0	k__Viruses;p__Unclassified;c__Unclassified;o__Caudovirales;f__Siphoviridae;g__T5virus
f__Pasteurellaceae;g__Chelonobacter	0	0	k__Bacteria;p__Proteobacteria;c__Gammaproteobacteria;o__Pasteurellales;f__Pasteurellaceae;g__Chelonobacter
f__Nostocaceae;g__Trichormus	0	0	k__Bacteria;p__Cyanobacteria;c__Unclassified;o__Nostocales;f__Nostocaceae;g__Trichormus
f__Propionibacteriaceae;g__Luteococcus	0	0	k__Bacteria;p__Actinobacteria;c__Actinobacteria;o__Propionibacteriales;f__Propionibacteriaceae;g__Luteococcus
f__Acidiferrobacteraceae;g__Sulfurifustis	0	0	k__Bacteria;p__Proteobacteria;c__Gammaproteobacteria;o__Acidiferrobacterales;f__Acidiferrobacteraceae;g__Sulfurifustis
f__Flavobacteriaceae;g__Moheibacter	0	0	k__Bacteria;p__Bacteroidetes;c__Flavobacteriia;o__Flavobacteriales;f__Flavobacteriaceae;g__Moheibacter
f__Naemateliaceae;g__Naematelia	0	0	k__Eukaryota;p__Basidiomycota;c__Tremellomycetes;o__Tremellales;f__Naemateliaceae;g__Naematelia
f__Stachybotryaceae;g__Stachybotrys	0	0	k__Eukaryota;p__Ascomycota;c__Sordariomycetes;o__Hypocreales;f__Stachybotryaceae;g__Stachybotrys
f__Gordoniaceae;g__Skermania	0	0	k__Bacteria;p__Actinobacteria;c__Actinobacteria;o__Corynebacteriales;f__Gordoniaceae;g__Skermania
f__Cellvibrionaceae;g__Teredinibacter	0	0	k__Bacteria;p__Proteobacteria;c__Gammaproteobacteria;o__Cellvibrionales;f__Cellvibrionaceae;g__Teredinibacter
f__Oceanospirillaceae;g__Pseudospirillum	0	0	k__Bacteria;p__Proteobacteria;c__Gammaproteobacteria;o__Oceanospirillales;f__Oceanospirillaceae;g__Pseudospirillum
f__Oceanospirillaceae;g__Nitrincola	0	0	k__Bacteria;p__Proteobacteria;c__Gammaproteobacteria;o__Oceanospirillales;f__Oceanospirillaceae;g__Nitrincola
f__Rhodobiaceae;g__Candidatus Phaeomarinobacter	0	0	k__Bacteria;p__Proteobacteria;c__Alphaproteobacteria;o__Rhizobiales;f__Rhodobiaceae;g__Candidatus Phaeomarinobacter
f__Geobacteraceae;g__Geopsychrobacter	0	0	k__Bacteria;p__Proteobacteria;c__Deltaproteobacteria;o__Desulfuromonadales;f__Geobacteraceae;g__Geopsychrobacter
f__Rhodobacteraceae;g__Thioclava	1e-06	0	k__Bacteria;p__Proteobacteria;c__Alphaproteobacteria;o__Rhodobacterales;f__Rhodobacteraceae;g__Thioclava
f__Cyclobacteriaceae;g__Lunatimonas	1e-06	0	k__Bacteria;p__Bacteroidetes;c__Cytophagia;o__Cytophagales;f__Cyclobacteriaceae;g__Lunatimonas
f__Debaryomycetaceae;g__Babjeviella	0	0	k__Eukaryota;p__Ascomycota;c__Saccharomycetes;o__Saccharomycetales;f__Debaryomycetaceae;g__Babjeviella
f__Tolypothrichaceae;g__Tolypothrix	0	0	k__Bacteria;p__Cyanobacteria;c__Unclassified;o__Nostocales;f__Tolypothrichaceae;g__Tolypothrix
f__Comamonadaceae;g__Curvibacter	0	0	k__Bacteria;p__Proteobacteria;c__Betaproteobacteria;o__Burkholderiales;f__Comamonadaceae;g__Curvibacter
f__Nocardiopsaceae;g__Thermobifida	0	0	k__Bacteria;p__Actinobacteria;c__Actinobacteria;o__Streptosporangiales;f__Nocardiopsaceae;g__Thermobifida
f__Micrococcaceae;g__Rothia	1e-06	0	k__Bacteria;p__Actinobacteria;c__Actinobacteria;o__Micrococcales;f__Micrococcaceae;g__Rothia
f__Ustilaginaceae;g__Moesziomyces	0	0	k__Eukaryota;p__Basidiomycota;c__Ustilaginomycetes;o__Ustilaginales;f__Ustilaginaceae;g__Moesziomyces
f__Intrasporangiaceae;g__Monashia	0	1e-06	k__Bacteria;p__Actinobacteria;c__Actinobacteria;o__Micrococcales;f__Intrasporangiaceae;g__Monashia
f__Cunninghamellaceae;g__Hesseltinella	0	0	k__Eukaryota;p__Mucoromycota;c__Unclassified;o__Mucorales;f__Cunninghamellaceae;g__Hesseltinella
f__Chitinophagaceae;g__Terrimonas	0	0	k__Bacteria;p__Bacteroidetes;c__Chitinophagia;o__Chitinophagales;f__Chitinophagaceae;g__Terrimonas
f__Archaeoglobaceae;g__Ferroglobus	0	0	k__Archaea;p__Euryarchaeota;c__Archaeoglobi;o__Archaeoglobales;f__Archaeoglobaceae;g__Ferroglobus
f__Rhodocyclaceae;g__Candidatus Dactylopiibacterium	0	0	k__Bacteria;p__Proteobacteria;c__Betaproteobacteria;o__Rhodocyclales;f__Rhodocyclaceae;g__Candidatus Dactylopiibacterium
f__Acholeplasmataceae;g__Candidatus Phytoplasma	0	0	k__Bacteria;p__Tenericutes;c__Mollicutes;o__Acholeplasmatales;f__Acholeplasmataceae;g__Candidatus Phytoplasma
f__Anaerolineaceae;g__Ornatilinea	0	0	k__Bacteria;p__Chloroflexi;c__Anaerolineae;o__Anaerolineales;f__Anaerolineaceae;g__Ornatilinea
f__Siphoviridae;g__Sap6virus	0	0	k__Viruses;p__Unclassified;c__Unclassified;o__Caudovirales;f__Siphoviridae;g__Sap6virus
f__Rhodocyclaceae;g__Azospira	0	0	k__Bacteria;p__Proteobacteria;c__Betaproteobacteria;o__Rhodocyclales;f__Rhodocyclaceae;g__Azospira
f__Unclassified;g__Candidatus Aegiribacteria	0	0	k__Bacteria;p__Unclassified;c__Unclassified;o__Unclassified;f__Unclassified;g__Candidatus Aegiribacteria
f__Ophiocordycipitaceae;g__Ophiocordyceps	0	0	k__Eukaryota;p__Ascomycota;c__Sordariomycetes;o__Hypocreales;f__Ophiocordycipitaceae;g__Ophiocordyceps
f__Erythrobacteraceae;g__Erythrobacter	0	0	k__Bacteria;p__Proteobacteria;c__Alphaproteobacteria;o__Sphingomonadales;f__Erythrobacteraceae;g__Erythrobacter
f__Flavobacteriaceae;g__Sediminibacter	0	0	k__Bacteria;p__Bacteroidetes;c__Flavobacteriia;o__Flavobacteriales;f__Flavobacteriaceae;g__Sediminibacter
f__Neisseriaceae;g__Morococcus	0	0	k__Bacteria;p__Proteobacteria;c__Betaproteobacteria;o__Neisseriales;f__Neisseriaceae;g__Morococcus
f__Saccharomycetaceae;g__Vanderwaltozyma	0	0	k__Eukaryota;p__Ascomycota;c__Saccharomycetes;o__Saccharomycetales;f__Saccharomycetaceae;g__Vanderwaltozyma
f__Stereaceae;g__Stereum	0	0	k__Eukaryota;p__Basidiomycota;c__Agaricomycetes;o__Russulales;f__Stereaceae;g__Stereum
f__Azonexaceae;g__Dechloromonas	1e-06	0	k__Bacteria;p__Proteobacteria;c__Betaproteobacteria;o__Rhodocyclales;f__Azonexaceae;g__Dechloromonas
f__Saccharomycetaceae;g__Lachancea	0	0	k__Eukaryota;p__Ascomycota;c__Saccharomycetes;o__Saccharomycetales;f__Saccharomycetaceae;g__Lachancea
f__Protomycetaceae;g__Protomyces	0	0	k__Eukaryota;p__Ascomycota;c__Taphrinomycetes;o__Taphrinales;f__Protomycetaceae;g__Protomyces
f__Ceraceosoraceae;g__Ceraceosorus	0	0	k__Eukaryota;p__Basidiomycota;c__Exobasidiomycetes;o__Ceraceosorales;f__Ceraceosoraceae;g__Ceraceosorus
f__Ectothiorhodospiraceae;g__Thiohalospira	0	0	k__Bacteria;p__Proteobacteria;c__Gammaproteobacteria;o__Chromatiales;f__Ectothiorhodospiraceae;g__Thiohalospira
f__Cucurbitariaceae;g__Pyrenochaeta	0	0	k__Eukaryota;p__Ascomycota;c__Dothideomycetes;o__Pleosporales;f__Cucurbitariaceae;g__Pyrenochaeta
f__Thermofilaceae;g__Thermofilum	0	0	k__Archaea;p__Crenarchaeota;c__Thermoprotei;o__Thermoproteales;f__Thermofilaceae;g__Thermofilum
f__Ferrimonadaceae;g__Ferrimonas	0	0	k__Bacteria;p__Proteobacteria;c__Gammaproteobacteria;o__Alteromonadales;f__Ferrimonadaceae;g__Ferrimonas
f__Parvularculaceae;g__Parvularcula	0	0	k__Bacteria;p__Proteobacteria;c__Alphaproteobacteria;o__Parvularculales;f__Parvularculaceae;g__Parvularcula
f__Alteromonadaceae;g__Tamilnaduibacter	0	0	k__Bacteria;p__Proteobacteria;c__Gammaproteobacteria;o__Alteromonadales;f__Alteromonadaceae;g__Tamilnaduibacter
f__Enterobacteriaceae;g__Franconibacter	0	0	k__Bacteria;p__Proteobacteria;c__Gammaproteobacteria;o__Enterobacterales;f__Enterobacteriaceae;g__Franconibacter
f__Hyphomicrobiaceae;g__Prosthecomicrobium	0	0	k__Bacteria;p__Proteobacteria;c__Alphaproteobacteria;o__Rhizobiales;f__Hyphomicrobiaceae;g__Prosthecomicrobium
f__Diaporthaceae;g__Diaporthe	0	0	k__Eukaryota;p__Ascomycota;c__Sordariomycetes;o__Diaporthales;f__Diaporthaceae;g__Diaporthe
f__Unclassified;g__Plesiomonas	0	0	k__Bacteria;p__Proteobacteria;c__Gammaproteobacteria;o__Enterobacterales;f__Unclassified;g__Plesiomonas
f__Glycomycetaceae;g__Glycomyces	0	0	k__Bacteria;p__Actinobacteria;c__Actinobacteria;o__Glycomycetales;f__Glycomycetaceae;g__Glycomyces
f__Piscirickettsiaceae;g__Cycloclasticus	0	0	k__Bacteria;p__Proteobacteria;c__Gammaproteobacteria;o__Thiotrichales;f__Piscirickettsiaceae;g__Cycloclasticus
f__Mycosphaerellaceae;g__Zymoseptoria	0	0	k__Eukaryota;p__Ascomycota;c__Dothideomycetes;o__Capnodiales;f__Mycosphaerellaceae;g__Zymoseptoria
f__Geodermatophilaceae;g__Blastococcus	0	0	k__Bacteria;p__Actinobacteria;c__Actinobacteria;o__Geodermatophilales;f__Geodermatophilaceae;g__Blastococcus
f__Herpotrichiellaceae;g__Fonsecaea	0	0	k__Eukaryota;p__Ascomycota;c__Eurotiomycetes;o__Chaetothyriales;f__Herpotrichiellaceae;g__Fonsecaea
f__Chromatiaceae;g__Thiocystis	0	0	k__Bacteria;p__Proteobacteria;c__Gammaproteobacteria;o__Chromatiales;f__Chromatiaceae;g__Thiocystis
f__Methylothermaceae;g__Methylohalobius	0	0	k__Bacteria;p__Proteobacteria;c__Gammaproteobacteria;o__Methylococcales;f__Methylothermaceae;g__Methylohalobius
f__Aurantimonadaceae;g__Aurantimonas	0	0	k__Bacteria;p__Proteobacteria;c__Alphaproteobacteria;o__Rhizobiales;f__Aurantimonadaceae;g__Aurantimonas
f__Pseudonocardiaceae;g__Lentzea	0	0	k__Bacteria;p__Actinobacteria;c__Actinobacteria;o__Pseudonocardiales;f__Pseudonocardiaceae;g__Lentzea
f__Nautiliaceae;g__Nautilia	0	0	k__Bacteria;p__Proteobacteria;c__Epsilonproteobacteria;o__Nautiliales;f__Nautiliaceae;g__Nautilia
f__Rhodospirillaceae;g__Rhodovibrio	0	0	k__Bacteria;p__Proteobacteria;c__Alphaproteobacteria;o__Rhodospirillales;f__Rhodospirillaceae;g__Rhodovibrio
f__Jiangellaceae;g__Jiangella	0	0	k__Bacteria;p__Actinobacteria;c__Actinobacteria;o__Jiangellales;f__Jiangellaceae;g__Jiangella
f__Rhodospirillaceae;g__Magnetospira	0	0	k__Bacteria;p__Proteobacteria;c__Alphaproteobacteria;o__Rhodospirillales;f__Rhodospirillaceae;g__Magnetospira
f__Balneolaceae;g__Gracilimonas	0	0	k__Bacteria;p__Balneolaeota;c__Balneolia;o__Balneolales;f__Balneolaceae;g__Gracilimonas
f__Nocardioidaceae;g__Aeromicrobium	0	0	k__Bacteria;p__Actinobacteria;c__Actinobacteria;o__Propionibacteriales;f__Nocardioidaceae;g__Aeromicrobium
f__Peptococcaceae;g__Candidatus Desulforudis	0	0	k__Bacteria;p__Firmicutes;c__Clostridia;o__Clostridiales;f__Peptococcaceae;g__Candidatus Desulforudis
f__Lyophyllaceae;g__Termitomyces	0	0	k__Eukaryota;p__Basidiomycota;c__Agaricomycetes;o__Agaricales;f__Lyophyllaceae;g__Termitomyces
f__Methanomicrobiaceae;g__Methanofollis	0	0	k__Archaea;p__Euryarchaeota;c__Methanomicrobia;o__Methanomicrobiales;f__Methanomicrobiaceae;g__Methanofollis
f__Mucoraceae;g__Parasitella	0	0	k__Eukaryota;p__Mucoromycota;c__Unclassified;o__Mucorales;f__Mucoraceae;g__Parasitella
f__Nitrosopumilaceae;g__Candidatus Nitrosoarchaeum	0	0	k__Archaea;p__Thaumarchaeota;c__Unclassified;o__Nitrosopumilales;f__Nitrosopumilaceae;g__Candidatus Nitrosoarchaeum
f__Oxalobacteraceae;g__Collimonas	0	0	k__Bacteria;p__Proteobacteria;c__Betaproteobacteria;o__Burkholderiales;f__Oxalobacteraceae;g__Collimonas
f__Cordycipitaceae;g__Cordyceps	0	0	k__Eukaryota;p__Ascomycota;c__Sordariomycetes;o__Hypocreales;f__Cordycipitaceae;g__Cordyceps
f__Hyphomicrobiaceae;g__Pelagibacterium	0	0	k__Bacteria;p__Proteobacteria;c__Alphaproteobacteria;o__Rhizobiales;f__Hyphomicrobiaceae;g__Pelagibacterium
f__Nosematidae;g__Vittaforma	0	0	k__Eukaryota;p__Microsporidia;c__Unclassified;o__Unclassified;f__Nosematidae;g__Vittaforma
f__Debaryomycetaceae;g__Yamadazyma	0	0	k__Eukaryota;p__Ascomycota;c__Saccharomycetes;o__Saccharomycetales;f__Debaryomycetaceae;g__Yamadazyma
f__Anaplasmataceae;g__Ehrlichia	0	0	k__Bacteria;p__Proteobacteria;c__Alphaproteobacteria;o__Rickettsiales;f__Anaplasmataceae;g__Ehrlichia
f__Ferroplasmaceae;g__Acidiplasma	0	0	k__Archaea;p__Euryarchaeota;c__Thermoplasmata;o__Thermoplasmatales;f__Ferroplasmaceae;g__Acidiplasma
f__Tilletiariaceae;g__Tilletiaria	0	0	k__Eukaryota;p__Basidiomycota;c__Exobasidiomycetes;o__Georgefischeriales;f__Tilletiariaceae;g__Tilletiaria
f__Methanosarcinaceae;g__Methanococcoides	0	0	k__Archaea;p__Euryarchaeota;c__Methanomicrobia;o__Methanosarcinales;f__Methanosarcinaceae;g__Methanococcoides
f__Rhodobiaceae;g__Afifella	0	1e-06	k__Bacteria;p__Proteobacteria;c__Alphaproteobacteria;o__Rhizobiales;f__Rhodobiaceae;g__Afifella
f__Nocardioidaceae;g__Actinopolymorpha	0	0	k__Bacteria;p__Actinobacteria;c__Actinobacteria;o__Propionibacteriales;f__Nocardioidaceae;g__Actinopolymorpha
f__Hyellaceae;g__Pleurocapsa	0	0	k__Bacteria;p__Cyanobacteria;c__Unclassified;o__Pleurocapsales;f__Hyellaceae;g__Pleurocapsa
f__Isosphaeraceae;g__Paludisphaera	0	0	k__Bacteria;p__Planctomycetes;c__Planctomycetia;o__Planctomycetales;f__Isosphaeraceae;g__Paludisphaera
f__Ascosphaeraceae;g__Ascosphaera	0	0	k__Eukaryota;p__Ascomycota;c__Eurotiomycetes;o__Onygenales;f__Ascosphaeraceae;g__Ascosphaera
f__Propionibacteriaceae;g__Acidipropionibacterium	0	0	k__Bacteria;p__Actinobacteria;c__Actinobacteria;o__Propionibacteriales;f__Propionibacteriaceae;g__Acidipropionibacterium
f__Auriculariaceae;g__Auricularia	0	0	k__Eukaryota;p__Basidiomycota;c__Agaricomycetes;o__Auriculariales;f__Auriculariaceae;g__Auricularia
f__Azonexaceae;g__Azonexus	0	0	k__Bacteria;p__Proteobacteria;c__Betaproteobacteria;o__Rhodocyclales;f__Azonexaceae;g__Azonexus
f__Rivulariaceae;g__Rivularia	0	0	k__Bacteria;p__Cyanobacteria;c__Unclassified;o__Nostocales;f__Rivulariaceae;g__Rivularia
f__Trichocomaceae;g__Rasamsonia	0	0	k__Eukaryota;p__Ascomycota;c__Eurotiomycetes;o__Eurotiales;f__Trichocomaceae;g__Rasamsonia
f__Neisseriaceae;g__Crenobacter	0	0	k__Bacteria;p__Proteobacteria;c__Betaproteobacteria;o__Neisseriales;f__Neisseriaceae;g__Crenobacter
f__Ceratobasidiaceae;g__Rhizoctonia	0	0	k__Eukaryota;p__Basidiomycota;c__Agaricomycetes;o__Cantharellales;f__Ceratobasidiaceae;g__Rhizoctonia
f__Chromobacteriaceae;g__Pseudogulbenkiania	0	0	k__Bacteria;p__Proteobacteria;c__Betaproteobacteria;o__Neisseriales;f__Chromobacteriaceae;g__Pseudogulbenkiania
f__Desulfobulbaceae;g__Desulfotalea	0	0	k__Bacteria;p__Proteobacteria;c__Deltaproteobacteria;o__Desulfobacterales;f__Desulfobulbaceae;g__Desulfotalea
f__Aeromonadaceae;g__Tolumonas	0	0	k__Bacteria;p__Proteobacteria;c__Gammaproteobacteria;o__Aeromonadales;f__Aeromonadaceae;g__Tolumonas
f__Saccharomycetaceae;g__Eremothecium	0	0	k__Eukaryota;p__Ascomycota;c__Saccharomycetes;o__Saccharomycetales;f__Saccharomycetaceae;g__Eremothecium
f__Gloeophyllaceae;g__Neolentinus	0	0	k__Eukaryota;p__Basidiomycota;c__Agaricomycetes;o__Gloeophyllales;f__Gloeophyllaceae;g__Neolentinus
f__Acaryochloridaceae;g__Acaryochloris	0	0	k__Bacteria;p__Cyanobacteria;c__Unclassified;o__Synechococcales;f__Acaryochloridaceae;g__Acaryochloris
f__Aeromonadaceae;g__Oceanisphaera	1e-06	0	k__Bacteria;p__Proteobacteria;c__Gammaproteobacteria;o__Aeromonadales;f__Aeromonadaceae;g__Oceanisphaera
f__Glomerellaceae;g__Colletotrichum	0	0	k__Eukaryota;p__Ascomycota;c__Sordariomycetes;o__Glomerellales;f__Glomerellaceae;g__Colletotrichum
f__Rhodobacteraceae;g__Roseobacter	0	0	k__Bacteria;p__Proteobacteria;c__Alphaproteobacteria;o__Rhodobacterales;f__Rhodobacteraceae;g__Roseobacter
f__Microbacteriaceae;g__Clavibacter	1e-06	0	k__Bacteria;p__Actinobacteria;c__Actinobacteria;o__Micrococcales;f__Microbacteriaceae;g__Clavibacter
f__Silvanigrellaceae;g__Silvanigrella	0	0	k__Bacteria;p__Proteobacteria;c__Oligoflexia;o__Silvanigrellales;f__Silvanigrellaceae;g__Silvanigrella
f__Pseudonocardiaceae;g__Allokutzneria	0	0	k__Bacteria;p__Actinobacteria;c__Actinobacteria;o__Pseudonocardiales;f__Pseudonocardiaceae;g__Allokutzneria
f__Siphoviridae;g__Np1virus	0	0	k__Viruses;p__Unclassified;c__Unclassified;o__Caudovirales;f__Siphoviridae;g__Np1virus
f__Thermoactinomycetaceae;g__Marininema	0	0	k__Bacteria;p__Firmicutes;c__Bacilli;o__Bacillales;f__Thermoactinomycetaceae;g__Marininema
f__Halieaceae;g__Halioglobus	0	0	k__Bacteria;p__Proteobacteria;c__Gammaproteobacteria;o__Cellvibrionales;f__Halieaceae;g__Halioglobus
f__Pseudonocardiaceae;g__Actinosynnema	0	0	k__Bacteria;p__Actinobacteria;c__Actinobacteria;o__Pseudonocardiales;f__Pseudonocardiaceae;g__Actinosynnema
f__Dipodascaceae;g__Galactomyces	0	0	k__Eukaryota;p__Ascomycota;c__Saccharomycetes;o__Saccharomycetales;f__Dipodascaceae;g__Galactomyces
f__Morganellaceae;g__Arsenophonus	0	0	k__Bacteria;p__Proteobacteria;c__Gammaproteobacteria;o__Enterobacterales;f__Morganellaceae;g__Arsenophonus
f__Rhodobacteraceae;g__Oceanicella	0	0	k__Bacteria;p__Proteobacteria;c__Alphaproteobacteria;o__Rhodobacterales;f__Rhodobacteraceae;g__Oceanicella
f__Woeseiaceae;g__Woeseia	0	0	k__Bacteria;p__Proteobacteria;c__Gammaproteobacteria;o__Chromatiales;f__Woeseiaceae;g__Woeseia
f__Flavobacteriaceae;g__Croceitalea	0	0	k__Bacteria;p__Bacteroidetes;c__Flavobacteriia;o__Flavobacteriales;f__Flavobacteriaceae;g__Croceitalea
f__Pucciniaceae;g__Puccinia	0	0	k__Eukaryota;p__Basidiomycota;c__Pucciniomycetes;o__Pucciniales;f__Pucciniaceae;g__Puccinia
f__Cellvibrionaceae;g__Marinimicrobium	0	0	k__Bacteria;p__Proteobacteria;c__Gammaproteobacteria;o__Cellvibrionales;f__Cellvibrionaceae;g__Marinimicrobium
f__Rhodothermaceae;g__Longibacter	0	0	k__Bacteria;p__Bacteroidetes;c__Unclassified;o__Bacteroidetes Order II. Incertae sedis;f__Rhodothermaceae;g__Longibacter
f__Alcaligenaceae;g__Kerstersia	0	0	k__Bacteria;p__Proteobacteria;c__Betaproteobacteria;o__Burkholderiales;f__Alcaligenaceae;g__Kerstersia
f__Vulgatibacteraceae;g__Vulgatibacter	0	0	k__Bacteria;p__Proteobacteria;c__Deltaproteobacteria;o__Myxococcales;f__Vulgatibacteraceae;g__Vulgatibacter
f__Thermoproteaceae;g__Thermoproteus	0	0	k__Archaea;p__Crenarchaeota;c__Thermoprotei;o__Thermoproteales;f__Thermoproteaceae;g__Thermoproteus
f__Leptolyngbyaceae;g__Halomicronema	0	0	k__Bacteria;p__Cyanobacteria;c__Unclassified;o__Synechococcales;f__Leptolyngbyaceae;g__Halomicronema
f__Nannocystaceae;g__Plesiocystis	0	0	k__Bacteria;p__Proteobacteria;c__Deltaproteobacteria;o__Myxococcales;f__Nannocystaceae;g__Plesiocystis
f__Planococcaceae;g__Kurthia	0	0	k__Bacteria;p__Firmicutes;c__Bacilli;o__Bacillales;f__Planococcaceae;g__Kurthia
f__Acetobacteraceae;g__Belnapia	0	0	k__Bacteria;p__Proteobacteria;c__Alphaproteobacteria;o__Rhodospirillales;f__Acetobacteraceae;g__Belnapia
f__Unclassified;g__Methyloligella	0	0	k__Bacteria;p__Proteobacteria;c__Alphaproteobacteria;o__Rhizobiales;f__Unclassified;g__Methyloligella
f__Micrococcaceae;g__Glutamicibacter	0	0	k__Bacteria;p__Actinobacteria;c__Actinobacteria;o__Micrococcales;f__Micrococcaceae;g__Glutamicibacter
f__Piscirickettsiaceae;g__Piscirickettsia	0	0	k__Bacteria;p__Proteobacteria;c__Gammaproteobacteria;o__Thiotrichales;f__Piscirickettsiaceae;g__Piscirickettsia
f__Rhodobacteraceae;g__Albimonas	0	0	k__Bacteria;p__Proteobacteria;c__Alphaproteobacteria;o__Rhodobacterales;f__Rhodobacteraceae;g__Albimonas
f__Microbacteriaceae;g__Diaminobutyricimonas	0	0	k__Bacteria;p__Actinobacteria;c__Actinobacteria;o__Micrococcales;f__Microbacteriaceae;g__Diaminobutyricimonas
f__Methylobacteriaceae;g__Neomegalonema	0	0	k__Bacteria;p__Proteobacteria;c__Alphaproteobacteria;o__Rhizobiales;f__Methylobacteriaceae;g__Neomegalonema
f__Planctomycetaceae;g__Gimesia	1e-06	0	k__Bacteria;p__Planctomycetes;c__Planctomycetia;o__Planctomycetales;f__Planctomycetaceae;g__Gimesia
f__Chromatiaceae;g__Thiocapsa	0	0	k__Bacteria;p__Proteobacteria;c__Gammaproteobacteria;o__Chromatiales;f__Chromatiaceae;g__Thiocapsa
f__Carnobacteriaceae;g__Pisciglobus	0	0	k__Bacteria;p__Firmicutes;c__Bacilli;o__Lactobacillales;f__Carnobacteriaceae;g__Pisciglobus
f__Siphoviridae;g__Phicbkvirus	0	0	k__Viruses;p__Unclassified;c__Unclassified;o__Caudovirales;f__Siphoviridae;g__Phicbkvirus
f__Dermateaceae;g__Marssonina	0	0	k__Eukaryota;p__Ascomycota;c__Leotiomycetes;o__Helotiales;f__Dermateaceae;g__Marssonina
f__Micromonosporaceae;g__Catelliglobosispora	0	0	k__Bacteria;p__Actinobacteria;c__Actinobacteria;o__Micromonosporales;f__Micromonosporaceae;g__Catelliglobosispora
f__Alcaligenaceae;g__Pusillimonas	1e-06	0	k__Bacteria;p__Proteobacteria;c__Betaproteobacteria;o__Burkholderiales;f__Alcaligenaceae;g__Pusillimonas
f__Flavobacteriaceae;g__Flagellimonas	0	0	k__Bacteria;p__Bacteroidetes;c__Flavobacteriia;o__Flavobacteriales;f__Flavobacteriaceae;g__Flagellimonas
f__Thermoplasmataceae;g__Thermoplasma	0	0	k__Archaea;p__Euryarchaeota;c__Thermoplasmata;o__Thermoplasmatales;f__Thermoplasmataceae;g__Thermoplasma
f__Syntrophobacteraceae;g__Syntrophobacter	0	0	k__Bacteria;p__Proteobacteria;c__Deltaproteobacteria;o__Syntrophobacterales;f__Syntrophobacteraceae;g__Syntrophobacter
f__Hafniaceae;g__Hafnia	0	0	k__Bacteria;p__Proteobacteria;c__Gammaproteobacteria;o__Enterobacterales;f__Hafniaceae;g__Hafnia
f__Haloferacaceae;g__Haloferax	0	0	k__Archaea;p__Euryarchaeota;c__Halobacteria;o__Haloferacales;f__Haloferacaceae;g__Haloferax
f__Methylophilaceae;g__Methylophilus	0	0	k__Bacteria;p__Proteobacteria;c__Betaproteobacteria;o__Nitrosomonadales;f__Methylophilaceae;g__Methylophilus
f__Unclassified;g__Candidatus Methanohalarchaeum	0	0	k__Archaea;p__Euryarchaeota;c__Methanonatronarchaeia;o__Unclassified;f__Unclassified;g__Candidatus Methanohalarchaeum
f__Desulfobulbaceae;g__Desulfurivibrio	0	0	k__Bacteria;p__Proteobacteria;c__Deltaproteobacteria;o__Desulfobacterales;f__Desulfobulbaceae;g__Desulfurivibrio
f__Rhodanobacteraceae;g__Luteibacter	1e-06	0	k__Bacteria;p__Proteobacteria;c__Gammaproteobacteria;o__Xanthomonadales;f__Rhodanobacteraceae;g__Luteibacter
f__Siphoviridae;g__Cba181virus	0	0	k__Viruses;p__Unclassified;c__Unclassified;o__Caudovirales;f__Siphoviridae;g__Cba181virus
f__Valsaceae;g__Valsa	0	0	k__Eukaryota;p__Ascomycota;c__Sordariomycetes;o__Diaporthales;f__Valsaceae;g__Valsa
f__Mimiviridae;g__Cafeteriavirus	0	0	k__Viruses;p__Unclassified;c__Unclassified;o__Unclassified;f__Mimiviridae;g__Cafeteriavirus
f__Microbacteriaceae;g__Compostimonas	0	0	k__Bacteria;p__Actinobacteria;c__Actinobacteria;o__Micrococcales;f__Microbacteriaceae;g__Compostimonas
f__Halomonadaceae;g__Aidingimonas	0	0	k__Bacteria;p__Proteobacteria;c__Gammaproteobacteria;o__Oceanospirillales;f__Halomonadaceae;g__Aidingimonas
f__Thermoactinomycetaceae;g__Paludifilum	0	0	k__Bacteria;p__Firmicutes;c__Bacilli;o__Bacillales;f__Thermoactinomycetaceae;g__Paludifilum
f__Phaffomycetaceae;g__Cyberlindnera	0	0	k__Eukaryota;p__Ascomycota;c__Saccharomycetes;o__Saccharomycetales;f__Phaffomycetaceae;g__Cyberlindnera
f__Flavobacteriaceae;g__Siansivirga	0	0	k__Bacteria;p__Bacteroidetes;c__Flavobacteriia;o__Flavobacteriales;f__Flavobacteriaceae;g__Siansivirga
f__Tulasnellaceae;g__Tulasnella	0	0	k__Eukaryota;p__Basidiomycota;c__Agaricomycetes;o__Cantharellales;f__Tulasnellaceae;g__Tulasnella
f__Omphalotaceae;g__Lentinula	0	0	k__Eukaryota;p__Basidiomycota;c__Agaricomycetes;o__Agaricales;f__Omphalotaceae;g__Lentinula
f__Desulfurococcaceae;g__Desulfurococcus	0	0	k__Archaea;p__Crenarchaeota;c__Thermoprotei;o__Desulfurococcales;f__Desulfurococcaceae;g__Desulfurococcus
f__Carnobacteriaceae;g__Atopobacter	0	0	k__Bacteria;p__Firmicutes;c__Bacilli;o__Lactobacillales;f__Carnobacteriaceae;g__Atopobacter
f__Rhodospirillaceae;g__Nisaea	0	0	k__Bacteria;p__Proteobacteria;c__Alphaproteobacteria;o__Rhodospirillales;f__Rhodospirillaceae;g__Nisaea
f__Rhodanobacteraceae;g__Aquimonas	0	0	k__Bacteria;p__Proteobacteria;c__Gammaproteobacteria;o__Xanthomonadales;f__Rhodanobacteraceae;g__Aquimonas
f__Enterobacteriaceae;g__Cedecea	0	0	k__Bacteria;p__Proteobacteria;c__Gammaproteobacteria;o__Enterobacterales;f__Enterobacteriaceae;g__Cedecea
f__Erythrobacteraceae;g__Altererythrobacter	0	0	k__Bacteria;p__Proteobacteria;c__Alphaproteobacteria;o__Sphingomonadales;f__Erythrobacteraceae;g__Altererythrobacter
f__Unclassified;g__Lawsonella	0	0	k__Bacteria;p__Actinobacteria;c__Actinobacteria;o__Corynebacteriales;f__Unclassified;g__Lawsonella
f__Flavobacteriaceae;g__Chishuiella	0	0	k__Bacteria;p__Bacteroidetes;c__Flavobacteriia;o__Flavobacteriales;f__Flavobacteriaceae;g__Chishuiella
f__Sanguibacteraceae;g__Sanguibacter	0	0	k__Bacteria;p__Actinobacteria;c__Actinobacteria;o__Micrococcales;f__Sanguibacteraceae;g__Sanguibacter
f__Chroococcaceae;g__Chondrocystis	0	0	k__Bacteria;p__Cyanobacteria;c__Unclassified;o__Chroococcales;f__Chroococcaceae;g__Chondrocystis
f__Bryobacteraceae;g__Bryobacter	0	0	k__Bacteria;p__Acidobacteria;c__Solibacteres;o__Solibacterales;f__Bryobacteraceae;g__Bryobacter
f__Chromobacteriaceae;g__Aquaspirillum	0	0	k__Bacteria;p__Proteobacteria;c__Betaproteobacteria;o__Neisseriales;f__Chromobacteriaceae;g__Aquaspirillum
f__Thermoactinomycetaceae;g__Kroppenstedtia	0	0	k__Bacteria;p__Firmicutes;c__Bacilli;o__Bacillales;f__Thermoactinomycetaceae;g__Kroppenstedtia
f__Aurantimonadaceae;g__Aureimonas	0	0	k__Bacteria;p__Proteobacteria;c__Alphaproteobacteria;o__Rhizobiales;f__Aurantimonadaceae;g__Aureimonas
f__Trichomonascaceae;g__Sugiyamaella	0	0	k__Eukaryota;p__Ascomycota;c__Saccharomycetes;o__Saccharomycetales;f__Trichomonascaceae;g__Sugiyamaella
f__Aeromonadaceae;g__Zobellella	0	0	k__Bacteria;p__Proteobacteria;c__Gammaproteobacteria;o__Aeromonadales;f__Aeromonadaceae;g__Zobellella
f__Gomontiellaceae;g__Crinalium	0	0	k__Bacteria;p__Cyanobacteria;c__Unclassified;o__Oscillatoriales;f__Gomontiellaceae;g__Crinalium
f__Hyphomicrobiaceae;g__Blastochloris	0	0	k__Bacteria;p__Proteobacteria;c__Alphaproteobacteria;o__Rhizobiales;f__Hyphomicrobiaceae;g__Blastochloris
f__Planctomycetaceae;g__Rubinisphaera	0	0	k__Bacteria;p__Planctomycetes;c__Planctomycetia;o__Planctomycetales;f__Planctomycetaceae;g__Rubinisphaera
f__Morganellaceae;g__Moellerella	0	0	k__Bacteria;p__Proteobacteria;c__Gammaproteobacteria;o__Enterobacterales;f__Morganellaceae;g__Moellerella
f__Kineosporiaceae;g__Kineosporia	0	0	k__Bacteria;p__Actinobacteria;c__Actinobacteria;o__Kineosporiales;f__Kineosporiaceae;g__Kineosporia
f__Massarinaceae;g__Stagonospora	0	0	k__Eukaryota;p__Ascomycota;c__Dothideomycetes;o__Pleosporales;f__Massarinaceae;g__Stagonospora
f__Clavicipitaceae;g__Metarhizium	0	0	k__Eukaryota;p__Ascomycota;c__Sordariomycetes;o__Hypocreales;f__Clavicipitaceae;g__Metarhizium
f__Thermoproteaceae;g__Vulcanisaeta	0	0	k__Archaea;p__Crenarchaeota;c__Thermoprotei;o__Thermoproteales;f__Thermoproteaceae;g__Vulcanisaeta
f__Orbaceae;g__Candidatus Schmidhempelia	0	0	k__Bacteria;p__Proteobacteria;c__Gammaproteobacteria;o__Orbales;f__Orbaceae;g__Candidatus Schmidhempelia
f__Microbacteriaceae;g__Glaciibacter	0	0	k__Bacteria;p__Actinobacteria;c__Actinobacteria;o__Micrococcales;f__Microbacteriaceae;g__Glaciibacter
f__Verrucomicrobiaceae;g__Prosthecobacter	0	0	k__Bacteria;p__Verrucomicrobia;c__Verrucomicrobiae;o__Verrucomicrobiales;f__Verrucomicrobiaceae;g__Prosthecobacter
f__Physalacriaceae;g__Cylindrobasidium	0	0	k__Eukaryota;p__Basidiomycota;c__Agaricomycetes;o__Agaricales;f__Physalacriaceae;g__Cylindrobasidium
f__Alcaligenaceae;g__Advenella	0	0	k__Bacteria;p__Proteobacteria;c__Betaproteobacteria;o__Burkholderiales;f__Alcaligenaceae;g__Advenella
f__Rhodobacteraceae;g__Rhodovulum	0	0	k__Bacteria;p__Proteobacteria;c__Alphaproteobacteria;o__Rhodobacterales;f__Rhodobacteraceae;g__Rhodovulum
f__Rhodobacteraceae;g__Octadecabacter	0	0	k__Bacteria;p__Proteobacteria;c__Alphaproteobacteria;o__Rhodobacterales;f__Rhodobacteraceae;g__Octadecabacter
f__Alcanivoracaceae;g__Marinicella	0	0	k__Bacteria;p__Proteobacteria;c__Gammaproteobacteria;o__Oceanospirillales;f__Alcanivoracaceae;g__Marinicella
f__Pleosporaceae;g__Pyrenophora	0	0	k__Eukaryota;p__Ascomycota;c__Dothideomycetes;o__Pleosporales;f__Pleosporaceae;g__Pyrenophora
f__Phaffomycetaceae;g__Wickerhamomyces	0	0	k__Eukaryota;p__Ascomycota;c__Saccharomycetes;o__Saccharomycetales;f__Phaffomycetaceae;g__Wickerhamomyces
f__Unclassified;g__Candidatus Omnitrophus	0	0	k__Bacteria;p__Candidatus Omnitrophica;c__Unclassified;o__Unclassified;f__Unclassified;g__Candidatus Omnitrophus
f__Rhodobiaceae;g__Amorphus	0	0	k__Bacteria;p__Proteobacteria;c__Alphaproteobacteria;o__Rhizobiales;f__Rhodobiaceae;g__Amorphus
f__Thorselliaceae;g__Thorsellia	0	0	k__Bacteria;p__Proteobacteria;c__Gammaproteobacteria;o__Enterobacterales;f__Thorselliaceae;g__Thorsellia
f__Mycenaceae;g__Mycena	0	0	k__Eukaryota;p__Basidiomycota;c__Agaricomycetes;o__Agaricales;f__Mycenaceae;g__Mycena
f__Amphiacanthidae;g__Amphiamblys	0	0	k__Eukaryota;p__Microsporidia;c__Unclassified;o__Unclassified;f__Amphiacanthidae;g__Amphiamblys
f__Ardenticatenaceae;g__Candidatus Promineofilum	0	0	k__Bacteria;p__Chloroflexi;c__Ardenticatenia;o__Ardenticatenales;f__Ardenticatenaceae;g__Candidatus Promineofilum
f__Aphanizomenonaceae;g__Anabaenopsis	0	0	k__Bacteria;p__Cyanobacteria;c__Unclassified;o__Nostocales;f__Aphanizomenonaceae;g__Anabaenopsis
f__Rhodobacteraceae;g__Sagittula	0	0	k__Bacteria;p__Proteobacteria;c__Alphaproteobacteria;o__Rhodobacterales;f__Rhodobacteraceae;g__Sagittula
f__Chlorogloeopsidaceae;g__Chlorogloeopsis	0	0	k__Bacteria;p__Cyanobacteria;c__Unclassified;o__Nostocales;f__Chlorogloeopsidaceae;g__Chlorogloeopsis
f__Aphanizomenonaceae;g__Nodularia	0	0	k__Bacteria;p__Cyanobacteria;c__Unclassified;o__Nostocales;f__Aphanizomenonaceae;g__Nodularia
f__Myoviridae;g__Silviavirus	0	0	k__Viruses;p__Unclassified;c__Unclassified;o__Caudovirales;f__Myoviridae;g__Silviavirus
f__Leuconostocaceae;g__Oenococcus	0	0	k__Bacteria;p__Firmicutes;c__Bacilli;o__Lactobacillales;f__Leuconostocaceae;g__Oenococcus
f__Unclassified;g__Coccidioides	0	0	k__Eukaryota;p__Ascomycota;c__Eurotiomycetes;o__Onygenales;f__Unclassified;g__Coccidioides
f__Pseudonocardiaceae;g__Actinophytocola	0	0	k__Bacteria;p__Actinobacteria;c__Actinobacteria;o__Pseudonocardiales;f__Pseudonocardiaceae;g__Actinophytocola
f__Comamonadaceae;g__Lampropedia	0	0	k__Bacteria;p__Proteobacteria;c__Betaproteobacteria;o__Burkholderiales;f__Comamonadaceae;g__Lampropedia
f__Rhodobacteraceae;g__Donghicola	0	0	k__Bacteria;p__Proteobacteria;c__Alphaproteobacteria;o__Rhodobacterales;f__Rhodobacteraceae;g__Donghicola
f__Microbacteriaceae;g__Rathayibacter	0	0	k__Bacteria;p__Actinobacteria;c__Actinobacteria;o__Micrococcales;f__Microbacteriaceae;g__Rathayibacter
f__Rhizobiaceae;g__Liberibacter	0	0	k__Bacteria;p__Proteobacteria;c__Alphaproteobacteria;o__Rhizobiales;f__Rhizobiaceae;g__Liberibacter
f__Thermoflexaceae;g__Thermoflexus	0	0	k__Bacteria;p__Chloroflexi;c__Thermoflexia;o__Thermoflexales;f__Thermoflexaceae;g__Thermoflexus
f__Acetobacteraceae;g__Commensalibacter	0	0	k__Bacteria;p__Proteobacteria;c__Alphaproteobacteria;o__Rhodospirillales;f__Acetobacteraceae;g__Commensalibacter
f__Enterobacteriaceae;g__Gibbsiella	0	0	k__Bacteria;p__Proteobacteria;c__Gammaproteobacteria;o__Enterobacterales;f__Enterobacteriaceae;g__Gibbsiella
f__Flavobacteriaceae;g__Altibacter	0	0	k__Bacteria;p__Bacteroidetes;c__Flavobacteriia;o__Flavobacteriales;f__Flavobacteriaceae;g__Altibacter
f__Planctomycetaceae;g__Schlesneria	0	0	k__Bacteria;p__Planctomycetes;c__Planctomycetia;o__Planctomycetales;f__Planctomycetaceae;g__Schlesneria
f__Unclassified;g__Methylibium	0	0	k__Bacteria;p__Proteobacteria;c__Betaproteobacteria;o__Burkholderiales;f__Unclassified;g__Methylibium
f__Rhodobacteraceae;g__Shimia	0	0	k__Bacteria;p__Proteobacteria;c__Alphaproteobacteria;o__Rhodobacterales;f__Rhodobacteraceae;g__Shimia
f__Oceanospirillaceae;g__Oleispira	0	0	k__Bacteria;p__Proteobacteria;c__Gammaproteobacteria;o__Oceanospirillales;f__Oceanospirillaceae;g__Oleispira
f__Siphoviridae;g__Xp10virus	0	0	k__Viruses;p__Unclassified;c__Unclassified;o__Caudovirales;f__Siphoviridae;g__Xp10virus
f__Pseudonocardiaceae;g__Lechevalieria	0	0	k__Bacteria;p__Actinobacteria;c__Actinobacteria;o__Pseudonocardiales;f__Pseudonocardiaceae;g__Lechevalieria
f__Magnaporthaceae;g__Gaeumannomyces	0	0	k__Eukaryota;p__Ascomycota;c__Sordariomycetes;o__Magnaporthales;f__Magnaporthaceae;g__Gaeumannomyces
f__Leucosporidiaceae;g__Leucosporidium	0	0	k__Eukaryota;p__Basidiomycota;c__Microbotryomycetes;o__Leucosporidiales;f__Leucosporidiaceae;g__Leucosporidium
f__Myoviridae;g__Agrican357virus	0	0	k__Viruses;p__Unclassified;c__Unclassified;o__Caudovirales;f__Myoviridae;g__Agrican357virus
f__Microbacteriaceae;g__Gulosibacter	0	0	k__Bacteria;p__Actinobacteria;c__Actinobacteria;o__Micrococcales;f__Microbacteriaceae;g__Gulosibacter
f__Competibacteraceae;g__Candidatus Competibacter	0	0	k__Bacteria;p__Proteobacteria;c__Gammaproteobacteria;o__Unclassified;f__Competibacteraceae;g__Candidatus Competibacter
f__Xanthomonadaceae;g__Arenimonas	0	0	k__Bacteria;p__Proteobacteria;c__Gammaproteobacteria;o__Xanthomonadales;f__Xanthomonadaceae;g__Arenimonas
f__Pectobacteriaceae;g__Brenneria	0	0	k__Bacteria;p__Proteobacteria;c__Gammaproteobacteria;o__Enterobacterales;f__Pectobacteriaceae;g__Brenneria
f__Sphingomonadaceae;g__Sphingorhabdus	0	0	k__Bacteria;p__Proteobacteria;c__Alphaproteobacteria;o__Sphingomonadales;f__Sphingomonadaceae;g__Sphingorhabdus
f__Methanomicrobiaceae;g__Methanogenium	0	0	k__Archaea;p__Euryarchaeota;c__Methanomicrobia;o__Methanomicrobiales;f__Methanomicrobiaceae;g__Methanogenium
f__Mrakiaceae;g__Xanthophyllomyces	0	0	k__Eukaryota;p__Basidiomycota;c__Tremellomycetes;o__Cystofilobasidiales;f__Mrakiaceae;g__Xanthophyllomyces
f__Carnobacteriaceae;g__Dolosigranulum	0	0	k__Bacteria;p__Firmicutes;c__Bacilli;o__Lactobacillales;f__Carnobacteriaceae;g__Dolosigranulum
f__Merismopediaceae;g__Synechocystis	0	0	k__Bacteria;p__Cyanobacteria;c__Unclassified;o__Synechococcales;f__Merismopediaceae;g__Synechocystis
f__Legionellaceae;g__Fluoribacter	0	0	k__Bacteria;p__Proteobacteria;c__Gammaproteobacteria;o__Legionellales;f__Legionellaceae;g__Fluoribacter
f__Pseudonocardiaceae;g__Streptoalloteichus	0	0	k__Bacteria;p__Actinobacteria;c__Actinobacteria;o__Pseudonocardiales;f__Pseudonocardiaceae;g__Streptoalloteichus
f__Comamonadaceae;g__Brachymonas	0	0	k__Bacteria;p__Proteobacteria;c__Betaproteobacteria;o__Burkholderiales;f__Comamonadaceae;g__Brachymonas
f__Rhodospirillaceae;g__Tistlia	0	0	k__Bacteria;p__Proteobacteria;c__Alphaproteobacteria;o__Rhodospirillales;f__Rhodospirillaceae;g__Tistlia
f__Coleofasciculaceae;g__Coleofasciculus	0	0	k__Bacteria;p__Cyanobacteria;c__Unclassified;o__Oscillatoriales;f__Coleofasciculaceae;g__Coleofasciculus
f__Halorubraceae;g__Haloparvum	0	0	k__Archaea;p__Euryarchaeota;c__Halobacteria;o__Haloferacales;f__Halorubraceae;g__Haloparvum
f__Methylacidiphilaceae;g__Methylacidiphilum	0	0	k__Bacteria;p__Verrucomicrobia;c__Methylacidiphilae;o__Methylacidiphilales;f__Methylacidiphilaceae;g__Methylacidiphilum
f__Brevinemataceae;g__Brevinema	0	0	k__Bacteria;p__Spirochaetes;c__Spirochaetia;o__Brevinematales;f__Brevinemataceae;g__Brevinema
f__Micrococcaceae;g__Pseudarthrobacter	0	0	k__Bacteria;p__Actinobacteria;c__Actinobacteria;o__Micrococcales;f__Micrococcaceae;g__Pseudarthrobacter
f__Actinomycetaceae;g__Flaviflexus	0	0	k__Bacteria;p__Actinobacteria;c__Actinobacteria;o__Actinomycetales;f__Actinomycetaceae;g__Flaviflexus
f__Rhodobacteraceae;g__Ahrensia	0	0	k__Bacteria;p__Proteobacteria;c__Alphaproteobacteria;o__Rhodobacterales;f__Rhodobacteraceae;g__Ahrensia
f__Holosporaceae;g__Holospora	0	0	k__Bacteria;p__Proteobacteria;c__Alphaproteobacteria;o__Holosporales;f__Holosporaceae;g__Holospora
f__Archangiaceae;g__Hyalangium	0	0	k__Bacteria;p__Proteobacteria;c__Deltaproteobacteria;o__Myxococcales;f__Archangiaceae;g__Hyalangium
f__Intrasporangiaceae;g__Tetrasphaera	0	0	k__Bacteria;p__Actinobacteria;c__Actinobacteria;o__Micrococcales;f__Intrasporangiaceae;g__Tetrasphaera
f__Microcoleaceae;g__Kamptonema	0	0	k__Bacteria;p__Cyanobacteria;c__Unclassified;o__Oscillatoriales;f__Microcoleaceae;g__Kamptonema
f__Parvularculaceae;g__Amphiplicatus	0	0	k__Bacteria;p__Proteobacteria;c__Alphaproteobacteria;o__Parvularculales;f__Parvularculaceae;g__Amphiplicatus
f__Colwelliaceae;g__Thalassomonas	0	0	k__Bacteria;p__Proteobacteria;c__Gammaproteobacteria;o__Alteromonadales;f__Colwelliaceae;g__Thalassomonas
f__Comamonadaceae;g__Melaminivora	0	0	k__Bacteria;p__Proteobacteria;c__Betaproteobacteria;o__Burkholderiales;f__Comamonadaceae;g__Melaminivora
f__Hyphomicrobiaceae;g__Maritalea	0	0	k__Bacteria;p__Proteobacteria;c__Alphaproteobacteria;o__Rhizobiales;f__Hyphomicrobiaceae;g__Maritalea
f__Chromobacteriaceae;g__Formivibrio	0	0	k__Bacteria;p__Proteobacteria;c__Betaproteobacteria;o__Neisseriales;f__Chromobacteriaceae;g__Formivibrio
f__Streptosporangiaceae;g__Microbispora	0	0	k__Bacteria;p__Actinobacteria;c__Actinobacteria;o__Streptosporangiales;f__Streptosporangiaceae;g__Microbispora
f__Elaphomycetaceae;g__Elaphomyces	0	0	k__Eukaryota;p__Ascomycota;c__Eurotiomycetes;o__Eurotiales;f__Elaphomycetaceae;g__Elaphomyces
f__Desulfuromonadaceae;g__Malonomonas	0	0	k__Bacteria;p__Proteobacteria;c__Deltaproteobacteria;o__Desulfuromonadales;f__Desulfuromonadaceae;g__Malonomonas
f__Thermodesulfobiaceae;g__Thermodesulfobium	0	0	k__Bacteria;p__Firmicutes;c__Clostridia;o__Thermoanaerobacterales;f__Thermodesulfobiaceae;g__Thermodesulfobium
f__Sinobacteraceae;g__Fontimonas	0	0	k__Bacteria;p__Proteobacteria;c__Gammaproteobacteria;o__Nevskiales;f__Sinobacteraceae;g__Fontimonas
f__Thermoactinomycetaceae;g__Thermoflavimicrobium	0	0	k__Bacteria;p__Firmicutes;c__Bacilli;o__Bacillales;f__Thermoactinomycetaceae;g__Thermoflavimicrobium
f__Debaryomycetaceae;g__Millerozyma	0	0	k__Eukaryota;p__Ascomycota;c__Saccharomycetes;o__Saccharomycetales;f__Debaryomycetaceae;g__Millerozyma
f__Corynebacteriaceae;g__Turicella	0	0	k__Bacteria;p__Actinobacteria;c__Actinobacteria;o__Corynebacteriales;f__Corynebacteriaceae;g__Turicella
f__Atheliaceae;g__Fibularhizoctonia	0	0	k__Eukaryota;p__Basidiomycota;c__Agaricomycetes;o__Atheliales;f__Atheliaceae;g__Fibularhizoctonia
f__Haloferacaceae;g__Halobellus	0	0	k__Archaea;p__Euryarchaeota;c__Halobacteria;o__Haloferacales;f__Haloferacaceae;g__Halobellus
f__Cellulomonadaceae;g__Actinotalea	0	0	k__Bacteria;p__Actinobacteria;c__Actinobacteria;o__Micrococcales;f__Cellulomonadaceae;g__Actinotalea
f__Archangiaceae;g__Melittangium	0	0	k__Bacteria;p__Proteobacteria;c__Deltaproteobacteria;o__Myxococcales;f__Archangiaceae;g__Melittangium
f__Methanoregulaceae;g__Methanosphaerula	0	0	k__Archaea;p__Euryarchaeota;c__Methanomicrobia;o__Methanomicrobiales;f__Methanoregulaceae;g__Methanosphaerula
f__Spongiibacteraceae;g__Spongiibacter	0	0	k__Bacteria;p__Proteobacteria;c__Gammaproteobacteria;o__Cellvibrionales;f__Spongiibacteraceae;g__Spongiibacter
f__Flavobacteriaceae;g__Imtechella	0	0	k__Bacteria;p__Bacteroidetes;c__Flavobacteriia;o__Flavobacteriales;f__Flavobacteriaceae;g__Imtechella
Others	0.337983	0.348485	Others
