# Supplementary material for: Metagenomic Analysis Identifies Sex-Related Cecal Microbial Gene Functions and Bacterial Taxa in the Quail
Source: Front Vet Sci. 2021 Oct 1;8:693755. doi: 10.3389/fvets.2021.693755 (PMC8517240; doi:10.3389/fvets.2021.693755)
Supplement: Supplementary file 3 [file Table_3.XLSX]

## Sheet: Bacillus
F1_100	no rank__cellular organisms;superkingdom__Bacteria;no rank__FCB group;no rank__Bacteroidetes_Chlorobi group;phylum__Bacteroidetes;class__Bacteroidia;order__Bacteroidales
F1_100068	no rank__cellular organisms;superkingdom__Bacteria;no rank__Terrabacteria group;phylum__Firmicutes;class__Clostridia;order__Clostridiales;family__Ruminococcaceae;genus__Anaeromassilibacillus;species__Anaeromassilibacillus sp. An250
F1_100071	no rank__cellular organisms;superkingdom__Bacteria;no rank__Terrabacteria group;phylum__Firmicutes;class__Clostridia;order__Clostridiales;family__Ruminococcaceae;genus__Anaeromassilibacillus;species__Anaeromassilibacillus sp. An250
F1_100129	no rank__cellular organisms;superkingdom__Bacteria;no rank__Terrabacteria group;phylum__Firmicutes;class__Bacilli;order__Bacillales;family__Paenibacillaceae;genus__Paenibacillus;species__Paenibacillus chitinolyticus
F1_100218	no rank__cellular organisms;superkingdom__Bacteria;no rank__Terrabacteria group;phylum__Firmicutes;class__Clostridia;order__Clostridiales;family__Ruminococcaceae;genus__Anaeromassilibacillus;species__Anaeromassilibacillus sp. Marseille-P4683
F1_100355	no rank__cellular organisms;superkingdom__Bacteria;no rank__Terrabacteria group;phylum__Firmicutes;class__Clostridia;order__Clostridiales;family__Ruminococcaceae;genus__Anaeromassilibacillus;species__Anaeromassilibacillus sp. An250
F1_100414	no rank__cellular organisms;superkingdom__Bacteria;no rank__Terrabacteria group;phylum__Firmicutes;class__Clostridia;order__Clostridiales;family__Ruminococcaceae;genus__Anaeromassilibacillus;species__Anaeromassilibacillus sp. An200
F1_100435	no rank__cellular organisms;superkingdom__Bacteria;no rank__Terrabacteria group;phylum__Firmicutes;class__Clostridia;order__Clostridiales;family__Ruminococcaceae;genus__Anaeromassilibacillus;species__Anaeromassilibacillus sp. An200
F1_100676	no rank__cellular organisms;superkingdom__Bacteria;phylum__Synergistetes;class__Synergistia;order__Synergistales;family__Synergistaceae;genus__Cloacibacillus;species__Cloacibacillus sp. An23
F1_100696	no rank__cellular organisms;superkingdom__Bacteria;no rank__Terrabacteria group;phylum__Firmicutes;class__Erysipelotrichia;order__Erysipelotrichales;family__Erysipelotrichaceae;genus__Coprobacillus;species__Coprobacillus sp. 3_3_56FAA
F1_100938	no rank__cellular organisms;superkingdom__Bacteria;no rank__Terrabacteria group;phylum__Firmicutes;class__Clostridia;order__Clostridiales;family__Ruminococcaceae;genus__Negativibacillus;species__Negativibacillus massiliensis
F1_101525	no rank__cellular organisms;superkingdom__Bacteria;no rank__Terrabacteria group;phylum__Firmicutes;class__Clostridia;order__Clostridiales;family__Ruminococcaceae;genus__Anaeromassilibacillus;species__Anaeromassilibacillus sp. An200
F1_10172	no rank__cellular organisms;superkingdom__Bacteria;phylum__Synergistetes;class__Synergistia;order__Synergistales;family__Synergistaceae;genus__Cloacibacillus;species__Cloacibacillus sp. An23
F1_10175	no rank__cellular organisms;superkingdom__Bacteria;phylum__Synergistetes;class__Synergistia;order__Synergistales;family__Synergistaceae;genus__Cloacibacillus;species__Cloacibacillus sp. An23
F1_10176	no rank__cellular organisms;superkingdom__Bacteria;phylum__Synergistetes;class__Synergistia;order__Synergistales;family__Synergistaceae;genus__Cloacibacillus;species__Cloacibacillus sp. An23
F1_10177	no rank__cellular organisms;superkingdom__Bacteria;phylum__Synergistetes;class__Synergistia;order__Synergistales;family__Synergistaceae;genus__Cloacibacillus;species__Cloacibacillus sp. An23
F1_101834	no rank__cellular organisms;superkingdom__Bacteria;phylum__Synergistetes;class__Synergistia;order__Synergistales;family__Synergistaceae;genus__Cloacibacillus;species__Cloacibacillus sp. An23
F1_101835	no rank__cellular organisms;superkingdom__Bacteria;phylum__Synergistetes;class__Synergistia;order__Synergistales;family__Synergistaceae;genus__Cloacibacillus;species__Cloacibacillus sp. An23
F1_101836	no rank__cellular organisms;superkingdom__Bacteria;phylum__Synergistetes;class__Synergistia;order__Synergistales;family__Synergistaceae;genus__Cloacibacillus;species__Cloacibacillus sp. An23
F1_101901	no rank__cellular organisms;superkingdom__Bacteria;phylum__Synergistetes;class__Synergistia;order__Synergistales;family__Synergistaceae;genus__Cloacibacillus;species__Cloacibacillus sp. An23
F1_101902	no rank__cellular organisms;superkingdom__Bacteria;phylum__Synergistetes;class__Synergistia;order__Synergistales;family__Synergistaceae;genus__Cloacibacillus;species__Cloacibacillus sp. An23
F1_102069	no rank__cellular organisms;superkingdom__Bacteria;no rank__Terrabacteria group;phylum__Firmicutes;class__Bacilli;order__Bacillales;family__Alicyclobacillaceae;genus__Alicyclobacillus;species__Alicyclobacillus sp. USBA-503
F1_102188	no rank__cellular organisms;superkingdom__Bacteria;no rank__Terrabacteria group;phylum__Firmicutes;class__Erysipelotrichia;order__Erysipelotrichales;family__Erysipelotrichaceae;genus__Coprobacillus;no rank__environmental samples;species__Coprobacillus sp. CAG:605
F1_102205	no rank__cellular organisms;superkingdom__Bacteria;phylum__Synergistetes;class__Synergistia;order__Synergistales;family__Synergistaceae;genus__Cloacibacillus;species__Cloacibacillus sp. An23
F1_102656	no rank__cellular organisms;superkingdom__Bacteria;phylum__Synergistetes;class__Synergistia;order__Synergistales;family__Synergistaceae;genus__Cloacibacillus;species__Cloacibacillus sp. An23
F1_102658	no rank__cellular organisms;superkingdom__Bacteria;phylum__Synergistetes;class__Synergistia;order__Synergistales;family__Synergistaceae;genus__Cloacibacillus;species__Cloacibacillus sp. An23
F1_102914	no rank__cellular organisms;superkingdom__Bacteria;no rank__Terrabacteria group;phylum__Firmicutes;class__Bacilli;order__Bacillales;family__Bacillaceae;genus__Bacillus;no rank__environmental samples;species__Bacillus sp. CAG:988
F1_103	no rank__cellular organisms;superkingdom__Bacteria;phylum__Synergistetes;class__Synergistia;order__Synergistales;family__Synergistaceae;genus__Cloacibacillus;species__Cloacibacillus sp. An23
F1_103079	no rank__cellular organisms;superkingdom__Bacteria;no rank__Terrabacteria group;phylum__Firmicutes;class__Clostridia;order__Clostridiales;family__Ruminococcaceae;genus__Anaeromassilibacillus;species__Anaeromassilibacillus sp. An250
F1_103170	no rank__cellular organisms;superkingdom__Bacteria;no rank__Terrabacteria group;phylum__Firmicutes;class__Bacilli;order__Bacillales;family__Planococcaceae;genus__Rummeliibacillus;species__Rummeliibacillus stabekisii
F1_103245	no rank__cellular organisms;superkingdom__Bacteria;no rank__Terrabacteria group;phylum__Firmicutes;class__Bacilli;order__Bacillales;family__Bacillaceae;genus__Bacillus;no rank__environmental samples;species__Bacillus sp. CAG:988
F1_10329	no rank__cellular organisms;superkingdom__Bacteria;phylum__Synergistetes;class__Synergistia;order__Synergistales;family__Synergistaceae;genus__Cloacibacillus;species__Cloacibacillus sp. An23
F1_10330	no rank__cellular organisms;superkingdom__Bacteria;phylum__Synergistetes;class__Synergistia;order__Synergistales;family__Synergistaceae;genus__Cloacibacillus;species__Cloacibacillus sp. An23
F1_103382	no rank__cellular organisms;superkingdom__Bacteria;phylum__Synergistetes;class__Synergistia;order__Synergistales;family__Synergistaceae;genus__Cloacibacillus;species__Cloacibacillus sp. An23
F1_103470	no rank__cellular organisms;superkingdom__Bacteria;no rank__Terrabacteria group;phylum__Firmicutes;class__Clostridia;order__Clostridiales;family__Ruminococcaceae;genus__Negativibacillus;species__Negativibacillus massiliensis
F1_103535	no rank__cellular organisms;superkingdom__Bacteria;no rank__Terrabacteria group;phylum__Firmicutes;class__Clostridia;order__Clostridiales;family__Ruminococcaceae;genus__Anaeromassilibacillus;species__Anaeromassilibacillus sp. An250
F1_103578	no rank__cellular organisms;superkingdom__Bacteria;no rank__Terrabacteria group;phylum__Firmicutes;class__Clostridia;order__Clostridiales;family__Ruminococcaceae;genus__Negativibacillus;species__Negativibacillus massiliensis
F1_103579	no rank__cellular organisms;superkingdom__Bacteria;no rank__Terrabacteria group;phylum__Firmicutes;class__Clostridia;order__Clostridiales;family__Ruminococcaceae;genus__Negativibacillus;species__Negativibacillus massiliensis
F1_104	no rank__cellular organisms;superkingdom__Bacteria;phylum__Synergistetes;class__Synergistia;order__Synergistales;family__Synergistaceae;genus__Cloacibacillus
F1_104320	no rank__cellular organisms;superkingdom__Bacteria;phylum__Synergistetes;class__Synergistia;order__Synergistales;family__Synergistaceae;genus__Cloacibacillus;species__Cloacibacillus sp. An23
F1_104490	no rank__cellular organisms;superkingdom__Bacteria;no rank__Terrabacteria group;phylum__Firmicutes;class__Bacilli;order__Bacillales;family__Bacillaceae;genus__Bacillus;species group__Bacillus cereus group
F1_104491	no rank__cellular organisms;superkingdom__Bacteria;no rank__Terrabacteria group;phylum__Firmicutes;class__Bacilli;order__Bacillales;family__Bacillaceae;genus__Bacillus;species group__Bacillus cereus group
F1_104583	no rank__cellular organisms;superkingdom__Bacteria;no rank__Terrabacteria group;phylum__Firmicutes;class__Bacilli;order__Lactobacillales;family__Lactobacillaceae;genus__Lactobacillus;species__Lactobacillus gallinarum
F1_104910	no rank__cellular organisms;superkingdom__Bacteria;no rank__Terrabacteria group;phylum__Firmicutes;class__Clostridia;order__Clostridiales;family__Ruminococcaceae;genus__Negativibacillus;species__Negativibacillus massiliensis
F1_104912	no rank__cellular organisms;superkingdom__Bacteria;no rank__Terrabacteria group;phylum__Firmicutes;class__Clostridia;order__Clostridiales;family__Ruminococcaceae;genus__Anaeromassilibacillus;species__Anaeromassilibacillus sp. Marseille-P4683
F1_105036	no rank__cellular organisms;superkingdom__Bacteria;phylum__Synergistetes;class__Synergistia;order__Synergistales;family__Synergistaceae;genus__Cloacibacillus;species__Cloacibacillus sp. An23
F1_105037	no rank__cellular organisms;superkingdom__Bacteria;phylum__Synergistetes;class__Synergistia;order__Synergistales;family__Synergistaceae;genus__Cloacibacillus;species__Cloacibacillus sp. An23
F1_105420	no rank__cellular organisms;superkingdom__Bacteria;no rank__Terrabacteria group;phylum__Firmicutes;class__Clostridia;order__Clostridiales;family__Ruminococcaceae;genus__Anaeromassilibacillus;species__Anaeromassilibacillus sp. Marseille-P3371
F1_105548	no rank__cellular organisms;superkingdom__Bacteria;no rank__Terrabacteria group;phylum__Firmicutes;class__Bacilli;order__Bacillales;family__Bacillaceae;genus__Geobacillus;species__Geobacillus stearothermophilus
F1_10602	no rank__cellular organisms;superkingdom__Bacteria;phylum__Synergistetes;class__Synergistia;order__Synergistales;family__Synergistaceae;genus__Cloacibacillus;species__Cloacibacillus sp. An23
F1_10603	no rank__cellular organisms;superkingdom__Bacteria;phylum__Synergistetes;class__Synergistia;order__Synergistales;family__Synergistaceae;genus__Cloacibacillus;species__Cloacibacillus sp. An23
F1_10604	no rank__cellular organisms;superkingdom__Bacteria;phylum__Synergistetes;class__Synergistia;order__Synergistales;family__Synergistaceae;genus__Cloacibacillus;species__Cloacibacillus sp. An23
F1_10608	no rank__cellular organisms;superkingdom__Bacteria;phylum__Synergistetes;class__Synergistia;order__Synergistales;family__Synergistaceae;genus__Cloacibacillus;species__Cloacibacillus sp. An23
F1_10610	no rank__cellular organisms;superkingdom__Bacteria;phylum__Synergistetes;class__Synergistia;order__Synergistales;family__Synergistaceae;genus__Cloacibacillus;species__Cloacibacillus sp. An23
F1_106108	no rank__cellular organisms;superkingdom__Bacteria;no rank__Terrabacteria group;phylum__Firmicutes;class__Bacilli;order__Bacillales;family__Paenibacillaceae;genus__Paenibacillus;species__Paenibacillus sp. VKM B-2647
F1_10612	no rank__cellular organisms;superkingdom__Bacteria;phylum__Synergistetes;class__Synergistia;order__Synergistales;family__Synergistaceae;genus__Cloacibacillus;species__Cloacibacillus sp. An23
F1_10613	no rank__cellular organisms;superkingdom__Bacteria;phylum__Synergistetes;class__Synergistia;order__Synergistales;family__Synergistaceae;genus__Cloacibacillus;species__Cloacibacillus sp. An23
F1_106136	no rank__cellular organisms;superkingdom__Bacteria;phylum__Synergistetes;class__Synergistia;order__Synergistales;family__Synergistaceae;genus__Cloacibacillus;species__Cloacibacillus sp. An23
F1_106396	no rank__cellular organisms;superkingdom__Bacteria;phylum__Synergistetes;class__Synergistia;order__Synergistales;family__Synergistaceae;genus__Cloacibacillus;species__Cloacibacillus sp. An23
F1_106524	no rank__cellular organisms;superkingdom__Bacteria;no rank__Terrabacteria group;phylum__Firmicutes;class__Bacilli;order__Bacillales;family__Bacillaceae;genus__Bacillus;species__Bacillus sp. 7586-K
F1_106627	no rank__cellular organisms;superkingdom__Bacteria;phylum__Synergistetes;class__Synergistia;order__Synergistales;family__Synergistaceae;genus__Cloacibacillus;species__Cloacibacillus sp. An23
F1_106628	no rank__cellular organisms;superkingdom__Bacteria;phylum__Synergistetes;class__Synergistia;order__Synergistales;family__Synergistaceae;genus__Cloacibacillus;species__Cloacibacillus sp. An23
F1_106665	no rank__cellular organisms;superkingdom__Bacteria;phylum__Proteobacteria;class__Betaproteobacteria;order__Burkholderiales;family__Sutterellaceae;genus__Duodenibacillus;species__Duodenibacillus massiliensis
F1_107045	no rank__cellular organisms;superkingdom__Bacteria;phylum__Synergistetes;class__Synergistia;order__Synergistales;family__Synergistaceae;genus__Cloacibacillus;species__Cloacibacillus sp. An23
F1_107056	no rank__cellular organisms;superkingdom__Bacteria;no rank__Terrabacteria group;phylum__Firmicutes;class__Bacilli;order__Bacillales;family__Bacillaceae;genus__Bacillus;species__Bacillus circulans
F1_10709	no rank__cellular organisms;superkingdom__Bacteria;phylum__Synergistetes;class__Synergistia;order__Synergistales;family__Synergistaceae;genus__Cloacibacillus;species__Cloacibacillus sp. An23
F1_10710	no rank__cellular organisms;superkingdom__Bacteria;phylum__Synergistetes;class__Synergistia;order__Synergistales;family__Synergistaceae;genus__Cloacibacillus;species__Cloacibacillus sp. An23
F1_10713	no rank__cellular organisms;superkingdom__Bacteria;phylum__Synergistetes;class__Synergistia;order__Synergistales;family__Synergistaceae;genus__Cloacibacillus;species__Cloacibacillus sp. An23
F1_10714	no rank__cellular organisms;superkingdom__Bacteria;phylum__Synergistetes;class__Synergistia;order__Synergistales;family__Synergistaceae;genus__Cloacibacillus;species__Cloacibacillus sp. An23
F1_10715	no rank__cellular organisms;superkingdom__Bacteria;phylum__Synergistetes;class__Synergistia;order__Synergistales;family__Synergistaceae;genus__Cloacibacillus;species__Cloacibacillus sp. An23
F1_107560	no rank__cellular organisms;superkingdom__Bacteria;no rank__Terrabacteria group;phylum__Firmicutes;class__Erysipelotrichia;order__Erysipelotrichales;family__Erysipelotrichaceae;genus__Coprobacillus
F1_108198	no rank__cellular organisms;superkingdom__Bacteria;no rank__Terrabacteria group;phylum__Firmicutes;class__Bacilli;order__Bacillales;family__Bacillaceae;genus__Bacillus;species__Bacillus clausii
F1_108250	no rank__cellular organisms;superkingdom__Bacteria;phylum__Synergistetes;class__Synergistia;order__Synergistales;family__Synergistaceae;genus__Cloacibacillus;species__Cloacibacillus sp. An23
F1_108251	no rank__cellular organisms;superkingdom__Bacteria;phylum__Synergistetes;class__Synergistia;order__Synergistales;family__Synergistaceae;genus__Cloacibacillus;species__Cloacibacillus sp. An23
F1_108252	no rank__cellular organisms;superkingdom__Bacteria;phylum__Synergistetes;class__Synergistia;order__Synergistales;family__Synergistaceae;genus__Cloacibacillus;species__Cloacibacillus sp. An23
F1_108254	no rank__cellular organisms;superkingdom__Bacteria;phylum__Synergistetes;class__Synergistia;order__Synergistales;family__Synergistaceae;genus__Cloacibacillus;species__Cloacibacillus porcorum
F1_108569	no rank__cellular organisms;superkingdom__Bacteria;phylum__Synergistetes;class__Synergistia;order__Synergistales;family__Synergistaceae;genus__Cloacibacillus;species__Cloacibacillus sp. An23
F1_108589	no rank__cellular organisms;superkingdom__Bacteria;phylum__Synergistetes;class__Synergistia;order__Synergistales;family__Synergistaceae;genus__Cloacibacillus;species__Cloacibacillus sp. An23
F1_108788	no rank__cellular organisms;superkingdom__Bacteria;phylum__Synergistetes;class__Synergistia;order__Synergistales;family__Synergistaceae;genus__Cloacibacillus;species__Cloacibacillus sp. An23
F1_108789	no rank__cellular organisms;superkingdom__Bacteria;phylum__Synergistetes;class__Synergistia;order__Synergistales;family__Synergistaceae;genus__Cloacibacillus;species__Cloacibacillus sp. An23
F1_109020	no rank__cellular organisms;superkingdom__Bacteria;phylum__Synergistetes;class__Synergistia;order__Synergistales;family__Synergistaceae;genus__Cloacibacillus;species__Cloacibacillus sp. An23
F1_109102	no rank__cellular organisms;superkingdom__Bacteria;phylum__Synergistetes;class__Synergistia;order__Synergistales;family__Synergistaceae;genus__Cloacibacillus;species__Cloacibacillus porcorum
F1_109103	no rank__cellular organisms;superkingdom__Bacteria;phylum__Synergistetes;class__Synergistia;order__Synergistales;family__Synergistaceae;genus__Cloacibacillus;species__Cloacibacillus porcorum
F1_109167	no rank__cellular organisms;superkingdom__Bacteria;phylum__Synergistetes;class__Synergistia;order__Synergistales;family__Synergistaceae;genus__Cloacibacillus;species__Cloacibacillus sp. An23
F1_109168	no rank__cellular organisms;superkingdom__Bacteria;phylum__Synergistetes;class__Synergistia;order__Synergistales;family__Synergistaceae;genus__Cloacibacillus;species__Cloacibacillus sp. An23
F1_109171	no rank__cellular organisms;superkingdom__Bacteria;phylum__Synergistetes;class__Synergistia;order__Synergistales;family__Synergistaceae;genus__Cloacibacillus;species__Cloacibacillus sp. An23
F1_109172	no rank__cellular organisms;superkingdom__Bacteria;phylum__Synergistetes;class__Synergistia;order__Synergistales;family__Synergistaceae;genus__Cloacibacillus;species__Cloacibacillus sp. An23
F1_109175	no rank__cellular organisms;superkingdom__Bacteria;phylum__Synergistetes;class__Synergistia;order__Synergistales;family__Synergistaceae;genus__Cloacibacillus;species__Cloacibacillus sp. An23
F1_109176	no rank__cellular organisms;superkingdom__Bacteria;phylum__Synergistetes;class__Synergistia;order__Synergistales;family__Synergistaceae;genus__Cloacibacillus;species__Cloacibacillus sp. An23
F1_109177	no rank__cellular organisms;superkingdom__Bacteria;phylum__Synergistetes;class__Synergistia;order__Synergistales;family__Synergistaceae;genus__Cloacibacillus;species__Cloacibacillus sp. An23
F1_109178	no rank__cellular organisms;superkingdom__Bacteria;phylum__Synergistetes;class__Synergistia;order__Synergistales;family__Synergistaceae;genus__Cloacibacillus;species__Cloacibacillus sp. An23
F1_109179	no rank__cellular organisms;superkingdom__Bacteria;phylum__Synergistetes;class__Synergistia;order__Synergistales;family__Synergistaceae;genus__Cloacibacillus;species__Cloacibacillus sp. An23
F1_109180	no rank__cellular organisms;superkingdom__Bacteria;phylum__Synergistetes;class__Synergistia;order__Synergistales;family__Synergistaceae;genus__Cloacibacillus;species__Cloacibacillus sp. An23
F1_10943	no rank__cellular organisms;superkingdom__Bacteria;phylum__Synergistetes;class__Synergistia;order__Synergistales;family__Synergistaceae;genus__Cloacibacillus;species__Cloacibacillus sp. An23
F1_10944	no rank__cellular organisms;superkingdom__Bacteria;phylum__Synergistetes;class__Synergistia;order__Synergistales;family__Synergistaceae;genus__Cloacibacillus;species__Cloacibacillus sp. An23
F1_109814	no rank__cellular organisms;superkingdom__Bacteria;phylum__Synergistetes;class__Synergistia;order__Synergistales;family__Synergistaceae;genus__Cloacibacillus;species__Cloacibacillus sp. An23
F1_110002	superkingdom__Viruses;no rank__dsDNA viruses, no RNA stage;order__Caudovirales;family__Myoviridae;no rank__unclassified Myoviridae;species__Bacillus phage SP-15
F1_11014	no rank__cellular organisms;superkingdom__Bacteria;phylum__Synergistetes;class__Synergistia;order__Synergistales;family__Synergistaceae;genus__Cloacibacillus;species__Cloacibacillus sp. An23
F1_11016	no rank__cellular organisms;superkingdom__Bacteria;phylum__Synergistetes;class__Synergistia;order__Synergistales;family__Synergistaceae;genus__Cloacibacillus;species__Cloacibacillus sp. An23
F1_11017	no rank__cellular organisms;superkingdom__Bacteria;phylum__Synergistetes;class__Synergistia;order__Synergistales;family__Synergistaceae;genus__Cloacibacillus;species__Cloacibacillus sp. An23
F1_11019	no rank__cellular organisms;superkingdom__Bacteria;phylum__Synergistetes;class__Synergistia;order__Synergistales;family__Synergistaceae;genus__Cloacibacillus;species__Cloacibacillus sp. An23
F1_11020	no rank__cellular organisms;superkingdom__Bacteria;phylum__Synergistetes;class__Synergistia;order__Synergistales;family__Synergistaceae;genus__Cloacibacillus;species__Cloacibacillus sp. An23
F1_11021	no rank__cellular organisms;superkingdom__Bacteria;phylum__Synergistetes;class__Synergistia;order__Synergistales;family__Synergistaceae;genus__Cloacibacillus;species__Cloacibacillus sp. An23
F1_11023	no rank__cellular organisms;superkingdom__Bacteria;phylum__Synergistetes;class__Synergistia;order__Synergistales;family__Synergistaceae;genus__Cloacibacillus;species__Cloacibacillus sp. An23
F1_110307	no rank__cellular organisms;superkingdom__Bacteria;phylum__Synergistetes;class__Synergistia;order__Synergistales;family__Synergistaceae;genus__Cloacibacillus;species__Cloacibacillus sp. An23
F1_110430	no rank__cellular organisms;superkingdom__Bacteria;no rank__Terrabacteria group;phylum__Firmicutes;class__Bacilli;order__Bacillales;family__Paenibacillaceae;genus__Paenibacillus
F1_11050	no rank__cellular organisms;superkingdom__Bacteria;phylum__Synergistetes;class__Synergistia;order__Synergistales;family__Synergistaceae;genus__Cloacibacillus;species__Cloacibacillus sp. An23
F1_110561	no rank__cellular organisms;superkingdom__Bacteria;phylum__Synergistetes;class__Synergistia;order__Synergistales;family__Synergistaceae;genus__Cloacibacillus;species__Cloacibacillus sp. An23
F1_111	no rank__cellular organisms;superkingdom__Bacteria;phylum__Synergistetes;class__Synergistia;order__Synergistales;family__Synergistaceae;genus__Cloacibacillus;species__Cloacibacillus sp. An23
F1_111222	no rank__cellular organisms;superkingdom__Bacteria;no rank__Terrabacteria group;phylum__Firmicutes;class__Clostridia;order__Clostridiales;family__Ruminococcaceae;genus__Anaeromassilibacillus;species__Anaeromassilibacillus sp. An250
F1_111546	no rank__cellular organisms;superkingdom__Bacteria;phylum__Synergistetes;class__Synergistia;order__Synergistales;family__Synergistaceae;genus__Cloacibacillus;species__Cloacibacillus sp. An23
F1_111891	no rank__cellular organisms;superkingdom__Bacteria;phylum__Synergistetes;class__Synergistia;order__Synergistales;family__Synergistaceae;genus__Cloacibacillus;species__Cloacibacillus sp. An23
F1_111892	no rank__cellular organisms;superkingdom__Bacteria;phylum__Synergistetes;class__Synergistia;order__Synergistales;family__Synergistaceae;genus__Cloacibacillus;species__Cloacibacillus sp. An23
F1_111893	no rank__cellular organisms;superkingdom__Bacteria;phylum__Synergistetes;class__Synergistia;order__Synergistales;family__Synergistaceae;genus__Cloacibacillus;species__Cloacibacillus sp. An23
F1_112	no rank__cellular organisms;superkingdom__Bacteria;phylum__Synergistetes;class__Synergistia;order__Synergistales;family__Synergistaceae;genus__Cloacibacillus;species__Cloacibacillus sp. An23
F1_112099	no rank__cellular organisms;superkingdom__Bacteria;no rank__Terrabacteria group;phylum__Firmicutes;class__Bacilli;order__Lactobacillales;family__Lactobacillaceae;genus__Lactobacillus
F1_112100	no rank__cellular organisms;superkingdom__Bacteria;no rank__Terrabacteria group;phylum__Firmicutes;class__Bacilli;order__Lactobacillales;family__Lactobacillaceae;genus__Lactobacillus;species__Lactobacillus plantarum
F1_112260	no rank__cellular organisms;superkingdom__Bacteria;no rank__Terrabacteria group;phylum__Firmicutes;class__Clostridia;order__Clostridiales;family__Eubacteriaceae;genus__Intestinibacillus;species__Intestinibacillus massiliensis
F1_112769	no rank__cellular organisms;superkingdom__Bacteria;phylum__Synergistetes;class__Synergistia;order__Synergistales;family__Synergistaceae;genus__Cloacibacillus;species__Cloacibacillus sp. An23
F1_112770	no rank__cellular organisms;superkingdom__Bacteria;phylum__Synergistetes;class__Synergistia;order__Synergistales;family__Synergistaceae;genus__Cloacibacillus;species__Cloacibacillus sp. An23
F1_112883	no rank__cellular organisms;superkingdom__Bacteria;no rank__Terrabacteria group;phylum__Firmicutes;class__Clostridia;order__Clostridiales;family__Ruminococcaceae;genus__Anaeromassilibacillus
F1_112888	no rank__cellular organisms;superkingdom__Bacteria;phylum__Synergistetes;class__Synergistia;order__Synergistales;family__Synergistaceae;genus__Cloacibacillus;species__Cloacibacillus sp. An23
F1_112889	no rank__cellular organisms;superkingdom__Bacteria;phylum__Synergistetes;class__Synergistia;order__Synergistales;family__Synergistaceae;genus__Cloacibacillus;species__Cloacibacillus sp. An23
F1_11322	no rank__cellular organisms;superkingdom__Bacteria;phylum__Synergistetes;class__Synergistia;order__Synergistales;family__Synergistaceae;genus__Cloacibacillus;species__Cloacibacillus sp. An23
F1_11323	no rank__cellular organisms;superkingdom__Bacteria;phylum__Synergistetes;class__Synergistia;order__Synergistales;family__Synergistaceae;genus__Cloacibacillus;species__Cloacibacillus sp. An23
F1_11325	no rank__cellular organisms;superkingdom__Bacteria;phylum__Synergistetes;class__Synergistia;order__Synergistales;family__Synergistaceae;genus__Cloacibacillus;species__Cloacibacillus sp. An23
F1_11328	no rank__cellular organisms;superkingdom__Bacteria;phylum__Synergistetes;class__Synergistia;order__Synergistales;family__Synergistaceae;genus__Cloacibacillus;species__Cloacibacillus sp. An23
F1_11342	no rank__cellular organisms;superkingdom__Bacteria;phylum__Synergistetes;class__Synergistia;order__Synergistales;family__Synergistaceae;genus__Cloacibacillus;species__Cloacibacillus sp. An23
F1_113919	no rank__cellular organisms;superkingdom__Bacteria;phylum__Synergistetes;class__Synergistia;order__Synergistales;family__Synergistaceae;genus__Cloacibacillus;species__Cloacibacillus sp. An23
F1_114093	no rank__cellular organisms;superkingdom__Bacteria;no rank__Terrabacteria group;phylum__Firmicutes;class__Bacilli;order__Bacillales;family__Paenibacillaceae;genus__Paenibacillus
F1_114116	no rank__cellular organisms;superkingdom__Bacteria;no rank__Terrabacteria group;phylum__Firmicutes;class__Bacilli;order__Bacillales;family__Bacillaceae;genus__Bacillus;species__Bacillus sp. 7586-K
F1_114136	no rank__cellular organisms;superkingdom__Bacteria;phylum__Synergistetes;class__Synergistia;order__Synergistales;family__Synergistaceae;genus__Cloacibacillus;species__Cloacibacillus sp. An23
F1_114137	no rank__cellular organisms;superkingdom__Bacteria;phylum__Synergistetes;class__Synergistia;order__Synergistales;family__Synergistaceae;genus__Cloacibacillus;species__Cloacibacillus sp. An23
F1_114154	no rank__cellular organisms;superkingdom__Bacteria;phylum__Synergistetes;class__Synergistia;order__Synergistales;family__Synergistaceae;genus__Cloacibacillus;species__Cloacibacillus sp. An23
F1_114157	no rank__cellular organisms;superkingdom__Bacteria;phylum__Synergistetes;class__Synergistia;order__Synergistales;family__Synergistaceae;genus__Cloacibacillus;species__Cloacibacillus sp. An23
F1_114301	no rank__cellular organisms;superkingdom__Bacteria;no rank__Terrabacteria group;phylum__Firmicutes;class__Bacilli;order__Bacillales;family__Bacillaceae;genus__Gracilibacillus;species__Gracilibacillus lacisalsi
F1_115213	no rank__cellular organisms;superkingdom__Bacteria;phylum__Synergistetes;class__Synergistia;order__Synergistales;family__Synergistaceae;genus__Cloacibacillus;species__Cloacibacillus sp. An23
F1_115242	no rank__cellular organisms;superkingdom__Bacteria;phylum__Synergistetes;class__Synergistia;order__Synergistales;family__Synergistaceae;genus__Cloacibacillus;species__Cloacibacillus sp. An23
F1_115431	no rank__cellular organisms;superkingdom__Bacteria;no rank__Terrabacteria group;phylum__Firmicutes;class__Bacilli;order__Bacillales;family__Alicyclobacillaceae;genus__Alicyclobacillus;species__Alicyclobacillus acidocaldarius
F1_115476	no rank__cellular organisms;superkingdom__Bacteria;no rank__Terrabacteria group;phylum__Firmicutes;class__Bacilli;order__Bacillales;family__Paenibacillaceae;genus__Paenibacillus
F1_115690	no rank__cellular organisms;superkingdom__Bacteria;no rank__Terrabacteria group;phylum__Firmicutes;class__Clostridia;order__Clostridiales;family__Ruminococcaceae;genus__Anaeromassilibacillus;species__Anaeromassilibacillus senegalensis
F1_115718	no rank__cellular organisms;superkingdom__Bacteria;no rank__Terrabacteria group;phylum__Firmicutes;class__Clostridia;order__Clostridiales;family__Ruminococcaceae;genus__Anaeromassilibacillus;species__Anaeromassilibacillus sp. An250
F1_11577	no rank__cellular organisms;superkingdom__Bacteria;phylum__Synergistetes;class__Synergistia;order__Synergistales;family__Synergistaceae;genus__Cloacibacillus;species__Cloacibacillus sp. An23
F1_115966	no rank__cellular organisms;superkingdom__Bacteria;no rank__Terrabacteria group;phylum__Firmicutes;class__Bacilli;order__Bacillales;family__Bacillaceae;genus__Tepidibacillus;species__Tepidibacillus decaturensis
F1_116155	no rank__cellular organisms;superkingdom__Bacteria;no rank__Terrabacteria group;phylum__Firmicutes;class__Clostridia;order__Clostridiales;family__Eubacteriaceae;genus__Intestinibacillus;species__Intestinibacillus massiliensis
F1_116202	no rank__cellular organisms;superkingdom__Bacteria;phylum__Synergistetes;class__Synergistia;order__Synergistales;family__Synergistaceae;genus__Cloacibacillus;species__Cloacibacillus sp. An23
F1_11656	no rank__cellular organisms;superkingdom__Bacteria;phylum__Synergistetes;class__Synergistia;order__Synergistales;family__Synergistaceae;genus__Cloacibacillus;species__Cloacibacillus sp. An23
F1_11658	no rank__cellular organisms;superkingdom__Bacteria;phylum__Synergistetes;class__Synergistia;order__Synergistales;family__Synergistaceae;genus__Cloacibacillus;species__Cloacibacillus sp. An23
F1_116676	no rank__cellular organisms;superkingdom__Bacteria;no rank__Terrabacteria group;phylum__Firmicutes;class__Erysipelotrichia;order__Erysipelotrichales;family__Erysipelotrichaceae;genus__Coprobacillus;species__Coprobacillus sp. 28_7
F1_11718	no rank__cellular organisms;superkingdom__Bacteria;phylum__Synergistetes;class__Synergistia;order__Synergistales;family__Synergistaceae;genus__Cloacibacillus;species__Cloacibacillus sp. An23
F1_117317	no rank__cellular organisms;superkingdom__Bacteria;no rank__Terrabacteria group;phylum__Firmicutes;class__Bacilli;order__Bacillales;family__Bacillaceae;genus__Bacillus;species__Bacillus thermozeamaize
F1_11762	no rank__cellular organisms;superkingdom__Bacteria;phylum__Synergistetes;class__Synergistia;order__Synergistales;family__Synergistaceae;genus__Cloacibacillus
F1_117718	no rank__cellular organisms;superkingdom__Bacteria;phylum__Synergistetes;class__Synergistia;order__Synergistales;family__Synergistaceae;genus__Cloacibacillus;species__Cloacibacillus sp. An23
F1_117719	no rank__cellular organisms;superkingdom__Bacteria;phylum__Synergistetes;class__Synergistia;order__Synergistales;family__Synergistaceae;genus__Cloacibacillus;species__Cloacibacillus sp. An23
F1_117872	no rank__cellular organisms;superkingdom__Bacteria;no rank__Terrabacteria group;phylum__Firmicutes;class__Clostridia;order__Clostridiales;family__Ruminococcaceae;genus__Anaeromassilibacillus;species__Anaeromassilibacillus sp. An200
F1_11792	no rank__cellular organisms;superkingdom__Bacteria;phylum__Synergistetes;class__Synergistia;order__Synergistales;family__Synergistaceae;genus__Cloacibacillus;species__Cloacibacillus porcorum
F1_117980	no rank__cellular organisms;superkingdom__Bacteria;no rank__Terrabacteria group;phylum__Firmicutes;class__Bacilli;order__Lactobacillales;family__Lactobacillaceae;genus__Lactobacillus;species__Lactobacillus salivarius
F1_11802	no rank__cellular organisms;superkingdom__Bacteria;phylum__Synergistetes;class__Synergistia;order__Synergistales;family__Synergistaceae;genus__Cloacibacillus;species__Cloacibacillus porcorum
F1_118091	no rank__cellular organisms;superkingdom__Bacteria;phylum__Synergistetes;class__Synergistia;order__Synergistales;family__Synergistaceae;genus__Cloacibacillus;species__Cloacibacillus sp. An23
F1_118092	no rank__cellular organisms;superkingdom__Bacteria;phylum__Synergistetes;class__Synergistia;order__Synergistales;family__Synergistaceae;genus__Cloacibacillus;species__Cloacibacillus sp. An23
F1_11817	no rank__cellular organisms;superkingdom__Bacteria;phylum__Synergistetes;class__Synergistia;order__Synergistales;family__Synergistaceae;genus__Cloacibacillus;species__Cloacibacillus sp. An23
F1_11832	no rank__cellular organisms;superkingdom__Bacteria;phylum__Synergistetes;class__Synergistia;order__Synergistales;family__Synergistaceae;genus__Cloacibacillus;species__Cloacibacillus sp. An23
F1_11833	no rank__cellular organisms;superkingdom__Bacteria;phylum__Synergistetes;class__Synergistia;order__Synergistales;family__Synergistaceae;genus__Cloacibacillus;species__Cloacibacillus sp. An23
F1_11836	no rank__cellular organisms;superkingdom__Bacteria;phylum__Synergistetes;class__Synergistia;order__Synergistales;family__Synergistaceae;genus__Cloacibacillus;species__Cloacibacillus sp. An23
F1_11837	no rank__cellular organisms;superkingdom__Bacteria;phylum__Synergistetes;class__Synergistia;order__Synergistales;family__Synergistaceae;genus__Cloacibacillus;species__Cloacibacillus sp. An23
F1_118637	no rank__cellular organisms;superkingdom__Bacteria;phylum__Synergistetes;class__Synergistia;order__Synergistales;family__Synergistaceae;genus__Cloacibacillus;species__Cloacibacillus sp. An23
F1_118638	no rank__cellular organisms;superkingdom__Bacteria;phylum__Synergistetes;class__Synergistia;order__Synergistales;family__Synergistaceae;genus__Cloacibacillus;species__Cloacibacillus sp. An23
F1_118639	no rank__cellular organisms;superkingdom__Bacteria;phylum__Synergistetes;class__Synergistia;order__Synergistales;family__Synergistaceae;genus__Cloacibacillus;species__Cloacibacillus sp. An23
F1_118641	no rank__cellular organisms;superkingdom__Bacteria;phylum__Synergistetes;class__Synergistia;order__Synergistales;family__Synergistaceae;genus__Cloacibacillus;species__Cloacibacillus sp. An23
F1_118642	no rank__cellular organisms;superkingdom__Bacteria;phylum__Synergistetes;class__Synergistia;order__Synergistales;family__Synergistaceae;genus__Cloacibacillus;species__Cloacibacillus sp. An23
F1_118643	no rank__cellular organisms;superkingdom__Bacteria;phylum__Synergistetes;class__Synergistia;order__Synergistales;family__Synergistaceae;genus__Cloacibacillus;species__Cloacibacillus sp. An23
F1_118644	no rank__cellular organisms;superkingdom__Bacteria;phylum__Synergistetes;class__Synergistia;order__Synergistales;family__Synergistaceae;genus__Cloacibacillus;species__Cloacibacillus sp. An23
F1_118692	no rank__cellular organisms;superkingdom__Bacteria;phylum__Synergistetes;class__Synergistia;order__Synergistales;family__Synergistaceae;genus__Cloacibacillus;species__Cloacibacillus sp. An23
F1_118693	no rank__cellular organisms;superkingdom__Bacteria;phylum__Synergistetes;class__Synergistia;order__Synergistales;family__Synergistaceae;genus__Cloacibacillus;species__Cloacibacillus sp. An23
F1_11898	no rank__cellular organisms;superkingdom__Bacteria;phylum__Synergistetes;class__Synergistia;order__Synergistales;family__Synergistaceae;genus__Cloacibacillus;species__Cloacibacillus sp. An23
F1_11899	no rank__cellular organisms;superkingdom__Bacteria;phylum__Synergistetes;class__Synergistia;order__Synergistales;family__Synergistaceae;genus__Cloacibacillus;species__Cloacibacillus sp. An23
F1_11900	no rank__cellular organisms;superkingdom__Bacteria;phylum__Synergistetes;class__Synergistia;order__Synergistales;family__Synergistaceae;genus__Cloacibacillus;species__Cloacibacillus sp. An23
F1_119157	no rank__cellular organisms;superkingdom__Bacteria;phylum__Synergistetes;class__Synergistia;order__Synergistales;family__Synergistaceae;genus__Cloacibacillus;species__Cloacibacillus sp. An23
F1_119289	no rank__cellular organisms;superkingdom__Bacteria;phylum__Synergistetes;class__Synergistia;order__Synergistales;family__Synergistaceae;genus__Cloacibacillus;species__Cloacibacillus sp. An23
F1_120317	no rank__cellular organisms;superkingdom__Bacteria;phylum__Synergistetes;class__Synergistia;order__Synergistales;family__Synergistaceae;genus__Cloacibacillus;species__Cloacibacillus sp. An23
F1_120320	no rank__cellular organisms;superkingdom__Bacteria;phylum__Synergistetes;class__Synergistia;order__Synergistales;family__Synergistaceae;genus__Cloacibacillus;species__Cloacibacillus sp. An23
F1_120322	no rank__cellular organisms;superkingdom__Bacteria;phylum__Synergistetes;class__Synergistia;order__Synergistales;family__Synergistaceae;genus__Cloacibacillus;species__Cloacibacillus sp. An23
F1_120687	no rank__cellular organisms;superkingdom__Bacteria;phylum__Synergistetes;class__Synergistia;order__Synergistales;family__Synergistaceae;genus__Cloacibacillus;species__Cloacibacillus sp. An23
F1_12096	no rank__cellular organisms;superkingdom__Bacteria;phylum__Synergistetes;class__Synergistia;order__Synergistales;family__Synergistaceae;genus__Cloacibacillus;species__Cloacibacillus sp. An23
F1_12097	no rank__cellular organisms;superkingdom__Bacteria;phylum__Synergistetes;class__Synergistia;order__Synergistales;family__Synergistaceae;genus__Cloacibacillus;species__Cloacibacillus sp. An23
F1_121075	no rank__cellular organisms;superkingdom__Bacteria;no rank__Terrabacteria group;phylum__Firmicutes;class__Clostridia;order__Clostridiales;family__Ruminococcaceae;genus__Anaeromassilibacillus;species__Anaeromassilibacillus sp. An200
F1_121144	no rank__cellular organisms;superkingdom__Bacteria;phylum__Synergistetes;class__Synergistia;order__Synergistales;family__Synergistaceae;genus__Cloacibacillus;species__Cloacibacillus sp. An23
F1_121263	no rank__cellular organisms;superkingdom__Bacteria;no rank__Terrabacteria group;phylum__Firmicutes;class__Bacilli;order__Bacillales;family__Planococcaceae;genus__Jeotgalibacillus;species__Jeotgalibacillus malaysiensis
F1_121357	no rank__cellular organisms;superkingdom__Bacteria;phylum__Proteobacteria;class__Betaproteobacteria;order__Burkholderiales;family__Sutterellaceae;genus__Duodenibacillus;species__Duodenibacillus massiliensis
F1_121680	no rank__cellular organisms;superkingdom__Bacteria;no rank__Terrabacteria group;phylum__Firmicutes;class__Bacilli;order__Bacillales;family__Paenibacillaceae;genus__Paenibacillus;species__Paenibacillus sp. Soil787
F1_121721	no rank__cellular organisms;superkingdom__Bacteria;phylum__Synergistetes;class__Synergistia;order__Synergistales;family__Synergistaceae;genus__Cloacibacillus;species__Cloacibacillus sp. An23
F1_121916	no rank__cellular organisms;superkingdom__Bacteria;no rank__Terrabacteria group;phylum__Firmicutes;class__Bacilli;order__Bacillales;family__Bacillaceae;genus__Bacillus;species group__Bacillus subtilis group;species__Bacillus licheniformis
F1_121992	no rank__cellular organisms;superkingdom__Bacteria;phylum__Proteobacteria;class__Betaproteobacteria;order__Burkholderiales;family__Sutterellaceae;genus__Duodenibacillus;species__Duodenibacillus massiliensis
F1_122126	no rank__cellular organisms;superkingdom__Bacteria;phylum__Synergistetes;class__Synergistia;order__Synergistales;family__Synergistaceae;genus__Cloacibacillus;species__Cloacibacillus sp. An23
F1_122128	no rank__cellular organisms;superkingdom__Bacteria;phylum__Synergistetes;class__Synergistia;order__Synergistales;family__Synergistaceae;genus__Cloacibacillus;species__Cloacibacillus sp. An23
F1_122129	no rank__cellular organisms;superkingdom__Bacteria;phylum__Synergistetes;class__Synergistia;order__Synergistales;family__Synergistaceae;genus__Cloacibacillus;species__Cloacibacillus sp. An23
F1_122130	no rank__cellular organisms;superkingdom__Bacteria;phylum__Synergistetes;class__Synergistia;order__Synergistales;family__Synergistaceae;genus__Cloacibacillus;species__Cloacibacillus sp. An23
F1_122176	no rank__cellular organisms;superkingdom__Bacteria;phylum__Synergistetes;class__Synergistia;order__Synergistales;family__Synergistaceae;genus__Cloacibacillus;species__Cloacibacillus sp. An23
F1_122251	no rank__cellular organisms;superkingdom__Bacteria;phylum__Synergistetes;class__Synergistia;order__Synergistales;family__Synergistaceae;genus__Cloacibacillus;species__Cloacibacillus sp. An23
F1_122711	no rank__cellular organisms;superkingdom__Bacteria;no rank__Terrabacteria group;phylum__Firmicutes;class__Bacilli;order__Bacillales;family__Bacillaceae;genus__Pontibacillus;species__Pontibacillus litoralis
F1_12286	no rank__cellular organisms;superkingdom__Bacteria;phylum__Synergistetes;class__Synergistia;order__Synergistales;family__Synergistaceae;genus__Cloacibacillus;species__Cloacibacillus sp. An23
F1_12366	no rank__cellular organisms;superkingdom__Bacteria;phylum__Synergistetes;class__Synergistia;order__Synergistales;family__Synergistaceae;genus__Cloacibacillus;species__Cloacibacillus sp. An23
F1_12367	no rank__cellular organisms;superkingdom__Bacteria;phylum__Synergistetes;class__Synergistia;order__Synergistales;family__Synergistaceae;genus__Cloacibacillus;species__Cloacibacillus sp. An23
F1_123784	no rank__cellular organisms;superkingdom__Bacteria;no rank__Terrabacteria group;phylum__Firmicutes;class__Clostridia;order__Clostridiales;family__Ruminococcaceae;genus__Anaeromassilibacillus;species__Anaeromassilibacillus sp. Marseille-P4683
F1_123785	no rank__cellular organisms;superkingdom__Bacteria;no rank__Terrabacteria group;phylum__Firmicutes;class__Clostridia;order__Clostridiales;family__Ruminococcaceae;genus__Anaeromassilibacillus;species__Anaeromassilibacillus sp. Marseille-P4683
F1_123804	no rank__cellular organisms;superkingdom__Bacteria;no rank__Terrabacteria group;phylum__Firmicutes;class__Bacilli;order__Lactobacillales;family__Lactobacillaceae;genus__Lactobacillus;species__Lactobacillus sp. UMNPBX2
F1_123837	no rank__cellular organisms;superkingdom__Bacteria;phylum__Synergistetes;class__Synergistia;order__Synergistales;family__Synergistaceae;genus__Cloacibacillus;species__Cloacibacillus sp. An23
F1_123838	no rank__cellular organisms;superkingdom__Bacteria;phylum__Synergistetes;class__Synergistia;order__Synergistales;family__Synergistaceae;genus__Cloacibacillus;species__Cloacibacillus sp. An23
F1_124813	no rank__cellular organisms;superkingdom__Bacteria;phylum__Synergistetes;class__Synergistia;order__Synergistales;family__Synergistaceae;genus__Cloacibacillus;species__Cloacibacillus sp. An23
F1_124815	no rank__cellular organisms;superkingdom__Bacteria;phylum__Synergistetes;class__Synergistia;order__Synergistales;family__Synergistaceae;genus__Cloacibacillus;species__Cloacibacillus sp. An23
F1_124816	no rank__cellular organisms;superkingdom__Bacteria;phylum__Synergistetes;class__Synergistia;order__Synergistales;family__Synergistaceae;genus__Cloacibacillus;species__Cloacibacillus sp. An23
F1_124818	no rank__cellular organisms;superkingdom__Bacteria;phylum__Synergistetes;class__Synergistia;order__Synergistales;family__Synergistaceae;genus__Cloacibacillus;species__Cloacibacillus sp. An23
F1_124824	no rank__cellular organisms;superkingdom__Bacteria;no rank__Terrabacteria group;phylum__Firmicutes;class__Bacilli;order__Bacillales;family__Bacillaceae;genus__Bacillus;species group__Bacillus cereus group;species__Bacillus cereus
F1_124826	no rank__cellular organisms;superkingdom__Bacteria;phylum__Synergistetes;class__Synergistia;order__Synergistales;family__Synergistaceae;genus__Cloacibacillus;species__Cloacibacillus porcorum
F1_124827	no rank__cellular organisms;superkingdom__Bacteria;phylum__Synergistetes;class__Synergistia;order__Synergistales;family__Synergistaceae;genus__Cloacibacillus;species__Cloacibacillus porcorum
F1_124861	no rank__cellular organisms;superkingdom__Bacteria;phylum__Synergistetes;class__Synergistia;order__Synergistales;family__Synergistaceae;genus__Cloacibacillus;species__Cloacibacillus sp. An23
F1_124906	no rank__cellular organisms;superkingdom__Bacteria;phylum__Synergistetes;class__Synergistia;order__Synergistales;family__Synergistaceae;genus__Cloacibacillus;species__Cloacibacillus sp. An23
F1_125085	no rank__cellular organisms;superkingdom__Bacteria;no rank__Terrabacteria group;phylum__Firmicutes;class__Bacilli;order__Bacillales;family__Bacillaceae;genus__Paraliobacillus;species__Paraliobacillus ryukyuensis
F1_125762	no rank__cellular organisms;superkingdom__Bacteria;phylum__Synergistetes;class__Synergistia;order__Synergistales;family__Synergistaceae;genus__Cloacibacillus;species__Cloacibacillus sp. An23
F1_125783	no rank__cellular organisms;superkingdom__Bacteria;phylum__Synergistetes;class__Synergistia;order__Synergistales;family__Synergistaceae;genus__Cloacibacillus;species__Cloacibacillus sp. An23
F1_125785	no rank__cellular organisms;superkingdom__Bacteria;phylum__Synergistetes;class__Synergistia;order__Synergistales;family__Synergistaceae;genus__Cloacibacillus;species__Cloacibacillus sp. An23
F1_125813	no rank__cellular organisms;superkingdom__Bacteria;phylum__Synergistetes;class__Synergistia;order__Synergistales;family__Synergistaceae;genus__Cloacibacillus;species__Cloacibacillus sp. An23
F1_125814	no rank__cellular organisms;superkingdom__Bacteria;phylum__Synergistetes;class__Synergistia;order__Synergistales;family__Synergistaceae;genus__Cloacibacillus;species__Cloacibacillus sp. An23
F1_125815	no rank__cellular organisms;superkingdom__Bacteria;phylum__Synergistetes;class__Synergistia;order__Synergistales;family__Synergistaceae;genus__Cloacibacillus;species__Cloacibacillus sp. An23
F1_12589	no rank__cellular organisms;superkingdom__Bacteria;no rank__Terrabacteria group;phylum__Firmicutes;class__Clostridia;order__Clostridiales;family__Ruminococcaceae;genus__Negativibacillus;species__Negativibacillus massiliensis
F1_125983	no rank__cellular organisms;superkingdom__Bacteria;phylum__Synergistetes;class__Synergistia;order__Synergistales;family__Synergistaceae;genus__Cloacibacillus;species__Cloacibacillus sp. An23
F1_126020	no rank__cellular organisms;superkingdom__Bacteria;phylum__Synergistetes;class__Synergistia;order__Synergistales;family__Synergistaceae;genus__Cloacibacillus;species__Cloacibacillus sp. An23
F1_126045	no rank__cellular organisms;superkingdom__Bacteria;phylum__Synergistetes;class__Synergistia;order__Synergistales;family__Synergistaceae;genus__Cloacibacillus;species__Cloacibacillus sp. An23
F1_126046	no rank__cellular organisms;superkingdom__Bacteria;phylum__Synergistetes;class__Synergistia;order__Synergistales;family__Synergistaceae;genus__Cloacibacillus;species__Cloacibacillus sp. An23
F1_126684	no rank__cellular organisms;superkingdom__Bacteria;phylum__Synergistetes;class__Synergistia;order__Synergistales;family__Synergistaceae;genus__Cloacibacillus;species__Cloacibacillus sp. An23
F1_126716	no rank__cellular organisms;superkingdom__Bacteria;no rank__Terrabacteria group;phylum__Firmicutes;class__Clostridia;order__Clostridiales;family__Eubacteriaceae;genus__Intestinibacillus;species__Intestinibacillus massiliensis
F1_126953	no rank__cellular organisms;superkingdom__Bacteria;no rank__Terrabacteria group;phylum__Firmicutes;class__Bacilli;order__Bacillales;family__Paenibacillaceae;genus__Paenibacillus;species__Paenibacillus odorifer
F1_126997	superkingdom__Viruses;no rank__dsDNA viruses, no RNA stage;order__Caudovirales;family__Siphoviridae;no rank__unclassified Siphoviridae;species__Geobacillus virus E3
F1_127014	no rank__cellular organisms;superkingdom__Bacteria;phylum__Synergistetes;class__Synergistia;order__Synergistales;family__Synergistaceae;genus__Cloacibacillus;species__Cloacibacillus sp. An23
F1_127275	no rank__cellular organisms;superkingdom__Bacteria;no rank__Terrabacteria group;phylum__Firmicutes;class__Bacilli;order__Bacillales;family__Bacillaceae;genus__Virgibacillus;species__Virgibacillus sp. 6R
F1_127336	no rank__cellular organisms;superkingdom__Bacteria;no rank__Terrabacteria group;phylum__Firmicutes;class__Bacilli;order__Bacillales;family__Paenibacillaceae;genus__Paenibacillus;species__Paenibacillus borealis
F1_127462	no rank__cellular organisms;superkingdom__Bacteria;phylum__Synergistetes;class__Synergistia;order__Synergistales;family__Synergistaceae;genus__Cloacibacillus;species__Cloacibacillus sp. An23
F1_127463	no rank__cellular organisms;superkingdom__Bacteria;phylum__Synergistetes;class__Synergistia;order__Synergistales;family__Synergistaceae;genus__Cloacibacillus;species__Cloacibacillus sp. An23
F1_127693	no rank__cellular organisms;superkingdom__Bacteria;no rank__Terrabacteria group;phylum__Firmicutes;class__Bacilli;order__Bacillales;family__Paenibacillaceae;genus__Paenibacillus;species__Paenibacillus kribbensis
F1_127761	no rank__cellular organisms;superkingdom__Bacteria;no rank__Terrabacteria group;phylum__Firmicutes;class__Clostridia;order__Clostridiales;family__Ruminococcaceae;genus__Anaeromassilibacillus;species__Anaeromassilibacillus sp. An200
F1_127801	no rank__cellular organisms;superkingdom__Bacteria;no rank__Terrabacteria group;phylum__Firmicutes;class__Clostridia;order__Clostridiales;family__Ruminococcaceae;genus__Anaeromassilibacillus;species__Anaeromassilibacillus sp. An250
F1_128332	no rank__cellular organisms;superkingdom__Bacteria;no rank__Terrabacteria group;phylum__Firmicutes;class__Bacilli;order__Bacillales;no rank__unclassified Bacillales;genus__Desulfuribacillus;species__Desulfuribacillus alkaliarsenatis
F1_128448	no rank__cellular organisms;superkingdom__Bacteria;no rank__Terrabacteria group;phylum__Firmicutes;class__Bacilli;order__Bacillales;family__Paenibacillaceae;genus__Paenibacillus;species__Paenibacillus herberti
F1_128530	no rank__cellular organisms;superkingdom__Bacteria;no rank__Terrabacteria group;phylum__Firmicutes;class__Bacilli;order__Bacillales;family__Paenibacillaceae;genus__Paenibacillus;species__Paenibacillus tianmuensis
F1_128531	no rank__cellular organisms;superkingdom__Bacteria;no rank__Terrabacteria group;phylum__Firmicutes;class__Bacilli;order__Bacillales;family__Paenibacillaceae;genus__Paenibacillus;species__Paenibacillus tianmuensis
F1_128723	no rank__cellular organisms;superkingdom__Bacteria;phylum__Synergistetes;class__Synergistia;order__Synergistales;family__Synergistaceae;genus__Cloacibacillus;species__Cloacibacillus sp. An23
F1_128881	no rank__cellular organisms;superkingdom__Bacteria;no rank__Terrabacteria group;phylum__Firmicutes;class__Clostridia;order__Clostridiales;family__Ruminococcaceae;genus__Anaeromassilibacillus;species__Anaeromassilibacillus sp. An250
F1_128927	no rank__cellular organisms;superkingdom__Bacteria;no rank__Terrabacteria group;phylum__Firmicutes;class__Clostridia;order__Clostridiales;family__Ruminococcaceae;genus__Anaeromassilibacillus;species__Anaeromassilibacillus sp. An172
F1_128953	no rank__cellular organisms;superkingdom__Bacteria;phylum__Synergistetes;class__Synergistia;order__Synergistales;family__Synergistaceae;genus__Cloacibacillus;species__Cloacibacillus sp. An23
F1_128954	no rank__cellular organisms;superkingdom__Bacteria;phylum__Synergistetes;class__Synergistia;order__Synergistales;family__Synergistaceae;genus__Cloacibacillus;species__Cloacibacillus sp. An23
F1_129467	no rank__cellular organisms;superkingdom__Bacteria;no rank__Terrabacteria group;phylum__Firmicutes;class__Clostridia;order__Clostridiales;family__Ruminococcaceae;genus__Anaeromassilibacillus;species__Anaeromassilibacillus senegalensis
F1_129535	no rank__cellular organisms;superkingdom__Bacteria;no rank__Terrabacteria group;phylum__Firmicutes;class__Bacilli;order__Bacillales;family__Thermoactinomycetaceae;genus__Novibacillus;species__Novibacillus thermophilus
F1_129915	no rank__cellular organisms;superkingdom__Bacteria;no rank__Terrabacteria group;phylum__Firmicutes;class__Clostridia;order__Clostridiales;family__Ruminococcaceae;genus__Anaeromassilibacillus;species__Anaeromassilibacillus sp. An200
F1_130217	no rank__cellular organisms;superkingdom__Bacteria;no rank__Terrabacteria group;phylum__Firmicutes;class__Clostridia;order__Clostridiales;family__Eubacteriaceae;genus__Intestinibacillus;species__Intestinibacillus massiliensis
F1_130445	no rank__cellular organisms;superkingdom__Bacteria;phylum__Synergistetes;class__Synergistia;order__Synergistales;family__Synergistaceae;genus__Cloacibacillus;species__Cloacibacillus sp. An23
F1_130446	no rank__cellular organisms;superkingdom__Bacteria;phylum__Synergistetes;class__Synergistia;order__Synergistales;family__Synergistaceae;genus__Cloacibacillus;species__Cloacibacillus sp. An23
F1_130475	no rank__cellular organisms;superkingdom__Bacteria;no rank__Terrabacteria group;phylum__Firmicutes;class__Bacilli;order__Bacillales;family__Bacillaceae;genus__Bacillus;species__Bacillus sp. FJAT-27264
F1_130765	no rank__cellular organisms;superkingdom__Bacteria;phylum__Synergistetes;class__Synergistia;order__Synergistales;family__Synergistaceae;genus__Cloacibacillus;species__Cloacibacillus sp. An23
F1_130767	no rank__cellular organisms;superkingdom__Bacteria;phylum__Synergistetes;class__Synergistia;order__Synergistales;family__Synergistaceae;genus__Cloacibacillus;species__Cloacibacillus sp. An23
F1_130876	no rank__cellular organisms;superkingdom__Bacteria;phylum__Synergistetes;class__Synergistia;order__Synergistales;family__Synergistaceae;genus__Cloacibacillus;species__Cloacibacillus sp. An23
F1_130877	no rank__cellular organisms;superkingdom__Bacteria;phylum__Synergistetes;class__Synergistia;order__Synergistales;family__Synergistaceae;genus__Cloacibacillus;species__Cloacibacillus sp. An23
F1_130924	no rank__cellular organisms;superkingdom__Bacteria;no rank__Terrabacteria group;phylum__Firmicutes;class__Clostridia;order__Clostridiales;family__Ruminococcaceae;genus__Negativibacillus;species__Negativibacillus massiliensis
F1_130945	superkingdom__Viruses;no rank__dsDNA viruses, no RNA stage;order__Caudovirales;family__Siphoviridae;no rank__unclassified Siphoviridae;species__Geobacillus virus E3
F1_130994	no rank__cellular organisms;superkingdom__Bacteria;no rank__Terrabacteria group;phylum__Firmicutes;class__Bacilli;order__Bacillales;family__Paenibacillaceae;genus__Paenibacillus;species__Paenibacillus polymyxa
F1_131341	no rank__cellular organisms;superkingdom__Bacteria;no rank__Terrabacteria group;phylum__Firmicutes;class__Bacilli;order__Bacillales;family__Bacillaceae;genus__Bacillus
F1_131342	no rank__cellular organisms;superkingdom__Bacteria;no rank__Terrabacteria group;phylum__Firmicutes;class__Bacilli;order__Bacillales;family__Bacillaceae;genus__Bacillus
F1_131527	no rank__cellular organisms;superkingdom__Bacteria;no rank__Terrabacteria group;phylum__Firmicutes;class__Bacilli;order__Bacillales;family__Bacillaceae;genus__Bacillus;species__Bacillus niacini
F1_131644	no rank__cellular organisms;superkingdom__Bacteria;no rank__Terrabacteria group;phylum__Firmicutes;class__Bacilli;order__Bacillales;family__Bacillaceae;genus__Bacillus
F1_131821	no rank__cellular organisms;superkingdom__Bacteria;no rank__Terrabacteria group;phylum__Firmicutes;class__Clostridia;order__Clostridiales;family__Ruminococcaceae;genus__Negativibacillus;species__Negativibacillus massiliensis
F1_131900	no rank__cellular organisms;superkingdom__Bacteria;phylum__Synergistetes;class__Synergistia;order__Synergistales;family__Synergistaceae;genus__Cloacibacillus;species__Cloacibacillus sp. An23
F1_132056	no rank__cellular organisms;superkingdom__Bacteria;no rank__Terrabacteria group;phylum__Firmicutes;class__Clostridia;order__Clostridiales;family__Ruminococcaceae;genus__Anaeromassilibacillus;species__Anaeromassilibacillus sp. An200
F1_132385	no rank__cellular organisms;superkingdom__Bacteria;no rank__Terrabacteria group;phylum__Firmicutes;class__Clostridia;order__Clostridiales;family__Eubacteriaceae;genus__Intestinibacillus;species__Intestinibacillus massiliensis
F1_132437	no rank__cellular organisms;superkingdom__Bacteria;phylum__Synergistetes;class__Synergistia;order__Synergistales;family__Synergistaceae;genus__Cloacibacillus;species__Cloacibacillus sp. An23
F1_132840	no rank__cellular organisms;superkingdom__Bacteria;no rank__Terrabacteria group;phylum__Firmicutes;class__Clostridia;order__Clostridiales;family__Ruminococcaceae;genus__Anaeromassilibacillus;species__Anaeromassilibacillus sp. An172
F1_133036	no rank__cellular organisms;superkingdom__Bacteria;phylum__Synergistetes;class__Synergistia;order__Synergistales;family__Synergistaceae;genus__Cloacibacillus;species__Cloacibacillus porcorum
F1_133255	no rank__cellular organisms;superkingdom__Bacteria;phylum__Synergistetes;class__Synergistia;order__Synergistales;family__Synergistaceae;genus__Cloacibacillus;species__Cloacibacillus sp. An23
F1_133469	no rank__cellular organisms;superkingdom__Bacteria;no rank__Terrabacteria group;phylum__Firmicutes;class__Clostridia;order__Clostridiales;family__Ruminococcaceae;genus__Anaeromassilibacillus;species__Anaeromassilibacillus sp. An172
F1_133538	no rank__cellular organisms;superkingdom__Bacteria;no rank__Terrabacteria group;phylum__Firmicutes;class__Bacilli;order__Bacillales;family__Paenibacillaceae;genus__Paenibacillus;species group__Paenibacillus sonchi group
F1_133569	no rank__cellular organisms;superkingdom__Bacteria;no rank__Terrabacteria group;phylum__Firmicutes;class__Bacilli;order__Lactobacillales;family__Lactobacillaceae;genus__Lactobacillus;species__Lactobacillus mucosae
F1_133606	no rank__cellular organisms;superkingdom__Bacteria;phylum__Synergistetes;class__Synergistia;order__Synergistales;family__Synergistaceae;genus__Cloacibacillus;species__Cloacibacillus sp. An23
F1_134181	no rank__cellular organisms;superkingdom__Bacteria;phylum__Synergistetes;class__Synergistia;order__Synergistales;family__Synergistaceae;genus__Cloacibacillus;species__Cloacibacillus sp. An23
F1_134205	no rank__cellular organisms;superkingdom__Bacteria;phylum__Synergistetes;class__Synergistia;order__Synergistales;family__Synergistaceae;genus__Cloacibacillus;species__Cloacibacillus sp. An23
F1_13440	no rank__cellular organisms;superkingdom__Bacteria;phylum__Synergistetes;class__Synergistia;order__Synergistales;family__Synergistaceae;genus__Cloacibacillus;species__Cloacibacillus sp. An23
F1_134487	no rank__cellular organisms;superkingdom__Bacteria;phylum__Synergistetes;class__Synergistia;order__Synergistales;family__Synergistaceae;genus__Cloacibacillus;species__Cloacibacillus sp. An23
F1_134540	no rank__cellular organisms;superkingdom__Bacteria;phylum__Synergistetes;class__Synergistia;order__Synergistales;family__Synergistaceae;genus__Cloacibacillus;species__Cloacibacillus sp. An23
F1_134699	no rank__cellular organisms;superkingdom__Bacteria;phylum__Synergistetes;class__Synergistia;order__Synergistales;family__Synergistaceae;genus__Cloacibacillus;species__Cloacibacillus sp. An23
F1_134704	no rank__cellular organisms;superkingdom__Bacteria;phylum__Synergistetes;class__Synergistia;order__Synergistales;family__Synergistaceae;genus__Cloacibacillus;species__Cloacibacillus sp. An23
F1_134705	no rank__cellular organisms;superkingdom__Bacteria;phylum__Synergistetes;class__Synergistia;order__Synergistales;family__Synergistaceae;genus__Cloacibacillus;species__Cloacibacillus sp. An23
F1_134716	no rank__cellular organisms;superkingdom__Bacteria;phylum__Synergistetes;class__Synergistia;order__Synergistales;family__Synergistaceae;genus__Cloacibacillus;species__Cloacibacillus sp. An23
F1_135070	no rank__cellular organisms;superkingdom__Bacteria;phylum__Synergistetes;class__Synergistia;order__Synergistales;family__Synergistaceae;genus__Cloacibacillus;species__Cloacibacillus sp. An23
F1_135286	no rank__cellular organisms;superkingdom__Bacteria;no rank__Terrabacteria group;phylum__Firmicutes;class__Bacilli;order__Bacillales;family__Paenibacillaceae;genus__Paenibacillus;species__Paenibacillus glucanolyticus
F1_135332	no rank__cellular organisms;superkingdom__Bacteria;no rank__Terrabacteria group;phylum__Firmicutes;class__Clostridia;order__Clostridiales;family__Ruminococcaceae;genus__Anaeromassilibacillus;species__Anaeromassilibacillus sp. An200
F1_135409	no rank__cellular organisms;superkingdom__Bacteria;phylum__Synergistetes;class__Synergistia;order__Synergistales;family__Synergistaceae;genus__Cloacibacillus;species__Cloacibacillus sp. An23
F1_135531	superkingdom__Viruses;no rank__dsDNA viruses, no RNA stage;order__Caudovirales;family__Siphoviridae;no rank__unclassified Siphoviridae;species__Geobacillus virus E3
F1_135677	no rank__cellular organisms;superkingdom__Bacteria;no rank__Terrabacteria group;phylum__Firmicutes;class__Bacilli;order__Bacillales;family__Paenibacillaceae;genus__Paenibacillus;species__Paenibacillus sp. Root52
F1_135788	no rank__cellular organisms;superkingdom__Bacteria;no rank__Terrabacteria group;phylum__Firmicutes;class__Clostridia;order__Clostridiales;family__Ruminococcaceae;genus__Anaeromassilibacillus
F1_135789	no rank__cellular organisms;superkingdom__Bacteria;no rank__Terrabacteria group;phylum__Firmicutes;class__Clostridia;order__Clostridiales;family__Ruminococcaceae;genus__Anaeromassilibacillus;species__Anaeromassilibacillus sp. An200
F1_135824	no rank__cellular organisms;superkingdom__Bacteria;no rank__Terrabacteria group;phylum__Firmicutes;class__Bacilli;order__Bacillales;family__Bacillaceae;genus__Bacillus;species group__Bacillus subtilis group;species__Bacillus vallismortis
F1_1361	no rank__cellular organisms;superkingdom__Bacteria;phylum__Synergistetes;class__Synergistia;order__Synergistales;family__Synergistaceae;genus__Cloacibacillus;species__Cloacibacillus porcorum
F1_136125	no rank__cellular organisms;superkingdom__Bacteria;no rank__Terrabacteria group;phylum__Firmicutes;class__Bacilli;order__Bacillales;family__Paenibacillaceae;genus__Paenibacillus;species__Paenibacillus chondroitinus
F1_136151	no rank__cellular organisms;superkingdom__Bacteria;no rank__Terrabacteria group;phylum__Firmicutes;class__Clostridia;order__Clostridiales;family__Ruminococcaceae;genus__Anaeromassilibacillus;species__Anaeromassilibacillus sp. An250
F1_136157	no rank__cellular organisms;superkingdom__Bacteria;phylum__Synergistetes;class__Synergistia;order__Synergistales;family__Synergistaceae;genus__Cloacibacillus;species__Cloacibacillus porcorum
F1_136193	no rank__cellular organisms;superkingdom__Bacteria;phylum__Synergistetes;class__Synergistia;order__Synergistales;family__Synergistaceae;genus__Cloacibacillus
F1_136245	no rank__cellular organisms;superkingdom__Bacteria;no rank__Terrabacteria group;phylum__Firmicutes;class__Clostridia;order__Clostridiales;family__Eubacteriaceae;genus__Intestinibacillus;species__Intestinibacillus massiliensis
F1_136399	no rank__cellular organisms;superkingdom__Bacteria;no rank__Terrabacteria group;phylum__Firmicutes;class__Clostridia;order__Clostridiales;family__Ruminococcaceae;genus__Anaeromassilibacillus;species__Anaeromassilibacillus sp. An200
F1_137042	no rank__cellular organisms;superkingdom__Bacteria;no rank__Terrabacteria group;phylum__Firmicutes;class__Bacilli;order__Lactobacillales;family__Lactobacillaceae;genus__Lactobacillus;species__Lactobacillus backii
F1_137294	no rank__cellular organisms;superkingdom__Bacteria;phylum__Synergistetes;class__Synergistia;order__Synergistales;family__Synergistaceae;genus__Cloacibacillus;species__Cloacibacillus sp. An23
F1_137338	no rank__cellular organisms;superkingdom__Bacteria;no rank__Terrabacteria group;phylum__Firmicutes;class__Bacilli;order__Lactobacillales;family__Lactobacillaceae;genus__Lactobacillus;species__Lactobacillus silagincola
F1_137350	no rank__cellular organisms;superkingdom__Bacteria;no rank__Terrabacteria group;phylum__Firmicutes;class__Clostridia;order__Clostridiales;family__Ruminococcaceae;genus__Negativibacillus;species__Negativibacillus massiliensis
F1_137357	no rank__cellular organisms;superkingdom__Bacteria;phylum__Synergistetes;class__Synergistia;order__Synergistales;family__Synergistaceae;genus__Cloacibacillus;species__Cloacibacillus sp. An23
F1_137540	superkingdom__Viruses;no rank__dsDNA viruses, no RNA stage;order__Caudovirales;family__Siphoviridae;no rank__unclassified Siphoviridae;species__Bacillus phage PBC2
F1_137748	no rank__cellular organisms;superkingdom__Bacteria;phylum__Synergistetes;class__Synergistia;order__Synergistales;family__Synergistaceae;genus__Cloacibacillus;species__Cloacibacillus sp. An23
F1_137836	no rank__cellular organisms;superkingdom__Bacteria;phylum__Synergistetes;class__Synergistia;order__Synergistales;family__Synergistaceae;genus__Cloacibacillus;species__Cloacibacillus sp. An23
F1_137875	no rank__cellular organisms;superkingdom__Bacteria;no rank__Terrabacteria group;phylum__Firmicutes;class__Bacilli;order__Bacillales;family__Bacillaceae;genus__Bacillus
F1_137963	no rank__cellular organisms;superkingdom__Bacteria;phylum__Synergistetes;class__Synergistia;order__Synergistales;family__Synergistaceae;genus__Cloacibacillus;species__Cloacibacillus sp. An23
F1_138787	no rank__cellular organisms;superkingdom__Bacteria;no rank__Terrabacteria group;phylum__Firmicutes;class__Clostridia;order__Clostridiales;family__Ruminococcaceae;genus__Negativibacillus;species__Negativibacillus massiliensis
F1_138915	no rank__cellular organisms;superkingdom__Bacteria;no rank__Terrabacteria group;phylum__Firmicutes;class__Bacilli;order__Bacillales;family__Paenibacillaceae;genus__Paenibacillus;species__Paenibacillus macerans
F1_138946	no rank__cellular organisms;superkingdom__Bacteria;phylum__Synergistetes;class__Synergistia;order__Synergistales;family__Synergistaceae;genus__Cloacibacillus;species__Cloacibacillus porcorum
F1_138947	no rank__cellular organisms;superkingdom__Bacteria;phylum__Synergistetes;class__Synergistia;order__Synergistales;family__Synergistaceae;genus__Cloacibacillus;species__Cloacibacillus sp. An23
F1_138948	no rank__cellular organisms;superkingdom__Bacteria;phylum__Synergistetes;class__Synergistia;order__Synergistales;family__Synergistaceae;genus__Cloacibacillus;species__Cloacibacillus porcorum
F1_138949	no rank__cellular organisms;superkingdom__Bacteria;phylum__Synergistetes;class__Synergistia;order__Synergistales;family__Synergistaceae;genus__Cloacibacillus;species__Cloacibacillus porcorum
F1_138991	no rank__cellular organisms;superkingdom__Bacteria;phylum__Synergistetes;class__Synergistia;order__Synergistales;family__Synergistaceae;genus__Cloacibacillus;species__Cloacibacillus sp. An23
F1_138992	no rank__cellular organisms;superkingdom__Bacteria;phylum__Synergistetes;class__Synergistia;order__Synergistales;family__Synergistaceae;genus__Cloacibacillus;species__Cloacibacillus sp. An23
F1_139579	no rank__cellular organisms;superkingdom__Bacteria;phylum__Synergistetes;class__Synergistia;order__Synergistales;family__Synergistaceae;genus__Cloacibacillus
F1_140079	no rank__cellular organisms;superkingdom__Bacteria;no rank__Terrabacteria group;phylum__Firmicutes;class__Bacilli;order__Bacillales;family__Paenibacillaceae;genus__Paenibacillus
F1_140574	no rank__cellular organisms;superkingdom__Bacteria;phylum__Synergistetes;class__Synergistia;order__Synergistales;family__Synergistaceae;genus__Cloacibacillus;species__Cloacibacillus evryensis
F1_140575	no rank__cellular organisms;superkingdom__Bacteria;phylum__Synergistetes;class__Synergistia;order__Synergistales;family__Synergistaceae;genus__Cloacibacillus;species__Cloacibacillus evryensis
F1_140576	no rank__cellular organisms;superkingdom__Bacteria;phylum__Synergistetes;class__Synergistia;order__Synergistales;family__Synergistaceae;genus__Cloacibacillus;species__Cloacibacillus evryensis
F1_140577	no rank__cellular organisms;superkingdom__Bacteria;phylum__Synergistetes;class__Synergistia;order__Synergistales;family__Synergistaceae;genus__Cloacibacillus;species__Cloacibacillus evryensis
F1_140578	no rank__cellular organisms;superkingdom__Bacteria;phylum__Synergistetes;class__Synergistia;order__Synergistales;family__Synergistaceae;genus__Cloacibacillus;species__Cloacibacillus evryensis
F1_140579	no rank__cellular organisms;superkingdom__Bacteria;phylum__Synergistetes;class__Synergistia;order__Synergistales;family__Synergistaceae;genus__Cloacibacillus;species__Cloacibacillus evryensis
F1_140580	no rank__cellular organisms;superkingdom__Bacteria;phylum__Synergistetes;class__Synergistia;order__Synergistales;family__Synergistaceae;genus__Cloacibacillus;species__Cloacibacillus evryensis
F1_140581	no rank__cellular organisms;superkingdom__Bacteria;phylum__Synergistetes;class__Synergistia;order__Synergistales;family__Synergistaceae;genus__Cloacibacillus;species__Cloacibacillus evryensis
F1_140582	no rank__cellular organisms;superkingdom__Bacteria;phylum__Synergistetes;class__Synergistia;order__Synergistales;family__Synergistaceae;genus__Cloacibacillus;species__Cloacibacillus evryensis
F1_140584	no rank__cellular organisms;superkingdom__Bacteria;phylum__Synergistetes;class__Synergistia;order__Synergistales;family__Synergistaceae;genus__Cloacibacillus;species__Cloacibacillus evryensis
F1_140591	no rank__cellular organisms;superkingdom__Bacteria;phylum__Synergistetes;class__Synergistia;order__Synergistales;family__Synergistaceae;genus__Cloacibacillus;species__Cloacibacillus evryensis
F1_140592	no rank__cellular organisms;superkingdom__Bacteria;phylum__Synergistetes;class__Synergistia;order__Synergistales;family__Synergistaceae;genus__Cloacibacillus;species__Cloacibacillus evryensis
F1_140767	no rank__cellular organisms;superkingdom__Bacteria;phylum__Synergistetes;class__Synergistia;order__Synergistales;family__Synergistaceae;genus__Cloacibacillus;species__Cloacibacillus sp. An23
F1_140776	no rank__cellular organisms;superkingdom__Bacteria;no rank__Terrabacteria group;phylum__Firmicutes;class__Clostridia;order__Clostridiales;family__Ruminococcaceae;genus__Anaeromassilibacillus;species__Anaeromassilibacillus sp. An172
F1_140785	no rank__cellular organisms;superkingdom__Bacteria;no rank__Terrabacteria group;phylum__Firmicutes;class__Clostridia;order__Clostridiales;family__Ruminococcaceae;genus__Anaeromassilibacillus;species__Anaeromassilibacillus sp. An250
F1_140786	no rank__cellular organisms;superkingdom__Bacteria;no rank__Terrabacteria group;phylum__Firmicutes;class__Clostridia;order__Clostridiales;family__Ruminococcaceae;genus__Anaeromassilibacillus;species__Anaeromassilibacillus sp. An250
F1_141208	no rank__cellular organisms;superkingdom__Bacteria;no rank__Terrabacteria group;phylum__Firmicutes;class__Clostridia;order__Clostridiales;family__Ruminococcaceae;genus__Negativibacillus;species__Negativibacillus massiliensis
F1_141456	no rank__cellular organisms;superkingdom__Bacteria;phylum__Synergistetes;class__Synergistia;order__Synergistales;family__Synergistaceae;genus__Cloacibacillus;species__Cloacibacillus sp. An23
F1_141588	no rank__cellular organisms;superkingdom__Bacteria;no rank__Terrabacteria group;phylum__Firmicutes;class__Bacilli;order__Bacillales;family__Paenibacillaceae;genus__Paenibacillus;species__Paenibacillus polymyxa
F1_141725	no rank__cellular organisms;superkingdom__Bacteria;no rank__Terrabacteria group;phylum__Firmicutes;class__Clostridia;order__Clostridiales;family__Ruminococcaceae;genus__Anaeromassilibacillus;species__Anaeromassilibacillus sp. An200
F1_141790	no rank__cellular organisms;superkingdom__Bacteria;no rank__Terrabacteria group;phylum__Firmicutes;class__Bacilli;order__Bacillales;family__Paenibacillaceae;genus__Paenibacillus;species__Paenibacillus campinasensis
F1_142040	no rank__cellular organisms;superkingdom__Bacteria;no rank__Terrabacteria group;phylum__Firmicutes;class__Bacilli;order__Bacillales;family__Bacillaceae;genus__Bacillus;no rank__environmental samples;species__Bacillus sp. CAG:988
F1_142082	no rank__cellular organisms;superkingdom__Bacteria;phylum__Synergistetes;class__Synergistia;order__Synergistales;family__Synergistaceae;genus__Cloacibacillus;species__Cloacibacillus sp. An23
F1_142462	no rank__cellular organisms;superkingdom__Bacteria;no rank__Terrabacteria group;phylum__Firmicutes;class__Bacilli;order__Bacillales;family__Bacillaceae;genus__Bacillus
F1_143008	no rank__cellular organisms;superkingdom__Bacteria;no rank__Terrabacteria group;phylum__Firmicutes;class__Bacilli;order__Bacillales;family__Bacillaceae;genus__Bacillus
F1_14310	no rank__cellular organisms;superkingdom__Bacteria;phylum__Synergistetes;class__Synergistia;order__Synergistales;family__Synergistaceae;genus__Cloacibacillus;species__Cloacibacillus sp. An23
F1_14311	no rank__cellular organisms;superkingdom__Bacteria;phylum__Synergistetes;class__Synergistia;order__Synergistales;family__Synergistaceae;genus__Cloacibacillus;species__Cloacibacillus sp. An23
F1_14312	no rank__cellular organisms;superkingdom__Bacteria;phylum__Synergistetes;class__Synergistia;order__Synergistales;family__Synergistaceae;genus__Cloacibacillus;species__Cloacibacillus sp. An23
F1_143500	no rank__cellular organisms;superkingdom__Bacteria;phylum__Synergistetes;class__Synergistia;order__Synergistales;family__Synergistaceae;genus__Cloacibacillus;species__Cloacibacillus sp. An23
F1_143511	no rank__cellular organisms;superkingdom__Bacteria;phylum__Synergistetes;class__Synergistia;order__Synergistales;family__Synergistaceae;genus__Cloacibacillus;species__Cloacibacillus sp. An23
F1_143512	no rank__cellular organisms;superkingdom__Bacteria;phylum__Synergistetes;class__Synergistia;order__Synergistales;family__Synergistaceae;genus__Cloacibacillus;species__Cloacibacillus sp. An23
F1_14384	no rank__cellular organisms;superkingdom__Bacteria;no rank__FCB group;no rank__Bacteroidetes_Chlorobi group;phylum__Bacteroidetes;class__Bacteroidia;order__Bacteroidales;family__Porphyromonadaceae;genus__Lascolabacillus;species__Lascolabacillus massiliensis
F1_144074	no rank__cellular organisms;superkingdom__Bacteria;phylum__Synergistetes;class__Synergistia;order__Synergistales;family__Synergistaceae;genus__Cloacibacillus;species__Cloacibacillus sp. An23
F1_14505	no rank__cellular organisms;superkingdom__Bacteria;phylum__Synergistetes;class__Synergistia;order__Synergistales;family__Synergistaceae;genus__Cloacibacillus;species__Cloacibacillus sp. An23
F1_14506	no rank__cellular organisms;superkingdom__Bacteria;phylum__Synergistetes;class__Synergistia;order__Synergistales;family__Synergistaceae;genus__Cloacibacillus;species__Cloacibacillus sp. An23
F1_145478	no rank__cellular organisms;superkingdom__Bacteria;phylum__Synergistetes;class__Synergistia;order__Synergistales;family__Synergistaceae;genus__Cloacibacillus;species__Cloacibacillus sp. An23
F1_145479	no rank__cellular organisms;superkingdom__Bacteria;phylum__Synergistetes;class__Synergistia;order__Synergistales;family__Synergistaceae;genus__Cloacibacillus;species__Cloacibacillus sp. An23
F1_145486	no rank__cellular organisms;superkingdom__Bacteria;phylum__Synergistetes;class__Synergistia;order__Synergistales;family__Synergistaceae;genus__Cloacibacillus;species__Cloacibacillus sp. An23
F1_14550	no rank__cellular organisms;superkingdom__Bacteria;no rank__Terrabacteria group;phylum__Firmicutes;class__Clostridia;order__Clostridiales;family__Ruminococcaceae;genus__Anaeromassilibacillus;species__Anaeromassilibacillus sp. An250
F1_145640	no rank__cellular organisms;superkingdom__Bacteria;no rank__Terrabacteria group;phylum__Firmicutes;class__Bacilli;order__Bacillales;family__Paenibacillaceae;genus__Paenibacillus;species__Paenibacillus zanthoxyli
F1_145651	no rank__cellular organisms;superkingdom__Bacteria;no rank__Terrabacteria group;phylum__Firmicutes;class__Clostridia;order__Clostridiales;family__Eubacteriaceae;genus__Intestinibacillus;species__Intestinibacillus massiliensis
F1_145713	superkingdom__Viruses;no rank__dsDNA viruses, no RNA stage;order__Caudovirales;family__Myoviridae;no rank__unclassified Myoviridae;species__Bacillus phage SP-15
F1_146200	no rank__cellular organisms;superkingdom__Bacteria;phylum__Synergistetes;class__Synergistia;order__Synergistales;family__Synergistaceae;genus__Cloacibacillus;species__Cloacibacillus sp. An23
F1_146213	no rank__cellular organisms;superkingdom__Bacteria;phylum__Synergistetes;class__Synergistia;order__Synergistales;family__Synergistaceae;genus__Cloacibacillus;species__Cloacibacillus sp. An23
F1_146214	no rank__cellular organisms;superkingdom__Bacteria;phylum__Synergistetes;class__Synergistia;order__Synergistales;family__Synergistaceae;genus__Cloacibacillus;species__Cloacibacillus sp. An23
F1_14628	no rank__cellular organisms;superkingdom__Bacteria;phylum__Synergistetes;class__Synergistia;order__Synergistales;family__Synergistaceae;genus__Cloacibacillus;species__Cloacibacillus sp. An23
F1_146287	no rank__cellular organisms;superkingdom__Bacteria;phylum__Synergistetes;class__Synergistia;order__Synergistales;family__Synergistaceae;genus__Cloacibacillus;species__Cloacibacillus sp. An23
F1_146304	no rank__cellular organisms;superkingdom__Bacteria;phylum__Synergistetes;class__Synergistia;order__Synergistales;family__Synergistaceae;genus__Cloacibacillus;species__Cloacibacillus sp. An23
F1_146684	no rank__cellular organisms;superkingdom__Bacteria;phylum__Synergistetes;class__Synergistia;order__Synergistales;family__Synergistaceae;genus__Cloacibacillus;species__Cloacibacillus sp. An23
F1_146937	no rank__cellular organisms;superkingdom__Bacteria;phylum__Synergistetes;class__Synergistia;order__Synergistales;family__Synergistaceae;genus__Cloacibacillus;species__Cloacibacillus sp. An23
F1_146962	no rank__cellular organisms;superkingdom__Bacteria;phylum__Synergistetes;class__Synergistia;order__Synergistales;family__Synergistaceae;genus__Cloacibacillus;species__Cloacibacillus sp. An23
F1_147765	no rank__cellular organisms;superkingdom__Bacteria;no rank__Terrabacteria group;phylum__Firmicutes;class__Clostridia;order__Clostridiales;family__Ruminococcaceae;genus__Anaeromassilibacillus;species__Anaeromassilibacillus sp. An172
F1_148121	no rank__cellular organisms;superkingdom__Bacteria;no rank__Terrabacteria group;phylum__Firmicutes;class__Clostridia;order__Clostridiales;family__Ruminococcaceae;genus__Anaeromassilibacillus;species__Anaeromassilibacillus sp. An250
F1_148140	no rank__cellular organisms;superkingdom__Bacteria;no rank__Terrabacteria group;phylum__Firmicutes;class__Bacilli;order__Bacillales;family__Paenibacillaceae;genus__Paenibacillus;species__Paenibacillus chitinolyticus
F1_148513	no rank__cellular organisms;superkingdom__Bacteria;phylum__Synergistetes;class__Synergistia;order__Synergistales;family__Synergistaceae;genus__Cloacibacillus;species__Cloacibacillus sp. An23
F1_148514	no rank__cellular organisms;superkingdom__Bacteria;phylum__Synergistetes;class__Synergistia;order__Synergistales;family__Synergistaceae;genus__Cloacibacillus;species__Cloacibacillus sp. An23
F1_148567	no rank__cellular organisms;superkingdom__Bacteria;no rank__Terrabacteria group;phylum__Firmicutes;class__Bacilli;order__Bacillales;family__Alicyclobacillaceae;genus__Tumebacillus;species__Tumebacillus flagellatus
F1_149276	no rank__cellular organisms;superkingdom__Bacteria;no rank__Terrabacteria group;phylum__Firmicutes;class__Clostridia;order__Clostridiales;family__Eubacteriaceae;genus__Intestinibacillus;species__Intestinibacillus massiliensis
F1_149657	no rank__cellular organisms;superkingdom__Bacteria;phylum__Synergistetes;class__Synergistia;order__Synergistales;family__Synergistaceae;genus__Cloacibacillus;species__Cloacibacillus sp. An23
F1_149665	no rank__cellular organisms;superkingdom__Bacteria;no rank__Terrabacteria group;phylum__Firmicutes;class__Bacilli;order__Lactobacillales;family__Lactobacillaceae;genus__Lactobacillus;species__Lactobacillus pobuzihii
F1_150264	no rank__cellular organisms;superkingdom__Bacteria;phylum__Synergistetes;class__Synergistia;order__Synergistales;family__Synergistaceae;genus__Cloacibacillus;species__Cloacibacillus sp. An23
F1_150300	no rank__cellular organisms;superkingdom__Bacteria;phylum__Synergistetes;class__Synergistia;order__Synergistales;family__Synergistaceae;genus__Cloacibacillus;species__Cloacibacillus sp. An23
F1_150303	no rank__cellular organisms;superkingdom__Bacteria;phylum__Synergistetes;class__Synergistia;order__Synergistales;family__Synergistaceae;genus__Cloacibacillus;species__Cloacibacillus sp. An23
F1_150305	no rank__cellular organisms;superkingdom__Bacteria;phylum__Synergistetes;class__Synergistia;order__Synergistales;family__Synergistaceae;genus__Cloacibacillus;species__Cloacibacillus sp. An23
F1_150314	no rank__cellular organisms;superkingdom__Bacteria;phylum__Synergistetes;class__Synergistia;order__Synergistales;family__Synergistaceae;genus__Cloacibacillus;species__Cloacibacillus sp. An23
F1_150316	no rank__cellular organisms;superkingdom__Bacteria;phylum__Synergistetes;class__Synergistia;order__Synergistales;family__Synergistaceae;genus__Cloacibacillus;species__Cloacibacillus sp. An23
F1_150405	no rank__cellular organisms;superkingdom__Bacteria;no rank__Terrabacteria group;phylum__Firmicutes;class__Clostridia;order__Clostridiales;family__Ruminococcaceae;genus__Anaeromassilibacillus;species__Anaeromassilibacillus sp. An172
F1_150507	no rank__cellular organisms;superkingdom__Bacteria;phylum__Synergistetes;class__Synergistia;order__Synergistales;family__Synergistaceae;genus__Cloacibacillus;species__Cloacibacillus sp. An23
F1_150649	no rank__cellular organisms;superkingdom__Bacteria;no rank__Terrabacteria group;phylum__Firmicutes;class__Clostridia;order__Clostridiales;family__Ruminococcaceae;genus__Anaeromassilibacillus;species__Anaeromassilibacillus sp. An200
F1_150669	no rank__cellular organisms;superkingdom__Bacteria;phylum__Synergistetes;class__Synergistia;order__Synergistales;family__Synergistaceae;genus__Cloacibacillus;species__Cloacibacillus sp. An23
F1_150679	no rank__cellular organisms;superkingdom__Bacteria;phylum__Synergistetes;class__Synergistia;order__Synergistales;family__Synergistaceae;genus__Cloacibacillus;species__Cloacibacillus sp. An23
F1_150919	no rank__cellular organisms;superkingdom__Bacteria;phylum__Synergistetes;class__Synergistia;order__Synergistales;family__Synergistaceae;genus__Cloacibacillus;species__Cloacibacillus sp. An23
F1_151254	no rank__cellular organisms;superkingdom__Bacteria;phylum__Synergistetes;class__Synergistia;order__Synergistales;family__Synergistaceae;genus__Cloacibacillus;species__Cloacibacillus sp. An23
F1_151319	no rank__cellular organisms;superkingdom__Bacteria;phylum__Synergistetes;class__Synergistia;order__Synergistales;family__Synergistaceae;genus__Cloacibacillus;species__Cloacibacillus sp. An23
F1_15139	no rank__cellular organisms;superkingdom__Bacteria;no rank__Terrabacteria group;phylum__Firmicutes;class__Bacilli;order__Bacillales;family__Paenibacillaceae;genus__Paenibacillus;species__Paenibacillus polymyxa
F1_151441	no rank__cellular organisms;superkingdom__Bacteria;no rank__Terrabacteria group;phylum__Firmicutes;class__Clostridia;order__Clostridiales;family__Ruminococcaceae;genus__Anaeromassilibacillus;species__Anaeromassilibacillus sp. An250
F1_15157	no rank__cellular organisms;superkingdom__Bacteria;no rank__Terrabacteria group;phylum__Firmicutes;class__Erysipelotrichia;order__Erysipelotrichales;family__Erysipelotrichaceae;genus__Coprobacillus;no rank__environmental samples;species__Coprobacillus sp. CAG:235
F1_151594	no rank__cellular organisms;superkingdom__Bacteria;phylum__Synergistetes;class__Synergistia;order__Synergistales;family__Synergistaceae;genus__Cloacibacillus;species__Cloacibacillus sp. An23
F1_151679	no rank__cellular organisms;superkingdom__Bacteria;no rank__Terrabacteria group;phylum__Firmicutes;class__Bacilli;order__Lactobacillales;family__Lactobacillaceae;genus__Lactobacillus
F1_152121	no rank__cellular organisms;superkingdom__Bacteria;phylum__Synergistetes;class__Synergistia;order__Synergistales;family__Synergistaceae;genus__Cloacibacillus;species__Cloacibacillus sp. An23
F1_152122	no rank__cellular organisms;superkingdom__Bacteria;phylum__Synergistetes;class__Synergistia;order__Synergistales;family__Synergistaceae;genus__Cloacibacillus;species__Cloacibacillus sp. An23
F1_152123	no rank__cellular organisms;superkingdom__Bacteria;phylum__Synergistetes;class__Synergistia;order__Synergistales;family__Synergistaceae;genus__Cloacibacillus;species__Cloacibacillus sp. An23
F1_152124	no rank__cellular organisms;superkingdom__Bacteria;phylum__Synergistetes;class__Synergistia;order__Synergistales;family__Synergistaceae;genus__Cloacibacillus;species__Cloacibacillus sp. An23
F1_152216	no rank__cellular organisms;superkingdom__Bacteria;no rank__Terrabacteria group;phylum__Firmicutes;class__Erysipelotrichia;order__Erysipelotrichales;family__Erysipelotrichaceae;genus__Coprobacillus
F1_152381	no rank__cellular organisms;superkingdom__Bacteria;no rank__Terrabacteria group;phylum__Firmicutes;class__Bacilli;order__Bacillales;family__Bacillaceae;genus__Bacillus
F1_152460	no rank__cellular organisms;superkingdom__Bacteria;phylum__Synergistetes;class__Synergistia;order__Synergistales;family__Synergistaceae;genus__Cloacibacillus;species__Cloacibacillus sp. An23
F1_152461	no rank__cellular organisms;superkingdom__Bacteria;phylum__Synergistetes;class__Synergistia;order__Synergistales;family__Synergistaceae;genus__Cloacibacillus;species__Cloacibacillus sp. An23
F1_152462	no rank__cellular organisms;superkingdom__Bacteria;phylum__Synergistetes;class__Synergistia;order__Synergistales;family__Synergistaceae;genus__Cloacibacillus;species__Cloacibacillus sp. An23
F1_152830	no rank__cellular organisms;superkingdom__Bacteria;phylum__Synergistetes;class__Synergistia;order__Synergistales;family__Synergistaceae;genus__Cloacibacillus;species__Cloacibacillus sp. An23
F1_152831	no rank__cellular organisms;superkingdom__Bacteria;phylum__Synergistetes;class__Synergistia;order__Synergistales;family__Synergistaceae;genus__Cloacibacillus;species__Cloacibacillus sp. An23
F1_152832	no rank__cellular organisms;superkingdom__Bacteria;phylum__Synergistetes;class__Synergistia;order__Synergistales;family__Synergistaceae;genus__Cloacibacillus;species__Cloacibacillus sp. An23
F1_152834	no rank__cellular organisms;superkingdom__Bacteria;phylum__Synergistetes;class__Synergistia;order__Synergistales;family__Synergistaceae;genus__Cloacibacillus;species__Cloacibacillus sp. An23
F1_15286	no rank__cellular organisms;superkingdom__Bacteria;no rank__Terrabacteria group;phylum__Firmicutes;class__Bacilli;order__Bacillales;family__Bacillaceae;genus__Bacillus;species group__Bacillus cereus group;species__Bacillus pseudomycoides
F1_152978	no rank__cellular organisms;superkingdom__Bacteria;phylum__Synergistetes;class__Synergistia;order__Synergistales;family__Synergistaceae;genus__Cloacibacillus;species__Cloacibacillus sp. An23
F1_152980	superkingdom__Viruses;no rank__dsDNA viruses, no RNA stage;order__Caudovirales;family__Myoviridae;no rank__unclassified Myoviridae;species__Bacillus phage vB_BpuM-BpSp
F1_153052	no rank__cellular organisms;superkingdom__Bacteria;phylum__Synergistetes;class__Synergistia;order__Synergistales;family__Synergistaceae;genus__Cloacibacillus;species__Cloacibacillus porcorum
F1_153152	no rank__cellular organisms;superkingdom__Bacteria;no rank__Terrabacteria group;phylum__Firmicutes;class__Bacilli;order__Bacillales;family__Bacillaceae;genus__Gracilibacillus;species__Gracilibacillus kekensis
F1_153511	no rank__cellular organisms;superkingdom__Bacteria;no rank__Terrabacteria group;phylum__Firmicutes;class__Bacilli;order__Bacillales;family__Paenibacillaceae;genus__Paenibacillus
F1_153628	no rank__cellular organisms;superkingdom__Bacteria;phylum__Synergistetes;class__Synergistia;order__Synergistales;family__Synergistaceae;genus__Cloacibacillus;species__Cloacibacillus sp. An23
F1_153749	no rank__cellular organisms;superkingdom__Bacteria;phylum__Synergistetes;class__Synergistia;order__Synergistales;family__Synergistaceae;genus__Cloacibacillus;species__Cloacibacillus sp. An23
F1_153760	no rank__cellular organisms;superkingdom__Bacteria;no rank__Terrabacteria group;phylum__Firmicutes;class__Bacilli;order__Bacillales;family__Bacillaceae;genus__Bacillus;species__Bacillus massilionigeriensis
F1_153823	no rank__cellular organisms;superkingdom__Bacteria;no rank__Terrabacteria group;phylum__Firmicutes;class__Clostridia;order__Clostridiales;family__Ruminococcaceae;genus__Anaeromassilibacillus;species__Anaeromassilibacillus sp. An250
F1_154109	no rank__cellular organisms;superkingdom__Bacteria;phylum__Synergistetes;class__Synergistia;order__Synergistales;family__Synergistaceae;genus__Cloacibacillus;species__Cloacibacillus evryensis
F1_154158	no rank__cellular organisms;superkingdom__Bacteria;no rank__Terrabacteria group;phylum__Firmicutes;class__Clostridia;order__Clostridiales;family__Ruminococcaceae;genus__Anaeromassilibacillus;species__Anaeromassilibacillus sp. Marseille-P3371
F1_15416	no rank__cellular organisms;superkingdom__Bacteria;no rank__Terrabacteria group;phylum__Firmicutes;class__Bacilli;order__Bacillales;family__Paenibacillaceae;genus__Paenibacillus;species__Paenibacillus chitinolyticus
F1_154804	no rank__cellular organisms;superkingdom__Bacteria;no rank__Terrabacteria group;phylum__Firmicutes;class__Bacilli;order__Bacillales;family__Paenibacillaceae;genus__Paenibacillus
F1_155033	no rank__cellular organisms;superkingdom__Bacteria;no rank__Terrabacteria group;phylum__Firmicutes;class__Clostridia;order__Clostridiales;family__Eubacteriaceae;genus__Intestinibacillus;species__Intestinibacillus massiliensis
F1_155163	no rank__cellular organisms;superkingdom__Bacteria;phylum__Synergistetes;class__Synergistia;order__Synergistales;family__Synergistaceae;genus__Cloacibacillus;species__Cloacibacillus sp. An23
F1_155166	no rank__cellular organisms;superkingdom__Bacteria;phylum__Synergistetes;class__Synergistia;order__Synergistales;family__Synergistaceae;genus__Cloacibacillus;species__Cloacibacillus sp. An23
F1_155168	no rank__cellular organisms;superkingdom__Bacteria;phylum__Synergistetes;class__Synergistia;order__Synergistales;family__Synergistaceae;genus__Cloacibacillus;species__Cloacibacillus sp. An23
F1_155404	no rank__cellular organisms;superkingdom__Bacteria;phylum__Proteobacteria;class__Betaproteobacteria;order__Burkholderiales;family__Sutterellaceae;genus__Duodenibacillus;species__Duodenibacillus massiliensis
F1_155423	no rank__cellular organisms;superkingdom__Bacteria;phylum__Synergistetes;class__Synergistia;order__Synergistales;family__Synergistaceae;genus__Cloacibacillus;species__Cloacibacillus sp. An23
F1_155424	no rank__cellular organisms;superkingdom__Bacteria;phylum__Synergistetes;class__Synergistia;order__Synergistales;family__Synergistaceae;genus__Cloacibacillus;species__Cloacibacillus sp. An23
F1_155693	no rank__cellular organisms;superkingdom__Bacteria;phylum__Synergistetes;class__Synergistia;order__Synergistales;family__Synergistaceae;genus__Cloacibacillus;species__Cloacibacillus sp. An23
F1_155834	no rank__cellular organisms;superkingdom__Bacteria;phylum__Synergistetes;class__Synergistia;order__Synergistales;family__Synergistaceae;genus__Cloacibacillus;species__Cloacibacillus sp. An23
F1_156089	no rank__cellular organisms;superkingdom__Bacteria;no rank__Terrabacteria group;phylum__Firmicutes;class__Bacilli;order__Bacillales;family__Bacillaceae;genus__Terribacillus;species__Terribacillus aidingensis
F1_15612	no rank__cellular organisms;superkingdom__Bacteria;phylum__Synergistetes;class__Synergistia;order__Synergistales;family__Synergistaceae;genus__Cloacibacillus;species__Cloacibacillus sp. An23
F1_15616	no rank__cellular organisms;superkingdom__Bacteria;phylum__Synergistetes;class__Synergistia;order__Synergistales;family__Synergistaceae;genus__Cloacibacillus;species__Cloacibacillus sp. An23
F1_15617	no rank__cellular organisms;superkingdom__Bacteria;phylum__Synergistetes;class__Synergistia;order__Synergistales;family__Synergistaceae;genus__Cloacibacillus;species__Cloacibacillus sp. An23
F1_15618	no rank__cellular organisms;superkingdom__Bacteria;phylum__Synergistetes;class__Synergistia;order__Synergistales;family__Synergistaceae;genus__Cloacibacillus;species__Cloacibacillus sp. An23
F1_15619	no rank__cellular organisms;superkingdom__Bacteria;phylum__Synergistetes;class__Synergistia;order__Synergistales;family__Synergistaceae;genus__Cloacibacillus;species__Cloacibacillus sp. An23
F1_15620	no rank__cellular organisms;superkingdom__Bacteria;phylum__Synergistetes;class__Synergistia;order__Synergistales;family__Synergistaceae;genus__Cloacibacillus;species__Cloacibacillus sp. An23
F1_156263	no rank__cellular organisms;superkingdom__Bacteria;phylum__Synergistetes;class__Synergistia;order__Synergistales;family__Synergistaceae;genus__Cloacibacillus;species__Cloacibacillus sp. An23
F1_156395	no rank__cellular organisms;superkingdom__Bacteria;no rank__Terrabacteria group;phylum__Firmicutes;class__Clostridia;order__Clostridiales;family__Ruminococcaceae;genus__Negativibacillus;species__Negativibacillus massiliensis
F1_156945	no rank__cellular organisms;superkingdom__Bacteria;no rank__Terrabacteria group;phylum__Firmicutes;class__Bacilli;order__Bacillales;family__Paenibacillaceae;genus__Paenibacillus;species__Paenibacillus pasadenensis
F1_157297	no rank__cellular organisms;superkingdom__Bacteria;phylum__Synergistetes;class__Synergistia;order__Synergistales;family__Synergistaceae;genus__Cloacibacillus;species__Cloacibacillus sp. An23
F1_157322	no rank__cellular organisms;superkingdom__Bacteria;phylum__Synergistetes;class__Synergistia;order__Synergistales;family__Synergistaceae;genus__Cloacibacillus;species__Cloacibacillus porcorum
F1_157324	no rank__cellular organisms;superkingdom__Bacteria;phylum__Synergistetes;class__Synergistia;order__Synergistales;family__Synergistaceae;genus__Cloacibacillus;species__Cloacibacillus evryensis
F1_157325	no rank__cellular organisms;superkingdom__Bacteria;phylum__Synergistetes;class__Synergistia;order__Synergistales;family__Synergistaceae;genus__Cloacibacillus;species__Cloacibacillus evryensis
F1_157326	no rank__cellular organisms;superkingdom__Bacteria;phylum__Synergistetes;class__Synergistia;order__Synergistales;family__Synergistaceae;genus__Cloacibacillus;species__Cloacibacillus evryensis
F1_157466	no rank__cellular organisms;superkingdom__Bacteria;no rank__Terrabacteria group;phylum__Firmicutes;class__Bacilli;order__Bacillales;family__Bacillaceae;genus__Lysinibacillus;species__Lysinibacillus fusiformis
F1_157574	no rank__cellular organisms;superkingdom__Bacteria;phylum__Synergistetes;class__Synergistia;order__Synergistales;family__Synergistaceae;genus__Cloacibacillus;species__Cloacibacillus sp. An23
F1_157850	no rank__cellular organisms;superkingdom__Bacteria;no rank__Terrabacteria group;phylum__Firmicutes;class__Bacilli;order__Bacillales;family__Paenibacillaceae;genus__Paenibacillus;species__Paenibacillus donghaensis
F1_157861	no rank__cellular organisms;superkingdom__Bacteria;no rank__Terrabacteria group;phylum__Firmicutes;class__Bacilli;order__Lactobacillales;family__Lactobacillaceae;genus__Lactobacillus
F1_157862	no rank__cellular organisms;superkingdom__Bacteria;no rank__Terrabacteria group;phylum__Firmicutes;class__Bacilli;order__Lactobacillales;family__Lactobacillaceae;genus__Lactobacillus
F1_15815	no rank__cellular organisms;superkingdom__Bacteria;no rank__Terrabacteria group;phylum__Firmicutes;class__Clostridia;order__Clostridiales;family__Ruminococcaceae;genus__Negativibacillus;species__Negativibacillus massiliensis
F1_158272	no rank__cellular organisms;superkingdom__Bacteria;no rank__Terrabacteria group;phylum__Firmicutes;class__Clostridia;order__Clostridiales;family__Eubacteriaceae;genus__Intestinibacillus;species__Intestinibacillus massiliensis
F1_158289	no rank__cellular organisms;superkingdom__Bacteria;phylum__Synergistetes;class__Synergistia;order__Synergistales;family__Synergistaceae;genus__Cloacibacillus;species__Cloacibacillus porcorum
F1_158290	no rank__cellular organisms;superkingdom__Bacteria;phylum__Synergistetes;class__Synergistia;order__Synergistales;family__Synergistaceae;genus__Cloacibacillus;species__Cloacibacillus sp. An23
F1_158291	no rank__cellular organisms;superkingdom__Bacteria;phylum__Synergistetes;class__Synergistia;order__Synergistales;family__Synergistaceae;genus__Cloacibacillus;species__Cloacibacillus sp. An23
F1_158292	no rank__cellular organisms;superkingdom__Bacteria;phylum__Synergistetes;class__Synergistia;order__Synergistales;family__Synergistaceae;genus__Cloacibacillus;species__Cloacibacillus sp. An23
F1_158293	no rank__cellular organisms;superkingdom__Bacteria;phylum__Synergistetes;class__Synergistia;order__Synergistales;family__Synergistaceae;genus__Cloacibacillus;species__Cloacibacillus sp. An23
F1_158295	no rank__cellular organisms;superkingdom__Bacteria;phylum__Synergistetes;class__Synergistia;order__Synergistales;family__Synergistaceae;genus__Cloacibacillus;species__Cloacibacillus sp. An23
F1_158296	no rank__cellular organisms;superkingdom__Bacteria;phylum__Synergistetes;class__Synergistia;order__Synergistales;family__Synergistaceae;genus__Cloacibacillus;species__Cloacibacillus sp. An23
F1_158469	no rank__cellular organisms;superkingdom__Bacteria;phylum__Synergistetes;class__Synergistia;order__Synergistales;family__Synergistaceae;genus__Cloacibacillus;species__Cloacibacillus sp. An23
F1_158609	no rank__cellular organisms;superkingdom__Bacteria;no rank__Terrabacteria group;phylum__Firmicutes;class__Bacilli;order__Bacillales;family__Bacillaceae;genus__Oceanobacillus;species__Oceanobacillus damuensis
F1_158774	no rank__cellular organisms;superkingdom__Bacteria;phylum__Synergistetes;class__Synergistia;order__Synergistales;family__Synergistaceae;genus__Cloacibacillus;species__Cloacibacillus sp. An23
F1_158802	no rank__cellular organisms;superkingdom__Bacteria;phylum__Synergistetes;class__Synergistia;order__Synergistales;family__Synergistaceae;genus__Cloacibacillus;species__Cloacibacillus sp. An23
F1_15881	no rank__cellular organisms;superkingdom__Bacteria;phylum__Synergistetes;class__Synergistia;order__Synergistales;family__Synergistaceae;genus__Cloacibacillus;species__Cloacibacillus sp. An23
F1_15882	no rank__cellular organisms;superkingdom__Bacteria;phylum__Synergistetes;class__Synergistia;order__Synergistales;family__Synergistaceae;genus__Cloacibacillus;species__Cloacibacillus sp. An23
F1_15883	no rank__cellular organisms;superkingdom__Bacteria;phylum__Synergistetes;class__Synergistia;order__Synergistales;family__Synergistaceae;genus__Cloacibacillus;species__Cloacibacillus sp. An23
F1_15884	no rank__cellular organisms;superkingdom__Bacteria;phylum__Synergistetes;class__Synergistia;order__Synergistales;family__Synergistaceae;genus__Cloacibacillus;species__Cloacibacillus sp. An23
F1_15885	no rank__cellular organisms;superkingdom__Bacteria;phylum__Synergistetes;class__Synergistia;order__Synergistales;family__Synergistaceae;genus__Cloacibacillus;species__Cloacibacillus sp. An23
F1_15896	no rank__cellular organisms;superkingdom__Bacteria;phylum__Synergistetes;class__Synergistia;order__Synergistales;family__Synergistaceae;genus__Cloacibacillus;species__Cloacibacillus sp. An23
F1_159172	no rank__cellular organisms;superkingdom__Bacteria;phylum__Synergistetes;class__Synergistia;order__Synergistales;family__Synergistaceae;genus__Cloacibacillus;species__Cloacibacillus sp. An23
F1_159207	no rank__cellular organisms;superkingdom__Bacteria;no rank__Terrabacteria group;phylum__Firmicutes;class__Bacilli;order__Lactobacillales;family__Lactobacillaceae;genus__Lactobacillus
F1_159208	no rank__cellular organisms;superkingdom__Bacteria;no rank__Terrabacteria group;phylum__Firmicutes;class__Bacilli;order__Bacillales;family__Bacillaceae;genus__Bacillus
F1_15923	no rank__cellular organisms;superkingdom__Bacteria;phylum__Synergistetes;class__Synergistia;order__Synergistales;family__Synergistaceae;genus__Cloacibacillus;species__Cloacibacillus sp. An23
F1_15924	no rank__cellular organisms;superkingdom__Bacteria;phylum__Synergistetes;class__Synergistia;order__Synergistales;family__Synergistaceae;genus__Cloacibacillus;species__Cloacibacillus sp. An23
F1_15925	no rank__cellular organisms;superkingdom__Bacteria;phylum__Synergistetes;class__Synergistia;order__Synergistales;family__Synergistaceae;genus__Cloacibacillus;species__Cloacibacillus sp. An23
F1_159255	no rank__cellular organisms;superkingdom__Bacteria;phylum__Synergistetes;class__Synergistia;order__Synergistales;family__Synergistaceae;genus__Cloacibacillus;species__Cloacibacillus sp. An23
F1_15941	no rank__cellular organisms;superkingdom__Bacteria;phylum__Synergistetes;class__Synergistia;order__Synergistales;family__Synergistaceae;genus__Cloacibacillus;species__Cloacibacillus sp. An23
F1_15942	no rank__cellular organisms;superkingdom__Bacteria;phylum__Synergistetes;class__Synergistia;order__Synergistales;family__Synergistaceae;genus__Cloacibacillus;species__Cloacibacillus sp. An23
F1_15943	no rank__cellular organisms;superkingdom__Bacteria;phylum__Synergistetes;class__Synergistia;order__Synergistales;family__Synergistaceae;genus__Cloacibacillus;species__Cloacibacillus sp. An23
F1_15944	no rank__cellular organisms;superkingdom__Bacteria;phylum__Synergistetes;class__Synergistia;order__Synergistales;family__Synergistaceae;genus__Cloacibacillus;species__Cloacibacillus sp. An23
F1_15945	no rank__cellular organisms;superkingdom__Bacteria;phylum__Synergistetes;class__Synergistia;order__Synergistales;family__Synergistaceae;genus__Cloacibacillus;species__Cloacibacillus sp. An23
F1_15946	no rank__cellular organisms;superkingdom__Bacteria;phylum__Synergistetes;class__Synergistia;order__Synergistales;family__Synergistaceae;genus__Cloacibacillus;species__Cloacibacillus sp. An23
F1_15947	no rank__cellular organisms;superkingdom__Bacteria;phylum__Synergistetes;class__Synergistia;order__Synergistales;family__Synergistaceae;genus__Cloacibacillus;species__Cloacibacillus sp. An23
F1_15948	no rank__cellular organisms;superkingdom__Bacteria;phylum__Synergistetes;class__Synergistia;order__Synergistales;family__Synergistaceae;genus__Cloacibacillus;species__Cloacibacillus sp. An23
F1_15949	no rank__cellular organisms;superkingdom__Bacteria;phylum__Synergistetes;class__Synergistia;order__Synergistales;family__Synergistaceae;genus__Cloacibacillus;species__Cloacibacillus sp. An23
F1_15978	no rank__cellular organisms;superkingdom__Bacteria;phylum__Synergistetes;class__Synergistia;order__Synergistales;family__Synergistaceae;genus__Cloacibacillus;species__Cloacibacillus sp. An23
F1_15979	no rank__cellular organisms;superkingdom__Bacteria;phylum__Synergistetes;class__Synergistia;order__Synergistales;family__Synergistaceae;genus__Cloacibacillus;species__Cloacibacillus sp. An23
F1_15980	no rank__cellular organisms;superkingdom__Bacteria;phylum__Synergistetes;class__Synergistia;order__Synergistales;family__Synergistaceae;genus__Cloacibacillus;species__Cloacibacillus sp. An23
F1_15982	no rank__cellular organisms;superkingdom__Bacteria;phylum__Synergistetes;class__Synergistia;order__Synergistales;family__Synergistaceae;genus__Cloacibacillus;species__Cloacibacillus sp. An23
F1_159846	no rank__cellular organisms;superkingdom__Bacteria;no rank__Terrabacteria group;phylum__Firmicutes;class__Clostridia;order__Clostridiales;family__Ruminococcaceae;genus__Anaeromassilibacillus;species__Anaeromassilibacillus sp. An200
F1_159925	no rank__cellular organisms;superkingdom__Bacteria;no rank__Terrabacteria group;phylum__Firmicutes;class__Bacilli;order__Bacillales;family__Alicyclobacillaceae;genus__Alicyclobacillus;species__Alicyclobacillus acidoterrestris
F1_159933	no rank__cellular organisms;superkingdom__Bacteria;no rank__Terrabacteria group;phylum__Firmicutes;class__Bacilli;order__Bacillales;family__Paenibacillaceae;genus__Paenibacillus;species__Paenibacillus algorifonticola
F1_160348	no rank__cellular organisms;superkingdom__Bacteria;no rank__Terrabacteria group;phylum__Firmicutes;class__Clostridia;order__Clostridiales;family__Ruminococcaceae;genus__Anaeromassilibacillus;species__Anaeromassilibacillus sp. An200
F1_160483	no rank__cellular organisms;superkingdom__Bacteria;phylum__Synergistetes;class__Synergistia;order__Synergistales;family__Synergistaceae;genus__Cloacibacillus;species__Cloacibacillus porcorum
F1_160978	no rank__cellular organisms;superkingdom__Bacteria;phylum__Synergistetes;class__Synergistia;order__Synergistales;family__Synergistaceae;genus__Cloacibacillus;species__Cloacibacillus sp. An23
F1_162004	no rank__cellular organisms;superkingdom__Bacteria;no rank__Terrabacteria group;phylum__Firmicutes;class__Bacilli;order__Bacillales;family__Bacillaceae;genus__Bacillus;species__Bacillus psychrosaccharolyticus
F1_162371	no rank__cellular organisms;superkingdom__Bacteria;no rank__Terrabacteria group;phylum__Firmicutes;class__Clostridia;order__Clostridiales;family__Ruminococcaceae;genus__Negativibacillus;species__Negativibacillus massiliensis
F1_162398	no rank__cellular organisms;superkingdom__Bacteria;no rank__Terrabacteria group;phylum__Firmicutes;class__Bacilli;order__Bacillales;family__Bacillaceae;genus__Bacillus;no rank__environmental samples;species__Bacillus sp. CAG:988
F1_162399	no rank__cellular organisms;superkingdom__Bacteria;no rank__Terrabacteria group;phylum__Firmicutes;class__Bacilli;order__Bacillales;family__Bacillaceae;genus__Bacillus;no rank__environmental samples;species__Bacillus sp. CAG:988
F1_162856	no rank__cellular organisms;superkingdom__Bacteria;phylum__Synergistetes;class__Synergistia;order__Synergistales;family__Synergistaceae;genus__Cloacibacillus;species__Cloacibacillus sp. An23
F1_163	no rank__cellular organisms;superkingdom__Bacteria;no rank__Terrabacteria group;phylum__Firmicutes;class__Bacilli;order__Lactobacillales;family__Lactobacillaceae;genus__Lactobacillus;species__Lactobacillus hamsteri
F1_16302	no rank__cellular organisms;superkingdom__Bacteria;phylum__Synergistetes;class__Synergistia;order__Synergistales;family__Synergistaceae;genus__Cloacibacillus;species__Cloacibacillus sp. An23
F1_16303	no rank__cellular organisms;superkingdom__Bacteria;phylum__Synergistetes;class__Synergistia;order__Synergistales;family__Synergistaceae;genus__Cloacibacillus;species__Cloacibacillus sp. An23
F1_16304	no rank__cellular organisms;superkingdom__Bacteria;phylum__Synergistetes;class__Synergistia;order__Synergistales;family__Synergistaceae;genus__Cloacibacillus;species__Cloacibacillus sp. An23
F1_16305	no rank__cellular organisms;superkingdom__Bacteria;phylum__Synergistetes;class__Synergistia;order__Synergistales;family__Synergistaceae;genus__Cloacibacillus;species__Cloacibacillus sp. An23
F1_16306	no rank__cellular organisms;superkingdom__Bacteria;phylum__Synergistetes;class__Synergistia;order__Synergistales;family__Synergistaceae;genus__Cloacibacillus;species__Cloacibacillus sp. An23
F1_16307	no rank__cellular organisms;superkingdom__Bacteria;phylum__Synergistetes;class__Synergistia;order__Synergistales;family__Synergistaceae;genus__Cloacibacillus;species__Cloacibacillus sp. An23
F1_16308	no rank__cellular organisms;superkingdom__Bacteria;phylum__Synergistetes;class__Synergistia;order__Synergistales;family__Synergistaceae;genus__Cloacibacillus;species__Cloacibacillus sp. An23
F1_16309	no rank__cellular organisms;superkingdom__Bacteria;phylum__Synergistetes;class__Synergistia;order__Synergistales;family__Synergistaceae;genus__Cloacibacillus;species__Cloacibacillus sp. An23
F1_16310	no rank__cellular organisms;superkingdom__Bacteria;phylum__Synergistetes;class__Synergistia;order__Synergistales;family__Synergistaceae;genus__Cloacibacillus;species__Cloacibacillus sp. An23
F1_16311	no rank__cellular organisms;superkingdom__Bacteria;phylum__Synergistetes;class__Synergistia;order__Synergistales;family__Synergistaceae;genus__Cloacibacillus;species__Cloacibacillus sp. An23
F1_16313	no rank__cellular organisms;superkingdom__Bacteria;phylum__Synergistetes;class__Synergistia;order__Synergistales;family__Synergistaceae;genus__Cloacibacillus;species__Cloacibacillus sp. An23
F1_16314	no rank__cellular organisms;superkingdom__Bacteria;phylum__Synergistetes;class__Synergistia;order__Synergistales;family__Synergistaceae;genus__Cloacibacillus;species__Cloacibacillus sp. An23
F1_16315	no rank__cellular organisms;superkingdom__Bacteria;phylum__Synergistetes;class__Synergistia;order__Synergistales;family__Synergistaceae;genus__Cloacibacillus;species__Cloacibacillus sp. An23
F1_16316	no rank__cellular organisms;superkingdom__Bacteria;phylum__Synergistetes;class__Synergistia;order__Synergistales;family__Synergistaceae;genus__Cloacibacillus;species__Cloacibacillus sp. An23
F1_16317	no rank__cellular organisms;superkingdom__Bacteria;phylum__Synergistetes;class__Synergistia;order__Synergistales;family__Synergistaceae;genus__Cloacibacillus;species__Cloacibacillus sp. An23
F1_16319	no rank__cellular organisms;superkingdom__Bacteria;phylum__Synergistetes;class__Synergistia;order__Synergistales;family__Synergistaceae;genus__Cloacibacillus;species__Cloacibacillus sp. An23
F1_16320	no rank__cellular organisms;superkingdom__Bacteria;phylum__Synergistetes;class__Synergistia;order__Synergistales;family__Synergistaceae;genus__Cloacibacillus;species__Cloacibacillus sp. An23
F1_16324	no rank__cellular organisms;superkingdom__Bacteria;phylum__Synergistetes;class__Synergistia;order__Synergistales;family__Synergistaceae;genus__Cloacibacillus;species__Cloacibacillus sp. An23
F1_16326	no rank__cellular organisms;superkingdom__Bacteria;phylum__Synergistetes;class__Synergistia;order__Synergistales;family__Synergistaceae;genus__Cloacibacillus;species__Cloacibacillus sp. An23
F1_16327	no rank__cellular organisms;superkingdom__Bacteria;phylum__Synergistetes;class__Synergistia;order__Synergistales;family__Synergistaceae;genus__Cloacibacillus;species__Cloacibacillus sp. An23
F1_16328	no rank__cellular organisms;superkingdom__Bacteria;phylum__Synergistetes;class__Synergistia;order__Synergistales;family__Synergistaceae;genus__Cloacibacillus;species__Cloacibacillus sp. An23
F1_16329	no rank__cellular organisms;superkingdom__Bacteria;phylum__Synergistetes;class__Synergistia;order__Synergistales;family__Synergistaceae;genus__Cloacibacillus;species__Cloacibacillus sp. An23
F1_16330	no rank__cellular organisms;superkingdom__Bacteria;phylum__Synergistetes;class__Synergistia;order__Synergistales;family__Synergistaceae;genus__Cloacibacillus;species__Cloacibacillus sp. An23
F1_16331	no rank__cellular organisms;superkingdom__Bacteria;phylum__Synergistetes;class__Synergistia;order__Synergistales;family__Synergistaceae;genus__Cloacibacillus;species__Cloacibacillus sp. An23
F1_16332	no rank__cellular organisms;superkingdom__Bacteria;phylum__Synergistetes;class__Synergistia;order__Synergistales;family__Synergistaceae;genus__Cloacibacillus;species__Cloacibacillus sp. An23
F1_16333	no rank__cellular organisms;superkingdom__Bacteria;phylum__Synergistetes;class__Synergistia;order__Synergistales;family__Synergistaceae;genus__Cloacibacillus;species__Cloacibacillus sp. An23
F1_16334	no rank__cellular organisms;superkingdom__Bacteria;phylum__Synergistetes;class__Synergistia;order__Synergistales;family__Synergistaceae;genus__Cloacibacillus;species__Cloacibacillus sp. An23
F1_16335	no rank__cellular organisms;superkingdom__Bacteria;phylum__Synergistetes;class__Synergistia;order__Synergistales;family__Synergistaceae;genus__Cloacibacillus;species__Cloacibacillus sp. An23
F1_16336	no rank__cellular organisms;superkingdom__Bacteria;phylum__Synergistetes;class__Synergistia;order__Synergistales;family__Synergistaceae;genus__Cloacibacillus
F1_16337	no rank__cellular organisms;superkingdom__Bacteria;phylum__Synergistetes;class__Synergistia;order__Synergistales;family__Synergistaceae;genus__Cloacibacillus;species__Cloacibacillus sp. An23
F1_16339	no rank__cellular organisms;superkingdom__Bacteria;phylum__Synergistetes;class__Synergistia;order__Synergistales;family__Synergistaceae;genus__Cloacibacillus;species__Cloacibacillus sp. An23
F1_163392	no rank__cellular organisms;superkingdom__Bacteria;phylum__Synergistetes;class__Synergistia;order__Synergistales;family__Synergistaceae;genus__Cloacibacillus;species__Cloacibacillus sp. An23
F1_16340	no rank__cellular organisms;superkingdom__Bacteria;phylum__Synergistetes;class__Synergistia;order__Synergistales;family__Synergistaceae;genus__Cloacibacillus;species__Cloacibacillus sp. An23
F1_16341	no rank__cellular organisms;superkingdom__Bacteria;phylum__Synergistetes;class__Synergistia;order__Synergistales;family__Synergistaceae;genus__Cloacibacillus;species__Cloacibacillus sp. An23
F1_16342	no rank__cellular organisms;superkingdom__Bacteria;phylum__Synergistetes;class__Synergistia;order__Synergistales;family__Synergistaceae;genus__Cloacibacillus;species__Cloacibacillus sp. An23
F1_16343	no rank__cellular organisms;superkingdom__Bacteria;phylum__Synergistetes;class__Synergistia;order__Synergistales;family__Synergistaceae;genus__Cloacibacillus;species__Cloacibacillus sp. An23
F1_16344	no rank__cellular organisms;superkingdom__Bacteria;phylum__Synergistetes;class__Synergistia;order__Synergistales;family__Synergistaceae;genus__Cloacibacillus;species__Cloacibacillus sp. An23
F1_16345	no rank__cellular organisms;superkingdom__Bacteria;phylum__Synergistetes;class__Synergistia;order__Synergistales;family__Synergistaceae;genus__Cloacibacillus;species__Cloacibacillus sp. An23
F1_16346	no rank__cellular organisms;superkingdom__Bacteria;phylum__Synergistetes;class__Synergistia;order__Synergistales;family__Synergistaceae;genus__Cloacibacillus;species__Cloacibacillus sp. An23
F1_16347	no rank__cellular organisms;superkingdom__Bacteria;phylum__Synergistetes;class__Synergistia;order__Synergistales;family__Synergistaceae;genus__Cloacibacillus;species__Cloacibacillus sp. An23
F1_163484	no rank__cellular organisms;superkingdom__Bacteria;phylum__Synergistetes;class__Synergistia;order__Synergistales;family__Synergistaceae;genus__Cloacibacillus;species__Cloacibacillus sp. An23
F1_16349	no rank__cellular organisms;superkingdom__Bacteria;phylum__Synergistetes;class__Synergistia;order__Synergistales;family__Synergistaceae;genus__Cloacibacillus;species__Cloacibacillus sp. An23
F1_163490	no rank__cellular organisms;superkingdom__Bacteria;phylum__Synergistetes;class__Synergistia;order__Synergistales;family__Synergistaceae;genus__Cloacibacillus;species__Cloacibacillus sp. An23
F1_163491	no rank__cellular organisms;superkingdom__Bacteria;phylum__Synergistetes;class__Synergistia;order__Synergistales;family__Synergistaceae;genus__Cloacibacillus;species__Cloacibacillus sp. An23
F1_163536	no rank__cellular organisms;superkingdom__Bacteria;no rank__Terrabacteria group;phylum__Firmicutes;class__Bacilli;order__Bacillales;family__Bacillaceae;genus__Bacillus;no rank__environmental samples;species__Bacillus sp. CAG:988
F1_163560	no rank__cellular organisms;superkingdom__Bacteria;no rank__Terrabacteria group;phylum__Firmicutes;class__Clostridia;order__Clostridiales;family__Eubacteriaceae;genus__Intestinibacillus;species__Intestinibacillus massiliensis
F1_163667	no rank__cellular organisms;superkingdom__Bacteria;no rank__Terrabacteria group;phylum__Firmicutes;class__Clostridia;order__Clostridiales;family__Ruminococcaceae;genus__Anaeromassilibacillus;species__Anaeromassilibacillus sp. An172
F1_163717	no rank__cellular organisms;superkingdom__Bacteria;phylum__Synergistetes;class__Synergistia;order__Synergistales;family__Synergistaceae;genus__Cloacibacillus;species__Cloacibacillus sp. An23
F1_164337	no rank__cellular organisms;superkingdom__Bacteria;no rank__Terrabacteria group;phylum__Firmicutes;class__Clostridia;order__Clostridiales;family__Ruminococcaceae;genus__Anaeromassilibacillus;species__Anaeromassilibacillus sp. An172
F1_164547	no rank__cellular organisms;superkingdom__Bacteria;no rank__Terrabacteria group;phylum__Firmicutes;class__Clostridia;order__Clostridiales;family__Ruminococcaceae;genus__Anaeromassilibacillus;species__Anaeromassilibacillus sp. An200
F1_164648	no rank__cellular organisms;superkingdom__Bacteria;phylum__Synergistetes;class__Synergistia;order__Synergistales;family__Synergistaceae;genus__Cloacibacillus;species__Cloacibacillus sp. An23
F1_164649	no rank__cellular organisms;superkingdom__Bacteria;phylum__Synergistetes;class__Synergistia;order__Synergistales;family__Synergistaceae;genus__Cloacibacillus;species__Cloacibacillus sp. An23
F1_164650	no rank__cellular organisms;superkingdom__Bacteria;phylum__Synergistetes;class__Synergistia;order__Synergistales;family__Synergistaceae;genus__Cloacibacillus;species__Cloacibacillus sp. An23
F1_16503	no rank__cellular organisms;superkingdom__Bacteria;phylum__Synergistetes;class__Synergistia;order__Synergistales;family__Synergistaceae;genus__Cloacibacillus;species__Cloacibacillus sp. An23
F1_16504	no rank__cellular organisms;superkingdom__Bacteria;phylum__Synergistetes;class__Synergistia;order__Synergistales;family__Synergistaceae;genus__Cloacibacillus;species__Cloacibacillus sp. An23
F1_16505	no rank__cellular organisms;superkingdom__Bacteria;phylum__Synergistetes;class__Synergistia;order__Synergistales;family__Synergistaceae;genus__Cloacibacillus;species__Cloacibacillus sp. An23
F1_16508	no rank__cellular organisms;superkingdom__Bacteria;phylum__Proteobacteria;class__Acidithiobacillia;order__Acidithiobacillales;family__Acidithiobacillaceae;genus__Acidithiobacillus;species__Acidithiobacillus caldus
F1_165448	no rank__cellular organisms;superkingdom__Bacteria;phylum__Synergistetes;class__Synergistia;order__Synergistales;family__Synergistaceae;genus__Cloacibacillus;species__Cloacibacillus sp. An23
F1_165513	no rank__cellular organisms;superkingdom__Bacteria;no rank__Terrabacteria group;phylum__Firmicutes;class__Clostridia;order__Clostridiales;family__Ruminococcaceae;genus__Anaeromassilibacillus;species__Anaeromassilibacillus sp. An172
F1_166005	no rank__cellular organisms;superkingdom__Bacteria;phylum__Synergistetes;class__Synergistia;order__Synergistales;family__Synergistaceae;genus__Cloacibacillus;species__Cloacibacillus sp. An23
F1_166007	no rank__cellular organisms;superkingdom__Bacteria;phylum__Synergistetes;class__Synergistia;order__Synergistales;family__Synergistaceae;genus__Cloacibacillus;species__Cloacibacillus sp. An23
F1_166009	no rank__cellular organisms;superkingdom__Bacteria;phylum__Synergistetes;class__Synergistia;order__Synergistales;family__Synergistaceae;genus__Cloacibacillus;species__Cloacibacillus sp. An23
F1_166085	no rank__cellular organisms;superkingdom__Bacteria;no rank__Terrabacteria group;phylum__Firmicutes;class__Clostridia;order__Clostridiales;family__Ruminococcaceae;genus__Negativibacillus;species__Negativibacillus massiliensis
F1_166277	no rank__cellular organisms;superkingdom__Bacteria;phylum__Synergistetes;class__Synergistia;order__Synergistales;family__Synergistaceae;genus__Cloacibacillus;species__Cloacibacillus sp. An23
F1_166278	no rank__cellular organisms;superkingdom__Bacteria;phylum__Synergistetes;class__Synergistia;order__Synergistales;family__Synergistaceae;genus__Cloacibacillus;species__Cloacibacillus sp. An23
F1_166280	no rank__cellular organisms;superkingdom__Bacteria;phylum__Synergistetes;class__Synergistia;order__Synergistales;family__Synergistaceae;genus__Cloacibacillus;species__Cloacibacillus sp. An23
F1_166292	no rank__cellular organisms;superkingdom__Bacteria;phylum__Synergistetes;class__Synergistia;order__Synergistales;family__Synergistaceae;genus__Cloacibacillus;species__Cloacibacillus sp. An23
F1_166407	no rank__cellular organisms;superkingdom__Bacteria;phylum__Synergistetes;class__Synergistia;order__Synergistales;family__Synergistaceae;genus__Cloacibacillus;species__Cloacibacillus sp. An23
F1_166571	no rank__cellular organisms;superkingdom__Bacteria;phylum__Synergistetes;class__Synergistia;order__Synergistales;family__Synergistaceae;genus__Cloacibacillus;species__Cloacibacillus sp. An23
F1_167266	no rank__cellular organisms;superkingdom__Bacteria;no rank__Terrabacteria group;phylum__Firmicutes;class__Clostridia;order__Clostridiales;family__Ruminococcaceae;genus__Negativibacillus;species__Negativibacillus massiliensis
F1_167275	no rank__cellular organisms;superkingdom__Bacteria;phylum__Synergistetes;class__Synergistia;order__Synergistales;family__Synergistaceae;genus__Cloacibacillus
F1_167276	no rank__cellular organisms;superkingdom__Bacteria;phylum__Synergistetes;class__Synergistia;order__Synergistales;family__Synergistaceae;genus__Cloacibacillus;species__Cloacibacillus porcorum
F1_167609	no rank__cellular organisms;superkingdom__Bacteria;no rank__Terrabacteria group;phylum__Firmicutes;class__Bacilli;order__Bacillales;family__Paenibacillaceae;genus__Paenibacillus
F1_167727	no rank__cellular organisms;superkingdom__Bacteria;phylum__Synergistetes;class__Synergistia;order__Synergistales;family__Synergistaceae;genus__Cloacibacillus;species__Cloacibacillus sp. An23
F1_167869	no rank__cellular organisms;superkingdom__Bacteria;no rank__Terrabacteria group;phylum__Firmicutes;class__Bacilli;order__Bacillales;family__Paenibacillaceae;genus__Paenibacillus
F1_167955	no rank__cellular organisms;superkingdom__Bacteria;phylum__Synergistetes;class__Synergistia;order__Synergistales;family__Synergistaceae;genus__Cloacibacillus;species__Cloacibacillus sp. An23
F1_167956	no rank__cellular organisms;superkingdom__Bacteria;phylum__Synergistetes;class__Synergistia;order__Synergistales;family__Synergistaceae;genus__Cloacibacillus;species__Cloacibacillus sp. An23
F1_16806	no rank__cellular organisms;superkingdom__Bacteria;no rank__Terrabacteria group;phylum__Firmicutes;class__Bacilli;order__Lactobacillales;family__Lactobacillaceae;genus__Lactobacillus
F1_168432	no rank__cellular organisms;superkingdom__Bacteria;no rank__Terrabacteria group;phylum__Firmicutes;class__Bacilli;order__Bacillales;family__Paenibacillaceae;genus__Paenibacillus;species__Paenibacillus oryzae
F1_168433	no rank__cellular organisms;superkingdom__Bacteria;no rank__Terrabacteria group;phylum__Firmicutes;class__Bacilli;order__Bacillales;family__Paenibacillaceae;genus__Paenibacillus;species__Paenibacillus oryzae
F1_169015	no rank__cellular organisms;superkingdom__Bacteria;phylum__Synergistetes;class__Synergistia;order__Synergistales;family__Synergistaceae;genus__Cloacibacillus;species__Cloacibacillus sp. An23
F1_169240	no rank__cellular organisms;superkingdom__Bacteria;no rank__Terrabacteria group;phylum__Firmicutes;class__Clostridia;order__Clostridiales;family__Ruminococcaceae;genus__Anaeromassilibacillus;species__Anaeromassilibacillus sp. Marseille-P4683
F1_16954	no rank__cellular organisms;superkingdom__Bacteria;phylum__Synergistetes;class__Synergistia;order__Synergistales;family__Synergistaceae;genus__Cloacibacillus;species__Cloacibacillus sp. An23
F1_16955	no rank__cellular organisms;superkingdom__Bacteria;phylum__Synergistetes;class__Synergistia;order__Synergistales;family__Synergistaceae;genus__Cloacibacillus;species__Cloacibacillus sp. An23
F1_16956	no rank__cellular organisms;superkingdom__Bacteria;phylum__Synergistetes;class__Synergistia;order__Synergistales;family__Synergistaceae;genus__Cloacibacillus;species__Cloacibacillus sp. An23
F1_16957	no rank__cellular organisms;superkingdom__Bacteria;phylum__Synergistetes;class__Synergistia;order__Synergistales;family__Synergistaceae;genus__Cloacibacillus;species__Cloacibacillus sp. An23
F1_169779	no rank__cellular organisms;superkingdom__Bacteria;phylum__Synergistetes;class__Synergistia;order__Synergistales;family__Synergistaceae;genus__Cloacibacillus;species__Cloacibacillus sp. An23
F1_169792	no rank__cellular organisms;superkingdom__Bacteria;no rank__Terrabacteria group;phylum__Firmicutes;class__Clostridia;order__Clostridiales;family__Ruminococcaceae;genus__Anaeromassilibacillus;species__Anaeromassilibacillus sp. An250
F1_169953	no rank__cellular organisms;superkingdom__Bacteria;phylum__Synergistetes;class__Synergistia;order__Synergistales;family__Synergistaceae;genus__Cloacibacillus;species__Cloacibacillus sp. An23
F1_170026	no rank__cellular organisms;superkingdom__Bacteria;no rank__Terrabacteria group;phylum__Firmicutes;class__Clostridia;order__Clostridiales;family__Ruminococcaceae;genus__Anaeromassilibacillus;species__Anaeromassilibacillus sp. Marseille-P4683
F1_170105	no rank__cellular organisms;superkingdom__Bacteria;no rank__Terrabacteria group;phylum__Firmicutes;class__Bacilli;order__Bacillales;family__Bacillaceae;genus__Bacillus;species__Bacillus massiliogorillae
F1_170253	no rank__cellular organisms;superkingdom__Bacteria;phylum__Synergistetes;class__Synergistia;order__Synergistales;family__Synergistaceae;genus__Cloacibacillus;species__Cloacibacillus sp. An23
F1_170270	no rank__cellular organisms;superkingdom__Bacteria;no rank__Terrabacteria group;phylum__Firmicutes;class__Bacilli;order__Bacillales;family__Bacillaceae;genus__Bacillus
F1_170389	no rank__cellular organisms;superkingdom__Bacteria;phylum__Synergistetes;class__Synergistia;order__Synergistales;family__Synergistaceae;genus__Cloacibacillus;species__Cloacibacillus sp. An23
F1_170390	no rank__cellular organisms;superkingdom__Bacteria;phylum__Synergistetes;class__Synergistia;order__Synergistales;family__Synergistaceae;genus__Cloacibacillus;species__Cloacibacillus sp. An23
F1_171245	no rank__cellular organisms;superkingdom__Bacteria;phylum__Synergistetes;class__Synergistia;order__Synergistales;family__Synergistaceae;genus__Cloacibacillus;species__Cloacibacillus sp. An23
F1_171246	no rank__cellular organisms;superkingdom__Bacteria;phylum__Synergistetes;class__Synergistia;order__Synergistales;family__Synergistaceae;genus__Cloacibacillus;species__Cloacibacillus sp. An23
F1_171404	no rank__cellular organisms;superkingdom__Bacteria;no rank__Terrabacteria group;phylum__Firmicutes;class__Clostridia;order__Clostridiales;family__Ruminococcaceae;genus__Anaeromassilibacillus;species__Anaeromassilibacillus senegalensis
F1_171585	no rank__cellular organisms;superkingdom__Bacteria;no rank__Terrabacteria group;phylum__Firmicutes;class__Bacilli;order__Bacillales;family__Paenibacillaceae;genus__Paenibacillus;species__Paenibacillus sp. FSL A5-0031
F1_171657	no rank__cellular organisms;superkingdom__Bacteria;phylum__Synergistetes;class__Synergistia;order__Synergistales;family__Synergistaceae;genus__Cloacibacillus;species__Cloacibacillus sp. An23
F1_17227	no rank__cellular organisms;superkingdom__Bacteria;phylum__Synergistetes;class__Synergistia;order__Synergistales;family__Synergistaceae;genus__Cloacibacillus;species__Cloacibacillus sp. An23
F1_17228	no rank__cellular organisms;superkingdom__Bacteria;phylum__Synergistetes;class__Synergistia;order__Synergistales;family__Synergistaceae;genus__Cloacibacillus;species__Cloacibacillus sp. An23
F1_17229	no rank__cellular organisms;superkingdom__Bacteria;phylum__Synergistetes;class__Synergistia;order__Synergistales;family__Synergistaceae;genus__Cloacibacillus;species__Cloacibacillus sp. An23
F1_17230	no rank__cellular organisms;superkingdom__Bacteria;phylum__Synergistetes;class__Synergistia;order__Synergistales;family__Synergistaceae;genus__Cloacibacillus;species__Cloacibacillus sp. An23
F1_17232	no rank__cellular organisms;superkingdom__Bacteria;phylum__Synergistetes;class__Synergistia;order__Synergistales;family__Synergistaceae;genus__Cloacibacillus;species__Cloacibacillus sp. An23
F1_17233	no rank__cellular organisms;superkingdom__Bacteria;phylum__Synergistetes;class__Synergistia;order__Synergistales;family__Synergistaceae;genus__Cloacibacillus;species__Cloacibacillus sp. An23
F1_17234	no rank__cellular organisms;superkingdom__Bacteria;phylum__Synergistetes;class__Synergistia;order__Synergistales;family__Synergistaceae;genus__Cloacibacillus;species__Cloacibacillus sp. An23
F1_17235	no rank__cellular organisms;superkingdom__Bacteria;phylum__Synergistetes;class__Synergistia;order__Synergistales;family__Synergistaceae;genus__Cloacibacillus;species__Cloacibacillus sp. An23
F1_172359	no rank__cellular organisms;superkingdom__Bacteria;phylum__Synergistetes;class__Synergistia;order__Synergistales;family__Synergistaceae;genus__Cloacibacillus;species__Cloacibacillus sp. An23
F1_17236	no rank__cellular organisms;superkingdom__Bacteria;phylum__Synergistetes;class__Synergistia;order__Synergistales;family__Synergistaceae;genus__Cloacibacillus;species__Cloacibacillus sp. An23
F1_172636	no rank__cellular organisms;superkingdom__Bacteria;phylum__Synergistetes;class__Synergistia;order__Synergistales;family__Synergistaceae;genus__Cloacibacillus;species__Cloacibacillus sp. An23
F1_172809	no rank__cellular organisms;superkingdom__Bacteria;phylum__Synergistetes;class__Synergistia;order__Synergistales;family__Synergistaceae;genus__Cloacibacillus;species__Cloacibacillus sp. An23
F1_172810	no rank__cellular organisms;superkingdom__Bacteria;phylum__Synergistetes;class__Synergistia;order__Synergistales;family__Synergistaceae;genus__Cloacibacillus;species__Cloacibacillus sp. An23
F1_172902	no rank__cellular organisms;superkingdom__Bacteria;no rank__Terrabacteria group;phylum__Firmicutes;class__Clostridia;order__Clostridiales;family__Ruminococcaceae;genus__Anaeromassilibacillus;species__Anaeromassilibacillus sp. An200
F1_173229	no rank__cellular organisms;superkingdom__Bacteria;no rank__Terrabacteria group;phylum__Firmicutes;class__Clostridia;order__Clostridiales;family__Ruminococcaceae;genus__Anaeromassilibacillus;species__Anaeromassilibacillus sp. An250
F1_173262	no rank__cellular organisms;superkingdom__Bacteria;phylum__Synergistetes;class__Synergistia;order__Synergistales;family__Synergistaceae;genus__Cloacibacillus;species__Cloacibacillus sp. An23
F1_173753	no rank__cellular organisms;superkingdom__Bacteria;phylum__Synergistetes;class__Synergistia;order__Synergistales;family__Synergistaceae;genus__Cloacibacillus;species__Cloacibacillus sp. An23
F1_174024	no rank__cellular organisms;superkingdom__Bacteria;phylum__Synergistetes;class__Synergistia;order__Synergistales;family__Synergistaceae;genus__Cloacibacillus;species__Cloacibacillus sp. An23
F1_174683	no rank__cellular organisms;superkingdom__Bacteria;no rank__Terrabacteria group;phylum__Firmicutes;class__Bacilli;order__Bacillales;family__Bacillaceae;genus__Bacillus;species group__Bacillus cereus group;species__Bacillus thuringiensis
F1_174693	no rank__cellular organisms;superkingdom__Bacteria;no rank__Terrabacteria group;phylum__Firmicutes;class__Bacilli;order__Bacillales;family__Bacillaceae;genus__Bacillus;species group__Bacillus cereus group;species__Bacillus thuringiensis
F1_17503	no rank__cellular organisms;superkingdom__Bacteria;phylum__Synergistetes;class__Synergistia;order__Synergistales;family__Synergistaceae;genus__Cloacibacillus;species__Cloacibacillus sp. An23
F1_17504	no rank__cellular organisms;superkingdom__Bacteria;phylum__Synergistetes;class__Synergistia;order__Synergistales;family__Synergistaceae;genus__Cloacibacillus;species__Cloacibacillus sp. An23
F1_17505	no rank__cellular organisms;superkingdom__Bacteria;phylum__Synergistetes;class__Synergistia;order__Synergistales;family__Synergistaceae;genus__Cloacibacillus;species__Cloacibacillus sp. An23
F1_17506	no rank__cellular organisms;superkingdom__Bacteria;phylum__Synergistetes;class__Synergistia;order__Synergistales;family__Synergistaceae;genus__Cloacibacillus;species__Cloacibacillus sp. An23
F1_17507	no rank__cellular organisms;superkingdom__Bacteria;phylum__Synergistetes;class__Synergistia;order__Synergistales;family__Synergistaceae;genus__Cloacibacillus;species__Cloacibacillus sp. An23
F1_17508	no rank__cellular organisms;superkingdom__Bacteria;phylum__Synergistetes;class__Synergistia;order__Synergistales;family__Synergistaceae;genus__Cloacibacillus;species__Cloacibacillus sp. An23
F1_175329	no rank__cellular organisms;superkingdom__Bacteria;no rank__Terrabacteria group;phylum__Firmicutes;class__Clostridia;order__Clostridiales;family__Ruminococcaceae;genus__Anaeromassilibacillus;species__Anaeromassilibacillus sp. An200
F1_175416	no rank__cellular organisms;superkingdom__Bacteria;no rank__Terrabacteria group;phylum__Firmicutes;class__Bacilli;order__Bacillales;family__Paenibacillaceae;genus__Paenibacillus;species__Paenibacillus sophorae
F1_175907	no rank__cellular organisms;superkingdom__Bacteria;phylum__Synergistetes;class__Synergistia;order__Synergistales;family__Synergistaceae;genus__Cloacibacillus;species__Cloacibacillus sp. An23
F1_175908	no rank__cellular organisms;superkingdom__Bacteria;phylum__Synergistetes;class__Synergistia;order__Synergistales;family__Synergistaceae;genus__Cloacibacillus;species__Cloacibacillus sp. An23
F1_175909	no rank__cellular organisms;superkingdom__Bacteria;phylum__Synergistetes;class__Synergistia;order__Synergistales;family__Synergistaceae;genus__Cloacibacillus;species__Cloacibacillus sp. An23
F1_175912	no rank__cellular organisms;superkingdom__Bacteria;phylum__Synergistetes;class__Synergistia;order__Synergistales;family__Synergistaceae;genus__Cloacibacillus;species__Cloacibacillus sp. An23
F1_175913	no rank__cellular organisms;superkingdom__Bacteria;phylum__Synergistetes;class__Synergistia;order__Synergistales;family__Synergistaceae;genus__Cloacibacillus;species__Cloacibacillus porcorum
F1_175978	no rank__cellular organisms;superkingdom__Bacteria;no rank__Terrabacteria group;phylum__Firmicutes;class__Clostridia;order__Clostridiales;family__Ruminococcaceae;genus__Anaeromassilibacillus;species__Anaeromassilibacillus sp. An200
F1_176699	no rank__cellular organisms;superkingdom__Bacteria;phylum__Synergistetes;class__Synergistia;order__Synergistales;family__Synergistaceae;genus__Cloacibacillus;species__Cloacibacillus sp. An23
F1_176701	no rank__cellular organisms;superkingdom__Bacteria;phylum__Synergistetes;class__Synergistia;order__Synergistales;family__Synergistaceae;genus__Cloacibacillus;species__Cloacibacillus porcorum
F1_176903	no rank__cellular organisms;superkingdom__Bacteria;no rank__Terrabacteria group;phylum__Firmicutes;class__Bacilli;order__Bacillales;family__Paenibacillaceae;genus__Paenibacillus
F1_177170	no rank__cellular organisms;superkingdom__Bacteria;phylum__Synergistetes;class__Synergistia;order__Synergistales;family__Synergistaceae;genus__Cloacibacillus;species__Cloacibacillus sp. An23
F1_177300	superkingdom__Viruses;no rank__dsDNA viruses, no RNA stage;order__Caudovirales;family__Myoviridae;no rank__unclassified Myoviridae;species__Bacillus phage SP-15
F1_178000	no rank__cellular organisms;superkingdom__Bacteria;phylum__Synergistetes;class__Synergistia;order__Synergistales;family__Synergistaceae;genus__Cloacibacillus;species__Cloacibacillus sp. An23
F1_178313	no rank__cellular organisms;superkingdom__Bacteria;phylum__Synergistetes;class__Synergistia;order__Synergistales;family__Synergistaceae;genus__Cloacibacillus;species__Cloacibacillus sp. An23
F1_178547	no rank__cellular organisms;superkingdom__Bacteria;phylum__Synergistetes;class__Synergistia;order__Synergistales;family__Synergistaceae;genus__Cloacibacillus;species__Cloacibacillus sp. An23
F1_178639	no rank__cellular organisms;superkingdom__Bacteria;no rank__Terrabacteria group;phylum__Firmicutes;class__Bacilli;order__Bacillales;family__Bacillaceae;genus__Bacillus
F1_178912	no rank__cellular organisms;superkingdom__Bacteria;phylum__Synergistetes;class__Synergistia;order__Synergistales;family__Synergistaceae;genus__Cloacibacillus;species__Cloacibacillus sp. An23
F1_179011	no rank__cellular organisms;superkingdom__Bacteria;phylum__Synergistetes;class__Synergistia;order__Synergistales;family__Synergistaceae;genus__Cloacibacillus;species__Cloacibacillus sp. An23
F1_179035	no rank__cellular organisms;superkingdom__Bacteria;phylum__Synergistetes;class__Synergistia;order__Synergistales;family__Synergistaceae;genus__Cloacibacillus;species__Cloacibacillus sp. An23
F1_179184	no rank__cellular organisms;superkingdom__Bacteria;no rank__Terrabacteria group;phylum__Firmicutes;class__Clostridia;order__Clostridiales;family__Ruminococcaceae;genus__Anaeromassilibacillus;species__Anaeromassilibacillus sp. An250
F1_179377	no rank__cellular organisms;superkingdom__Bacteria;no rank__Terrabacteria group;phylum__Firmicutes;class__Clostridia;order__Clostridiales;family__Ruminococcaceae;genus__Negativibacillus;species__Negativibacillus massiliensis
F1_179607	no rank__cellular organisms;superkingdom__Bacteria;no rank__Terrabacteria group;phylum__Firmicutes;class__Bacilli;order__Bacillales;family__Bacillaceae;genus__Halobacillus
F1_179684	no rank__cellular organisms;superkingdom__Bacteria;phylum__Synergistetes;class__Synergistia;order__Synergistales;family__Synergistaceae;genus__Cloacibacillus;species__Cloacibacillus sp. An23
F1_179712	no rank__cellular organisms;superkingdom__Bacteria;phylum__Synergistetes;class__Synergistia;order__Synergistales;family__Synergistaceae;genus__Cloacibacillus;species__Cloacibacillus sp. An23
F1_179713	no rank__cellular organisms;superkingdom__Bacteria;phylum__Synergistetes;class__Synergistia;order__Synergistales;family__Synergistaceae;genus__Cloacibacillus;species__Cloacibacillus sp. An23
F1_179800	no rank__cellular organisms;superkingdom__Bacteria;phylum__Synergistetes;class__Synergistia;order__Synergistales;family__Synergistaceae;genus__Cloacibacillus;species__Cloacibacillus sp. An23
F1_179801	no rank__cellular organisms;superkingdom__Bacteria;phylum__Synergistetes;class__Synergistia;order__Synergistales;family__Synergistaceae;genus__Cloacibacillus;species__Cloacibacillus sp. An23
F1_180156	no rank__cellular organisms;superkingdom__Bacteria;phylum__Synergistetes;class__Synergistia;order__Synergistales;family__Synergistaceae;genus__Cloacibacillus;species__Cloacibacillus sp. An23
F1_180157	no rank__cellular organisms;superkingdom__Bacteria;phylum__Synergistetes;class__Synergistia;order__Synergistales;family__Synergistaceae;genus__Cloacibacillus;species__Cloacibacillus sp. An23
F1_180213	no rank__cellular organisms;superkingdom__Bacteria;no rank__Terrabacteria group;phylum__Firmicutes;class__Bacilli;order__Bacillales;family__Bacillaceae;genus__Bacillus
F1_180361	no rank__cellular organisms;superkingdom__Bacteria;phylum__Synergistetes;class__Synergistia;order__Synergistales;family__Synergistaceae;genus__Cloacibacillus;species__Cloacibacillus sp. An23
F1_180567	no rank__cellular organisms;superkingdom__Bacteria;phylum__Synergistetes;class__Synergistia;order__Synergistales;family__Synergistaceae;genus__Cloacibacillus;species__Cloacibacillus evryensis
F1_180714	no rank__cellular organisms;superkingdom__Bacteria;phylum__Synergistetes;class__Synergistia;order__Synergistales;family__Synergistaceae;genus__Cloacibacillus;species__Cloacibacillus sp. An23
F1_180716	no rank__cellular organisms;superkingdom__Bacteria;phylum__Synergistetes;class__Synergistia;order__Synergistales;family__Synergistaceae;genus__Cloacibacillus;species__Cloacibacillus sp. An23
F1_180786	no rank__cellular organisms;superkingdom__Bacteria;no rank__Terrabacteria group;phylum__Firmicutes;class__Bacilli;order__Bacillales;family__Paenibacillaceae;genus__Paenibacillus;species__Paenibacillus odorifer
F1_180833	no rank__cellular organisms;superkingdom__Bacteria;no rank__Terrabacteria group;phylum__Firmicutes;class__Clostridia;order__Clostridiales;family__Ruminococcaceae;genus__Anaeromassilibacillus;species__Anaeromassilibacillus sp. An250
F1_18086	no rank__cellular organisms;superkingdom__Bacteria;phylum__Synergistetes;class__Synergistia;order__Synergistales;family__Synergistaceae;genus__Cloacibacillus;species__Cloacibacillus sp. An23
F1_180872	superkingdom__Viruses;no rank__dsDNA viruses, no RNA stage;order__Caudovirales;family__Podoviridae;subfamily__Picovirinae;genus__Phi29virus;species__Bacillus virus B103
F1_180873	no rank__cellular organisms;superkingdom__Bacteria;no rank__Terrabacteria group;phylum__Firmicutes;class__Bacilli;order__Bacillales;family__Bacillaceae;genus__Bacillus;species group__Bacillus cereus group;species__Bacillus thuringiensis
F1_181232	no rank__cellular organisms;superkingdom__Bacteria;phylum__Synergistetes;class__Synergistia;order__Synergistales;family__Synergistaceae;genus__Cloacibacillus
F1_18139	no rank__cellular organisms;superkingdom__Bacteria;phylum__Synergistetes;class__Synergistia;order__Synergistales;family__Synergistaceae;genus__Cloacibacillus;species__Cloacibacillus sp. An23
F1_18140	no rank__cellular organisms;superkingdom__Bacteria;phylum__Synergistetes;class__Synergistia;order__Synergistales;family__Synergistaceae;genus__Cloacibacillus;species__Cloacibacillus sp. An23
F1_18141	no rank__cellular organisms;superkingdom__Bacteria;phylum__Synergistetes;class__Synergistia;order__Synergistales;family__Synergistaceae;genus__Cloacibacillus;species__Cloacibacillus sp. An23
F1_18142	no rank__cellular organisms;superkingdom__Bacteria;phylum__Synergistetes;class__Synergistia;order__Synergistales;family__Synergistaceae;genus__Cloacibacillus;species__Cloacibacillus sp. An23
F1_182734	no rank__cellular organisms;superkingdom__Bacteria;phylum__Synergistetes;class__Synergistia;order__Synergistales;family__Synergistaceae;genus__Cloacibacillus;species__Cloacibacillus sp. An23
F1_182736	no rank__cellular organisms;superkingdom__Bacteria;phylum__Synergistetes;class__Synergistia;order__Synergistales;family__Synergistaceae;genus__Cloacibacillus;species__Cloacibacillus sp. An23
F1_182790	no rank__cellular organisms;superkingdom__Bacteria;phylum__Synergistetes;class__Synergistia;order__Synergistales;family__Synergistaceae;genus__Cloacibacillus;species__Cloacibacillus sp. An23
F1_182791	no rank__cellular organisms;superkingdom__Bacteria;phylum__Synergistetes;class__Synergistia;order__Synergistales;family__Synergistaceae;genus__Cloacibacillus;species__Cloacibacillus porcorum
F1_182803	no rank__cellular organisms;superkingdom__Bacteria;phylum__Synergistetes;class__Synergistia;order__Synergistales;family__Synergistaceae;genus__Cloacibacillus;species__Cloacibacillus sp. An23
F1_182958	no rank__cellular organisms;superkingdom__Bacteria;phylum__Synergistetes;class__Synergistia;order__Synergistales;family__Synergistaceae;genus__Cloacibacillus;species__Cloacibacillus porcorum
F1_182992	no rank__cellular organisms;superkingdom__Bacteria;phylum__Synergistetes;class__Synergistia;order__Synergistales;family__Synergistaceae;genus__Cloacibacillus;species__Cloacibacillus porcorum
F1_182998	no rank__cellular organisms;superkingdom__Bacteria;phylum__Synergistetes;class__Synergistia;order__Synergistales;family__Synergistaceae;genus__Cloacibacillus;species__Cloacibacillus sp. An23
F1_183189	no rank__cellular organisms;superkingdom__Bacteria;phylum__Synergistetes;class__Synergistia;order__Synergistales;family__Synergistaceae;genus__Cloacibacillus;species__Cloacibacillus sp. An23
F1_183396	no rank__cellular organisms;superkingdom__Bacteria;no rank__Terrabacteria group;phylum__Firmicutes;class__Bacilli;order__Bacillales;family__Bacillaceae;genus__Bacillus;no rank__environmental samples;species__Bacillus sp. CAG:988
F1_183397	no rank__cellular organisms;superkingdom__Bacteria;no rank__Terrabacteria group;phylum__Firmicutes;class__Bacilli;order__Bacillales;family__Bacillaceae;genus__Bacillus;no rank__environmental samples;species__Bacillus sp. CAG:988
F1_183855	no rank__cellular organisms;superkingdom__Bacteria;phylum__Synergistetes;class__Synergistia;order__Synergistales;family__Synergistaceae;genus__Cloacibacillus;species__Cloacibacillus sp. An23
F1_183870	no rank__cellular organisms;superkingdom__Bacteria;no rank__Terrabacteria group;phylum__Firmicutes;class__Clostridia;order__Clostridiales;family__Eubacteriaceae;genus__Intestinibacillus;species__Intestinibacillus massiliensis
F1_183955	no rank__cellular organisms;superkingdom__Bacteria;phylum__Synergistetes;class__Synergistia;order__Synergistales;family__Synergistaceae;genus__Cloacibacillus;species__Cloacibacillus sp. An23
F1_183960	no rank__cellular organisms;superkingdom__Bacteria;no rank__Terrabacteria group;phylum__Firmicutes;class__Bacilli;order__Bacillales;family__Paenibacillaceae;genus__Paenibacillus
F1_184040	no rank__cellular organisms;superkingdom__Bacteria;phylum__Synergistetes;class__Synergistia;order__Synergistales;family__Synergistaceae;genus__Cloacibacillus;species__Cloacibacillus sp. An23
F1_184253	no rank__cellular organisms;superkingdom__Bacteria;no rank__Terrabacteria group;phylum__Firmicutes;class__Clostridia;order__Clostridiales;family__Ruminococcaceae;genus__Anaeromassilibacillus
F1_184295	no rank__cellular organisms;superkingdom__Bacteria;no rank__Terrabacteria group;phylum__Firmicutes;class__Bacilli;order__Bacillales;family__Bacillaceae;genus__Paucisalibacillus
F1_184590	no rank__cellular organisms;superkingdom__Bacteria;phylum__Synergistetes;class__Synergistia;order__Synergistales;family__Synergistaceae;genus__Cloacibacillus;species__Cloacibacillus sp. An23
F1_184690	no rank__cellular organisms;superkingdom__Bacteria;no rank__Terrabacteria group;phylum__Firmicutes;class__Clostridia;order__Clostridiales;family__Ruminococcaceae;genus__Negativibacillus;species__Negativibacillus massiliensis
F1_184759	no rank__cellular organisms;superkingdom__Bacteria;phylum__Synergistetes;class__Synergistia;order__Synergistales;family__Synergistaceae;genus__Cloacibacillus;species__Cloacibacillus sp. An23
F1_184986	no rank__cellular organisms;superkingdom__Bacteria;no rank__Terrabacteria group;phylum__Firmicutes;class__Clostridia;order__Clostridiales;family__Eubacteriaceae;genus__Intestinibacillus;species__Intestinibacillus massiliensis
F1_185181	no rank__cellular organisms;superkingdom__Bacteria;phylum__Synergistetes;class__Synergistia;order__Synergistales;family__Synergistaceae;genus__Cloacibacillus;species__Cloacibacillus sp. An23
F1_185405	no rank__cellular organisms;superkingdom__Bacteria;no rank__Terrabacteria group;phylum__Firmicutes;class__Clostridia;order__Clostridiales;family__Ruminococcaceae;genus__Anaeromassilibacillus;species__Anaeromassilibacillus sp. An250
F1_185422	superkingdom__Viruses;no rank__dsDNA viruses, no RNA stage;order__Caudovirales;family__Myoviridae;no rank__unclassified Myoviridae;species__Bacillus phage AR9
F1_185454	no rank__cellular organisms;superkingdom__Bacteria;phylum__Synergistetes;class__Synergistia;order__Synergistales;family__Synergistaceae;genus__Cloacibacillus;species__Cloacibacillus porcorum
F1_185695	no rank__cellular organisms;superkingdom__Bacteria;no rank__Terrabacteria group;phylum__Firmicutes;class__Bacilli;order__Bacillales;family__Bacillaceae;genus__Bacillus;species__Bacillus megaterium
F1_185697	no rank__cellular organisms;superkingdom__Bacteria;no rank__Terrabacteria group;phylum__Firmicutes;class__Bacilli;order__Bacillales;family__Bacillaceae;genus__Lentibacillus;species__Lentibacillus sediminis
F1_185975	no rank__cellular organisms;superkingdom__Bacteria;no rank__Terrabacteria group;phylum__Firmicutes;class__Bacilli;order__Bacillales;family__Bacillaceae;genus__Bacillus;species group__Bacillus cereus group
F1_185980	no rank__cellular organisms;superkingdom__Bacteria;phylum__Synergistetes;class__Synergistia;order__Synergistales;family__Synergistaceae;genus__Cloacibacillus;species__Cloacibacillus sp. An23
F1_186260	no rank__cellular organisms;superkingdom__Bacteria;no rank__Terrabacteria group;phylum__Firmicutes;class__Bacilli;order__Bacillales;family__Bacillaceae;genus__Bacillus;species group__Bacillus cereus group;species__Bacillus cereus
F1_186350	no rank__cellular organisms;superkingdom__Bacteria;no rank__Terrabacteria group;phylum__Firmicutes;class__Clostridia;order__Clostridiales;family__Ruminococcaceae;genus__Anaeromassilibacillus;species__Anaeromassilibacillus sp. An200
F1_186459	no rank__cellular organisms;superkingdom__Bacteria;no rank__Terrabacteria group;phylum__Firmicutes;class__Bacilli;order__Bacillales;family__Bacillaceae;genus__Bacillus;species__Bacillus massiliosenegalensis
F1_186499	no rank__cellular organisms;superkingdom__Bacteria;phylum__Synergistetes;class__Synergistia;order__Synergistales;family__Synergistaceae;genus__Cloacibacillus;species__Cloacibacillus sp. An23
F1_186838	no rank__cellular organisms;superkingdom__Bacteria;phylum__Synergistetes;class__Synergistia;order__Synergistales;family__Synergistaceae;genus__Cloacibacillus;species__Cloacibacillus sp. An23
F1_186871	no rank__cellular organisms;superkingdom__Bacteria;no rank__Terrabacteria group;phylum__Firmicutes;class__Clostridia;order__Clostridiales;family__Ruminococcaceae;genus__Anaeromassilibacillus;species__Anaeromassilibacillus sp. An250
F1_187030	no rank__cellular organisms;superkingdom__Bacteria;no rank__Terrabacteria group;phylum__Firmicutes;class__Bacilli;order__Bacillales;family__Paenibacillaceae;genus__Paenibacillus;species__Paenibacillus campinasensis
F1_187125	no rank__cellular organisms;superkingdom__Bacteria;phylum__Synergistetes;class__Synergistia;order__Synergistales;family__Synergistaceae;genus__Cloacibacillus;species__Cloacibacillus sp. An23
F1_187126	no rank__cellular organisms;superkingdom__Bacteria;phylum__Synergistetes;class__Synergistia;order__Synergistales;family__Synergistaceae;genus__Cloacibacillus;species__Cloacibacillus sp. An23
F1_187128	no rank__cellular organisms;superkingdom__Bacteria;phylum__Synergistetes;class__Synergistia;order__Synergistales;family__Synergistaceae;genus__Cloacibacillus;species__Cloacibacillus sp. An23
F1_187129	no rank__cellular organisms;superkingdom__Bacteria;phylum__Synergistetes;class__Synergistia;order__Synergistales;family__Synergistaceae;genus__Cloacibacillus;species__Cloacibacillus sp. An23
F1_187130	no rank__cellular organisms;superkingdom__Bacteria;phylum__Synergistetes;class__Synergistia;order__Synergistales;family__Synergistaceae;genus__Cloacibacillus;species__Cloacibacillus sp. An23
F1_187131	no rank__cellular organisms;superkingdom__Bacteria;phylum__Synergistetes;class__Synergistia;order__Synergistales;family__Synergistaceae;genus__Cloacibacillus;species__Cloacibacillus sp. An23
F1_187335	no rank__cellular organisms;superkingdom__Bacteria;phylum__Synergistetes;class__Synergistia;order__Synergistales;family__Synergistaceae;genus__Cloacibacillus;species__Cloacibacillus sp. An23
F1_187336	no rank__cellular organisms;superkingdom__Bacteria;phylum__Synergistetes;class__Synergistia;order__Synergistales;family__Synergistaceae;genus__Cloacibacillus;species__Cloacibacillus sp. An23
F1_187337	no rank__cellular organisms;superkingdom__Bacteria;phylum__Synergistetes;class__Synergistia;order__Synergistales;family__Synergistaceae;genus__Cloacibacillus;species__Cloacibacillus sp. An23
F1_187338	no rank__cellular organisms;superkingdom__Bacteria;phylum__Synergistetes;class__Synergistia;order__Synergistales;family__Synergistaceae;genus__Cloacibacillus;species__Cloacibacillus sp. An23
F1_188034	no rank__cellular organisms;superkingdom__Bacteria;phylum__Synergistetes;class__Synergistia;order__Synergistales;family__Synergistaceae;genus__Cloacibacillus;species__Cloacibacillus evryensis
F1_188037	no rank__cellular organisms;superkingdom__Bacteria;phylum__Synergistetes;class__Synergistia;order__Synergistales;family__Synergistaceae;genus__Cloacibacillus;species__Cloacibacillus sp. An23
F1_188038	no rank__cellular organisms;superkingdom__Bacteria;phylum__Synergistetes;class__Synergistia;order__Synergistales;family__Synergistaceae;genus__Cloacibacillus;species__Cloacibacillus sp. An23
F1_188040	no rank__cellular organisms;superkingdom__Bacteria;phylum__Synergistetes;class__Synergistia;order__Synergistales;family__Synergistaceae;genus__Cloacibacillus;species__Cloacibacillus sp. An23
F1_188041	no rank__cellular organisms;superkingdom__Bacteria;phylum__Synergistetes;class__Synergistia;order__Synergistales;family__Synergistaceae;genus__Cloacibacillus;species__Cloacibacillus sp. An23
F1_188571	no rank__cellular organisms;superkingdom__Bacteria;no rank__Terrabacteria group;phylum__Firmicutes;class__Bacilli;order__Bacillales;family__Bacillaceae;genus__Bacillus;species__Bacillus sp. AFS088145
F1_188754	no rank__cellular organisms;superkingdom__Bacteria;no rank__Terrabacteria group;phylum__Firmicutes;class__Bacilli;order__Bacillales;family__Bacillaceae;genus__Ornithinibacillus;species__Ornithinibacillus contaminans
F1_188859	no rank__cellular organisms;superkingdom__Bacteria;no rank__Terrabacteria group;phylum__Firmicutes;class__Bacilli;order__Bacillales;family__Bacillaceae;genus__Bacillus
F1_188881	no rank__cellular organisms;superkingdom__Bacteria;phylum__Synergistetes;class__Synergistia;order__Synergistales;family__Synergistaceae;genus__Cloacibacillus;species__Cloacibacillus sp. An23
F1_188882	no rank__cellular organisms;superkingdom__Bacteria;phylum__Synergistetes;class__Synergistia;order__Synergistales;family__Synergistaceae;genus__Cloacibacillus;species__Cloacibacillus sp. An23
F1_188883	no rank__cellular organisms;superkingdom__Bacteria;phylum__Synergistetes;class__Synergistia;order__Synergistales;family__Synergistaceae;genus__Cloacibacillus;species__Cloacibacillus sp. An23
F1_188884	no rank__cellular organisms;superkingdom__Bacteria;phylum__Synergistetes;class__Synergistia;order__Synergistales;family__Synergistaceae;genus__Cloacibacillus;species__Cloacibacillus sp. An23
F1_188885	no rank__cellular organisms;superkingdom__Bacteria;phylum__Synergistetes;class__Synergistia;order__Synergistales;family__Synergistaceae;genus__Cloacibacillus;species__Cloacibacillus sp. An23
F1_188887	no rank__cellular organisms;superkingdom__Bacteria;phylum__Synergistetes;class__Synergistia;order__Synergistales;family__Synergistaceae;genus__Cloacibacillus;species__Cloacibacillus sp. An23
F1_188889	no rank__cellular organisms;superkingdom__Bacteria;phylum__Synergistetes;class__Synergistia;order__Synergistales;family__Synergistaceae;genus__Cloacibacillus;species__Cloacibacillus sp. An23
F1_189053	no rank__cellular organisms;superkingdom__Bacteria;phylum__Synergistetes;class__Synergistia;order__Synergistales;family__Synergistaceae;genus__Cloacibacillus;species__Cloacibacillus sp. An23
F1_189054	no rank__cellular organisms;superkingdom__Bacteria;phylum__Synergistetes;class__Synergistia;order__Synergistales;family__Synergistaceae;genus__Cloacibacillus;species__Cloacibacillus sp. An23
F1_189055	no rank__cellular organisms;superkingdom__Bacteria;phylum__Synergistetes;class__Synergistia;order__Synergistales;family__Synergistaceae;genus__Cloacibacillus
F1_189149	no rank__cellular organisms;superkingdom__Bacteria;no rank__Terrabacteria group;phylum__Firmicutes;class__Erysipelotrichia;order__Erysipelotrichales;family__Erysipelotrichaceae;genus__Coprobacillus
F1_18925	no rank__cellular organisms;superkingdom__Bacteria;phylum__Synergistetes;class__Synergistia;order__Synergistales;family__Synergistaceae;genus__Cloacibacillus;species__Cloacibacillus sp. An23
F1_18926	no rank__cellular organisms;superkingdom__Bacteria;phylum__Synergistetes;class__Synergistia;order__Synergistales;family__Synergistaceae;genus__Cloacibacillus;species__Cloacibacillus sp. An23
F1_18927	no rank__cellular organisms;superkingdom__Bacteria;phylum__Synergistetes;class__Synergistia;order__Synergistales;family__Synergistaceae;genus__Cloacibacillus;species__Cloacibacillus sp. An23
F1_18928	no rank__cellular organisms;superkingdom__Bacteria;phylum__Synergistetes;class__Synergistia;order__Synergistales;family__Synergistaceae;genus__Cloacibacillus;species__Cloacibacillus sp. An23
F1_18929	no rank__cellular organisms;superkingdom__Bacteria;phylum__Synergistetes;class__Synergistia;order__Synergistales;family__Synergistaceae;genus__Cloacibacillus;species__Cloacibacillus sp. An23
F1_18930	no rank__cellular organisms;superkingdom__Bacteria;phylum__Synergistetes;class__Synergistia;order__Synergistales;family__Synergistaceae;genus__Cloacibacillus;species__Cloacibacillus sp. An23
F1_18931	no rank__cellular organisms;superkingdom__Bacteria;phylum__Synergistetes;class__Synergistia;order__Synergistales;family__Synergistaceae;genus__Cloacibacillus;species__Cloacibacillus sp. An23
F1_18932	no rank__cellular organisms;superkingdom__Bacteria;phylum__Synergistetes;class__Synergistia;order__Synergistales;family__Synergistaceae;genus__Cloacibacillus;species__Cloacibacillus sp. An23
F1_18933	no rank__cellular organisms;superkingdom__Bacteria;phylum__Synergistetes;class__Synergistia;order__Synergistales;family__Synergistaceae;genus__Cloacibacillus;species__Cloacibacillus sp. An23
F1_18934	no rank__cellular organisms;superkingdom__Bacteria;phylum__Synergistetes;class__Synergistia;order__Synergistales;family__Synergistaceae;genus__Cloacibacillus;species__Cloacibacillus sp. An23
F1_18937	no rank__cellular organisms;superkingdom__Bacteria;phylum__Synergistetes;class__Synergistia;order__Synergistales;family__Synergistaceae;genus__Cloacibacillus;species__Cloacibacillus sp. An23
F1_18938	no rank__cellular organisms;superkingdom__Bacteria;phylum__Synergistetes;class__Synergistia;order__Synergistales;family__Synergistaceae;genus__Cloacibacillus;species__Cloacibacillus sp. An23
F1_18939	no rank__cellular organisms;superkingdom__Bacteria;phylum__Synergistetes;class__Synergistia;order__Synergistales;family__Synergistaceae;genus__Cloacibacillus;species__Cloacibacillus sp. An23
F1_189511	no rank__cellular organisms;superkingdom__Bacteria;phylum__Synergistetes;class__Synergistia;order__Synergistales;family__Synergistaceae;genus__Cloacibacillus;species__Cloacibacillus sp. An23
F1_189526	no rank__cellular organisms;superkingdom__Bacteria;no rank__Terrabacteria group;phylum__Firmicutes;class__Bacilli;order__Bacillales;family__Paenibacillaceae;genus__Saccharibacillus;species__Saccharibacillus kuerlensis
F1_189612	no rank__cellular organisms;superkingdom__Bacteria;no rank__Terrabacteria group;phylum__Firmicutes;class__Clostridia;order__Clostridiales;family__Eubacteriaceae;genus__Intestinibacillus;species__Intestinibacillus massiliensis
F1_189782	no rank__cellular organisms;superkingdom__Bacteria;phylum__Synergistetes;class__Synergistia;order__Synergistales;family__Synergistaceae;genus__Cloacibacillus;species__Cloacibacillus sp. An23
F1_189895	no rank__cellular organisms;superkingdom__Bacteria;phylum__Synergistetes;class__Synergistia;order__Synergistales;family__Synergistaceae;genus__Cloacibacillus;species__Cloacibacillus sp. An23
F1_189896	no rank__cellular organisms;superkingdom__Bacteria;phylum__Synergistetes;class__Synergistia;order__Synergistales;family__Synergistaceae;genus__Cloacibacillus;species__Cloacibacillus sp. An23
F1_190199	no rank__cellular organisms;superkingdom__Bacteria;phylum__Synergistetes;class__Synergistia;order__Synergistales;family__Synergistaceae;genus__Cloacibacillus;species__Cloacibacillus sp. An23
F1_190287	no rank__cellular organisms;superkingdom__Bacteria;phylum__Synergistetes;class__Synergistia;order__Synergistales;family__Synergistaceae;genus__Cloacibacillus;species__Cloacibacillus sp. An23
F1_190495	no rank__cellular organisms;superkingdom__Bacteria;phylum__Synergistetes;class__Synergistia;order__Synergistales;family__Synergistaceae;genus__Cloacibacillus;species__Cloacibacillus sp. An23
F1_190879	no rank__cellular organisms;superkingdom__Bacteria;no rank__Terrabacteria group;phylum__Firmicutes;class__Bacilli;order__Bacillales;family__Paenibacillaceae;genus__Paenibacillus;species__Paenibacillus sp. JCM 10914
F1_190958	no rank__cellular organisms;superkingdom__Bacteria;no rank__Terrabacteria group;phylum__Firmicutes;class__Clostridia;order__Clostridiales;family__Ruminococcaceae;genus__Negativibacillus;species__Negativibacillus massiliensis
F1_190975	no rank__cellular organisms;superkingdom__Bacteria;phylum__Synergistetes;class__Synergistia;order__Synergistales;family__Synergistaceae;genus__Cloacibacillus;species__Cloacibacillus sp. An23
F1_190976	no rank__cellular organisms;superkingdom__Bacteria;phylum__Synergistetes;class__Synergistia;order__Synergistales;family__Synergistaceae;genus__Cloacibacillus;species__Cloacibacillus sp. An23
F1_191393	no rank__cellular organisms;superkingdom__Bacteria;phylum__Synergistetes;class__Synergistia;order__Synergistales;family__Synergistaceae;genus__Cloacibacillus;species__Cloacibacillus sp. An23
F1_191394	no rank__cellular organisms;superkingdom__Bacteria;phylum__Synergistetes;class__Synergistia;order__Synergistales;family__Synergistaceae;genus__Cloacibacillus;species__Cloacibacillus sp. An23
F1_191400	no rank__cellular organisms;superkingdom__Bacteria;phylum__Synergistetes;class__Synergistia;order__Synergistales;family__Synergistaceae;genus__Cloacibacillus;species__Cloacibacillus sp. An23
F1_191401	no rank__cellular organisms;superkingdom__Bacteria;phylum__Synergistetes;class__Synergistia;order__Synergistales;family__Synergistaceae;genus__Cloacibacillus;species__Cloacibacillus sp. An23
F1_191519	no rank__cellular organisms;superkingdom__Bacteria;phylum__Synergistetes;class__Synergistia;order__Synergistales;family__Synergistaceae;genus__Cloacibacillus
F1_191682	no rank__cellular organisms;superkingdom__Bacteria;phylum__Proteobacteria;class__Betaproteobacteria;order__Burkholderiales;family__Sutterellaceae;genus__Duodenibacillus;species__Duodenibacillus massiliensis
F1_191945	no rank__cellular organisms;superkingdom__Bacteria;no rank__Terrabacteria group;phylum__Firmicutes;class__Bacilli;order__Bacillales;family__Paenibacillaceae;genus__Paenibacillus;species__Paenibacillus sp. BC26
F1_192066	no rank__cellular organisms;superkingdom__Bacteria;no rank__Terrabacteria group;phylum__Firmicutes;class__Clostridia;order__Clostridiales;family__Ruminococcaceae;genus__Anaeromassilibacillus;species__Anaeromassilibacillus sp. An200
F1_19215	no rank__cellular organisms;superkingdom__Bacteria;phylum__Synergistetes;class__Synergistia;order__Synergistales;family__Synergistaceae;genus__Cloacibacillus;species__Cloacibacillus sp. An23
F1_192399	no rank__cellular organisms;superkingdom__Bacteria;no rank__Terrabacteria group;phylum__Firmicutes;class__Clostridia;order__Clostridiales;family__Ruminococcaceae;genus__Anaeromassilibacillus;species__Anaeromassilibacillus sp. An172
F1_192660	no rank__cellular organisms;superkingdom__Bacteria;phylum__Synergistetes;class__Synergistia;order__Synergistales;family__Synergistaceae;genus__Cloacibacillus;species__Cloacibacillus sp. An23
F1_192776	no rank__cellular organisms;superkingdom__Bacteria;phylum__Synergistetes;class__Synergistia;order__Synergistales;family__Synergistaceae;genus__Cloacibacillus;species__Cloacibacillus sp. An23
F1_192777	no rank__cellular organisms;superkingdom__Bacteria;phylum__Synergistetes;class__Synergistia;order__Synergistales;family__Synergistaceae;genus__Cloacibacillus;species__Cloacibacillus sp. An23
F1_192778	no rank__cellular organisms;superkingdom__Bacteria;phylum__Synergistetes;class__Synergistia;order__Synergistales;family__Synergistaceae;genus__Cloacibacillus;species__Cloacibacillus sp. An23
F1_192779	no rank__cellular organisms;superkingdom__Bacteria;phylum__Synergistetes;class__Synergistia;order__Synergistales;family__Synergistaceae;genus__Cloacibacillus;species__Cloacibacillus sp. An23
F1_192783	no rank__cellular organisms;superkingdom__Bacteria;phylum__Synergistetes;class__Synergistia;order__Synergistales;family__Synergistaceae;genus__Cloacibacillus;species__Cloacibacillus sp. An23
F1_192815	no rank__cellular organisms;superkingdom__Bacteria;phylum__Synergistetes;class__Synergistia;order__Synergistales;family__Synergistaceae;genus__Cloacibacillus;species__Cloacibacillus sp. An23
F1_193230	no rank__cellular organisms;superkingdom__Bacteria;phylum__Synergistetes;class__Synergistia;order__Synergistales;family__Synergistaceae;genus__Cloacibacillus;species__Cloacibacillus porcorum
F1_193352	no rank__cellular organisms;superkingdom__Bacteria;phylum__Synergistetes;class__Synergistia;order__Synergistales;family__Synergistaceae;genus__Cloacibacillus;species__Cloacibacillus sp. An23
F1_193487	no rank__cellular organisms;superkingdom__Bacteria;phylum__Synergistetes;class__Synergistia;order__Synergistales;family__Synergistaceae;genus__Cloacibacillus;species__Cloacibacillus sp. An23
F1_193544	no rank__cellular organisms;superkingdom__Bacteria;phylum__Synergistetes;class__Synergistia;order__Synergistales;family__Synergistaceae;genus__Cloacibacillus;species__Cloacibacillus sp. An23
F1_193545	no rank__cellular organisms;superkingdom__Bacteria;phylum__Synergistetes;class__Synergistia;order__Synergistales;family__Synergistaceae;genus__Cloacibacillus;species__Cloacibacillus sp. An23
F1_193546	no rank__cellular organisms;superkingdom__Bacteria;phylum__Synergistetes;class__Synergistia;order__Synergistales;family__Synergistaceae;genus__Cloacibacillus;species__Cloacibacillus sp. An23
F1_193706	no rank__cellular organisms;superkingdom__Bacteria;no rank__Terrabacteria group;phylum__Firmicutes;class__Bacilli;order__Bacillales;family__Paenibacillaceae;genus__Paenibacillus;species__Paenibacillus dendritiformis
F1_193886	no rank__cellular organisms;superkingdom__Bacteria;no rank__Terrabacteria group;phylum__Firmicutes;class__Bacilli;order__Bacillales;family__Bacillaceae;genus__Bacillus
F1_194014	no rank__cellular organisms;superkingdom__Bacteria;phylum__Synergistetes;class__Synergistia;order__Synergistales;family__Synergistaceae;genus__Cloacibacillus;species__Cloacibacillus sp. An23
F1_194015	no rank__cellular organisms;superkingdom__Bacteria;phylum__Synergistetes;class__Synergistia;order__Synergistales;family__Synergistaceae;genus__Cloacibacillus;species__Cloacibacillus sp. An23
F1_194215	no rank__cellular organisms;superkingdom__Bacteria;phylum__Synergistetes;class__Synergistia;order__Synergistales;family__Synergistaceae;genus__Cloacibacillus;species__Cloacibacillus sp. An23
F1_19477	no rank__cellular organisms;superkingdom__Bacteria;phylum__Synergistetes;class__Synergistia;order__Synergistales;family__Synergistaceae;genus__Cloacibacillus;species__Cloacibacillus sp. An23
F1_194916	no rank__cellular organisms;superkingdom__Bacteria;no rank__Terrabacteria group;phylum__Firmicutes;class__Clostridia;order__Clostridiales;family__Ruminococcaceae;genus__Anaeromassilibacillus;species__Anaeromassilibacillus sp. An200
F1_194945	no rank__cellular organisms;superkingdom__Bacteria;no rank__Terrabacteria group;phylum__Firmicutes;class__Clostridia;order__Clostridiales;family__Ruminococcaceae;genus__Anaeromassilibacillus;species__Anaeromassilibacillus sp. An172
F1_195336	no rank__cellular organisms;superkingdom__Bacteria;no rank__Terrabacteria group;phylum__Firmicutes;class__Bacilli;order__Bacillales;family__Bacillaceae;genus__Bacillus
F1_195347	no rank__cellular organisms;superkingdom__Bacteria;phylum__Synergistetes;class__Synergistia;order__Synergistales;family__Synergistaceae;genus__Cloacibacillus;species__Cloacibacillus sp. An23
F1_195613	no rank__cellular organisms;superkingdom__Bacteria;phylum__Synergistetes;class__Synergistia;order__Synergistales;family__Synergistaceae;genus__Cloacibacillus;species__Cloacibacillus sp. An23
F1_195624	no rank__cellular organisms;superkingdom__Bacteria;phylum__Synergistetes;class__Synergistia;order__Synergistales;family__Synergistaceae;genus__Cloacibacillus;species__Cloacibacillus sp. An23
F1_195744	no rank__cellular organisms;superkingdom__Bacteria;phylum__Synergistetes;class__Synergistia;order__Synergistales;family__Synergistaceae;genus__Cloacibacillus;species__Cloacibacillus sp. An23
F1_195987	no rank__cellular organisms;superkingdom__Bacteria;no rank__Terrabacteria group;phylum__Firmicutes;class__Clostridia;order__Clostridiales;family__Ruminococcaceae;genus__Anaeromassilibacillus;species__Anaeromassilibacillus sp. An172
F1_196034	no rank__cellular organisms;superkingdom__Bacteria;no rank__Terrabacteria group;phylum__Firmicutes;class__Clostridia;order__Clostridiales;family__Ruminococcaceae;genus__Anaeromassilibacillus
F1_196141	no rank__cellular organisms;superkingdom__Bacteria;no rank__Terrabacteria group;phylum__Firmicutes;class__Clostridia;order__Clostridiales;family__Ruminococcaceae;genus__Anaeromassilibacillus;species__Anaeromassilibacillus sp. An250
F1_19615	no rank__cellular organisms;superkingdom__Bacteria;phylum__Synergistetes;class__Synergistia;order__Synergistales;family__Synergistaceae;genus__Cloacibacillus;species__Cloacibacillus sp. An23
F1_196410	no rank__cellular organisms;superkingdom__Bacteria;phylum__Synergistetes;class__Synergistia;order__Synergistales;family__Synergistaceae;genus__Cloacibacillus;species__Cloacibacillus sp. An23
F1_196411	no rank__cellular organisms;superkingdom__Bacteria;phylum__Synergistetes;class__Synergistia;order__Synergistales;family__Synergistaceae;genus__Cloacibacillus;species__Cloacibacillus sp. An23
F1_196441	no rank__cellular organisms;superkingdom__Bacteria;phylum__Synergistetes;class__Synergistia;order__Synergistales;family__Synergistaceae;genus__Cloacibacillus;species__Cloacibacillus evryensis
F1_196473	no rank__cellular organisms;superkingdom__Bacteria;no rank__Terrabacteria group;phylum__Firmicutes;class__Bacilli;order__Bacillales;family__Sporolactobacillaceae;genus__Sporolactobacillus
F1_197201	no rank__cellular organisms;superkingdom__Bacteria;phylum__Synergistetes;class__Synergistia;order__Synergistales;family__Synergistaceae;genus__Cloacibacillus;species__Cloacibacillus sp. An23
F1_19747	no rank__cellular organisms;superkingdom__Bacteria;phylum__Synergistetes;class__Synergistia;order__Synergistales;family__Synergistaceae;genus__Cloacibacillus
F1_1975	no rank__cellular organisms;superkingdom__Bacteria;phylum__Synergistetes;class__Synergistia;order__Synergistales;family__Synergistaceae;genus__Cloacibacillus;species__Cloacibacillus sp. An23
F1_197515	no rank__cellular organisms;superkingdom__Bacteria;no rank__Terrabacteria group;phylum__Firmicutes;class__Bacilli;order__Bacillales;family__Paenibacillaceae;genus__Paenibacillus;species group__Paenibacillus sonchi group;species__Paenibacillus riograndensis
F1_197619	no rank__cellular organisms;superkingdom__Bacteria;phylum__Synergistetes;class__Synergistia;order__Synergistales;family__Synergistaceae;genus__Cloacibacillus;species__Cloacibacillus sp. An23
F1_197620	no rank__cellular organisms;superkingdom__Bacteria;phylum__Synergistetes;class__Synergistia;order__Synergistales;family__Synergistaceae;genus__Cloacibacillus;species__Cloacibacillus sp. An23
F1_197621	no rank__cellular organisms;superkingdom__Bacteria;phylum__Synergistetes;class__Synergistia;order__Synergistales;family__Synergistaceae;genus__Cloacibacillus;species__Cloacibacillus sp. An23
F1_197622	no rank__cellular organisms;superkingdom__Bacteria;phylum__Synergistetes;class__Synergistia;order__Synergistales;family__Synergistaceae;genus__Cloacibacillus;species__Cloacibacillus sp. An23
F1_19798	no rank__cellular organisms;superkingdom__Bacteria;no rank__Terrabacteria group;phylum__Firmicutes;class__Bacilli;order__Bacillales;family__Bacillaceae;genus__Bacillus;species group__Bacillus subtilis group;species subgroup__Bacillus amyloliquefaciens group;species__Bacillus velezensis
F1_19799	no rank__cellular organisms;superkingdom__Bacteria;no rank__Terrabacteria group;phylum__Firmicutes;class__Bacilli;order__Bacillales;family__Paenibacillaceae;genus__Paenibacillus;species__Paenibacillus alvei;no rank__Paenibacillus alvei DSM 29
F1_19801	no rank__cellular organisms;superkingdom__Bacteria;no rank__Terrabacteria group;phylum__Firmicutes;class__Clostridia;order__Clostridiales;family__Eubacteriaceae;genus__Intestinibacillus;species__Intestinibacillus massiliensis
F1_19817	no rank__cellular organisms;superkingdom__Bacteria;no rank__Terrabacteria group;phylum__Firmicutes;class__Bacilli;order__Bacillales;family__Paenibacillaceae;genus__Paenibacillus;species__Paenibacillus senegalimassiliensis
F1_19818	no rank__cellular organisms;superkingdom__Bacteria;no rank__Terrabacteria group;phylum__Firmicutes;class__Clostridia;order__Clostridiales;family__Ruminococcaceae;genus__Anaeromassilibacillus;species__Anaeromassilibacillus senegalensis
F1_198416	no rank__cellular organisms;superkingdom__Bacteria;no rank__Terrabacteria group;phylum__Firmicutes;class__Clostridia;order__Clostridiales;family__Ruminococcaceae;genus__Anaeromassilibacillus;species__Anaeromassilibacillus sp. An250
F1_198946	no rank__cellular organisms;superkingdom__Bacteria;phylum__Synergistetes;class__Synergistia;order__Synergistales;family__Synergistaceae;genus__Cloacibacillus;species__Cloacibacillus sp. An23
F1_199171	no rank__cellular organisms;superkingdom__Bacteria;no rank__Terrabacteria group;phylum__Firmicutes;class__Bacilli;order__Bacillales;family__Bacillaceae;genus__Bacillus;species__Bacillus testis
F1_199257	no rank__cellular organisms;superkingdom__Bacteria;phylum__Synergistetes;class__Synergistia;order__Synergistales;family__Synergistaceae;genus__Cloacibacillus;species__Cloacibacillus sp. An23
F1_199378	no rank__cellular organisms;superkingdom__Bacteria;no rank__Terrabacteria group;phylum__Firmicutes;class__Bacilli;order__Bacillales;family__Paenibacillaceae;genus__Paenibacillus;species__Paenibacillus odorifer
F1_199962	no rank__cellular organisms;superkingdom__Bacteria;no rank__Terrabacteria group;phylum__Firmicutes;class__Bacilli;order__Bacillales;family__Bacillaceae;genus__Bacillus;species__Bacillus solimangrovi
F1_200054	no rank__cellular organisms;superkingdom__Bacteria;phylum__Synergistetes;class__Synergistia;order__Synergistales;family__Synergistaceae;genus__Cloacibacillus;species__Cloacibacillus sp. An23
F1_200196	no rank__cellular organisms;superkingdom__Bacteria;no rank__Terrabacteria group;phylum__Firmicutes;class__Clostridia;order__Clostridiales;family__Ruminococcaceae;genus__Anaeromassilibacillus;species__Anaeromassilibacillus sp. An250
F1_200355	no rank__cellular organisms;superkingdom__Bacteria;no rank__Terrabacteria group;phylum__Firmicutes;class__Bacilli;order__Bacillales;family__Paenibacillaceae;genus__Paenibacillus;species__Paenibacillus campinasensis
F1_200356	no rank__cellular organisms;superkingdom__Bacteria;no rank__Terrabacteria group;phylum__Firmicutes;class__Bacilli;order__Bacillales;family__Paenibacillaceae;genus__Paenibacillus
F1_200481	no rank__cellular organisms;superkingdom__Bacteria;no rank__Terrabacteria group;phylum__Firmicutes;class__Erysipelotrichia;order__Erysipelotrichales;family__Erysipelotrichaceae;genus__Coprobacillus;no rank__environmental samples;species__Coprobacillus sp. CAG:698
F1_200752	no rank__cellular organisms;superkingdom__Bacteria;phylum__Synergistetes;class__Synergistia;order__Synergistales;family__Synergistaceae;genus__Cloacibacillus;species__Cloacibacillus sp. An23
F1_200831	no rank__cellular organisms;superkingdom__Bacteria;no rank__Terrabacteria group;phylum__Firmicutes;class__Bacilli;order__Bacillales;family__Bacillaceae;genus__Psychrobacillus;species__Psychrobacillus sp. OK032
F1_201162	no rank__cellular organisms;superkingdom__Bacteria;no rank__Terrabacteria group;phylum__Firmicutes;class__Bacilli;order__Bacillales;family__Bacillaceae;genus__Virgibacillus;species__Virgibacillus sp. IO3-P2-C2
F1_201288	no rank__cellular organisms;superkingdom__Bacteria;phylum__Synergistetes;class__Synergistia;order__Synergistales;family__Synergistaceae;genus__Cloacibacillus;species__Cloacibacillus sp. An23
F1_201556	no rank__cellular organisms;superkingdom__Bacteria;phylum__Synergistetes;class__Synergistia;order__Synergistales;family__Synergistaceae;genus__Cloacibacillus;species__Cloacibacillus sp. An23
F1_201954	no rank__cellular organisms;superkingdom__Bacteria;no rank__Terrabacteria group;phylum__Firmicutes;class__Bacilli;order__Bacillales;family__Paenibacillaceae;genus__Paenibacillus
F1_201985	no rank__cellular organisms;superkingdom__Bacteria;phylum__Synergistetes;class__Synergistia;order__Synergistales;family__Synergistaceae;genus__Cloacibacillus;species__Cloacibacillus sp. An23
F1_202008	no rank__cellular organisms;superkingdom__Bacteria;no rank__Terrabacteria group;phylum__Firmicutes;class__Bacilli;order__Lactobacillales;family__Lactobacillaceae;genus__Lactobacillus;species__Lactobacillus paralimentarius
F1_202172	no rank__cellular organisms;superkingdom__Bacteria;phylum__Synergistetes;class__Synergistia;order__Synergistales;family__Synergistaceae;genus__Cloacibacillus;species__Cloacibacillus sp. An23
F1_202209	no rank__cellular organisms;superkingdom__Bacteria;no rank__Terrabacteria group;phylum__Firmicutes;class__Clostridia;order__Clostridiales;family__Ruminococcaceae;genus__Anaeromassilibacillus;species__Anaeromassilibacillus sp. An200
F1_202218	no rank__cellular organisms;superkingdom__Bacteria;no rank__Terrabacteria group;phylum__Firmicutes;class__Bacilli;order__Bacillales;family__Paenibacillaceae;genus__Paenibacillus
F1_20233	no rank__cellular organisms;superkingdom__Bacteria;phylum__Synergistetes;class__Synergistia;order__Synergistales;family__Synergistaceae;genus__Cloacibacillus;species__Cloacibacillus sp. An23
F1_202346	no rank__cellular organisms;superkingdom__Bacteria;phylum__Synergistetes;class__Synergistia;order__Synergistales;family__Synergistaceae;genus__Cloacibacillus;species__Cloacibacillus sp. An23
F1_202347	no rank__cellular organisms;superkingdom__Bacteria;phylum__Synergistetes;class__Synergistia;order__Synergistales;family__Synergistaceae;genus__Cloacibacillus;species__Cloacibacillus sp. An23
F1_202348	no rank__cellular organisms;superkingdom__Bacteria;phylum__Synergistetes;class__Synergistia;order__Synergistales;family__Synergistaceae;genus__Cloacibacillus;species__Cloacibacillus sp. An23
F1_202349	no rank__cellular organisms;superkingdom__Bacteria;phylum__Synergistetes;class__Synergistia;order__Synergistales;family__Synergistaceae;genus__Cloacibacillus;species__Cloacibacillus sp. An23
F1_202613	no rank__cellular organisms;superkingdom__Bacteria;no rank__Terrabacteria group;phylum__Firmicutes;class__Bacilli;order__Bacillales;family__Bacillaceae;genus__Bacillus;species__Bacillus timonensis
F1_202614	no rank__cellular organisms;superkingdom__Bacteria;no rank__Terrabacteria group;phylum__Firmicutes;class__Bacilli;order__Bacillales;family__Paenibacillaceae;genus__Paenibacillus																	no rank__cellular organisms;superkingdom__Bacteria;no rank__Terrabacteria group;phylum__Firmicutes;class__Bacilli;order__Bacillales;family__Paenibacillaceae;genus__Paenibacillus
F1_203629	no rank__cellular organisms;superkingdom__Bacteria;no rank__Terrabacteria group;phylum__Firmicutes;class__Bacilli;order__Bacillales;family__Paenibacillaceae;genus__Paenibacillus;species__Paenibacillus apiarius																	no rank__cellular organisms;superkingdom__Bacteria;no rank__Terrabacteria group;phylum__Firmicutes;class__Bacilli;order__Bacillales;family__Paenibacillaceae;genus__Paenibacillus;species__Paenibacillus apiarius
F1_203714	no rank__cellular organisms;superkingdom__Bacteria;no rank__Terrabacteria group;phylum__Firmicutes;class__Bacilli;order__Bacillales;family__Paenibacillaceae;genus__Paenibacillus																	no rank__cellular organisms;superkingdom__Bacteria;no rank__Terrabacteria group;phylum__Firmicutes;class__Bacilli;order__Bacillales;family__Paenibacillaceae;genus__Paenibacillus
F1_203906	no rank__cellular organisms;superkingdom__Bacteria;no rank__Terrabacteria group;phylum__Firmicutes;class__Bacilli;order__Bacillales;family__Paenibacillaceae;genus__Paenibacillus;species__Paenibacillus sp. A3																	no rank__cellular organisms;superkingdom__Bacteria;no rank__Terrabacteria group;phylum__Firmicutes;class__Bacilli;order__Bacillales;family__Paenibacillaceae;genus__Paenibacillus;species__Paenibacillus sp. A4
F1_203911	no rank__cellular organisms;superkingdom__Bacteria;phylum__Synergistetes;class__Synergistia;order__Synergistales;family__Synergistaceae;genus__Cloacibacillus;species__Cloacibacillus sp. An23																	no rank__cellular organisms;superkingdom__Bacteria;phylum__Synergistetes;class__Synergistia;order__Synergistales;family__Synergistaceae;genus__Cloacibacillus;species__Cloacibacillus sp. An23
F1_20403	no rank__cellular organisms;superkingdom__Bacteria;phylum__Synergistetes;class__Synergistia;order__Synergistales;family__Synergistaceae;genus__Cloacibacillus;species__Cloacibacillus sp. An23																	no rank__cellular organisms;superkingdom__Bacteria;phylum__Synergistetes;class__Synergistia;order__Synergistales;family__Synergistaceae;genus__Cloacibacillus;species__Cloacibacillus sp. An23
F1_20413	no rank__cellular organisms;superkingdom__Bacteria;phylum__Synergistetes;class__Synergistia;order__Synergistales;family__Synergistaceae;genus__Cloacibacillus;species__Cloacibacillus sp. An23																	no rank__cellular organisms;superkingdom__Bacteria;phylum__Synergistetes;class__Synergistia;order__Synergistales;family__Synergistaceae;genus__Cloacibacillus;species__Cloacibacillus sp. An23
F1_20416	no rank__cellular organisms;superkingdom__Bacteria;phylum__Synergistetes;class__Synergistia;order__Synergistales;family__Synergistaceae;genus__Cloacibacillus;species__Cloacibacillus sp. An23																	no rank__cellular organisms;superkingdom__Bacteria;phylum__Synergistetes;class__Synergistia;order__Synergistales;family__Synergistaceae;genus__Cloacibacillus;species__Cloacibacillus sp. An23
F1_20433	no rank__cellular organisms;superkingdom__Bacteria;phylum__Synergistetes;class__Synergistia;order__Synergistales;family__Synergistaceae;genus__Cloacibacillus;species__Cloacibacillus sp. An23																	no rank__cellular organisms;superkingdom__Bacteria;phylum__Synergistetes;class__Synergistia;order__Synergistales;family__Synergistaceae;genus__Cloacibacillus;species__Cloacibacillus sp. An23
F1_204512	no rank__cellular organisms;superkingdom__Bacteria;phylum__Synergistetes;class__Synergistia;order__Synergistales;family__Synergistaceae;genus__Cloacibacillus;species__Cloacibacillus sp. An23																	no rank__cellular organisms;superkingdom__Bacteria;phylum__Synergistetes;class__Synergistia;order__Synergistales;family__Synergistaceae;genus__Cloacibacillus;species__Cloacibacillus sp. An23
F1_204535	no rank__cellular organisms;superkingdom__Bacteria;no rank__Terrabacteria group;phylum__Firmicutes;class__Bacilli;order__Bacillales;family__Bacillaceae;genus__Bacillus;species__Bacillus sp. AFS015802																	no rank__cellular organisms;superkingdom__Bacteria;no rank__Terrabacteria group;phylum__Firmicutes;class__Bacilli;order__Bacillales;family__Bacillaceae;genus__Bacillus;species__Bacillus sp. AFS015803
F1_204655	no rank__cellular organisms;superkingdom__Bacteria;no rank__Terrabacteria group;phylum__Firmicutes;class__Bacilli;order__Bacillales;family__Bacillaceae;genus__Bacillus;species__Bacillus megaterium																	no rank__cellular organisms;superkingdom__Bacteria;no rank__Terrabacteria group;phylum__Firmicutes;class__Bacilli;order__Bacillales;family__Bacillaceae;genus__Bacillus;species__Bacillus megaterium
F1_204702	no rank__cellular organisms;superkingdom__Bacteria;phylum__Synergistetes;class__Synergistia;order__Synergistales;family__Synergistaceae;genus__Cloacibacillus;species__Cloacibacillus sp. An23																	no rank__cellular organisms;superkingdom__Bacteria;phylum__Synergistetes;class__Synergistia;order__Synergistales;family__Synergistaceae;genus__Cloacibacillus;species__Cloacibacillus sp. An23
F1_204703	no rank__cellular organisms;superkingdom__Bacteria;phylum__Synergistetes;class__Synergistia;order__Synergistales;family__Synergistaceae;genus__Cloacibacillus;species__Cloacibacillus sp. An23																	no rank__cellular organisms;superkingdom__Bacteria;phylum__Synergistetes;class__Synergistia;order__Synergistales;family__Synergistaceae;genus__Cloacibacillus;species__Cloacibacillus sp. An23
F1_20472	no rank__cellular organisms;superkingdom__Bacteria;phylum__Synergistetes;class__Synergistia;order__Synergistales;family__Synergistaceae;genus__Cloacibacillus;species__Cloacibacillus sp. An23																	no rank__cellular organisms;superkingdom__Bacteria;phylum__Synergistetes;class__Synergistia;order__Synergistales;family__Synergistaceae;genus__Cloacibacillus;species__Cloacibacillus sp. An23
F1_204747	no rank__cellular organisms;superkingdom__Bacteria;no rank__Terrabacteria group;phylum__Firmicutes;class__Clostridia;order__Clostridiales;family__Ruminococcaceae;genus__Negativibacillus;species__Negativibacillus massiliensis																	no rank__cellular organisms;superkingdom__Bacteria;no rank__Terrabacteria group;phylum__Firmicutes;class__Clostridia;order__Clostridiales;family__Ruminococcaceae;genus__Negativibacillus;species__Negativibacillus massiliensis
F1_204774	no rank__cellular organisms;superkingdom__Bacteria;no rank__Terrabacteria group;phylum__Firmicutes;class__Clostridia;order__Clostridiales;family__Ruminococcaceae;genus__Anaeromassilibacillus;species__Anaeromassilibacillus sp. Marseille-P4683																	no rank__cellular organisms;superkingdom__Bacteria;no rank__Terrabacteria group;phylum__Firmicutes;class__Clostridia;order__Clostridiales;family__Ruminococcaceae;genus__Anaeromassilibacillus;species__Anaeromassilibacillus sp. Marseille-P4684
F1_204880	no rank__cellular organisms;superkingdom__Bacteria;no rank__Terrabacteria group;phylum__Firmicutes;class__Clostridia;order__Clostridiales;family__Ruminococcaceae;genus__Negativibacillus;species__Negativibacillus massiliensis																	no rank__cellular organisms;superkingdom__Bacteria;no rank__Terrabacteria group;phylum__Firmicutes;class__Clostridia;order__Clostridiales;family__Ruminococcaceae;genus__Negativibacillus;species__Negativibacillus massiliensis
F1_204920	no rank__cellular organisms;superkingdom__Bacteria;phylum__Synergistetes;class__Synergistia;order__Synergistales;family__Synergistaceae;genus__Cloacibacillus;species__Cloacibacillus sp. An23																	no rank__cellular organisms;superkingdom__Bacteria;phylum__Synergistetes;class__Synergistia;order__Synergistales;family__Synergistaceae;genus__Cloacibacillus;species__Cloacibacillus sp. An24
F1_20498	no rank__cellular organisms;superkingdom__Bacteria;no rank__Terrabacteria group;phylum__Firmicutes;class__Bacilli;order__Bacillales;family__Bacillaceae;genus__Bacillus;species group__Bacillus cereus group																	no rank__cellular organisms;superkingdom__Bacteria;no rank__Terrabacteria group;phylum__Firmicutes;class__Bacilli;order__Bacillales;family__Bacillaceae;genus__Bacillus;species group__Bacillus cereus group
F1_205131	no rank__cellular organisms;superkingdom__Bacteria;phylum__Synergistetes;class__Synergistia;order__Synergistales;family__Synergistaceae;genus__Cloacibacillus;species__Cloacibacillus sp. An23																	no rank__cellular organisms;superkingdom__Bacteria;phylum__Synergistetes;class__Synergistia;order__Synergistales;family__Synergistaceae;genus__Cloacibacillus;species__Cloacibacillus sp. An24
F1_205604	no rank__cellular organisms;superkingdom__Bacteria;no rank__Terrabacteria group;phylum__Firmicutes;class__Bacilli;order__Bacillales;family__Bacillaceae;genus__Bacillus;species__Bacillus cellulosilyticus																	no rank__cellular organisms;superkingdom__Bacteria;no rank__Terrabacteria group;phylum__Firmicutes;class__Bacilli;order__Bacillales;family__Bacillaceae;genus__Bacillus;species__Bacillus cellulosilyticus
F1_206	no rank__cellular organisms;superkingdom__Bacteria;no rank__Terrabacteria group;phylum__Firmicutes;class__Bacilli;order__Bacillales;family__Bacillaceae;genus__Anoxybacillus;species__Anoxybacillus flavithermus																	no rank__cellular organisms;superkingdom__Bacteria;no rank__Terrabacteria group;phylum__Firmicutes;class__Bacilli;order__Bacillales;family__Bacillaceae;genus__Anoxybacillus;species__Anoxybacillus flavithermus
F1_206105	no rank__cellular organisms;superkingdom__Bacteria;phylum__Synergistetes;class__Synergistia;order__Synergistales;family__Synergistaceae;genus__Cloacibacillus;species__Cloacibacillus sp. An23																	no rank__cellular organisms;superkingdom__Bacteria;phylum__Synergistetes;class__Synergistia;order__Synergistales;family__Synergistaceae;genus__Cloacibacillus;species__Cloacibacillus sp. An23
F1_206129	no rank__cellular organisms;superkingdom__Bacteria;phylum__Synergistetes;class__Synergistia;order__Synergistales;family__Synergistaceae;genus__Cloacibacillus;species__Cloacibacillus sp. An23																	no rank__cellular organisms;superkingdom__Bacteria;phylum__Synergistetes;class__Synergistia;order__Synergistales;family__Synergistaceae;genus__Cloacibacillus;species__Cloacibacillus sp. An23
F1_206277	no rank__cellular organisms;superkingdom__Bacteria;no rank__Terrabacteria group;phylum__Firmicutes;class__Clostridia;order__Clostridiales;family__Ruminococcaceae;genus__Negativibacillus;species__Negativibacillus massiliensis																	no rank__cellular organisms;superkingdom__Bacteria;no rank__Terrabacteria group;phylum__Firmicutes;class__Clostridia;order__Clostridiales;family__Ruminococcaceae;genus__Negativibacillus;species__Negativibacillus massiliensis
F1_206525	no rank__cellular organisms;superkingdom__Bacteria;phylum__Synergistetes;class__Synergistia;order__Synergistales;family__Synergistaceae;genus__Cloacibacillus;species__Cloacibacillus sp. An23																	no rank__cellular organisms;superkingdom__Bacteria;phylum__Synergistetes;class__Synergistia;order__Synergistales;family__Synergistaceae;genus__Cloacibacillus;species__Cloacibacillus sp. An24
F1_206528	no rank__cellular organisms;superkingdom__Bacteria;no rank__Terrabacteria group;phylum__Firmicutes;class__Bacilli;order__Bacillales;family__Bacillaceae;genus__Bacillus;species__Bacillus circulans																	no rank__cellular organisms;superkingdom__Bacteria;no rank__Terrabacteria group;phylum__Firmicutes;class__Bacilli;order__Bacillales;family__Bacillaceae;genus__Bacillus;species__Bacillus circulans
F1_206613	no rank__cellular organisms;superkingdom__Bacteria;phylum__Synergistetes;class__Synergistia;order__Synergistales;family__Synergistaceae;genus__Cloacibacillus;species__Cloacibacillus sp. An23																	no rank__cellular organisms;superkingdom__Bacteria;phylum__Synergistetes;class__Synergistia;order__Synergistales;family__Synergistaceae;genus__Cloacibacillus;species__Cloacibacillus sp. An23
F1_20674	no rank__cellular organisms;superkingdom__Bacteria;phylum__Synergistetes;class__Synergistia;order__Synergistales;family__Synergistaceae;genus__Cloacibacillus;species__Cloacibacillus sp. An23																	no rank__cellular organisms;superkingdom__Bacteria;phylum__Synergistetes;class__Synergistia;order__Synergistales;family__Synergistaceae;genus__Cloacibacillus;species__Cloacibacillus sp. An23
F1_206969	no rank__cellular organisms;superkingdom__Bacteria;no rank__Terrabacteria group;phylum__Firmicutes;class__Clostridia;order__Clostridiales;family__Ruminococcaceae;genus__Anaeromassilibacillus;species__Anaeromassilibacillus sp. An172																	no rank__cellular organisms;superkingdom__Bacteria;no rank__Terrabacteria group;phylum__Firmicutes;class__Clostridia;order__Clostridiales;family__Ruminococcaceae;genus__Anaeromassilibacillus;species__Anaeromassilibacillus sp. An173
F1_207091	no rank__cellular organisms;superkingdom__Bacteria;phylum__Synergistetes;class__Synergistia;order__Synergistales;family__Synergistaceae;genus__Cloacibacillus;species__Cloacibacillus sp. An23																	no rank__cellular organisms;superkingdom__Bacteria;phylum__Synergistetes;class__Synergistia;order__Synergistales;family__Synergistaceae;genus__Cloacibacillus;species__Cloacibacillus sp. An24
F1_207167	no rank__cellular organisms;superkingdom__Bacteria;no rank__Terrabacteria group;phylum__Firmicutes;class__Bacilli;order__Bacillales;no rank__unclassified Bacillales;genus__Acidibacillus;species__Acidibacillus ferrooxidans																	no rank__cellular organisms;superkingdom__Bacteria;no rank__Terrabacteria group;phylum__Firmicutes;class__Bacilli;order__Bacillales;no rank__unclassified Bacillales;genus__Acidibacillus;species__Acidibacillus ferrooxidans
F1_207257	no rank__cellular organisms;superkingdom__Bacteria;phylum__Proteobacteria;class__Betaproteobacteria;order__Burkholderiales;family__Sutterellaceae;genus__Duodenibacillus;species__Duodenibacillus massiliensis																	no rank__cellular organisms;superkingdom__Bacteria;phylum__Proteobacteria;class__Betaproteobacteria;order__Burkholderiales;family__Sutterellaceae;genus__Duodenibacillus;species__Duodenibacillus massiliensis
F1_207319	no rank__cellular organisms;superkingdom__Bacteria;no rank__Terrabacteria group;phylum__Firmicutes;class__Clostridia;order__Clostridiales;family__Ruminococcaceae;genus__Anaeromassilibacillus;species__Anaeromassilibacillus sp. An172																	no rank__cellular organisms;superkingdom__Bacteria;no rank__Terrabacteria group;phylum__Firmicutes;class__Clostridia;order__Clostridiales;family__Ruminococcaceae;genus__Anaeromassilibacillus;species__Anaeromassilibacillus sp. An173
F1_20753	no rank__cellular organisms;superkingdom__Bacteria;no rank__Terrabacteria group;phylum__Firmicutes;class__Clostridia;order__Clostridiales;family__Ruminococcaceae;genus__Negativibacillus;species__Negativibacillus massiliensis																	no rank__cellular organisms;superkingdom__Bacteria;no rank__Terrabacteria group;phylum__Firmicutes;class__Clostridia;order__Clostridiales;family__Ruminococcaceae;genus__Negativibacillus;species__Negativibacillus massiliensis
F1_20755	no rank__cellular organisms;superkingdom__Bacteria;no rank__Terrabacteria group;phylum__Firmicutes;class__Clostridia;order__Clostridiales;family__Ruminococcaceae;genus__Negativibacillus;species__Negativibacillus massiliensis																	no rank__cellular organisms;superkingdom__Bacteria;no rank__Terrabacteria group;phylum__Firmicutes;class__Clostridia;order__Clostridiales;family__Ruminococcaceae;genus__Negativibacillus;species__Negativibacillus massiliensis
F1_208161	no rank__cellular organisms;superkingdom__Bacteria;phylum__Synergistetes;class__Synergistia;order__Synergistales;family__Synergistaceae;genus__Cloacibacillus;species__Cloacibacillus sp. An23																	no rank__cellular organisms;superkingdom__Bacteria;phylum__Synergistetes;class__Synergistia;order__Synergistales;family__Synergistaceae;genus__Cloacibacillus;species__Cloacibacillus sp. An23
F1_208162	no rank__cellular organisms;superkingdom__Bacteria;phylum__Synergistetes;class__Synergistia;order__Synergistales;family__Synergistaceae;genus__Cloacibacillus;species__Cloacibacillus sp. An23																	no rank__cellular organisms;superkingdom__Bacteria;phylum__Synergistetes;class__Synergistia;order__Synergistales;family__Synergistaceae;genus__Cloacibacillus;species__Cloacibacillus sp. An23
F1_208196	no rank__cellular organisms;superkingdom__Bacteria;no rank__Terrabacteria group;phylum__Firmicutes;class__Bacilli;order__Bacillales;family__Bacillaceae;genus__Bacillus																	no rank__cellular organisms;superkingdom__Bacteria;no rank__Terrabacteria group;phylum__Firmicutes;class__Bacilli;order__Bacillales;family__Bacillaceae;genus__Bacillus
F1_208754	no rank__cellular organisms;superkingdom__Bacteria;no rank__Terrabacteria group;phylum__Firmicutes;class__Bacilli;order__Bacillales;family__Paenibacillaceae;genus__Paenibacillus;species__Paenibacillus chitinolyticus																	no rank__cellular organisms;superkingdom__Bacteria;no rank__Terrabacteria group;phylum__Firmicutes;class__Bacilli;order__Bacillales;family__Paenibacillaceae;genus__Paenibacillus;species__Paenibacillus chitinolyticus
F1_209000	no rank__cellular organisms;superkingdom__Bacteria;phylum__Synergistetes;class__Synergistia;order__Synergistales;family__Synergistaceae;genus__Cloacibacillus;species__Cloacibacillus sp. An23																	no rank__cellular organisms;superkingdom__Bacteria;phylum__Synergistetes;class__Synergistia;order__Synergistales;family__Synergistaceae;genus__Cloacibacillus;species__Cloacibacillus sp. An23
F1_209131	no rank__cellular organisms;superkingdom__Bacteria;phylum__Synergistetes;class__Synergistia;order__Synergistales;family__Synergistaceae;genus__Cloacibacillus;species__Cloacibacillus sp. An23																	no rank__cellular organisms;superkingdom__Bacteria;phylum__Synergistetes;class__Synergistia;order__Synergistales;family__Synergistaceae;genus__Cloacibacillus;species__Cloacibacillus sp. An23
F1_209189	no rank__cellular organisms;superkingdom__Bacteria;no rank__Terrabacteria group;phylum__Firmicutes;class__Bacilli;order__Bacillales;family__Bacillaceae;genus__Gracilibacillus;species__Gracilibacillus orientalis																	no rank__cellular organisms;superkingdom__Bacteria;no rank__Terrabacteria group;phylum__Firmicutes;class__Bacilli;order__Bacillales;family__Bacillaceae;genus__Gracilibacillus;species__Gracilibacillus orientalis
F1_209260	superkingdom__Viruses;no rank__dsDNA viruses, no RNA stage;order__Caudovirales;family__Myoviridae;no rank__unassigned Myoviridae;species__Bacillus virus PBS1																	superkingdom__Viruses;no rank__dsDNA viruses, no RNA stage;order__Caudovirales;family__Myoviridae;no rank__unassigned Myoviridae;species__Bacillus virus PBS2
F1_209671	no rank__cellular organisms;superkingdom__Bacteria;phylum__Synergistetes;class__Synergistia;order__Synergistales;family__Synergistaceae;genus__Cloacibacillus;species__Cloacibacillus sp. An23																	no rank__cellular organisms;superkingdom__Bacteria;phylum__Synergistetes;class__Synergistia;order__Synergistales;family__Synergistaceae;genus__Cloacibacillus;species__Cloacibacillus sp. An24
F1_209837	no rank__cellular organisms;superkingdom__Bacteria;no rank__Terrabacteria group;phylum__Firmicutes;class__Clostridia;order__Clostridiales;family__Ruminococcaceae;genus__Anaeromassilibacillus;species__Anaeromassilibacillus sp. An200																	no rank__cellular organisms;superkingdom__Bacteria;no rank__Terrabacteria group;phylum__Firmicutes;class__Clostridia;order__Clostridiales;family__Ruminococcaceae;genus__Anaeromassilibacillus;species__Anaeromassilibacillus sp. An201
F1_210071	no rank__cellular organisms;superkingdom__Bacteria;phylum__Synergistetes;class__Synergistia;order__Synergistales;family__Synergistaceae;genus__Cloacibacillus;species__Cloacibacillus sp. An23																	no rank__cellular organisms;superkingdom__Bacteria;phylum__Synergistetes;class__Synergistia;order__Synergistales;family__Synergistaceae;genus__Cloacibacillus;species__Cloacibacillus sp. An23
F1_210072	no rank__cellular organisms;superkingdom__Bacteria;phylum__Synergistetes;class__Synergistia;order__Synergistales;family__Synergistaceae;genus__Cloacibacillus;species__Cloacibacillus sp. An23																	no rank__cellular organisms;superkingdom__Bacteria;phylum__Synergistetes;class__Synergistia;order__Synergistales;family__Synergistaceae;genus__Cloacibacillus;species__Cloacibacillus sp. An23
F1_210073	no rank__cellular organisms;superkingdom__Bacteria;phylum__Synergistetes;class__Synergistia;order__Synergistales;family__Synergistaceae;genus__Cloacibacillus;species__Cloacibacillus sp. An23																	no rank__cellular organisms;superkingdom__Bacteria;phylum__Synergistetes;class__Synergistia;order__Synergistales;family__Synergistaceae;genus__Cloacibacillus;species__Cloacibacillus sp. An23
F1_210211	no rank__cellular organisms;superkingdom__Bacteria;no rank__Terrabacteria group;phylum__Firmicutes;class__Clostridia;order__Clostridiales;family__Ruminococcaceae;genus__Anaeromassilibacillus;species__Anaeromassilibacillus sp. An172																	no rank__cellular organisms;superkingdom__Bacteria;no rank__Terrabacteria group;phylum__Firmicutes;class__Clostridia;order__Clostridiales;family__Ruminococcaceae;genus__Anaeromassilibacillus;species__Anaeromassilibacillus sp. An173
F1_210490	no rank__cellular organisms;superkingdom__Bacteria;no rank__Terrabacteria group;phylum__Firmicutes;class__Bacilli;order__Bacillales;family__Paenibacillaceae;genus__Paenibacillus																	no rank__cellular organisms;superkingdom__Bacteria;no rank__Terrabacteria group;phylum__Firmicutes;class__Bacilli;order__Bacillales;family__Paenibacillaceae;genus__Paenibacillus
F1_210520	no rank__cellular organisms;superkingdom__Bacteria;no rank__Terrabacteria group;phylum__Firmicutes;class__Clostridia;order__Clostridiales;family__Ruminococcaceae;genus__Anaeromassilibacillus;species__Anaeromassilibacillus sp. An200																	no rank__cellular organisms;superkingdom__Bacteria;no rank__Terrabacteria group;phylum__Firmicutes;class__Clostridia;order__Clostridiales;family__Ruminococcaceae;genus__Anaeromassilibacillus;species__Anaeromassilibacillus sp. An201
F1_210552	no rank__cellular organisms;superkingdom__Bacteria;phylum__Synergistetes;class__Synergistia;order__Synergistales;family__Synergistaceae;genus__Cloacibacillus;species__Cloacibacillus sp. An23																	no rank__cellular organisms;superkingdom__Bacteria;phylum__Synergistetes;class__Synergistia;order__Synergistales;family__Synergistaceae;genus__Cloacibacillus;species__Cloacibacillus sp. An24
F1_210659	no rank__cellular organisms;superkingdom__Bacteria;no rank__Terrabacteria group;phylum__Firmicutes;class__Clostridia;order__Clostridiales;family__Ruminococcaceae;genus__Anaeromassilibacillus;species__Anaeromassilibacillus sp. An200																	no rank__cellular organisms;superkingdom__Bacteria;no rank__Terrabacteria group;phylum__Firmicutes;class__Clostridia;order__Clostridiales;family__Ruminococcaceae;genus__Anaeromassilibacillus;species__Anaeromassilibacillus sp. An201
F1_210694	no rank__cellular organisms;superkingdom__Bacteria;phylum__Synergistetes;class__Synergistia;order__Synergistales;family__Synergistaceae;genus__Cloacibacillus;species__Cloacibacillus sp. An23																	no rank__cellular organisms;superkingdom__Bacteria;phylum__Synergistetes;class__Synergistia;order__Synergistales;family__Synergistaceae;genus__Cloacibacillus;species__Cloacibacillus sp. An23
F1_210695	no rank__cellular organisms;superkingdom__Bacteria;phylum__Synergistetes;class__Synergistia;order__Synergistales;family__Synergistaceae;genus__Cloacibacillus;species__Cloacibacillus sp. An23																	no rank__cellular organisms;superkingdom__Bacteria;phylum__Synergistetes;class__Synergistia;order__Synergistales;family__Synergistaceae;genus__Cloacibacillus;species__Cloacibacillus sp. An23
F1_210779	no rank__cellular organisms;superkingdom__Bacteria;phylum__Synergistetes;class__Synergistia;order__Synergistales;family__Synergistaceae;genus__Cloacibacillus;species__Cloacibacillus sp. An23																	no rank__cellular organisms;superkingdom__Bacteria;phylum__Synergistetes;class__Synergistia;order__Synergistales;family__Synergistaceae;genus__Cloacibacillus;species__Cloacibacillus sp. An23
F1_211	no rank__cellular organisms;superkingdom__Bacteria;no rank__Terrabacteria group;phylum__Firmicutes;class__Bacilli;order__Bacillales;family__Bacillaceae;genus__Anoxybacillus;species__Anoxybacillus flavithermus																	no rank__cellular organisms;superkingdom__Bacteria;no rank__Terrabacteria group;phylum__Firmicutes;class__Bacilli;order__Bacillales;family__Bacillaceae;genus__Anoxybacillus;species__Anoxybacillus flavithermus
F1_211318	no rank__cellular organisms;superkingdom__Bacteria;phylum__Synergistetes;class__Synergistia;order__Synergistales;family__Synergistaceae;genus__Cloacibacillus;species__Cloacibacillus sp. An23																	no rank__cellular organisms;superkingdom__Bacteria;phylum__Synergistetes;class__Synergistia;order__Synergistales;family__Synergistaceae;genus__Cloacibacillus;species__Cloacibacillus sp. An23
F1_211319	no rank__cellular organisms;superkingdom__Bacteria;phylum__Synergistetes;class__Synergistia;order__Synergistales;family__Synergistaceae;genus__Cloacibacillus;species__Cloacibacillus sp. An23																	no rank__cellular organisms;superkingdom__Bacteria;phylum__Synergistetes;class__Synergistia;order__Synergistales;family__Synergistaceae;genus__Cloacibacillus;species__Cloacibacillus sp. An23
F1_211321	no rank__cellular organisms;superkingdom__Bacteria;phylum__Synergistetes;class__Synergistia;order__Synergistales;family__Synergistaceae;genus__Cloacibacillus;species__Cloacibacillus sp. An23																	no rank__cellular organisms;superkingdom__Bacteria;phylum__Synergistetes;class__Synergistia;order__Synergistales;family__Synergistaceae;genus__Cloacibacillus;species__Cloacibacillus sp. An23
F1_211825	no rank__cellular organisms;superkingdom__Bacteria;phylum__Synergistetes;class__Synergistia;order__Synergistales;family__Synergistaceae;genus__Cloacibacillus;species__Cloacibacillus sp. An23																	no rank__cellular organisms;superkingdom__Bacteria;phylum__Synergistetes;class__Synergistia;order__Synergistales;family__Synergistaceae;genus__Cloacibacillus;species__Cloacibacillus sp. An23
F1_212090	no rank__cellular organisms;superkingdom__Bacteria;no rank__Terrabacteria group;phylum__Firmicutes;class__Bacilli;order__Bacillales;family__Paenibacillaceae;genus__Paenibacillus;species__Paenibacillus macerans																	no rank__cellular organisms;superkingdom__Bacteria;no rank__Terrabacteria group;phylum__Firmicutes;class__Bacilli;order__Bacillales;family__Paenibacillaceae;genus__Paenibacillus;species__Paenibacillus macerans
F1_212713	no rank__cellular organisms;superkingdom__Bacteria;phylum__Synergistetes;class__Synergistia;order__Synergistales;family__Synergistaceae;genus__Cloacibacillus;species__Cloacibacillus sp. An23																	no rank__cellular organisms;superkingdom__Bacteria;phylum__Synergistetes;class__Synergistia;order__Synergistales;family__Synergistaceae;genus__Cloacibacillus;species__Cloacibacillus sp. An24
F1_213265	no rank__cellular organisms;superkingdom__Bacteria;no rank__Terrabacteria group;phylum__Firmicutes;class__Bacilli;order__Bacillales;family__Paenibacillaceae;genus__Paenibacillus																	no rank__cellular organisms;superkingdom__Bacteria;no rank__Terrabacteria group;phylum__Firmicutes;class__Bacilli;order__Bacillales;family__Paenibacillaceae;genus__Paenibacillus
F1_213456	no rank__cellular organisms;superkingdom__Bacteria;no rank__Terrabacteria group;phylum__Firmicutes;class__Clostridia;order__Clostridiales;family__Ruminococcaceae;genus__Anaeromassilibacillus;species__Anaeromassilibacillus sp. An200
F1_213476	no rank__cellular organisms;superkingdom__Bacteria;phylum__Synergistetes;class__Synergistia;order__Synergistales;family__Synergistaceae;genus__Cloacibacillus;species__Cloacibacillus sp. An23
F1_213675	no rank__cellular organisms;superkingdom__Bacteria;phylum__Synergistetes;class__Synergistia;order__Synergistales;family__Synergistaceae;genus__Cloacibacillus;species__Cloacibacillus sp. An23
F1_214496	no rank__cellular organisms;superkingdom__Bacteria;phylum__Synergistetes;class__Synergistia;order__Synergistales;family__Synergistaceae;genus__Cloacibacillus;species__Cloacibacillus sp. An23
F1_214497	no rank__cellular organisms;superkingdom__Bacteria;phylum__Synergistetes;class__Synergistia;order__Synergistales;family__Synergistaceae;genus__Cloacibacillus;species__Cloacibacillus sp. An23
F1_214498	no rank__cellular organisms;superkingdom__Bacteria;phylum__Synergistetes;class__Synergistia;order__Synergistales;family__Synergistaceae;genus__Cloacibacillus;species__Cloacibacillus sp. An23
F1_214499	no rank__cellular organisms;superkingdom__Bacteria;phylum__Synergistetes;class__Synergistia;order__Synergistales;family__Synergistaceae;genus__Cloacibacillus;species__Cloacibacillus sp. An23
F1_214824	no rank__cellular organisms;superkingdom__Bacteria;phylum__Synergistetes;class__Synergistia;order__Synergistales;family__Synergistaceae;genus__Cloacibacillus;species__Cloacibacillus sp. An23
F1_2149	no rank__cellular organisms;superkingdom__Bacteria;phylum__Synergistetes;class__Synergistia;order__Synergistales;family__Synergistaceae;genus__Cloacibacillus;species__Cloacibacillus porcorum
F1_215358	no rank__cellular organisms;superkingdom__Bacteria;phylum__Synergistetes;class__Synergistia;order__Synergistales;family__Synergistaceae;genus__Cloacibacillus;species__Cloacibacillus sp. An23
F1_215360	no rank__cellular organisms;superkingdom__Bacteria;phylum__Synergistetes;class__Synergistia;order__Synergistales;family__Synergistaceae;genus__Cloacibacillus;species__Cloacibacillus sp. An23
F1_215678	no rank__cellular organisms;superkingdom__Bacteria;no rank__Terrabacteria group;phylum__Firmicutes;class__Bacilli;order__Bacillales;family__Bacillaceae;genus__Bacillus
F1_215687	no rank__cellular organisms;superkingdom__Bacteria;no rank__Terrabacteria group;phylum__Firmicutes;class__Bacilli;order__Bacillales;family__Bacillaceae;genus__Terribacillus
F1_215722	no rank__cellular organisms;superkingdom__Bacteria;no rank__Terrabacteria group;phylum__Firmicutes;class__Clostridia;order__Clostridiales;family__Ruminococcaceae;genus__Negativibacillus;species__Negativibacillus massiliensis
F1_215723	no rank__cellular organisms;superkingdom__Bacteria;no rank__Terrabacteria group;phylum__Firmicutes;class__Clostridia;order__Clostridiales;family__Ruminococcaceae;genus__Negativibacillus;species__Negativibacillus massiliensis
F1_215868	no rank__cellular organisms;superkingdom__Bacteria;phylum__Synergistetes;class__Synergistia;order__Synergistales;family__Synergistaceae;genus__Cloacibacillus;species__Cloacibacillus sp. An23
F1_215870	no rank__cellular organisms;superkingdom__Bacteria;phylum__Synergistetes;class__Synergistia;order__Synergistales;family__Synergistaceae;genus__Cloacibacillus;species__Cloacibacillus sp. An23
F1_216040	no rank__cellular organisms;superkingdom__Bacteria;phylum__Synergistetes;class__Synergistia;order__Synergistales;family__Synergistaceae;genus__Cloacibacillus;species__Cloacibacillus porcorum
F1_216199	no rank__cellular organisms;superkingdom__Bacteria;no rank__Terrabacteria group;phylum__Firmicutes;class__Clostridia;order__Clostridiales;family__Ruminococcaceae;genus__Anaeromassilibacillus;species__Anaeromassilibacillus sp. An172
F1_216316	no rank__cellular organisms;superkingdom__Bacteria;no rank__Terrabacteria group;phylum__Firmicutes;class__Bacilli;order__Bacillales;family__Paenibacillaceae;genus__Paenibacillus;species__Paenibacillus sp. 32O-W
F1_216470	no rank__cellular organisms;superkingdom__Bacteria;phylum__Synergistetes;class__Synergistia;order__Synergistales;family__Synergistaceae;genus__Cloacibacillus;species__Cloacibacillus sp. An23
F1_216471	no rank__cellular organisms;superkingdom__Bacteria;phylum__Synergistetes;class__Synergistia;order__Synergistales;family__Synergistaceae;genus__Cloacibacillus;species__Cloacibacillus sp. An23
F1_21663	no rank__cellular organisms;superkingdom__Bacteria;no rank__Terrabacteria group;phylum__Firmicutes;class__Clostridia;order__Clostridiales;family__Ruminococcaceae;genus__Anaeromassilibacillus;species__Anaeromassilibacillus sp. An200
F1_21728	no rank__cellular organisms;superkingdom__Bacteria;phylum__Synergistetes;class__Synergistia;order__Synergistales;family__Synergistaceae;genus__Cloacibacillus;species__Cloacibacillus sp. An23
F1_217507	no rank__cellular organisms;superkingdom__Bacteria;phylum__Synergistetes;class__Synergistia;order__Synergistales;family__Synergistaceae;genus__Cloacibacillus;species__Cloacibacillus sp. An23
F1_218036	no rank__cellular organisms;superkingdom__Bacteria;no rank__Terrabacteria group;phylum__Firmicutes;class__Bacilli;order__Bacillales;family__Alicyclobacillaceae;genus__Alicyclobacillus;species__Alicyclobacillus macrosporangiidus
F1_218242	no rank__cellular organisms;superkingdom__Bacteria;phylum__Synergistetes;class__Synergistia;order__Synergistales;family__Synergistaceae;genus__Cloacibacillus;species__Cloacibacillus sp. An23
F1_218243	no rank__cellular organisms;superkingdom__Bacteria;phylum__Synergistetes;class__Synergistia;order__Synergistales;family__Synergistaceae;genus__Cloacibacillus;species__Cloacibacillus sp. An23
F1_218244	no rank__cellular organisms;superkingdom__Bacteria;phylum__Synergistetes;class__Synergistia;order__Synergistales;family__Synergistaceae;genus__Cloacibacillus;species__Cloacibacillus sp. An23
F1_218246	no rank__cellular organisms;superkingdom__Bacteria;phylum__Synergistetes;class__Synergistia;order__Synergistales;family__Synergistaceae;genus__Cloacibacillus;species__Cloacibacillus sp. An23
F1_218248	no rank__cellular organisms;superkingdom__Bacteria;phylum__Synergistetes;class__Synergistia;order__Synergistales;family__Synergistaceae;genus__Cloacibacillus;species__Cloacibacillus sp. An23
F1_218250	no rank__cellular organisms;superkingdom__Bacteria;phylum__Synergistetes;class__Synergistia;order__Synergistales;family__Synergistaceae;genus__Cloacibacillus;species__Cloacibacillus sp. An23
F1_218251	no rank__cellular organisms;superkingdom__Bacteria;phylum__Synergistetes;class__Synergistia;order__Synergistales;family__Synergistaceae;genus__Cloacibacillus;species__Cloacibacillus sp. An23
F1_218252	no rank__cellular organisms;superkingdom__Bacteria;phylum__Synergistetes;class__Synergistia;order__Synergistales;family__Synergistaceae;genus__Cloacibacillus;species__Cloacibacillus sp. An23
F1_218253	no rank__cellular organisms;superkingdom__Bacteria;phylum__Synergistetes;class__Synergistia;order__Synergistales;family__Synergistaceae;genus__Cloacibacillus;species__Cloacibacillus sp. An23
F1_218369	no rank__cellular organisms;superkingdom__Bacteria;phylum__Synergistetes;class__Synergistia;order__Synergistales;family__Synergistaceae;genus__Cloacibacillus;species__Cloacibacillus porcorum
F1_218370	no rank__cellular organisms;superkingdom__Bacteria;phylum__Synergistetes;class__Synergistia;order__Synergistales;family__Synergistaceae;genus__Cloacibacillus;species__Cloacibacillus porcorum
F1_218687	no rank__cellular organisms;superkingdom__Bacteria;phylum__Synergistetes;class__Synergistia;order__Synergistales;family__Synergistaceae;genus__Cloacibacillus;species__Cloacibacillus sp. An23
F1_219083	no rank__cellular organisms;superkingdom__Bacteria;phylum__Synergistetes;class__Synergistia;order__Synergistales;family__Synergistaceae;genus__Cloacibacillus;species__Cloacibacillus sp. An23
F1_219219	no rank__cellular organisms;superkingdom__Bacteria;no rank__Terrabacteria group;phylum__Firmicutes;class__Bacilli;order__Lactobacillales;family__Lactobacillaceae;genus__Lactobacillus
F1_219228	no rank__cellular organisms;superkingdom__Bacteria;phylum__Proteobacteria;class__Betaproteobacteria;order__Burkholderiales;family__Sutterellaceae;genus__Duodenibacillus;species__Duodenibacillus massiliensis
F1_219236	no rank__cellular organisms;superkingdom__Bacteria;phylum__Synergistetes;class__Synergistia;order__Synergistales;family__Synergistaceae;genus__Cloacibacillus;species__Cloacibacillus sp. An23
F1_219395	no rank__cellular organisms;superkingdom__Bacteria;phylum__Synergistetes;class__Synergistia;order__Synergistales;family__Synergistaceae;genus__Cloacibacillus;species__Cloacibacillus sp. An23
F1_219402	no rank__cellular organisms;superkingdom__Bacteria;no rank__Terrabacteria group;phylum__Firmicutes;class__Bacilli;order__Bacillales;family__Paenibacillaceae;genus__Paenibacillus;species__Paenibacillus ginsengihumi
F1_219472	no rank__cellular organisms;superkingdom__Bacteria;no rank__Terrabacteria group;phylum__Firmicutes;class__Bacilli;order__Bacillales;family__Paenibacillaceae;genus__Paenibacillus;species__Paenibacillus macerans
F1_219571	no rank__cellular organisms;superkingdom__Bacteria;no rank__Terrabacteria group;phylum__Firmicutes;class__Bacilli;order__Bacillales;family__Bacillaceae;genus__Bacillus;species group__Bacillus cereus group;species__Bacillus thuringiensis
F1_219640	no rank__cellular organisms;superkingdom__Bacteria;phylum__Synergistetes;class__Synergistia;order__Synergistales;family__Synergistaceae;genus__Cloacibacillus;species__Cloacibacillus sp. An23
F1_219725	no rank__cellular organisms;superkingdom__Bacteria;phylum__Synergistetes;class__Synergistia;order__Synergistales;family__Synergistaceae;genus__Cloacibacillus;species__Cloacibacillus sp. An23
F1_220186	no rank__cellular organisms;superkingdom__Bacteria;no rank__Terrabacteria group;phylum__Firmicutes;class__Bacilli;order__Bacillales;family__Bacillaceae;genus__Bacillus;species__Bacillus sp. OV322
F1_220262	no rank__cellular organisms;superkingdom__Bacteria;phylum__Synergistetes;class__Synergistia;order__Synergistales;family__Synergistaceae;genus__Cloacibacillus;species__Cloacibacillus sp. An23
F1_220760	no rank__cellular organisms;superkingdom__Bacteria;phylum__Synergistetes;class__Synergistia;order__Synergistales;family__Synergistaceae;genus__Cloacibacillus;species__Cloacibacillus sp. An23
F1_220884	no rank__cellular organisms;superkingdom__Bacteria;phylum__Synergistetes;class__Synergistia;order__Synergistales;family__Synergistaceae;genus__Cloacibacillus;species__Cloacibacillus sp. An23
F1_220890	no rank__cellular organisms;superkingdom__Bacteria;phylum__Synergistetes;class__Synergistia;order__Synergistales;family__Synergistaceae;genus__Cloacibacillus;species__Cloacibacillus sp. An23
F1_221045	no rank__cellular organisms;superkingdom__Bacteria;no rank__Terrabacteria group;phylum__Firmicutes;class__Erysipelotrichia;order__Erysipelotrichales;family__Erysipelotrichaceae;genus__Coprobacillus;species__Coprobacillus sp. D7
F1_221199	no rank__cellular organisms;superkingdom__Bacteria;phylum__Synergistetes;class__Synergistia;order__Synergistales;family__Synergistaceae;genus__Cloacibacillus;species__Cloacibacillus sp. An23
F1_221642	no rank__cellular organisms;superkingdom__Bacteria;no rank__Terrabacteria group;phylum__Firmicutes;class__Clostridia;order__Clostridiales;family__Ruminococcaceae;genus__Anaeromassilibacillus;species__Anaeromassilibacillus sp. An250
F1_221759	no rank__cellular organisms;superkingdom__Bacteria;no rank__Terrabacteria group;phylum__Firmicutes;class__Clostridia;order__Clostridiales;family__Ruminococcaceae;genus__Anaeromassilibacillus;species__Anaeromassilibacillus sp. An250
F1_221817	no rank__cellular organisms;superkingdom__Bacteria;phylum__Synergistetes;class__Synergistia;order__Synergistales;family__Synergistaceae;genus__Cloacibacillus;species__Cloacibacillus porcorum
F1_221819	no rank__cellular organisms;superkingdom__Bacteria;phylum__Synergistetes;class__Synergistia;order__Synergistales;family__Synergistaceae;genus__Cloacibacillus;species__Cloacibacillus sp. An23
F1_221820	no rank__cellular organisms;superkingdom__Bacteria;phylum__Synergistetes;class__Synergistia;order__Synergistales;family__Synergistaceae;genus__Cloacibacillus;species__Cloacibacillus sp. An23
F1_221997	no rank__cellular organisms;superkingdom__Bacteria;no rank__Terrabacteria group;phylum__Firmicutes;class__Clostridia;order__Clostridiales;family__Ruminococcaceae;genus__Anaeromassilibacillus;species__Anaeromassilibacillus sp. An172
F1_222039	no rank__cellular organisms;superkingdom__Bacteria;no rank__Terrabacteria group;phylum__Firmicutes;class__Bacilli;order__Bacillales;family__Alicyclobacillaceae;genus__Alicyclobacillus;species__Alicyclobacillus macrosporangiidus
F1_222046	no rank__cellular organisms;superkingdom__Bacteria;phylum__Synergistetes;class__Synergistia;order__Synergistales;family__Synergistaceae;genus__Cloacibacillus;species__Cloacibacillus evryensis
F1_222157	no rank__cellular organisms;superkingdom__Bacteria;phylum__Synergistetes;class__Synergistia;order__Synergistales;family__Synergistaceae;genus__Cloacibacillus;species__Cloacibacillus porcorum
F1_222289	no rank__cellular organisms;superkingdom__Bacteria;no rank__Terrabacteria group;phylum__Firmicutes;class__Bacilli;order__Bacillales;family__Bacillaceae;genus__Anaerobacillus
F1_22281	no rank__cellular organisms;superkingdom__Bacteria;phylum__Synergistetes;class__Synergistia;order__Synergistales;family__Synergistaceae;genus__Cloacibacillus;species__Cloacibacillus sp. An23
F1_222866	no rank__cellular organisms;superkingdom__Bacteria;phylum__Synergistetes;class__Synergistia;order__Synergistales;family__Synergistaceae;genus__Cloacibacillus;species__Cloacibacillus sp. An23
F1_22295	no rank__cellular organisms;superkingdom__Bacteria;no rank__Terrabacteria group;phylum__Firmicutes;class__Clostridia;order__Clostridiales;family__Ruminococcaceae;genus__Anaeromassilibacillus;species__Anaeromassilibacillus sp. An172
F1_223256	no rank__cellular organisms;superkingdom__Bacteria;no rank__Terrabacteria group;phylum__Firmicutes;class__Clostridia;order__Clostridiales;family__Ruminococcaceae;genus__Anaeromassilibacillus;species__Anaeromassilibacillus sp. An250
F1_223288	no rank__cellular organisms;superkingdom__Bacteria;no rank__Terrabacteria group;phylum__Firmicutes;class__Clostridia;order__Clostridiales;family__Ruminococcaceae;genus__Anaeromassilibacillus;species__Anaeromassilibacillus sp. An200
F1_223431	superkingdom__Viruses;no rank__dsDNA viruses, no RNA stage;order__Caudovirales;family__Myoviridae;no rank__unclassified Myoviridae;species__Bacillus phage AR9
F1_223449	no rank__cellular organisms;superkingdom__Bacteria;phylum__Synergistetes;class__Synergistia;order__Synergistales;family__Synergistaceae;genus__Cloacibacillus;species__Cloacibacillus sp. An23
F1_223829	no rank__cellular organisms;superkingdom__Bacteria;no rank__Terrabacteria group;phylum__Firmicutes;class__Bacilli;order__Bacillales;family__Bacillaceae;genus__Terribacillus;species__Terribacillus aidingensis
F1_223831	no rank__cellular organisms;superkingdom__Bacteria;no rank__Terrabacteria group;phylum__Firmicutes;class__Bacilli;order__Bacillales;family__Bacillaceae;genus__Bacillus;species__Bacillus megaterium
F1_224019	no rank__cellular organisms;superkingdom__Bacteria;no rank__Terrabacteria group;phylum__Firmicutes;class__Bacilli;order__Bacillales;family__Bacillaceae;genus__Bacillus;species__Bacillus massiliogorillae
F1_22413	no rank__cellular organisms;superkingdom__Bacteria;phylum__Synergistetes;class__Synergistia;order__Synergistales;family__Synergistaceae;genus__Cloacibacillus;species__Cloacibacillus sp. An23
F1_22415	no rank__cellular organisms;superkingdom__Bacteria;phylum__Synergistetes;class__Synergistia;order__Synergistales;family__Synergistaceae;genus__Cloacibacillus;species__Cloacibacillus sp. An23
F1_22416	no rank__cellular organisms;superkingdom__Bacteria;phylum__Synergistetes;class__Synergistia;order__Synergistales;family__Synergistaceae;genus__Cloacibacillus;species__Cloacibacillus sp. An23
F1_22417	no rank__cellular organisms;superkingdom__Bacteria;phylum__Synergistetes;class__Synergistia;order__Synergistales;family__Synergistaceae;genus__Cloacibacillus;species__Cloacibacillus sp. An23
F1_22418	no rank__cellular organisms;superkingdom__Bacteria;phylum__Synergistetes;class__Synergistia;order__Synergistales;family__Synergistaceae;genus__Cloacibacillus;species__Cloacibacillus porcorum
F1_224400	no rank__cellular organisms;superkingdom__Bacteria;no rank__Terrabacteria group;phylum__Firmicutes;class__Bacilli;order__Bacillales;family__Bacillaceae;genus__Bacillus;species__Bacillus timonensis
F1_224762	no rank__cellular organisms;superkingdom__Bacteria;no rank__Terrabacteria group;phylum__Firmicutes;class__Clostridia;order__Clostridiales;family__Ruminococcaceae;genus__Negativibacillus;species__Negativibacillus massiliensis
F1_224880	no rank__cellular organisms;superkingdom__Bacteria;phylum__Synergistetes;class__Synergistia;order__Synergistales;family__Synergistaceae;genus__Cloacibacillus;species__Cloacibacillus porcorum
F1_224881	no rank__cellular organisms;superkingdom__Bacteria;phylum__Synergistetes;class__Synergistia;order__Synergistales;family__Synergistaceae;genus__Cloacibacillus;species__Cloacibacillus porcorum
F1_224888	no rank__cellular organisms;superkingdom__Bacteria;phylum__Synergistetes;class__Synergistia;order__Synergistales;family__Synergistaceae;genus__Cloacibacillus;species__Cloacibacillus sp. An23
F1_224889	no rank__cellular organisms;superkingdom__Bacteria;phylum__Synergistetes;class__Synergistia;order__Synergistales;family__Synergistaceae;genus__Cloacibacillus;species__Cloacibacillus sp. An23
F1_225306	no rank__cellular organisms;superkingdom__Bacteria;phylum__Synergistetes;class__Synergistia;order__Synergistales;family__Synergistaceae;genus__Cloacibacillus;species__Cloacibacillus sp. An23
F1_225307	no rank__cellular organisms;superkingdom__Bacteria;phylum__Synergistetes;class__Synergistia;order__Synergistales;family__Synergistaceae;genus__Cloacibacillus;species__Cloacibacillus sp. An23
F1_225308	no rank__cellular organisms;superkingdom__Bacteria;phylum__Synergistetes;class__Synergistia;order__Synergistales;family__Synergistaceae;genus__Cloacibacillus;species__Cloacibacillus sp. An23
F1_225721	no rank__cellular organisms;superkingdom__Bacteria;phylum__Synergistetes;class__Synergistia;order__Synergistales;family__Synergistaceae;genus__Cloacibacillus;species__Cloacibacillus sp. An23
F1_225961	no rank__cellular organisms;superkingdom__Bacteria;no rank__Terrabacteria group;phylum__Firmicutes;class__Bacilli;order__Bacillales;family__Bacillaceae;genus__Bacillus
F1_225975	no rank__cellular organisms;superkingdom__Bacteria;no rank__Terrabacteria group;phylum__Firmicutes;class__Bacilli;order__Lactobacillales;family__Lactobacillaceae;genus__Lactobacillus;species__Lactobacillus kunkeei
F1_226039	no rank__cellular organisms;superkingdom__Bacteria;no rank__Terrabacteria group;phylum__Firmicutes;class__Bacilli;order__Bacillales;family__Bacillaceae;genus__Bacillus;species__Bacillus massilionigeriensis
F1_226515	no rank__cellular organisms;superkingdom__Bacteria;no rank__Terrabacteria group;phylum__Firmicutes;class__Clostridia;order__Clostridiales;family__Ruminococcaceae;genus__Anaeromassilibacillus;species__Anaeromassilibacillus sp. An250
F1_226516	no rank__cellular organisms;superkingdom__Bacteria;no rank__Terrabacteria group;phylum__Firmicutes;class__Clostridia;order__Clostridiales;family__Ruminococcaceae;genus__Anaeromassilibacillus;species__Anaeromassilibacillus sp. An250
F1_226587	no rank__cellular organisms;superkingdom__Bacteria;no rank__Terrabacteria group;phylum__Firmicutes;class__Bacilli;order__Bacillales;family__Paenibacillaceae;genus__Brevibacillus;species__Brevibacillus reuszeri
F1_226616	no rank__cellular organisms;superkingdom__Bacteria;no rank__Terrabacteria group;phylum__Firmicutes;class__Bacilli;order__Bacillales;family__Bacillaceae;genus__Bacillus;species__Bacillus andreraoultii
F1_226649	no rank__cellular organisms;superkingdom__Bacteria;phylum__Synergistetes;class__Synergistia;order__Synergistales;family__Synergistaceae;genus__Cloacibacillus;species__Cloacibacillus sp. An23
F1_226763	no rank__cellular organisms;superkingdom__Bacteria;phylum__Synergistetes;class__Synergistia;order__Synergistales;family__Synergistaceae;genus__Cloacibacillus;species__Cloacibacillus sp. An23
F1_226863	no rank__cellular organisms;superkingdom__Bacteria;phylum__Synergistetes;class__Synergistia;order__Synergistales;family__Synergistaceae;genus__Cloacibacillus
F1_226926	no rank__cellular organisms;superkingdom__Bacteria;phylum__Synergistetes;class__Synergistia;order__Synergistales;family__Synergistaceae;genus__Cloacibacillus;species__Cloacibacillus sp. An23
F1_227106	no rank__cellular organisms;superkingdom__Bacteria;no rank__Terrabacteria group;phylum__Firmicutes;class__Bacilli;order__Bacillales;family__Bacillaceae;genus__Domibacillus;species__Domibacillus enclensis
F1_227540	no rank__cellular organisms;superkingdom__Bacteria;phylum__Synergistetes;class__Synergistia;order__Synergistales;family__Synergistaceae;genus__Cloacibacillus;species__Cloacibacillus sp. An23
F1_227541	no rank__cellular organisms;superkingdom__Bacteria;phylum__Synergistetes;class__Synergistia;order__Synergistales;family__Synergistaceae;genus__Cloacibacillus;species__Cloacibacillus sp. An23
F1_227542	no rank__cellular organisms;superkingdom__Bacteria;phylum__Synergistetes;class__Synergistia;order__Synergistales;family__Synergistaceae;genus__Cloacibacillus;species__Cloacibacillus sp. An23
F1_22763	no rank__cellular organisms;superkingdom__Bacteria;phylum__Synergistetes;class__Synergistia;order__Synergistales;family__Synergistaceae;genus__Cloacibacillus;species__Cloacibacillus sp. An23
F1_22764	no rank__cellular organisms;superkingdom__Bacteria;phylum__Synergistetes;class__Synergistia;order__Synergistales;family__Synergistaceae;genus__Cloacibacillus;species__Cloacibacillus sp. An23
F1_22787	no rank__cellular organisms;superkingdom__Bacteria;phylum__Synergistetes;class__Synergistia;order__Synergistales;family__Synergistaceae;genus__Cloacibacillus;species__Cloacibacillus sp. An23
F1_22788	no rank__cellular organisms;superkingdom__Bacteria;phylum__Synergistetes;class__Synergistia;order__Synergistales;family__Synergistaceae;genus__Cloacibacillus;species__Cloacibacillus sp. An23
F1_227942	no rank__cellular organisms;superkingdom__Bacteria;phylum__Synergistetes;class__Synergistia;order__Synergistales;family__Synergistaceae;genus__Cloacibacillus;species__Cloacibacillus sp. An23
F1_22806	no rank__cellular organisms;superkingdom__Bacteria;phylum__Synergistetes;class__Synergistia;order__Synergistales;family__Synergistaceae;genus__Cloacibacillus;species__Cloacibacillus sp. An23
F1_228066	no rank__cellular organisms;superkingdom__Bacteria;phylum__Synergistetes;class__Synergistia;order__Synergistales;family__Synergistaceae;genus__Cloacibacillus;species__Cloacibacillus sp. An23
F1_22807	no rank__cellular organisms;superkingdom__Bacteria;phylum__Synergistetes;class__Synergistia;order__Synergistales;family__Synergistaceae;genus__Cloacibacillus;species__Cloacibacillus sp. An23
F1_22808	no rank__cellular organisms;superkingdom__Bacteria;phylum__Synergistetes;class__Synergistia;order__Synergistales;family__Synergistaceae;genus__Cloacibacillus;species__Cloacibacillus sp. An23
F1_22809	no rank__cellular organisms;superkingdom__Bacteria;phylum__Synergistetes;class__Synergistia;order__Synergistales;family__Synergistaceae;genus__Cloacibacillus;species__Cloacibacillus sp. An23
F1_22810	no rank__cellular organisms;superkingdom__Bacteria;phylum__Synergistetes;class__Synergistia;order__Synergistales;family__Synergistaceae;genus__Cloacibacillus;species__Cloacibacillus sp. An23
F1_228136	no rank__cellular organisms;superkingdom__Bacteria;phylum__Synergistetes;class__Synergistia;order__Synergistales;family__Synergistaceae;genus__Cloacibacillus;species__Cloacibacillus sp. An23
F1_228560	no rank__cellular organisms;superkingdom__Bacteria;phylum__Synergistetes;class__Synergistia;order__Synergistales;family__Synergistaceae;genus__Cloacibacillus;species__Cloacibacillus sp. An23
F1_228621	no rank__cellular organisms;superkingdom__Bacteria;no rank__Terrabacteria group;phylum__Firmicutes;class__Clostridia;order__Clostridiales;family__Ruminococcaceae;genus__Negativibacillus;species__Negativibacillus massiliensis
F1_228661	no rank__cellular organisms;superkingdom__Bacteria;no rank__Terrabacteria group;phylum__Firmicutes;class__Bacilli;order__Bacillales;family__Bacillaceae;genus__Bacillus;species group__Bacillus subtilis group;species__Bacillus licheniformis
F1_229177	no rank__cellular organisms;superkingdom__Bacteria;no rank__Terrabacteria group;phylum__Firmicutes;class__Clostridia;order__Clostridiales;family__Ruminococcaceae;genus__Anaeromassilibacillus;species__Anaeromassilibacillus sp. An250
F1_229264	no rank__cellular organisms;superkingdom__Bacteria;phylum__Synergistetes;class__Synergistia;order__Synergistales;family__Synergistaceae;genus__Cloacibacillus;species__Cloacibacillus sp. An23
F1_229481	no rank__cellular organisms;superkingdom__Bacteria;phylum__Synergistetes;class__Synergistia;order__Synergistales;family__Synergistaceae;genus__Cloacibacillus;species__Cloacibacillus sp. An23
F1_229482	no rank__cellular organisms;superkingdom__Bacteria;phylum__Synergistetes;class__Synergistia;order__Synergistales;family__Synergistaceae;genus__Cloacibacillus;species__Cloacibacillus sp. An23
F1_229483	no rank__cellular organisms;superkingdom__Bacteria;phylum__Synergistetes;class__Synergistia;order__Synergistales;family__Synergistaceae;genus__Cloacibacillus;species__Cloacibacillus porcorum
F1_230440	no rank__cellular organisms;superkingdom__Bacteria;phylum__Synergistetes;class__Synergistia;order__Synergistales;family__Synergistaceae;genus__Cloacibacillus;species__Cloacibacillus porcorum
F1_230650	no rank__cellular organisms;superkingdom__Bacteria;no rank__Terrabacteria group;phylum__Firmicutes;class__Clostridia;order__Clostridiales;family__Ruminococcaceae;genus__Anaeromassilibacillus;species__Anaeromassilibacillus sp. An200
F1_230723	no rank__cellular organisms;superkingdom__Bacteria;phylum__Proteobacteria;class__Betaproteobacteria;order__Nitrosomonadales;family__Thiobacillaceae;genus__Thiobacillus
F1_230934	no rank__cellular organisms;superkingdom__Bacteria;no rank__Terrabacteria group;phylum__Firmicutes;class__Clostridia;order__Clostridiales;family__Ruminococcaceae;genus__Anaeromassilibacillus;species__Anaeromassilibacillus sp. An200
F1_231360	no rank__cellular organisms;superkingdom__Bacteria;phylum__Synergistetes;class__Synergistia;order__Synergistales;family__Synergistaceae;genus__Cloacibacillus;species__Cloacibacillus sp. An23
F1_231409	no rank__cellular organisms;superkingdom__Bacteria;no rank__Terrabacteria group;phylum__Firmicutes;class__Clostridia;order__Clostridiales;family__Ruminococcaceae;genus__Anaeromassilibacillus;species__Anaeromassilibacillus sp. An200
F1_23160	no rank__cellular organisms;superkingdom__Bacteria;phylum__Synergistetes;class__Synergistia;order__Synergistales;family__Synergistaceae;genus__Cloacibacillus;species__Cloacibacillus sp. An23
F1_23167	no rank__cellular organisms;superkingdom__Bacteria;phylum__Synergistetes;class__Synergistia;order__Synergistales;family__Synergistaceae;genus__Cloacibacillus;species__Cloacibacillus sp. An23
F1_23168	no rank__cellular organisms;superkingdom__Bacteria;phylum__Synergistetes;class__Synergistia;order__Synergistales;family__Synergistaceae;genus__Cloacibacillus;species__Cloacibacillus sp. An23
F1_23170	no rank__cellular organisms;superkingdom__Bacteria;phylum__Synergistetes;class__Synergistia;order__Synergistales;family__Synergistaceae;genus__Cloacibacillus;species__Cloacibacillus sp. An23
F1_23171	no rank__cellular organisms;superkingdom__Bacteria;phylum__Synergistetes;class__Synergistia;order__Synergistales;family__Synergistaceae;genus__Cloacibacillus;species__Cloacibacillus sp. An23
F1_232493	no rank__cellular organisms;superkingdom__Bacteria;no rank__Terrabacteria group;phylum__Firmicutes;class__Bacilli;order__Bacillales;family__Bacillaceae;genus__Bacillus;species__Bacillus okuhidensis
F1_232538	no rank__cellular organisms;superkingdom__Bacteria;no rank__Terrabacteria group;phylum__Firmicutes;class__Clostridia;order__Clostridiales;family__Ruminococcaceae;genus__Anaeromassilibacillus;species__Anaeromassilibacillus sp. An200
F1_232629	no rank__cellular organisms;superkingdom__Bacteria;no rank__Terrabacteria group;phylum__Firmicutes;class__Clostridia;order__Clostridiales;family__Ruminococcaceae;genus__Anaeromassilibacillus;species__Anaeromassilibacillus sp. An172
F1_232732	no rank__cellular organisms;superkingdom__Bacteria;no rank__Terrabacteria group;phylum__Firmicutes;class__Bacilli;order__Bacillales;family__Paenibacillaceae;genus__Paenibacillus;species__Paenibacillus mucilaginosus
F1_232776	no rank__cellular organisms;superkingdom__Bacteria;phylum__Synergistetes;class__Synergistia;order__Synergistales;family__Synergistaceae;genus__Cloacibacillus;species__Cloacibacillus sp. An23
F1_232796	no rank__cellular organisms;superkingdom__Bacteria;no rank__Terrabacteria group;phylum__Firmicutes;class__Bacilli;order__Lactobacillales;family__Lactobacillaceae;genus__Lactobacillus;species__Lactobacillus otakiensis
F1_232877	no rank__cellular organisms;superkingdom__Bacteria;no rank__Terrabacteria group;phylum__Firmicutes;class__Bacilli;order__Bacillales;family__Bacillaceae;genus__Bacillus;species__Bacillus salsus
F1_233300	no rank__cellular organisms;superkingdom__Bacteria;phylum__Synergistetes;class__Synergistia;order__Synergistales;family__Synergistaceae;genus__Cloacibacillus;species__Cloacibacillus sp. An23
F1_233475	no rank__cellular organisms;superkingdom__Bacteria;phylum__Synergistetes;class__Synergistia;order__Synergistales;family__Synergistaceae;genus__Cloacibacillus;species__Cloacibacillus sp. An23
F1_233476	no rank__cellular organisms;superkingdom__Bacteria;phylum__Synergistetes;class__Synergistia;order__Synergistales;family__Synergistaceae;genus__Cloacibacillus;species__Cloacibacillus sp. An23
F1_233477	no rank__cellular organisms;superkingdom__Bacteria;phylum__Synergistetes;class__Synergistia;order__Synergistales;family__Synergistaceae;genus__Cloacibacillus;species__Cloacibacillus sp. An23
F1_233478	no rank__cellular organisms;superkingdom__Bacteria;phylum__Synergistetes;class__Synergistia;order__Synergistales;family__Synergistaceae;genus__Cloacibacillus
F1_233479	no rank__cellular organisms;superkingdom__Bacteria;phylum__Synergistetes;class__Synergistia;order__Synergistales;family__Synergistaceae;genus__Cloacibacillus;species__Cloacibacillus sp. An23
F1_233480	no rank__cellular organisms;superkingdom__Bacteria;phylum__Synergistetes;class__Synergistia;order__Synergistales;family__Synergistaceae;genus__Cloacibacillus;species__Cloacibacillus sp. An23
F1_23355	no rank__cellular organisms;superkingdom__Bacteria;phylum__Synergistetes;class__Synergistia;order__Synergistales;family__Synergistaceae;genus__Cloacibacillus;species__Cloacibacillus sp. An23
F1_23356	no rank__cellular organisms;superkingdom__Bacteria;phylum__Synergistetes;class__Synergistia;order__Synergistales;family__Synergistaceae;genus__Cloacibacillus;species__Cloacibacillus sp. An23
F1_234170	no rank__cellular organisms;superkingdom__Bacteria;no rank__Terrabacteria group;phylum__Firmicutes;class__Bacilli;order__Bacillales;family__Paenibacillaceae;genus__Paenibacillus;species__Paenibacillus macerans
F1_234423	no rank__cellular organisms;superkingdom__Bacteria;no rank__Terrabacteria group;phylum__Firmicutes;class__Bacilli;order__Bacillales;family__Paenibacillaceae;genus__Paenibacillus;species__Paenibacillus amylolyticus
F1_234907	no rank__cellular organisms;superkingdom__Bacteria;no rank__Terrabacteria group;phylum__Firmicutes;class__Clostridia;order__Clostridiales;family__Ruminococcaceae;genus__Anaeromassilibacillus
F1_234960	no rank__cellular organisms;superkingdom__Bacteria;phylum__Synergistetes;class__Synergistia;order__Synergistales;family__Synergistaceae;genus__Cloacibacillus;species__Cloacibacillus sp. An23
F1_235034	no rank__cellular organisms;superkingdom__Bacteria;no rank__Terrabacteria group;phylum__Firmicutes;class__Bacilli;order__Bacillales;family__Bacillaceae;genus__Bacillus;species group__Bacillus cereus group;species__Bacillus thuringiensis
F1_235042	no rank__cellular organisms;superkingdom__Bacteria;phylum__Synergistetes;class__Synergistia;order__Synergistales;family__Synergistaceae;genus__Cloacibacillus;species__Cloacibacillus sp. An23
F1_235206	no rank__cellular organisms;superkingdom__Bacteria;no rank__Terrabacteria group;phylum__Firmicutes;class__Clostridia;order__Clostridiales;family__Ruminococcaceae;genus__Negativibacillus;species__Negativibacillus massiliensis
F1_235874	no rank__cellular organisms;superkingdom__Bacteria;phylum__Synergistetes;class__Synergistia;order__Synergistales;family__Synergistaceae;genus__Cloacibacillus;species__Cloacibacillus sp. An23
F1_235875	no rank__cellular organisms;superkingdom__Bacteria;phylum__Synergistetes;class__Synergistia;order__Synergistales;family__Synergistaceae;genus__Cloacibacillus;species__Cloacibacillus sp. An23
F1_235876	no rank__cellular organisms;superkingdom__Bacteria;phylum__Synergistetes;class__Synergistia;order__Synergistales;family__Synergistaceae;genus__Cloacibacillus;species__Cloacibacillus sp. An23
F1_235948	no rank__cellular organisms;superkingdom__Bacteria;phylum__Synergistetes;class__Synergistia;order__Synergistales;family__Synergistaceae;genus__Cloacibacillus;species__Cloacibacillus porcorum
F1_235949	no rank__cellular organisms;superkingdom__Bacteria;phylum__Synergistetes;class__Synergistia;order__Synergistales;family__Synergistaceae;genus__Cloacibacillus;species__Cloacibacillus sp. An23
F1_23607	no rank__cellular organisms;superkingdom__Bacteria;phylum__Synergistetes;class__Synergistia;order__Synergistales;family__Synergistaceae;genus__Cloacibacillus;species__Cloacibacillus sp. An23
F1_236148	no rank__cellular organisms;superkingdom__Bacteria;no rank__Terrabacteria group;phylum__Firmicutes;class__Bacilli;order__Bacillales;no rank__unclassified Bacillales;genus__Desulfuribacillus;species__Desulfuribacillus alkaliarsenatis
F1_236170	no rank__cellular organisms;superkingdom__Bacteria;no rank__Terrabacteria group;phylum__Firmicutes;class__Bacilli;order__Bacillales;family__Paenibacillaceae;genus__Fontibacillus;species__Fontibacillus panacisegetis
F1_236526	no rank__cellular organisms;superkingdom__Bacteria;no rank__Terrabacteria group;phylum__Firmicutes;class__Clostridia;order__Clostridiales;family__Ruminococcaceae;genus__Anaeromassilibacillus;species__Anaeromassilibacillus sp. An200
F1_236607	no rank__cellular organisms;superkingdom__Bacteria;phylum__Synergistetes;class__Synergistia;order__Synergistales;family__Synergistaceae;genus__Cloacibacillus;species__Cloacibacillus sp. An23
F1_236760	no rank__cellular organisms;superkingdom__Bacteria;no rank__Terrabacteria group;phylum__Firmicutes;class__Clostridia;order__Clostridiales;family__Ruminococcaceae;genus__Anaeromassilibacillus;species__Anaeromassilibacillus sp. An200
F1_236812	no rank__cellular organisms;superkingdom__Bacteria;phylum__Synergistetes;class__Synergistia;order__Synergistales;family__Synergistaceae;genus__Cloacibacillus;species__Cloacibacillus sp. An23
F1_236813	no rank__cellular organisms;superkingdom__Bacteria;phylum__Synergistetes;class__Synergistia;order__Synergistales;family__Synergistaceae;genus__Cloacibacillus;species__Cloacibacillus sp. An23
F1_236815	no rank__cellular organisms;superkingdom__Bacteria;phylum__Synergistetes;class__Synergistia;order__Synergistales;family__Synergistaceae;genus__Cloacibacillus;species__Cloacibacillus sp. An23
F1_236880	no rank__cellular organisms;superkingdom__Bacteria;phylum__Synergistetes;class__Synergistia;order__Synergistales;family__Synergistaceae;genus__Cloacibacillus;species__Cloacibacillus sp. An23
F1_236884	no rank__cellular organisms;superkingdom__Bacteria;no rank__Terrabacteria group;phylum__Firmicutes;class__Clostridia;order__Clostridiales;family__Ruminococcaceae;genus__Anaeromassilibacillus;species__Anaeromassilibacillus sp. An200
F1_237102	no rank__cellular organisms;superkingdom__Bacteria;phylum__Synergistetes;class__Synergistia;order__Synergistales;family__Synergistaceae;genus__Cloacibacillus;species__Cloacibacillus sp. An23
F1_237105	no rank__cellular organisms;superkingdom__Bacteria;phylum__Synergistetes;class__Synergistia;order__Synergistales;family__Synergistaceae;genus__Cloacibacillus;species__Cloacibacillus sp. An23
F1_237120	no rank__cellular organisms;superkingdom__Bacteria;phylum__Synergistetes;class__Synergistia;order__Synergistales;family__Synergistaceae;genus__Cloacibacillus;species__Cloacibacillus sp. An23
F1_237696	no rank__cellular organisms;superkingdom__Bacteria;phylum__Synergistetes;class__Synergistia;order__Synergistales;family__Synergistaceae;genus__Cloacibacillus;species__Cloacibacillus sp. An23
F1_237698	no rank__cellular organisms;superkingdom__Bacteria;phylum__Synergistetes;class__Synergistia;order__Synergistales;family__Synergistaceae;genus__Cloacibacillus;species__Cloacibacillus sp. An23
F1_237699	no rank__cellular organisms;superkingdom__Bacteria;phylum__Synergistetes;class__Synergistia;order__Synergistales;family__Synergistaceae;genus__Cloacibacillus;species__Cloacibacillus sp. An23
F1_237843	superkingdom__Viruses;no rank__dsDNA viruses, no RNA stage;order__Caudovirales;family__Myoviridae;no rank__unclassified Myoviridae;species__Bacillus phage SP-15
F1_238184	no rank__cellular organisms;superkingdom__Bacteria;no rank__Terrabacteria group;phylum__Firmicutes;class__Clostridia;order__Clostridiales;family__Ruminococcaceae;genus__Anaeromassilibacillus;species__Anaeromassilibacillus sp. An250
F1_238311	no rank__cellular organisms;superkingdom__Bacteria;no rank__Terrabacteria group;phylum__Firmicutes;class__Bacilli;order__Bacillales;family__Paenibacillaceae;genus__Paenibacillus;species__Paenibacillus pectinilyticus
F1_239195	no rank__cellular organisms;superkingdom__Bacteria;phylum__Synergistetes;class__Synergistia;order__Synergistales;family__Synergistaceae;genus__Cloacibacillus;species__Cloacibacillus sp. An23
F1_239196	no rank__cellular organisms;superkingdom__Bacteria;phylum__Synergistetes;class__Synergistia;order__Synergistales;family__Synergistaceae;genus__Cloacibacillus;species__Cloacibacillus sp. An23
F1_239218	no rank__cellular organisms;superkingdom__Bacteria;phylum__Synergistetes;class__Synergistia;order__Synergistales;family__Synergistaceae;genus__Cloacibacillus;species__Cloacibacillus sp. An23
F1_239323	no rank__cellular organisms;superkingdom__Bacteria;phylum__Synergistetes;class__Synergistia;order__Synergistales;family__Synergistaceae;genus__Cloacibacillus;species__Cloacibacillus sp. An23
F1_239454	no rank__cellular organisms;superkingdom__Bacteria;no rank__Terrabacteria group;phylum__Firmicutes;class__Bacilli;order__Bacillales;family__Bacillaceae;genus__Bacillus;species group__Bacillus cereus group
F1_239457	no rank__cellular organisms;superkingdom__Bacteria;phylum__Synergistetes;class__Synergistia;order__Synergistales;family__Synergistaceae;genus__Cloacibacillus;species__Cloacibacillus sp. An23
F1_239459	no rank__cellular organisms;superkingdom__Bacteria;phylum__Synergistetes;class__Synergistia;order__Synergistales;family__Synergistaceae;genus__Cloacibacillus;species__Cloacibacillus sp. An23
F1_239901	no rank__cellular organisms;superkingdom__Bacteria;phylum__Proteobacteria;class__Betaproteobacteria;order__Burkholderiales;family__Sutterellaceae;genus__Duodenibacillus;species__Duodenibacillus massiliensis
F1_240014	no rank__cellular organisms;superkingdom__Bacteria;no rank__Terrabacteria group;phylum__Firmicutes;class__Clostridia;order__Clostridiales;family__Ruminococcaceae;genus__Anaeromassilibacillus;species__Anaeromassilibacillus sp. An250
F1_240581	no rank__cellular organisms;superkingdom__Bacteria;no rank__Terrabacteria group;phylum__Firmicutes;class__Bacilli;order__Bacillales;family__Paenibacillaceae;genus__Paenibacillus
F1_240758	no rank__cellular organisms;superkingdom__Bacteria;phylum__Synergistetes;class__Synergistia;order__Synergistales;family__Synergistaceae;genus__Cloacibacillus;species__Cloacibacillus sp. An23
F1_241069	no rank__cellular organisms;superkingdom__Bacteria;phylum__Synergistetes;class__Synergistia;order__Synergistales;family__Synergistaceae;genus__Cloacibacillus;species__Cloacibacillus porcorum
F1_241072	no rank__cellular organisms;superkingdom__Bacteria;phylum__Synergistetes;class__Synergistia;order__Synergistales;family__Synergistaceae;genus__Cloacibacillus;species__Cloacibacillus sp. An23
F1_2412	no rank__cellular organisms;superkingdom__Bacteria;phylum__Synergistetes;class__Synergistia;order__Synergistales;family__Synergistaceae;genus__Cloacibacillus;species__Cloacibacillus sp. An23
F1_241373	no rank__cellular organisms;superkingdom__Bacteria;no rank__Terrabacteria group;phylum__Firmicutes;class__Clostridia;order__Clostridiales;family__Ruminococcaceae;genus__Anaeromassilibacillus;species__Anaeromassilibacillus sp. An172
F1_2414	no rank__cellular organisms;superkingdom__Bacteria;phylum__Synergistetes;class__Synergistia;order__Synergistales;family__Synergistaceae;genus__Cloacibacillus;species__Cloacibacillus sp. An23
F1_241483	no rank__cellular organisms;superkingdom__Bacteria;phylum__Synergistetes;class__Synergistia;order__Synergistales;family__Synergistaceae;genus__Cloacibacillus;species__Cloacibacillus sp. An23
F1_241484	no rank__cellular organisms;superkingdom__Bacteria;phylum__Synergistetes;class__Synergistia;order__Synergistales;family__Synergistaceae;genus__Cloacibacillus;species__Cloacibacillus sp. An23
F1_241485	no rank__cellular organisms;superkingdom__Bacteria;phylum__Synergistetes;class__Synergistia;order__Synergistales;family__Synergistaceae;genus__Cloacibacillus;species__Cloacibacillus sp. An23
F1_2415	no rank__cellular organisms;superkingdom__Bacteria;phylum__Synergistetes;class__Synergistia;order__Synergistales;family__Synergistaceae;genus__Cloacibacillus;species__Cloacibacillus sp. An23
F1_241528	no rank__cellular organisms;superkingdom__Bacteria;phylum__Synergistetes;class__Synergistia;order__Synergistales;family__Synergistaceae;genus__Cloacibacillus;species__Cloacibacillus sp. An23
F1_241571	no rank__cellular organisms;superkingdom__Bacteria;no rank__Terrabacteria group;phylum__Firmicutes;class__Clostridia;order__Clostridiales;family__Ruminococcaceae;genus__Anaeromassilibacillus;species__Anaeromassilibacillus sp. An200
F1_241590	no rank__cellular organisms;superkingdom__Bacteria;phylum__Synergistetes;class__Synergistia;order__Synergistales;family__Synergistaceae;genus__Cloacibacillus;species__Cloacibacillus sp. An23
F1_241591	no rank__cellular organisms;superkingdom__Bacteria;phylum__Synergistetes;class__Synergistia;order__Synergistales;family__Synergistaceae;genus__Cloacibacillus;species__Cloacibacillus sp. An23
F1_2418	no rank__cellular organisms;superkingdom__Bacteria;phylum__Synergistetes;class__Synergistia;order__Synergistales;family__Synergistaceae;genus__Cloacibacillus;species__Cloacibacillus evryensis
F1_24180	no rank__cellular organisms;superkingdom__Bacteria;no rank__Terrabacteria group;phylum__Firmicutes;class__Clostridia;order__Clostridiales;family__Ruminococcaceae;genus__Negativibacillus;species__Negativibacillus massiliensis
F1_241903	no rank__cellular organisms;superkingdom__Bacteria;no rank__Terrabacteria group;phylum__Firmicutes;class__Bacilli;order__Bacillales;family__Bacillaceae;genus__Bacillus;species group__Bacillus cereus group
F1_24191	no rank__cellular organisms;superkingdom__Bacteria;phylum__Synergistetes;class__Synergistia;order__Synergistales;family__Synergistaceae;genus__Cloacibacillus;species__Cloacibacillus sp. An23
F1_24193	no rank__cellular organisms;superkingdom__Bacteria;phylum__Synergistetes;class__Synergistia;order__Synergistales;family__Synergistaceae;genus__Cloacibacillus;species__Cloacibacillus sp. An23
F1_24194	no rank__cellular organisms;superkingdom__Bacteria;phylum__Synergistetes;class__Synergistia;order__Synergistales;family__Synergistaceae;genus__Cloacibacillus;species__Cloacibacillus porcorum
F1_242163	no rank__cellular organisms;superkingdom__Bacteria;phylum__Synergistetes;class__Synergistia;order__Synergistales;family__Synergistaceae;genus__Cloacibacillus;species__Cloacibacillus sp. An23
F1_242164	no rank__cellular organisms;superkingdom__Bacteria;phylum__Synergistetes;class__Synergistia;order__Synergistales;family__Synergistaceae;genus__Cloacibacillus;species__Cloacibacillus sp. An23
F1_242342	no rank__cellular organisms;superkingdom__Bacteria;phylum__Synergistetes;class__Synergistia;order__Synergistales;family__Synergistaceae;genus__Cloacibacillus;species__Cloacibacillus sp. An23
F1_242540	no rank__cellular organisms;superkingdom__Bacteria;no rank__Terrabacteria group;phylum__Firmicutes;class__Clostridia;order__Clostridiales;family__Ruminococcaceae;genus__Anaeromassilibacillus;species__Anaeromassilibacillus sp. An200
F1_242550	no rank__cellular organisms;superkingdom__Bacteria;phylum__Synergistetes;class__Synergistia;order__Synergistales;family__Synergistaceae;genus__Cloacibacillus;species__Cloacibacillus sp. An23
F1_242631	no rank__cellular organisms;superkingdom__Bacteria;no rank__Terrabacteria group;phylum__Firmicutes;class__Bacilli;order__Bacillales;family__Bacillaceae;genus__Tepidibacillus;species__Tepidibacillus decaturensis
F1_242888	no rank__cellular organisms;superkingdom__Bacteria;no rank__Terrabacteria group;phylum__Firmicutes;class__Bacilli;order__Bacillales;family__Bacillaceae;genus__Bacillus;species group__Bacillus cereus group;species__Bacillus thuringiensis
F1_242890	no rank__cellular organisms;superkingdom__Bacteria;no rank__Terrabacteria group;phylum__Firmicutes;class__Bacilli;order__Bacillales;family__Bacillaceae;genus__Bacillus;species__Bacillus gottheilii
F1_24340	no rank__cellular organisms;superkingdom__Bacteria;phylum__Synergistetes;class__Synergistia;order__Synergistales;family__Synergistaceae;genus__Cloacibacillus;species__Cloacibacillus sp. An23
F1_24341	no rank__cellular organisms;superkingdom__Bacteria;phylum__Synergistetes;class__Synergistia;order__Synergistales;family__Synergistaceae;genus__Cloacibacillus;species__Cloacibacillus sp. An23
F1_243469	no rank__cellular organisms;superkingdom__Bacteria;no rank__Terrabacteria group;phylum__Firmicutes;class__Bacilli;order__Bacillales;family__Bacillaceae;genus__Bacillus;species group__Bacillus cereus group;species__Bacillus thuringiensis
F1_243549	no rank__cellular organisms;superkingdom__Bacteria;phylum__Synergistetes;class__Synergistia;order__Synergistales;family__Synergistaceae;genus__Cloacibacillus;species__Cloacibacillus sp. An23
F1_243605	no rank__cellular organisms;superkingdom__Bacteria;no rank__Terrabacteria group;phylum__Firmicutes;class__Bacilli;order__Bacillales;family__Bacillaceae;genus__Bacillus;species__Bacillus sp. SJS
F1_244090	no rank__cellular organisms;superkingdom__Bacteria;phylum__Synergistetes;class__Synergistia;order__Synergistales;family__Synergistaceae;genus__Cloacibacillus;species__Cloacibacillus sp. An23
F1_244125	no rank__cellular organisms;superkingdom__Bacteria;phylum__Proteobacteria;class__Betaproteobacteria;order__Burkholderiales;family__Sutterellaceae;genus__Duodenibacillus;species__Duodenibacillus massiliensis
F1_24440	no rank__cellular organisms;superkingdom__Bacteria;phylum__Synergistetes;class__Synergistia;order__Synergistales;family__Synergistaceae;genus__Cloacibacillus;species__Cloacibacillus sp. An23
F1_24441	no rank__cellular organisms;superkingdom__Bacteria;phylum__Synergistetes;class__Synergistia;order__Synergistales;family__Synergistaceae;genus__Cloacibacillus;species__Cloacibacillus sp. An23
F1_244415	superkingdom__Viruses;no rank__dsDNA viruses, no RNA stage;order__Caudovirales;family__Myoviridae;no rank__unclassified Myoviridae;species__Bacillus phage SP-15
F1_24442	no rank__cellular organisms;superkingdom__Bacteria;phylum__Synergistetes;class__Synergistia;order__Synergistales;family__Synergistaceae;genus__Cloacibacillus;species__Cloacibacillus sp. An23
F1_24443	no rank__cellular organisms;superkingdom__Bacteria;phylum__Synergistetes;class__Synergistia;order__Synergistales;family__Synergistaceae;genus__Cloacibacillus;species__Cloacibacillus sp. An23
F1_24444	no rank__cellular organisms;superkingdom__Bacteria;phylum__Synergistetes;class__Synergistia;order__Synergistales;family__Synergistaceae;genus__Cloacibacillus;species__Cloacibacillus sp. An23
F1_24445	no rank__cellular organisms;superkingdom__Bacteria;phylum__Synergistetes;class__Synergistia;order__Synergistales;family__Synergistaceae;genus__Cloacibacillus;species__Cloacibacillus sp. An23
F1_24446	no rank__cellular organisms;superkingdom__Bacteria;phylum__Synergistetes;class__Synergistia;order__Synergistales;family__Synergistaceae;genus__Cloacibacillus;species__Cloacibacillus sp. An23
F1_24449	no rank__cellular organisms;superkingdom__Bacteria;phylum__Synergistetes;class__Synergistia;order__Synergistales;family__Synergistaceae;genus__Cloacibacillus;species__Cloacibacillus sp. An23
F1_24450	no rank__cellular organisms;superkingdom__Bacteria;phylum__Synergistetes;class__Synergistia;order__Synergistales;family__Synergistaceae;genus__Cloacibacillus;species__Cloacibacillus sp. An23
F1_24451	no rank__cellular organisms;superkingdom__Bacteria;phylum__Synergistetes;class__Synergistia;order__Synergistales;family__Synergistaceae;genus__Cloacibacillus;species__Cloacibacillus sp. An23
F1_24453	no rank__cellular organisms;superkingdom__Bacteria;phylum__Synergistetes;class__Synergistia;order__Synergistales;family__Synergistaceae;genus__Cloacibacillus;species__Cloacibacillus sp. An23
F1_244591	no rank__cellular organisms;superkingdom__Bacteria;phylum__Synergistetes;class__Synergistia;order__Synergistales;family__Synergistaceae;genus__Cloacibacillus;species__Cloacibacillus sp. An23
F1_245179	no rank__cellular organisms;superkingdom__Bacteria;phylum__Synergistetes;class__Synergistia;order__Synergistales;family__Synergistaceae;genus__Cloacibacillus;species__Cloacibacillus sp. An23
F1_245180	no rank__cellular organisms;superkingdom__Bacteria;phylum__Synergistetes;class__Synergistia;order__Synergistales;family__Synergistaceae;genus__Cloacibacillus;species__Cloacibacillus porcorum
F1_245181	no rank__cellular organisms;superkingdom__Bacteria;phylum__Synergistetes;class__Synergistia;order__Synergistales;family__Synergistaceae;genus__Cloacibacillus;species__Cloacibacillus sp. An23
F1_245204	no rank__cellular organisms;superkingdom__Bacteria;no rank__Terrabacteria group;phylum__Firmicutes;class__Clostridia;order__Clostridiales;family__Ruminococcaceae;genus__Anaeromassilibacillus;species__Anaeromassilibacillus sp. An172
F1_245369	no rank__cellular organisms;superkingdom__Bacteria;no rank__Terrabacteria group;phylum__Firmicutes;class__Bacilli;order__Bacillales;family__Paenibacillaceae;genus__Brevibacillus;species__Brevibacillus laterosporus
F1_245574	no rank__cellular organisms;superkingdom__Bacteria;phylum__Synergistetes;class__Synergistia;order__Synergistales;family__Synergistaceae;genus__Cloacibacillus;species__Cloacibacillus sp. An23
F1_245575	no rank__cellular organisms;superkingdom__Bacteria;phylum__Synergistetes;class__Synergistia;order__Synergistales;family__Synergistaceae;genus__Cloacibacillus;species__Cloacibacillus sp. An23
F1_24589	no rank__cellular organisms;superkingdom__Bacteria;no rank__Terrabacteria group;phylum__Firmicutes;class__Clostridia;order__Clostridiales;family__Ruminococcaceae;genus__Negativibacillus;species__Negativibacillus massiliensis
F1_24600	no rank__cellular organisms;superkingdom__Bacteria;no rank__Terrabacteria group;phylum__Firmicutes;class__Clostridia;order__Clostridiales;family__Ruminococcaceae;genus__Negativibacillus;species__Negativibacillus massiliensis
F1_246165	no rank__cellular organisms;superkingdom__Bacteria;no rank__Terrabacteria group;phylum__Firmicutes;class__Clostridia;order__Clostridiales;family__Ruminococcaceae;genus__Negativibacillus;species__Negativibacillus massiliensis
F1_246332	no rank__cellular organisms;superkingdom__Bacteria;phylum__Synergistetes;class__Synergistia;order__Synergistales;family__Synergistaceae;genus__Cloacibacillus;species__Cloacibacillus sp. An23
F1_246585	no rank__cellular organisms;superkingdom__Bacteria;phylum__Synergistetes;class__Synergistia;order__Synergistales;family__Synergistaceae;genus__Cloacibacillus;species__Cloacibacillus sp. An23
F1_246595	no rank__cellular organisms;superkingdom__Bacteria;no rank__Terrabacteria group;phylum__Firmicutes;class__Bacilli;order__Bacillales;family__Paenibacillaceae;genus__Paenibacillus;species__Paenibacillus daejeonensis
F1_246637	no rank__cellular organisms;superkingdom__Bacteria;phylum__Synergistetes;class__Synergistia;order__Synergistales;family__Synergistaceae;genus__Cloacibacillus;species__Cloacibacillus sp. An23
F1_246638	no rank__cellular organisms;superkingdom__Bacteria;phylum__Synergistetes;class__Synergistia;order__Synergistales;family__Synergistaceae;genus__Cloacibacillus;species__Cloacibacillus sp. An23
F1_246768	no rank__cellular organisms;superkingdom__Bacteria;phylum__Synergistetes;class__Synergistia;order__Synergistales;family__Synergistaceae;genus__Cloacibacillus;species__Cloacibacillus sp. An23
F1_246769	no rank__cellular organisms;superkingdom__Bacteria;phylum__Synergistetes;class__Synergistia;order__Synergistales;family__Synergistaceae;genus__Cloacibacillus;species__Cloacibacillus sp. An23
F1_246770	no rank__cellular organisms;superkingdom__Bacteria;phylum__Synergistetes;class__Synergistia;order__Synergistales;family__Synergistaceae;genus__Cloacibacillus;species__Cloacibacillus sp. An23
F1_246771	no rank__cellular organisms;superkingdom__Bacteria;phylum__Synergistetes;class__Synergistia;order__Synergistales;family__Synergistaceae;genus__Cloacibacillus;species__Cloacibacillus sp. An23
F1_246772	no rank__cellular organisms;superkingdom__Bacteria;phylum__Synergistetes;class__Synergistia;order__Synergistales;family__Synergistaceae;genus__Cloacibacillus;species__Cloacibacillus sp. An23
F1_246773	no rank__cellular organisms;superkingdom__Bacteria;phylum__Synergistetes;class__Synergistia;order__Synergistales;family__Synergistaceae;genus__Cloacibacillus;species__Cloacibacillus sp. An23
F1_246774	no rank__cellular organisms;superkingdom__Bacteria;phylum__Synergistetes;class__Synergistia;order__Synergistales;family__Synergistaceae;genus__Cloacibacillus;species__Cloacibacillus sp. An23
F1_246775	no rank__cellular organisms;superkingdom__Bacteria;phylum__Synergistetes;class__Synergistia;order__Synergistales;family__Synergistaceae;genus__Cloacibacillus;species__Cloacibacillus sp. An23
F1_246776	no rank__cellular organisms;superkingdom__Bacteria;phylum__Synergistetes;class__Synergistia;order__Synergistales;family__Synergistaceae;genus__Cloacibacillus;species__Cloacibacillus sp. An23
F1_247657	no rank__cellular organisms;superkingdom__Bacteria;phylum__Synergistetes;class__Synergistia;order__Synergistales;family__Synergistaceae;genus__Cloacibacillus;species__Cloacibacillus sp. An23
F1_247674	no rank__cellular organisms;superkingdom__Bacteria;no rank__Terrabacteria group;phylum__Firmicutes;class__Clostridia;order__Clostridiales;family__Eubacteriaceae;genus__Intestinibacillus;species__Intestinibacillus massiliensis
F1_247676	no rank__cellular organisms;superkingdom__Bacteria;phylum__Synergistetes;class__Synergistia;order__Synergistales;family__Synergistaceae;genus__Cloacibacillus;species__Cloacibacillus sp. An23
F1_247677	no rank__cellular organisms;superkingdom__Bacteria;phylum__Synergistetes;class__Synergistia;order__Synergistales;family__Synergistaceae;genus__Cloacibacillus;species__Cloacibacillus evryensis
F1_24779	no rank__cellular organisms;superkingdom__Bacteria;no rank__Terrabacteria group;phylum__Firmicutes;class__Bacilli;order__Bacillales;family__Bacillaceae;genus__Bacillus;species group__Bacillus cereus group;species__Bacillus cereus
F1_247928	no rank__cellular organisms;superkingdom__Bacteria;no rank__Terrabacteria group;phylum__Firmicutes;class__Bacilli;order__Bacillales;family__Bacillaceae;genus__Bacillus;species group__Bacillus cereus group
F1_248066	no rank__cellular organisms;superkingdom__Bacteria;no rank__Terrabacteria group;phylum__Firmicutes;class__Clostridia;order__Clostridiales;family__Ruminococcaceae;genus__Anaeromassilibacillus;species__Anaeromassilibacillus sp. An200
F1_248405	no rank__cellular organisms;superkingdom__Bacteria;phylum__Synergistetes;class__Synergistia;order__Synergistales;family__Synergistaceae;genus__Cloacibacillus;species__Cloacibacillus sp. An23
F1_248695	no rank__cellular organisms;superkingdom__Bacteria;no rank__Terrabacteria group;phylum__Firmicutes;class__Bacilli;order__Bacillales;family__Bacillaceae;genus__Bacillus;species__Bacillus megaterium
F1_248921	no rank__cellular organisms;superkingdom__Bacteria;phylum__Fusobacteria;class__Fusobacteriia;order__Fusobacteriales;family__Leptotrichiaceae;genus__Streptobacillus;species__Streptobacillus moniliformis
F1_249041	no rank__cellular organisms;superkingdom__Bacteria;no rank__Terrabacteria group;phylum__Firmicutes;class__Bacilli;order__Bacillales;family__Bacillaceae;genus__Vulcanibacillus;species__Vulcanibacillus modesticaldus
F1_249098	no rank__cellular organisms;superkingdom__Bacteria;no rank__Terrabacteria group;phylum__Firmicutes;class__Clostridia;order__Clostridiales;family__Ruminococcaceae;genus__Anaeromassilibacillus;species__Anaeromassilibacillus sp. An250
F1_249188	no rank__cellular organisms;superkingdom__Bacteria;phylum__Synergistetes;class__Synergistia;order__Synergistales;family__Synergistaceae;genus__Cloacibacillus;species__Cloacibacillus sp. An23
F1_249193	no rank__cellular organisms;superkingdom__Bacteria;phylum__Synergistetes;class__Synergistia;order__Synergistales;family__Synergistaceae;genus__Cloacibacillus;species__Cloacibacillus sp. An23
F1_249194	no rank__cellular organisms;superkingdom__Bacteria;phylum__Synergistetes;class__Synergistia;order__Synergistales;family__Synergistaceae;genus__Cloacibacillus;species__Cloacibacillus sp. An23
F1_249195	no rank__cellular organisms;superkingdom__Bacteria;phylum__Synergistetes;class__Synergistia;order__Synergistales;family__Synergistaceae;genus__Cloacibacillus;species__Cloacibacillus sp. An23
F1_249196	no rank__cellular organisms;superkingdom__Bacteria;phylum__Synergistetes;class__Synergistia;order__Synergistales;family__Synergistaceae;genus__Cloacibacillus;species__Cloacibacillus sp. An23
F1_249198	no rank__cellular organisms;superkingdom__Bacteria;phylum__Synergistetes;class__Synergistia;order__Synergistales;family__Synergistaceae;genus__Cloacibacillus;species__Cloacibacillus sp. An23
F1_249199	no rank__cellular organisms;superkingdom__Bacteria;phylum__Synergistetes;class__Synergistia;order__Synergistales;family__Synergistaceae;genus__Cloacibacillus;species__Cloacibacillus sp. An23
F1_249200	no rank__cellular organisms;superkingdom__Bacteria;phylum__Synergistetes;class__Synergistia;order__Synergistales;family__Synergistaceae;genus__Cloacibacillus;species__Cloacibacillus evryensis
F1_249201	no rank__cellular organisms;superkingdom__Bacteria;phylum__Synergistetes;class__Synergistia;order__Synergistales;family__Synergistaceae;genus__Cloacibacillus;species__Cloacibacillus evryensis
F1_249626	no rank__cellular organisms;superkingdom__Bacteria;phylum__Synergistetes;class__Synergistia;order__Synergistales;family__Synergistaceae;genus__Cloacibacillus;species__Cloacibacillus sp. An23
F1_249627	no rank__cellular organisms;superkingdom__Bacteria;phylum__Synergistetes;class__Synergistia;order__Synergistales;family__Synergistaceae;genus__Cloacibacillus;species__Cloacibacillus sp. An23
F1_25050	no rank__cellular organisms;superkingdom__Bacteria;phylum__Synergistetes;class__Synergistia;order__Synergistales;family__Synergistaceae;genus__Cloacibacillus;species__Cloacibacillus evryensis
F1_25066	no rank__cellular organisms;superkingdom__Bacteria;no rank__Terrabacteria group;phylum__Firmicutes;class__Bacilli;order__Bacillales;family__Paenibacillaceae;genus__Paenibacillus
F1_250710	no rank__cellular organisms;superkingdom__Bacteria;phylum__Synergistetes;class__Synergistia;order__Synergistales;family__Synergistaceae;genus__Cloacibacillus;species__Cloacibacillus sp. An23
F1_250711	no rank__cellular organisms;superkingdom__Bacteria;phylum__Synergistetes;class__Synergistia;order__Synergistales;family__Synergistaceae;genus__Cloacibacillus;species__Cloacibacillus sp. An23
F1_250712	no rank__cellular organisms;superkingdom__Bacteria;phylum__Synergistetes;class__Synergistia;order__Synergistales;family__Synergistaceae;genus__Cloacibacillus;species__Cloacibacillus sp. An23
F1_250833	no rank__cellular organisms;superkingdom__Bacteria;no rank__Terrabacteria group;phylum__Firmicutes;class__Clostridia;order__Clostridiales;family__Ruminococcaceae;genus__Negativibacillus;species__Negativibacillus massiliensis
F1_251084	no rank__cellular organisms;superkingdom__Bacteria;phylum__Synergistetes;class__Synergistia;order__Synergistales;family__Synergistaceae;genus__Cloacibacillus;species__Cloacibacillus sp. An23
F1_25109	no rank__cellular organisms;superkingdom__Bacteria;phylum__Synergistetes;class__Synergistia;order__Synergistales;family__Synergistaceae;genus__Cloacibacillus;species__Cloacibacillus sp. An23
F1_25110	no rank__cellular organisms;superkingdom__Bacteria;phylum__Synergistetes;class__Synergistia;order__Synergistales;family__Synergistaceae;genus__Cloacibacillus;species__Cloacibacillus sp. An23
F1_25111	no rank__cellular organisms;superkingdom__Bacteria;phylum__Synergistetes;class__Synergistia;order__Synergistales;family__Synergistaceae;genus__Cloacibacillus;species__Cloacibacillus sp. An23
F1_25112	no rank__cellular organisms;superkingdom__Bacteria;phylum__Synergistetes;class__Synergistia;order__Synergistales;family__Synergistaceae;genus__Cloacibacillus;species__Cloacibacillus sp. An23
F1_25113	no rank__cellular organisms;superkingdom__Bacteria;phylum__Synergistetes;class__Synergistia;order__Synergistales;family__Synergistaceae;genus__Cloacibacillus;species__Cloacibacillus sp. An23
F1_25115	no rank__cellular organisms;superkingdom__Bacteria;phylum__Synergistetes;class__Synergistia;order__Synergistales;family__Synergistaceae;genus__Cloacibacillus;species__Cloacibacillus sp. An23
F1_25116	no rank__cellular organisms;superkingdom__Bacteria;phylum__Synergistetes;class__Synergistia;order__Synergistales;family__Synergistaceae;genus__Cloacibacillus;species__Cloacibacillus sp. An23
F1_251302	no rank__cellular organisms;superkingdom__Bacteria;no rank__Terrabacteria group;phylum__Firmicutes;class__Bacilli;order__Bacillales;family__Paenibacillaceae;genus__Paenibacillus;species__Paenibacillus alvei
F1_251323	no rank__cellular organisms;superkingdom__Bacteria;phylum__Synergistetes;class__Synergistia;order__Synergistales;family__Synergistaceae;genus__Cloacibacillus;species__Cloacibacillus sp. An23
F1_251324	no rank__cellular organisms;superkingdom__Bacteria;phylum__Synergistetes;class__Synergistia;order__Synergistales;family__Synergistaceae;genus__Cloacibacillus;species__Cloacibacillus sp. An23
F1_251325	no rank__cellular organisms;superkingdom__Bacteria;phylum__Synergistetes;class__Synergistia;order__Synergistales;family__Synergistaceae;genus__Cloacibacillus;species__Cloacibacillus sp. An23
F1_251326	no rank__cellular organisms;superkingdom__Bacteria;phylum__Synergistetes;class__Synergistia;order__Synergistales;family__Synergistaceae;genus__Cloacibacillus;species__Cloacibacillus sp. An23
F1_251486	no rank__cellular organisms;superkingdom__Bacteria;no rank__Terrabacteria group;phylum__Firmicutes;class__Clostridia;order__Clostridiales;family__Ruminococcaceae;genus__Anaeromassilibacillus;species__Anaeromassilibacillus sp. An200
F1_251487	no rank__cellular organisms;superkingdom__Bacteria;no rank__Terrabacteria group;phylum__Firmicutes;class__Erysipelotrichia;order__Erysipelotrichales;family__Erysipelotrichaceae;genus__Coprobacillus
F1_252874	no rank__cellular organisms;superkingdom__Bacteria;phylum__Synergistetes;class__Synergistia;order__Synergistales;family__Synergistaceae;genus__Cloacibacillus;species__Cloacibacillus sp. An23
F1_252875	no rank__cellular organisms;superkingdom__Bacteria;phylum__Synergistetes;class__Synergistia;order__Synergistales;family__Synergistaceae;genus__Cloacibacillus;species__Cloacibacillus sp. An23
F1_253358	superkingdom__Viruses;no rank__dsDNA viruses, no RNA stage;order__Caudovirales;family__Siphoviridae;no rank__unclassified Siphoviridae;species__Geobacillus virus E3
F1_253577	no rank__cellular organisms;superkingdom__Bacteria;phylum__Synergistetes;class__Synergistia;order__Synergistales;family__Synergistaceae;genus__Cloacibacillus;species__Cloacibacillus sp. An23
F1_253684	no rank__cellular organisms;superkingdom__Bacteria;no rank__Terrabacteria group;phylum__Firmicutes;class__Bacilli;order__Bacillales;family__Paenibacillaceae;genus__Paenibacillus
F1_253799	no rank__cellular organisms;superkingdom__Bacteria;phylum__Synergistetes;class__Synergistia;order__Synergistales;family__Synergistaceae;genus__Cloacibacillus;species__Cloacibacillus sp. An23
F1_253800	no rank__cellular organisms;superkingdom__Bacteria;phylum__Synergistetes;class__Synergistia;order__Synergistales;family__Synergistaceae;genus__Cloacibacillus;species__Cloacibacillus sp. An23
F1_253801	no rank__cellular organisms;superkingdom__Bacteria;phylum__Synergistetes;class__Synergistia;order__Synergistales;family__Synergistaceae;genus__Cloacibacillus;species__Cloacibacillus sp. An23
F1_253817	no rank__cellular organisms;superkingdom__Bacteria;no rank__Terrabacteria group;phylum__Firmicutes;class__Bacilli;order__Bacillales;family__Paenibacillaceae;genus__Paenibacillus;species__Paenibacillus odorifer
F1_253871	no rank__cellular organisms;superkingdom__Bacteria;no rank__Terrabacteria group;phylum__Firmicutes;class__Erysipelotrichia;order__Erysipelotrichales;family__Erysipelotrichaceae;genus__Coprobacillus;no rank__environmental samples;species__Coprobacillus sp. CAG:235
F1_254081	no rank__cellular organisms;superkingdom__Bacteria;phylum__Synergistetes;class__Synergistia;order__Synergistales;family__Synergistaceae;genus__Cloacibacillus;species__Cloacibacillus sp. An23
F1_254267	no rank__cellular organisms;superkingdom__Bacteria;phylum__Synergistetes;class__Synergistia;order__Synergistales;family__Synergistaceae;genus__Cloacibacillus;species__Cloacibacillus sp. An23
F1_254332	no rank__cellular organisms;superkingdom__Bacteria;no rank__Terrabacteria group;phylum__Firmicutes;class__Bacilli;order__Bacillales;family__Bacillaceae;genus__Bacillus
F1_254479	no rank__cellular organisms;superkingdom__Bacteria;no rank__Terrabacteria group;phylum__Firmicutes;class__Bacilli;order__Bacillales;family__Paenibacillaceae;genus__Brevibacillus;species__Brevibacillus laterosporus
F1_254583	no rank__cellular organisms;superkingdom__Bacteria;no rank__Terrabacteria group;phylum__Firmicutes;class__Clostridia;order__Clostridiales;family__Ruminococcaceae;genus__Negativibacillus;species__Negativibacillus massiliensis
F1_254789	no rank__cellular organisms;superkingdom__Bacteria;no rank__Terrabacteria group;phylum__Firmicutes;class__Clostridia;order__Clostridiales;family__Ruminococcaceae;genus__Negativibacillus;species__Negativibacillus massiliensis
F1_254836	no rank__cellular organisms;superkingdom__Bacteria;phylum__Synergistetes;class__Synergistia;order__Synergistales;family__Synergistaceae;genus__Cloacibacillus;species__Cloacibacillus sp. An23
F1_255246	no rank__cellular organisms;superkingdom__Bacteria;phylum__Synergistetes;class__Synergistia;order__Synergistales;family__Synergistaceae;genus__Cloacibacillus;species__Cloacibacillus sp. An23
F1_255575	no rank__cellular organisms;superkingdom__Bacteria;phylum__Synergistetes;class__Synergistia;order__Synergistales;family__Synergistaceae;genus__Cloacibacillus;species__Cloacibacillus sp. An23
F1_255580	no rank__cellular organisms;superkingdom__Bacteria;phylum__Synergistetes;class__Synergistia;order__Synergistales;family__Synergistaceae;genus__Cloacibacillus;species__Cloacibacillus sp. An23
F1_255581	no rank__cellular organisms;superkingdom__Bacteria;phylum__Synergistetes;class__Synergistia;order__Synergistales;family__Synergistaceae;genus__Cloacibacillus;species__Cloacibacillus sp. An23
F1_255630	no rank__cellular organisms;superkingdom__Bacteria;phylum__Synergistetes;class__Synergistia;order__Synergistales;family__Synergistaceae;genus__Cloacibacillus;species__Cloacibacillus sp. An23
F1_255631	no rank__cellular organisms;superkingdom__Bacteria;phylum__Synergistetes;class__Synergistia;order__Synergistales;family__Synergistaceae;genus__Cloacibacillus;species__Cloacibacillus sp. An23
F1_255718	no rank__cellular organisms;superkingdom__Bacteria;no rank__Terrabacteria group;phylum__Firmicutes;class__Bacilli;order__Lactobacillales;family__Lactobacillaceae;genus__Lactobacillus;species__Lactobacillus rogosae
F1_255998	no rank__cellular organisms;superkingdom__Bacteria;no rank__Terrabacteria group;phylum__Firmicutes;class__Bacilli;order__Bacillales;family__Alicyclobacillaceae;genus__Tumebacillus;species__Tumebacillus sp. AR23208
F1_256354	no rank__cellular organisms;superkingdom__Bacteria;phylum__Synergistetes;class__Synergistia;order__Synergistales;family__Synergistaceae;genus__Cloacibacillus;species__Cloacibacillus sp. An23
F1_25638	no rank__cellular organisms;superkingdom__Bacteria;phylum__Synergistetes;class__Synergistia;order__Synergistales;family__Synergistaceae;genus__Cloacibacillus;species__Cloacibacillus sp. An23
F1_256382	no rank__cellular organisms;superkingdom__Bacteria;phylum__Synergistetes;class__Synergistia;order__Synergistales;family__Synergistaceae;genus__Cloacibacillus;species__Cloacibacillus sp. An23
F1_256505	no rank__cellular organisms;superkingdom__Bacteria;phylum__Synergistetes;class__Synergistia;order__Synergistales;family__Synergistaceae;genus__Cloacibacillus;species__Cloacibacillus sp. An23
F1_256506	no rank__cellular organisms;superkingdom__Bacteria;phylum__Synergistetes;class__Synergistia;order__Synergistales;family__Synergistaceae;genus__Cloacibacillus;species__Cloacibacillus sp. An23
F1_256507	no rank__cellular organisms;superkingdom__Bacteria;phylum__Synergistetes;class__Synergistia;order__Synergistales;family__Synergistaceae;genus__Cloacibacillus;species__Cloacibacillus sp. An23
F1_257057	no rank__cellular organisms;superkingdom__Bacteria;no rank__Terrabacteria group;phylum__Firmicutes;class__Bacilli;order__Bacillales;family__Bacillaceae;genus__Bacillus;species__Bacillus timonensis
F1_257516	no rank__cellular organisms;superkingdom__Bacteria;phylum__Synergistetes;class__Synergistia;order__Synergistales;family__Synergistaceae;genus__Cloacibacillus;species__Cloacibacillus sp. An23
F1_257532	no rank__cellular organisms;superkingdom__Bacteria;no rank__Terrabacteria group;phylum__Firmicutes;class__Bacilli;order__Bacillales;family__Bacillaceae;genus__Bacillus;species__Bacillus rubiinfantis
F1_257553	no rank__cellular organisms;superkingdom__Bacteria;phylum__Synergistetes;class__Synergistia;order__Synergistales;family__Synergistaceae;genus__Cloacibacillus;species__Cloacibacillus sp. An23
F1_257554	no rank__cellular organisms;superkingdom__Bacteria;phylum__Synergistetes;class__Synergistia;order__Synergistales;family__Synergistaceae;genus__Cloacibacillus;species__Cloacibacillus sp. An23
F1_257555	no rank__cellular organisms;superkingdom__Bacteria;phylum__Synergistetes;class__Synergistia;order__Synergistales;family__Synergistaceae;genus__Cloacibacillus;species__Cloacibacillus sp. An23
F1_257565	no rank__cellular organisms;superkingdom__Bacteria;no rank__Terrabacteria group;phylum__Firmicutes;class__Bacilli;order__Bacillales;family__Bacillaceae;genus__Psychrobacillus;species__Psychrobacillus sp. OK032
F1_257901	no rank__cellular organisms;superkingdom__Bacteria;phylum__Proteobacteria;class__Betaproteobacteria;order__Burkholderiales;family__Sutterellaceae;genus__Duodenibacillus;species__Duodenibacillus massiliensis
F1_258110	no rank__cellular organisms;superkingdom__Bacteria;no rank__Terrabacteria group;phylum__Firmicutes;class__Clostridia;order__Clostridiales;family__Ruminococcaceae;genus__Anaeromassilibacillus;species__Anaeromassilibacillus sp. Marseille-P4683
F1_258215	no rank__cellular organisms;superkingdom__Bacteria;phylum__Synergistetes;class__Synergistia;order__Synergistales;family__Synergistaceae;genus__Cloacibacillus;species__Cloacibacillus sp. An23
F1_258367	no rank__cellular organisms;superkingdom__Bacteria;phylum__Synergistetes;class__Synergistia;order__Synergistales;family__Synergistaceae;genus__Cloacibacillus;species__Cloacibacillus sp. An23
F1_25850	no rank__cellular organisms;superkingdom__Bacteria;phylum__Synergistetes;class__Synergistia;order__Synergistales;family__Synergistaceae;genus__Cloacibacillus;species__Cloacibacillus sp. An23
F1_25851	no rank__cellular organisms;superkingdom__Bacteria;phylum__Synergistetes;class__Synergistia;order__Synergistales;family__Synergistaceae;genus__Cloacibacillus;species__Cloacibacillus sp. An23
F1_25852	no rank__cellular organisms;superkingdom__Bacteria;phylum__Synergistetes;class__Synergistia;order__Synergistales;family__Synergistaceae;genus__Cloacibacillus;species__Cloacibacillus sp. An23
F1_25856	no rank__cellular organisms;superkingdom__Bacteria;phylum__Synergistetes;class__Synergistia;order__Synergistales;family__Synergistaceae;genus__Cloacibacillus;species__Cloacibacillus sp. An23
F1_25858	no rank__cellular organisms;superkingdom__Bacteria;phylum__Synergistetes;class__Synergistia;order__Synergistales;family__Synergistaceae;genus__Cloacibacillus;species__Cloacibacillus sp. An23
F1_25859	no rank__cellular organisms;superkingdom__Bacteria;phylum__Synergistetes;class__Synergistia;order__Synergistales;family__Synergistaceae;genus__Cloacibacillus;species__Cloacibacillus sp. An23
F1_25860	no rank__cellular organisms;superkingdom__Bacteria;phylum__Synergistetes;class__Synergistia;order__Synergistales;family__Synergistaceae;genus__Cloacibacillus;species__Cloacibacillus sp. An23
F1_25861	no rank__cellular organisms;superkingdom__Bacteria;phylum__Synergistetes;class__Synergistia;order__Synergistales;family__Synergistaceae;genus__Cloacibacillus;species__Cloacibacillus sp. An23
F1_258823	no rank__cellular organisms;superkingdom__Bacteria;phylum__Synergistetes;class__Synergistia;order__Synergistales;family__Synergistaceae;genus__Cloacibacillus;species__Cloacibacillus sp. An23
F1_258904	no rank__cellular organisms;superkingdom__Bacteria;phylum__Synergistetes;class__Synergistia;order__Synergistales;family__Synergistaceae;genus__Cloacibacillus;species__Cloacibacillus sp. An23
F1_258905	no rank__cellular organisms;superkingdom__Bacteria;phylum__Synergistetes;class__Synergistia;order__Synergistales;family__Synergistaceae;genus__Cloacibacillus;species__Cloacibacillus sp. An23
F1_258906	no rank__cellular organisms;superkingdom__Bacteria;phylum__Synergistetes;class__Synergistia;order__Synergistales;family__Synergistaceae;genus__Cloacibacillus;species__Cloacibacillus sp. An23
F1_259081	no rank__cellular organisms;superkingdom__Bacteria;phylum__Synergistetes;class__Synergistia;order__Synergistales;family__Synergistaceae;genus__Cloacibacillus
F1_259108	no rank__cellular organisms;superkingdom__Bacteria;no rank__Terrabacteria group;phylum__Firmicutes;class__Clostridia;order__Clostridiales;family__Ruminococcaceae;genus__Anaeromassilibacillus;species__Anaeromassilibacillus sp. An250
F1_25914	no rank__cellular organisms;superkingdom__Bacteria;phylum__Synergistetes;class__Synergistia;order__Synergistales;family__Synergistaceae;genus__Cloacibacillus;species__Cloacibacillus sp. An23
F1_259364	no rank__cellular organisms;superkingdom__Bacteria;no rank__Terrabacteria group;phylum__Firmicutes;class__Bacilli;order__Bacillales;family__Bacillaceae;genus__Bacillus;species__Bacillus solimangrovi
F1_259399	no rank__cellular organisms;superkingdom__Bacteria;phylum__Synergistetes;class__Synergistia;order__Synergistales;family__Synergistaceae;genus__Cloacibacillus;species__Cloacibacillus sp. An23
F1_259834	no rank__cellular organisms;superkingdom__Bacteria;no rank__Terrabacteria group;phylum__Firmicutes;class__Clostridia;order__Clostridiales;family__Ruminococcaceae;genus__Anaeromassilibacillus;species__Anaeromassilibacillus senegalensis
F1_26084	no rank__cellular organisms;superkingdom__Bacteria;no rank__Terrabacteria group;phylum__Firmicutes;class__Clostridia;order__Clostridiales;family__Ruminococcaceae;genus__Anaeromassilibacillus;species__Anaeromassilibacillus sp. An250
F1_260897	no rank__cellular organisms;superkingdom__Bacteria;phylum__Synergistetes;class__Synergistia;order__Synergistales;family__Synergistaceae;genus__Cloacibacillus;species__Cloacibacillus sp. An23
F1_261063	no rank__cellular organisms;superkingdom__Bacteria;phylum__Synergistetes;class__Synergistia;order__Synergistales;family__Synergistaceae;genus__Cloacibacillus
F1_261188	no rank__cellular organisms;superkingdom__Bacteria;no rank__Terrabacteria group;phylum__Firmicutes;class__Clostridia;order__Clostridiales;family__Ruminococcaceae;genus__Anaeromassilibacillus;species__Anaeromassilibacillus sp. An250
F1_261815	no rank__cellular organisms;superkingdom__Bacteria;no rank__Terrabacteria group;phylum__Firmicutes;class__Clostridia;order__Clostridiales;family__Ruminococcaceae;genus__Anaeromassilibacillus;species__Anaeromassilibacillus sp. An200
F1_262044	no rank__cellular organisms;superkingdom__Bacteria;phylum__Synergistetes;class__Synergistia;order__Synergistales;family__Synergistaceae;genus__Cloacibacillus;species__Cloacibacillus sp. An23
F1_262186	no rank__cellular organisms;superkingdom__Bacteria;no rank__Terrabacteria group;phylum__Firmicutes;class__Bacilli;order__Bacillales;family__Bacillaceae;genus__Bacillus;species__Bacillus bogoriensis
F1_26222	no rank__cellular organisms;superkingdom__Bacteria;no rank__Terrabacteria group;phylum__Firmicutes;class__Bacilli;order__Bacillales;family__Bacillaceae;genus__Bacillus
F1_262309	no rank__cellular organisms;superkingdom__Bacteria;no rank__Terrabacteria group;phylum__Firmicutes;class__Bacilli;order__Bacillales;family__Bacillaceae;genus__Bacillus;species group__Bacillus cereus group;species__Bacillus thuringiensis
F1_26242	no rank__cellular organisms;superkingdom__Bacteria;phylum__Synergistetes;class__Synergistia;order__Synergistales;family__Synergistaceae;genus__Cloacibacillus;species__Cloacibacillus sp. An23
F1_26243	no rank__cellular organisms;superkingdom__Bacteria;phylum__Synergistetes;class__Synergistia;order__Synergistales;family__Synergistaceae;genus__Cloacibacillus;species__Cloacibacillus sp. An23
F1_26244	no rank__cellular organisms;superkingdom__Bacteria;phylum__Synergistetes;class__Synergistia;order__Synergistales;family__Synergistaceae;genus__Cloacibacillus;species__Cloacibacillus sp. An23
F1_26245	no rank__cellular organisms;superkingdom__Bacteria;phylum__Synergistetes;class__Synergistia;order__Synergistales;family__Synergistaceae;genus__Cloacibacillus;species__Cloacibacillus sp. An23
F1_26246	no rank__cellular organisms;superkingdom__Bacteria;phylum__Synergistetes;class__Synergistia;order__Synergistales;family__Synergistaceae;genus__Cloacibacillus;species__Cloacibacillus sp. An23
F1_26247	no rank__cellular organisms;superkingdom__Bacteria;phylum__Synergistetes;class__Synergistia;order__Synergistales;family__Synergistaceae;genus__Cloacibacillus;species__Cloacibacillus porcorum
F1_26248	no rank__cellular organisms;superkingdom__Bacteria;phylum__Synergistetes;class__Synergistia;order__Synergistales;family__Synergistaceae;genus__Cloacibacillus;species__Cloacibacillus porcorum
F1_26249	no rank__cellular organisms;superkingdom__Bacteria;phylum__Synergistetes;class__Synergistia;order__Synergistales;family__Synergistaceae;genus__Cloacibacillus;species__Cloacibacillus porcorum
F1_26250	no rank__cellular organisms;superkingdom__Bacteria;phylum__Synergistetes;class__Synergistia;order__Synergistales;family__Synergistaceae;genus__Cloacibacillus;species__Cloacibacillus sp. An23
F1_26251	no rank__cellular organisms;superkingdom__Bacteria;phylum__Synergistetes;class__Synergistia;order__Synergistales;family__Synergistaceae;genus__Cloacibacillus;species__Cloacibacillus sp. An23
F1_26252	no rank__cellular organisms;superkingdom__Bacteria;phylum__Synergistetes;class__Synergistia;order__Synergistales;family__Synergistaceae;genus__Cloacibacillus;species__Cloacibacillus sp. An23
F1_26253	no rank__cellular organisms;superkingdom__Bacteria;phylum__Synergistetes;class__Synergistia;order__Synergistales;family__Synergistaceae;genus__Cloacibacillus;species__Cloacibacillus sp. An23
F1_26254	no rank__cellular organisms;superkingdom__Bacteria;phylum__Synergistetes;class__Synergistia;order__Synergistales;family__Synergistaceae;genus__Cloacibacillus;species__Cloacibacillus sp. An23
F1_26255	no rank__cellular organisms;superkingdom__Bacteria;phylum__Synergistetes;class__Synergistia;order__Synergistales;family__Synergistaceae;genus__Cloacibacillus;species__Cloacibacillus sp. An23
F1_262616	no rank__cellular organisms;superkingdom__Bacteria;no rank__Terrabacteria group;phylum__Firmicutes;class__Bacilli;order__Bacillales;family__Paenibacillaceae;genus__Fontibacillus;species__Fontibacillus panacisegetis
F1_26285	no rank__cellular organisms;superkingdom__Bacteria;phylum__Synergistetes;class__Synergistia;order__Synergistales;family__Synergistaceae;genus__Cloacibacillus;species__Cloacibacillus sp. An23
F1_26286	no rank__cellular organisms;superkingdom__Bacteria;phylum__Synergistetes;class__Synergistia;order__Synergistales;family__Synergistaceae;genus__Cloacibacillus;species__Cloacibacillus sp. An23
F1_26288	no rank__cellular organisms;superkingdom__Bacteria;phylum__Synergistetes;class__Synergistia;order__Synergistales;family__Synergistaceae;genus__Cloacibacillus;species__Cloacibacillus sp. An23
F1_263755	no rank__cellular organisms;superkingdom__Bacteria;no rank__Terrabacteria group;phylum__Firmicutes;class__Bacilli;order__Bacillales;family__Bacillaceae;genus__Bacillus
F1_263787	no rank__cellular organisms;superkingdom__Bacteria;no rank__Terrabacteria group;phylum__Firmicutes;class__Bacilli;order__Bacillales;family__Bacillaceae;genus__Bacillus;no rank__environmental samples;species__Bacillus sp. CAG:988
F1_263788	no rank__cellular organisms;superkingdom__Bacteria;no rank__Terrabacteria group;phylum__Firmicutes;class__Bacilli;order__Bacillales;family__Bacillaceae;genus__Bacillus;no rank__environmental samples;species__Bacillus sp. CAG:988
F1_263951	no rank__cellular organisms;superkingdom__Bacteria;phylum__Synergistetes;class__Synergistia;order__Synergistales;family__Synergistaceae;genus__Cloacibacillus;species__Cloacibacillus porcorum
F1_263958	no rank__cellular organisms;superkingdom__Bacteria;phylum__Synergistetes;class__Synergistia;order__Synergistales;family__Synergistaceae;genus__Cloacibacillus;species__Cloacibacillus sp. An23
F1_26405	no rank__cellular organisms;superkingdom__Bacteria;phylum__Synergistetes;class__Synergistia;order__Synergistales;family__Synergistaceae;genus__Cloacibacillus;species__Cloacibacillus sp. An23
F1_26406	no rank__cellular organisms;superkingdom__Bacteria;phylum__Synergistetes;class__Synergistia;order__Synergistales;family__Synergistaceae;genus__Cloacibacillus;species__Cloacibacillus sp. An23
F1_264069	no rank__cellular organisms;superkingdom__Bacteria;phylum__Synergistetes;class__Synergistia;order__Synergistales;family__Synergistaceae;genus__Cloacibacillus;species__Cloacibacillus sp. An23
F1_26407	no rank__cellular organisms;superkingdom__Bacteria;phylum__Synergistetes;class__Synergistia;order__Synergistales;family__Synergistaceae;genus__Cloacibacillus;species__Cloacibacillus sp. An23
F1_26408	no rank__cellular organisms;superkingdom__Bacteria;phylum__Synergistetes;class__Synergistia;order__Synergistales;family__Synergistaceae;genus__Cloacibacillus;species__Cloacibacillus sp. An23
F1_2644	no rank__cellular organisms;superkingdom__Bacteria;no rank__Terrabacteria group;phylum__Firmicutes;class__Clostridia;order__Clostridiales;family__Ruminococcaceae;genus__Anaeromassilibacillus;species__Anaeromassilibacillus sp. An250
F1_264889	no rank__cellular organisms;superkingdom__Bacteria;no rank__Terrabacteria group;phylum__Firmicutes;class__Bacilli;order__Bacillales;family__Bacillaceae;genus__Bacillus;species group__Bacillus subtilis group;species__Bacillus licheniformis
F1_265008	no rank__cellular organisms;superkingdom__Bacteria;phylum__Synergistetes;class__Synergistia;order__Synergistales;family__Synergistaceae;genus__Cloacibacillus;species__Cloacibacillus sp. An23
F1_265009	no rank__cellular organisms;superkingdom__Bacteria;phylum__Synergistetes;class__Synergistia;order__Synergistales;family__Synergistaceae;genus__Cloacibacillus;species__Cloacibacillus sp. An23
F1_265010	no rank__cellular organisms;superkingdom__Bacteria;phylum__Synergistetes;class__Synergistia;order__Synergistales;family__Synergistaceae;genus__Cloacibacillus;species__Cloacibacillus sp. An23
F1_265011	no rank__cellular organisms;superkingdom__Bacteria;phylum__Synergistetes;class__Synergistia;order__Synergistales;family__Synergistaceae;genus__Cloacibacillus;species__Cloacibacillus sp. An23
F1_265012	no rank__cellular organisms;superkingdom__Bacteria;phylum__Synergistetes;class__Synergistia;order__Synergistales;family__Synergistaceae;genus__Cloacibacillus;species__Cloacibacillus sp. An23
F1_265101	no rank__cellular organisms;superkingdom__Bacteria;phylum__Synergistetes;class__Synergistia;order__Synergistales;family__Synergistaceae;genus__Cloacibacillus;species__Cloacibacillus evryensis
F1_265125	superkingdom__Viruses;no rank__dsDNA viruses, no RNA stage;order__Caudovirales;family__Podoviridae;subfamily__Picovirinae;genus__Phi29virus;species__Bacillus virus B103
F1_265510	no rank__cellular organisms;superkingdom__Bacteria;phylum__Synergistetes;class__Synergistia;order__Synergistales;family__Synergistaceae;genus__Cloacibacillus;species__Cloacibacillus sp. An23
F1_265511	no rank__cellular organisms;superkingdom__Bacteria;phylum__Synergistetes;class__Synergistia;order__Synergistales;family__Synergistaceae;genus__Cloacibacillus;species__Cloacibacillus sp. An23
F1_266435	no rank__cellular organisms;superkingdom__Bacteria;phylum__Synergistetes;class__Synergistia;order__Synergistales;family__Synergistaceae;genus__Cloacibacillus;species__Cloacibacillus sp. An23
F1_266479	no rank__cellular organisms;superkingdom__Bacteria;no rank__Terrabacteria group;phylum__Firmicutes;class__Bacilli;order__Bacillales;family__Paenibacillaceae;genus__Paenibacillus
F1_266674	no rank__cellular organisms;superkingdom__Bacteria;no rank__Terrabacteria group;phylum__Firmicutes;class__Bacilli;order__Bacillales;family__Sporolactobacillaceae;no rank__unclassified Sporolactobacillaceae;species__[Bacillus] selenitireducens
F1_26700	no rank__cellular organisms;superkingdom__Bacteria;phylum__Synergistetes;class__Synergistia;order__Synergistales;family__Synergistaceae;genus__Cloacibacillus;species__Cloacibacillus sp. An23
F1_26701	no rank__cellular organisms;superkingdom__Bacteria;phylum__Synergistetes;class__Synergistia;order__Synergistales;family__Synergistaceae;genus__Cloacibacillus;species__Cloacibacillus sp. An23
F1_26705	no rank__cellular organisms;superkingdom__Bacteria;phylum__Synergistetes;class__Synergistia;order__Synergistales;family__Synergistaceae;genus__Cloacibacillus;species__Cloacibacillus sp. An23
F1_26707	no rank__cellular organisms;superkingdom__Bacteria;phylum__Synergistetes;class__Synergistia;order__Synergistales;family__Synergistaceae;genus__Cloacibacillus;species__Cloacibacillus sp. An23
F1_267638	no rank__cellular organisms;superkingdom__Bacteria;phylum__Synergistetes;class__Synergistia;order__Synergistales;family__Synergistaceae;genus__Cloacibacillus;species__Cloacibacillus sp. An23
F1_267675	no rank__cellular organisms;superkingdom__Bacteria;no rank__Terrabacteria group;phylum__Firmicutes;class__Clostridia;order__Clostridiales;family__Ruminococcaceae;genus__Anaeromassilibacillus;species__Anaeromassilibacillus sp. An200
F1_267901	no rank__cellular organisms;superkingdom__Bacteria;no rank__Terrabacteria group;phylum__Firmicutes;class__Clostridia;order__Clostridiales;family__Ruminococcaceae;genus__Anaeromassilibacillus;species__Anaeromassilibacillus sp. An200
F1_268604	no rank__cellular organisms;superkingdom__Bacteria;no rank__Terrabacteria group;phylum__Firmicutes;class__Clostridia;order__Clostridiales;family__Ruminococcaceae;genus__Anaeromassilibacillus;species__Anaeromassilibacillus senegalensis
F1_268607	no rank__cellular organisms;superkingdom__Bacteria;no rank__Terrabacteria group;phylum__Firmicutes;class__Bacilli;order__Bacillales;family__Paenibacillaceae;genus__Paenibacillus;species__Paenibacillus campinasensis
F1_269065	no rank__cellular organisms;superkingdom__Bacteria;phylum__Synergistetes;class__Synergistia;order__Synergistales;family__Synergistaceae;genus__Cloacibacillus;species__Cloacibacillus sp. An23
F1_269442	superkingdom__Viruses;no rank__dsDNA viruses, no RNA stage;order__Caudovirales;family__Myoviridae;no rank__unclassified Myoviridae;species__Bacillus phage vB_BpuM-BpSp
F1_269729	no rank__cellular organisms;superkingdom__Bacteria;phylum__Synergistetes;class__Synergistia;order__Synergistales;family__Synergistaceae;genus__Cloacibacillus;species__Cloacibacillus sp. An23
F1_269732	no rank__cellular organisms;superkingdom__Bacteria;phylum__Synergistetes;class__Synergistia;order__Synergistales;family__Synergistaceae;genus__Cloacibacillus;species__Cloacibacillus sp. An23
F1_269733	no rank__cellular organisms;superkingdom__Bacteria;phylum__Synergistetes;class__Synergistia;order__Synergistales;family__Synergistaceae;genus__Cloacibacillus;species__Cloacibacillus porcorum
F1_269734	no rank__cellular organisms;superkingdom__Bacteria;phylum__Synergistetes;class__Synergistia;order__Synergistales;family__Synergistaceae;genus__Cloacibacillus;species__Cloacibacillus sp. An23
F1_269735	no rank__cellular organisms;superkingdom__Bacteria;phylum__Synergistetes;class__Synergistia;order__Synergistales;family__Synergistaceae;genus__Cloacibacillus;species__Cloacibacillus porcorum
F1_269861	no rank__cellular organisms;superkingdom__Bacteria;phylum__Synergistetes;class__Synergistia;order__Synergistales;family__Synergistaceae;genus__Cloacibacillus;species__Cloacibacillus sp. An23
F1_269983	no rank__cellular organisms;superkingdom__Bacteria;phylum__Synergistetes;class__Synergistia;order__Synergistales;family__Synergistaceae;genus__Cloacibacillus;species__Cloacibacillus evryensis
F1_269984	no rank__cellular organisms;superkingdom__Bacteria;phylum__Synergistetes;class__Synergistia;order__Synergistales;family__Synergistaceae;genus__Cloacibacillus;species__Cloacibacillus evryensis
F1_269985	no rank__cellular organisms;superkingdom__Bacteria;phylum__Synergistetes;class__Synergistia;order__Synergistales;family__Synergistaceae;genus__Cloacibacillus;species__Cloacibacillus evryensis
F1_269988	no rank__cellular organisms;superkingdom__Bacteria;phylum__Synergistetes;class__Synergistia;order__Synergistales;family__Synergistaceae;genus__Cloacibacillus;species__Cloacibacillus sp. An23
F1_269991	no rank__cellular organisms;superkingdom__Bacteria;phylum__Synergistetes;class__Synergistia;order__Synergistales;family__Synergistaceae;genus__Cloacibacillus;species__Cloacibacillus sp. An23
F1_269992	no rank__cellular organisms;superkingdom__Bacteria;phylum__Synergistetes;class__Synergistia;order__Synergistales;family__Synergistaceae;genus__Cloacibacillus;species__Cloacibacillus sp. An23
F1_269993	no rank__cellular organisms;superkingdom__Bacteria;phylum__Synergistetes;class__Synergistia;order__Synergistales;family__Synergistaceae;genus__Cloacibacillus;species__Cloacibacillus sp. An23
F1_269994	no rank__cellular organisms;superkingdom__Bacteria;phylum__Synergistetes;class__Synergistia;order__Synergistales;family__Synergistaceae;genus__Cloacibacillus;species__Cloacibacillus sp. An23
F1_269995	no rank__cellular organisms;superkingdom__Bacteria;phylum__Synergistetes;class__Synergistia;order__Synergistales;family__Synergistaceae;genus__Cloacibacillus;species__Cloacibacillus evryensis;no rank__Cloacibacillus evryensis DSM 19522
F1_270123	no rank__cellular organisms;superkingdom__Bacteria;no rank__Terrabacteria group;phylum__Firmicutes;class__Bacilli;order__Bacillales;family__Bacillaceae;genus__Halobacillus;species__Halobacillus dabanensis
F1_270547	no rank__cellular organisms;superkingdom__Bacteria;no rank__Terrabacteria group;phylum__Firmicutes;class__Erysipelotrichia;order__Erysipelotrichales;family__Erysipelotrichaceae;genus__Coprobacillus
F1_270681	no rank__cellular organisms;superkingdom__Bacteria;phylum__Synergistetes;class__Synergistia;order__Synergistales;family__Synergistaceae;genus__Cloacibacillus;species__Cloacibacillus sp. An23
F1_270731	no rank__cellular organisms;superkingdom__Bacteria;no rank__Terrabacteria group;phylum__Firmicutes;class__Bacilli;order__Bacillales;family__Paenibacillaceae;genus__Paenibacillus;species__Paenibacillus pectinilyticus
F1_270734	no rank__cellular organisms;superkingdom__Bacteria;phylum__Synergistetes;class__Synergistia;order__Synergistales;family__Synergistaceae;genus__Cloacibacillus;species__Cloacibacillus sp. An23
F1_270736	no rank__cellular organisms;superkingdom__Bacteria;phylum__Synergistetes;class__Synergistia;order__Synergistales;family__Synergistaceae;genus__Cloacibacillus;species__Cloacibacillus porcorum
F1_270757	no rank__cellular organisms;superkingdom__Bacteria;phylum__Synergistetes;class__Synergistia;order__Synergistales;family__Synergistaceae;genus__Cloacibacillus;species__Cloacibacillus sp. An23
F1_270758	no rank__cellular organisms;superkingdom__Bacteria;phylum__Synergistetes;class__Synergistia;order__Synergistales;family__Synergistaceae;genus__Cloacibacillus;species__Cloacibacillus sp. An23
F1_270759	no rank__cellular organisms;superkingdom__Bacteria;phylum__Synergistetes;class__Synergistia;order__Synergistales;family__Synergistaceae;genus__Cloacibacillus;species__Cloacibacillus sp. An23
F1_270760	no rank__cellular organisms;superkingdom__Bacteria;phylum__Synergistetes;class__Synergistia;order__Synergistales;family__Synergistaceae;genus__Cloacibacillus;species__Cloacibacillus sp. An23
F1_270762	no rank__cellular organisms;superkingdom__Bacteria;phylum__Synergistetes;class__Synergistia;order__Synergistales;family__Synergistaceae;genus__Cloacibacillus;species__Cloacibacillus sp. An23
F1_270763	no rank__cellular organisms;superkingdom__Bacteria;phylum__Synergistetes;class__Synergistia;order__Synergistales;family__Synergistaceae;genus__Cloacibacillus;species__Cloacibacillus sp. An23
F1_270764	no rank__cellular organisms;superkingdom__Bacteria;phylum__Synergistetes;class__Synergistia;order__Synergistales;family__Synergistaceae;genus__Cloacibacillus;species__Cloacibacillus sp. An23
F1_270765	no rank__cellular organisms;superkingdom__Bacteria;phylum__Synergistetes;class__Synergistia;order__Synergistales;family__Synergistaceae;genus__Cloacibacillus;species__Cloacibacillus sp. An23
F1_270766	no rank__cellular organisms;superkingdom__Bacteria;phylum__Synergistetes;class__Synergistia;order__Synergistales;family__Synergistaceae;genus__Cloacibacillus;species__Cloacibacillus sp. An23
F1_270768	no rank__cellular organisms;superkingdom__Bacteria;phylum__Synergistetes;class__Synergistia;order__Synergistales;family__Synergistaceae;genus__Cloacibacillus;species__Cloacibacillus sp. An23
F1_270772	no rank__cellular organisms;superkingdom__Bacteria;phylum__Synergistetes;class__Synergistia;order__Synergistales;family__Synergistaceae;genus__Cloacibacillus;species__Cloacibacillus porcorum
F1_270773	no rank__cellular organisms;superkingdom__Bacteria;phylum__Synergistetes;class__Synergistia;order__Synergistales;family__Synergistaceae;genus__Cloacibacillus;species__Cloacibacillus sp. An23
F1_270800	no rank__cellular organisms;superkingdom__Bacteria;phylum__Synergistetes;class__Synergistia;order__Synergistales;family__Synergistaceae;genus__Cloacibacillus
F1_270836	no rank__cellular organisms;superkingdom__Bacteria;phylum__Synergistetes;class__Synergistia;order__Synergistales;family__Synergistaceae;genus__Cloacibacillus;species__Cloacibacillus sp. An23
F1_271168	no rank__cellular organisms;superkingdom__Bacteria;no rank__Terrabacteria group;phylum__Firmicutes;class__Clostridia;order__Clostridiales;family__Ruminococcaceae;genus__Anaeromassilibacillus;species__Anaeromassilibacillus sp. An200
F1_271202	no rank__cellular organisms;superkingdom__Bacteria;phylum__Synergistetes;class__Synergistia;order__Synergistales;family__Synergistaceae;genus__Cloacibacillus;species__Cloacibacillus sp. An23
F1_271204	no rank__cellular organisms;superkingdom__Bacteria;phylum__Synergistetes;class__Synergistia;order__Synergistales;family__Synergistaceae;genus__Cloacibacillus;species__Cloacibacillus sp. An23
F1_271384	no rank__cellular organisms;superkingdom__Bacteria;no rank__Terrabacteria group;phylum__Firmicutes;class__Clostridia;order__Clostridiales;family__Ruminococcaceae;genus__Anaeromassilibacillus;species__Anaeromassilibacillus senegalensis
F1_271857	no rank__cellular organisms;superkingdom__Bacteria;no rank__Terrabacteria group;phylum__Firmicutes;class__Clostridia;order__Clostridiales;family__Ruminococcaceae;genus__Anaeromassilibacillus;species__Anaeromassilibacillus sp. An172
F1_271940	no rank__cellular organisms;superkingdom__Bacteria;phylum__Synergistetes;class__Synergistia;order__Synergistales;family__Synergistaceae;genus__Cloacibacillus;species__Cloacibacillus sp. An23
F1_271941	no rank__cellular organisms;superkingdom__Bacteria;phylum__Synergistetes;class__Synergistia;order__Synergistales;family__Synergistaceae;genus__Cloacibacillus;species__Cloacibacillus sp. An23
F1_272074	no rank__cellular organisms;superkingdom__Bacteria;no rank__Terrabacteria group;phylum__Firmicutes;class__Bacilli;order__Bacillales;family__Bacillaceae;genus__Bacillus
F1_272822	no rank__cellular organisms;superkingdom__Bacteria;no rank__Terrabacteria group;phylum__Firmicutes;class__Clostridia;order__Clostridiales;family__Ruminococcaceae;genus__Mageeibacillus;species__Mageeibacillus indolicus
F1_27323	no rank__cellular organisms;superkingdom__Bacteria;phylum__Synergistetes;class__Synergistia;order__Synergistales;family__Synergistaceae;genus__Cloacibacillus;species__Cloacibacillus sp. An23
F1_273270	no rank__cellular organisms;superkingdom__Bacteria;phylum__Synergistetes;class__Synergistia;order__Synergistales;family__Synergistaceae;genus__Cloacibacillus;species__Cloacibacillus sp. An23
F1_273526	no rank__cellular organisms;superkingdom__Bacteria;phylum__Synergistetes;class__Synergistia;order__Synergistales;family__Synergistaceae;genus__Cloacibacillus;species__Cloacibacillus sp. An23
F1_273527	no rank__cellular organisms;superkingdom__Bacteria;phylum__Synergistetes;class__Synergistia;order__Synergistales;family__Synergistaceae;genus__Cloacibacillus;species__Cloacibacillus sp. An23
F1_273528	no rank__cellular organisms;superkingdom__Bacteria;phylum__Synergistetes;class__Synergistia;order__Synergistales;family__Synergistaceae;genus__Cloacibacillus;species__Cloacibacillus sp. An23
F1_274115	no rank__cellular organisms;superkingdom__Bacteria;no rank__Terrabacteria group;phylum__Firmicutes;class__Clostridia;order__Clostridiales;family__Ruminococcaceae;genus__Anaeromassilibacillus;species__Anaeromassilibacillus sp. An200
F1_274131	no rank__cellular organisms;superkingdom__Bacteria;no rank__Terrabacteria group;phylum__Firmicutes;class__Bacilli;order__Bacillales;family__Bacillaceae;genus__Bacillus
F1_274812	no rank__cellular organisms;superkingdom__Bacteria;no rank__Terrabacteria group;phylum__Firmicutes;class__Clostridia;order__Clostridiales;family__Ruminococcaceae;genus__Anaeromassilibacillus;species__Anaeromassilibacillus senegalensis
F1_274813	no rank__cellular organisms;superkingdom__Bacteria;no rank__Terrabacteria group;phylum__Firmicutes;class__Clostridia;order__Clostridiales;family__Ruminococcaceae;genus__Anaeromassilibacillus;species__Anaeromassilibacillus senegalensis
F1_274822	no rank__cellular organisms;superkingdom__Bacteria;no rank__Terrabacteria group;phylum__Firmicutes;class__Clostridia;order__Clostridiales;family__Ruminococcaceae;genus__Anaeromassilibacillus;species__Anaeromassilibacillus sp. An250
F1_27500	no rank__cellular organisms;superkingdom__Bacteria;phylum__Synergistetes;class__Synergistia;order__Synergistales;family__Synergistaceae;genus__Cloacibacillus;species__Cloacibacillus sp. An23
F1_27501	no rank__cellular organisms;superkingdom__Bacteria;phylum__Synergistetes;class__Synergistia;order__Synergistales;family__Synergistaceae;genus__Cloacibacillus;species__Cloacibacillus sp. An23
F1_27502	no rank__cellular organisms;superkingdom__Bacteria;phylum__Synergistetes;class__Synergistia;order__Synergistales;family__Synergistaceae;genus__Cloacibacillus;species__Cloacibacillus sp. An23
F1_27503	no rank__cellular organisms;superkingdom__Bacteria;phylum__Synergistetes;class__Synergistia;order__Synergistales;family__Synergistaceae;genus__Cloacibacillus;species__Cloacibacillus sp. An23
F1_27504	no rank__cellular organisms;superkingdom__Bacteria;phylum__Synergistetes;class__Synergistia;order__Synergistales;family__Synergistaceae;genus__Cloacibacillus;species__Cloacibacillus sp. An23
F1_27505	no rank__cellular organisms;superkingdom__Bacteria;phylum__Synergistetes;class__Synergistia;order__Synergistales;family__Synergistaceae;genus__Cloacibacillus;species__Cloacibacillus sp. An23
F1_27506	no rank__cellular organisms;superkingdom__Bacteria;phylum__Synergistetes;class__Synergistia;order__Synergistales;family__Synergistaceae;genus__Cloacibacillus;species__Cloacibacillus sp. An23
F1_27520	no rank__cellular organisms;superkingdom__Bacteria;phylum__Synergistetes;class__Synergistia;order__Synergistales;family__Synergistaceae;genus__Cloacibacillus;species__Cloacibacillus sp. An23
F1_275572	no rank__cellular organisms;superkingdom__Bacteria;no rank__Terrabacteria group;phylum__Firmicutes;class__Bacilli;order__Bacillales;family__Paenibacillaceae;genus__Brevibacillus
F1_275904	no rank__cellular organisms;superkingdom__Bacteria;phylum__Synergistetes;class__Synergistia;order__Synergistales;family__Synergistaceae;genus__Cloacibacillus;species__Cloacibacillus sp. An23
F1_276218	no rank__cellular organisms;superkingdom__Bacteria;no rank__Terrabacteria group;phylum__Firmicutes;class__Clostridia;order__Clostridiales;family__Eubacteriaceae;genus__Intestinibacillus;species__Intestinibacillus massiliensis
F1_276296	no rank__cellular organisms;superkingdom__Bacteria;phylum__Synergistetes;class__Synergistia;order__Synergistales;family__Synergistaceae;genus__Cloacibacillus;species__Cloacibacillus sp. An23
F1_27642	no rank__cellular organisms;superkingdom__Bacteria;phylum__Synergistetes;class__Synergistia;order__Synergistales;family__Synergistaceae;genus__Cloacibacillus;species__Cloacibacillus sp. An23
F1_27643	no rank__cellular organisms;superkingdom__Bacteria;phylum__Synergistetes;class__Synergistia;order__Synergistales;family__Synergistaceae;genus__Cloacibacillus;species__Cloacibacillus sp. An23
F1_27651	no rank__cellular organisms;superkingdom__Bacteria;phylum__Synergistetes;class__Synergistia;order__Synergistales;family__Synergistaceae;genus__Cloacibacillus;species__Cloacibacillus sp. An23
F1_27661	no rank__cellular organisms;superkingdom__Bacteria;phylum__Synergistetes;class__Synergistia;order__Synergistales;family__Synergistaceae;genus__Cloacibacillus;species__Cloacibacillus sp. An23
F1_27662	no rank__cellular organisms;superkingdom__Bacteria;phylum__Synergistetes;class__Synergistia;order__Synergistales;family__Synergistaceae;genus__Cloacibacillus;species__Cloacibacillus sp. An23
F1_27663	no rank__cellular organisms;superkingdom__Bacteria;phylum__Synergistetes;class__Synergistia;order__Synergistales;family__Synergistaceae;genus__Cloacibacillus;species__Cloacibacillus sp. An23
F1_27664	no rank__cellular organisms;superkingdom__Bacteria;phylum__Synergistetes;class__Synergistia;order__Synergistales;family__Synergistaceae;genus__Cloacibacillus;species__Cloacibacillus sp. An23
F1_27665	no rank__cellular organisms;superkingdom__Bacteria;phylum__Synergistetes;class__Synergistia;order__Synergistales;family__Synergistaceae;genus__Cloacibacillus;species__Cloacibacillus sp. An23
F1_277180	no rank__cellular organisms;superkingdom__Bacteria;phylum__Synergistetes;class__Synergistia;order__Synergistales;family__Synergistaceae;genus__Cloacibacillus;species__Cloacibacillus sp. An23
F1_277181	no rank__cellular organisms;superkingdom__Bacteria;phylum__Synergistetes;class__Synergistia;order__Synergistales;family__Synergistaceae;genus__Cloacibacillus;species__Cloacibacillus sp. An23
F1_277183	no rank__cellular organisms;superkingdom__Bacteria;phylum__Synergistetes;class__Synergistia;order__Synergistales;family__Synergistaceae;genus__Cloacibacillus;species__Cloacibacillus sp. An23
F1_277362	no rank__cellular organisms;superkingdom__Bacteria;phylum__Synergistetes;class__Synergistia;order__Synergistales;family__Synergistaceae;genus__Cloacibacillus;species__Cloacibacillus sp. An23
F1_277363	no rank__cellular organisms;superkingdom__Bacteria;phylum__Synergistetes;class__Synergistia;order__Synergistales;family__Synergistaceae;genus__Cloacibacillus;species__Cloacibacillus sp. An23
F1_277416	no rank__cellular organisms;superkingdom__Bacteria;phylum__Synergistetes;class__Synergistia;order__Synergistales;family__Synergistaceae;genus__Cloacibacillus;species__Cloacibacillus sp. An23
F1_277417	no rank__cellular organisms;superkingdom__Bacteria;phylum__Synergistetes;class__Synergistia;order__Synergistales;family__Synergistaceae;genus__Cloacibacillus;species__Cloacibacillus sp. An23
F1_277418	no rank__cellular organisms;superkingdom__Bacteria;phylum__Synergistetes;class__Synergistia;order__Synergistales;family__Synergistaceae;genus__Cloacibacillus;species__Cloacibacillus sp. An23
F1_277419	no rank__cellular organisms;superkingdom__Bacteria;phylum__Synergistetes;class__Synergistia;order__Synergistales;family__Synergistaceae;genus__Cloacibacillus;species__Cloacibacillus sp. An23
F1_277675	no rank__cellular organisms;superkingdom__Bacteria;no rank__Terrabacteria group;phylum__Firmicutes;class__Erysipelotrichia;order__Erysipelotrichales;family__Erysipelotrichaceae;genus__Coprobacillus;no rank__environmental samples;species__Coprobacillus sp. CAG:826
F1_277890	no rank__cellular organisms;superkingdom__Bacteria;phylum__Synergistetes;class__Synergistia;order__Synergistales;family__Synergistaceae;genus__Cloacibacillus;species__Cloacibacillus sp. An23
F1_277891	no rank__cellular organisms;superkingdom__Bacteria;phylum__Synergistetes;class__Synergistia;order__Synergistales;family__Synergistaceae;genus__Cloacibacillus;species__Cloacibacillus sp. An23
F1_277892	no rank__cellular organisms;superkingdom__Bacteria;phylum__Synergistetes;class__Synergistia;order__Synergistales;family__Synergistaceae;genus__Cloacibacillus;species__Cloacibacillus sp. An23
F1_278066	no rank__cellular organisms;superkingdom__Bacteria;phylum__Synergistetes;class__Synergistia;order__Synergistales;family__Synergistaceae;genus__Cloacibacillus;species__Cloacibacillus sp. An23
F1_27828	no rank__cellular organisms;superkingdom__Bacteria;no rank__Terrabacteria group;phylum__Firmicutes;class__Clostridia;order__Clostridiales;family__Ruminococcaceae;genus__Anaeromassilibacillus;species__Anaeromassilibacillus sp. An200
F1_278329	no rank__cellular organisms;superkingdom__Bacteria;no rank__Terrabacteria group;phylum__Firmicutes;class__Clostridia;order__Clostridiales;family__Ruminococcaceae;genus__Anaeromassilibacillus;species__Anaeromassilibacillus sp. An200
F1_27881	no rank__cellular organisms;superkingdom__Bacteria;phylum__Synergistetes;class__Synergistia;order__Synergistales;family__Synergistaceae;genus__Cloacibacillus;species__Cloacibacillus porcorum
F1_278812	no rank__cellular organisms;superkingdom__Bacteria;phylum__Synergistetes;class__Synergistia;order__Synergistales;family__Synergistaceae;genus__Cloacibacillus;species__Cloacibacillus sp. An23
F1_27882	no rank__cellular organisms;superkingdom__Bacteria;phylum__Synergistetes;class__Synergistia;order__Synergistales;family__Synergistaceae;genus__Cloacibacillus;species__Cloacibacillus sp. An23
F1_27886	no rank__cellular organisms;superkingdom__Bacteria;phylum__Synergistetes;class__Synergistia;order__Synergistales;family__Synergistaceae;genus__Cloacibacillus;species__Cloacibacillus porcorum
F1_27887	no rank__cellular organisms;superkingdom__Bacteria;phylum__Synergistetes;class__Synergistia;order__Synergistales;family__Synergistaceae;genus__Cloacibacillus;species__Cloacibacillus sp. An23
F1_27888	no rank__cellular organisms;superkingdom__Bacteria;phylum__Synergistetes;class__Synergistia;order__Synergistales;family__Synergistaceae;genus__Cloacibacillus;species__Cloacibacillus sp. An23
F1_278883	no rank__cellular organisms;superkingdom__Bacteria;no rank__Terrabacteria group;phylum__Firmicutes;class__Clostridia;order__Clostridiales;family__Ruminococcaceae;genus__Anaeromassilibacillus;species__Anaeromassilibacillus sp. An250
F1_278884	no rank__cellular organisms;superkingdom__Bacteria;no rank__Terrabacteria group;phylum__Firmicutes;class__Clostridia;order__Clostridiales;family__Ruminococcaceae;genus__Anaeromassilibacillus;species__Anaeromassilibacillus sp. An250
F1_27915	no rank__cellular organisms;superkingdom__Bacteria;phylum__Synergistetes;class__Synergistia;order__Synergistales;family__Synergistaceae;genus__Cloacibacillus;species__Cloacibacillus sp. An23
F1_27916	no rank__cellular organisms;superkingdom__Bacteria;phylum__Synergistetes;class__Synergistia;order__Synergistales;family__Synergistaceae;genus__Cloacibacillus;species__Cloacibacillus sp. An23
F1_27917	no rank__cellular organisms;superkingdom__Bacteria;phylum__Synergistetes;class__Synergistia;order__Synergistales;family__Synergistaceae;genus__Cloacibacillus;species__Cloacibacillus sp. An23
F1_27930	no rank__cellular organisms;superkingdom__Bacteria;phylum__Synergistetes;class__Synergistia;order__Synergistales;family__Synergistaceae;genus__Cloacibacillus;species__Cloacibacillus sp. An23
F1_27931	no rank__cellular organisms;superkingdom__Bacteria;phylum__Synergistetes;class__Synergistia;order__Synergistales;family__Synergistaceae;genus__Cloacibacillus;species__Cloacibacillus sp. An23
F1_27932	no rank__cellular organisms;superkingdom__Bacteria;phylum__Synergistetes;class__Synergistia;order__Synergistales;family__Synergistaceae;genus__Cloacibacillus;species__Cloacibacillus sp. An23
F1_27933	no rank__cellular organisms;superkingdom__Bacteria;phylum__Synergistetes;class__Synergistia;order__Synergistales;family__Synergistaceae;genus__Cloacibacillus;species__Cloacibacillus sp. An23
F1_27934	no rank__cellular organisms;superkingdom__Bacteria;phylum__Synergistetes;class__Synergistia;order__Synergistales;family__Synergistaceae;genus__Cloacibacillus;species__Cloacibacillus sp. An23
F1_27947	no rank__cellular organisms;superkingdom__Bacteria;phylum__Synergistetes;class__Synergistia;order__Synergistales;family__Synergistaceae;genus__Cloacibacillus;species__Cloacibacillus porcorum
F1_279545	no rank__cellular organisms;superkingdom__Bacteria;no rank__Terrabacteria group;phylum__Firmicutes;class__Bacilli;order__Bacillales;family__Bacillaceae;genus__Anoxybacillus;species__Anoxybacillus flavithermus
F1_27961	no rank__cellular organisms;superkingdom__Bacteria;phylum__Synergistetes;class__Synergistia;order__Synergistales;family__Synergistaceae;genus__Cloacibacillus;species__Cloacibacillus sp. An23
F1_279737	no rank__cellular organisms;superkingdom__Bacteria;phylum__Synergistetes;class__Synergistia;order__Synergistales;family__Synergistaceae;genus__Cloacibacillus;species__Cloacibacillus sp. An23
F1_279738	no rank__cellular organisms;superkingdom__Bacteria;phylum__Synergistetes;class__Synergistia;order__Synergistales;family__Synergistaceae;genus__Cloacibacillus;species__Cloacibacillus sp. An23
F1_27978	no rank__cellular organisms;superkingdom__Bacteria;phylum__Synergistetes;class__Synergistia;order__Synergistales;family__Synergistaceae;genus__Cloacibacillus;species__Cloacibacillus sp. An23
F1_280151	no rank__cellular organisms;superkingdom__Bacteria;no rank__FCB group;no rank__Bacteroidetes_Chlorobi group;phylum__Bacteroidetes;class__Bacteroidia;order__Bacteroidales;family__Porphyromonadaceae;genus__Lascolabacillus;species__Lascolabacillus massiliensis
F1_28024	no rank__cellular organisms;superkingdom__Bacteria;phylum__Synergistetes;class__Synergistia;order__Synergistales;family__Synergistaceae;genus__Cloacibacillus;species__Cloacibacillus sp. An23
F1_28025	no rank__cellular organisms;superkingdom__Bacteria;phylum__Synergistetes;class__Synergistia;order__Synergistales;family__Synergistaceae;genus__Cloacibacillus;species__Cloacibacillus sp. An23
F1_28027	no rank__cellular organisms;superkingdom__Bacteria;phylum__Synergistetes;class__Synergistia;order__Synergistales;family__Synergistaceae;genus__Cloacibacillus;species__Cloacibacillus sp. An23
F1_280321	no rank__cellular organisms;superkingdom__Bacteria;no rank__Terrabacteria group;phylum__Firmicutes;class__Bacilli;order__Bacillales;family__Alicyclobacillaceae;genus__Tumebacillus;species__Tumebacillus flagellatus
F1_280390	no rank__cellular organisms;superkingdom__Bacteria;phylum__Synergistetes;class__Synergistia;order__Synergistales;family__Synergistaceae;genus__Cloacibacillus;species__Cloacibacillus sp. An23
F1_280767	no rank__cellular organisms;superkingdom__Bacteria;phylum__Synergistetes;class__Synergistia;order__Synergistales;family__Synergistaceae;genus__Cloacibacillus;species__Cloacibacillus sp. An23
F1_280768	no rank__cellular organisms;superkingdom__Bacteria;phylum__Synergistetes;class__Synergistia;order__Synergistales;family__Synergistaceae;genus__Cloacibacillus;species__Cloacibacillus sp. An23
F1_280769	no rank__cellular organisms;superkingdom__Bacteria;phylum__Synergistetes;class__Synergistia;order__Synergistales;family__Synergistaceae;genus__Cloacibacillus;species__Cloacibacillus sp. An23
F1_280954	no rank__cellular organisms;superkingdom__Bacteria;no rank__Terrabacteria group;phylum__Firmicutes;class__Clostridia;order__Clostridiales;family__Ruminococcaceae;genus__Anaeromassilibacillus;species__Anaeromassilibacillus sp. Marseille-P4683
F1_280956	no rank__cellular organisms;superkingdom__Bacteria;no rank__Terrabacteria group;phylum__Firmicutes;class__Clostridia;order__Clostridiales;family__Ruminococcaceae;genus__Anaeromassilibacillus;species__Anaeromassilibacillus sp. Marseille-P4683
F1_280959	no rank__cellular organisms;superkingdom__Bacteria;no rank__Terrabacteria group;phylum__Firmicutes;class__Bacilli;order__Bacillales;family__Paenibacillaceae;genus__Paenibacillus;species__Paenibacillus polymyxa
F1_28097	no rank__cellular organisms;superkingdom__Bacteria;phylum__Synergistetes;class__Synergistia;order__Synergistales;family__Synergistaceae;genus__Cloacibacillus;species__Cloacibacillus sp. An23
F1_28105	no rank__cellular organisms;superkingdom__Bacteria;phylum__Synergistetes;class__Synergistia;order__Synergistales;family__Synergistaceae;genus__Cloacibacillus;species__Cloacibacillus sp. An23
F1_28107	no rank__cellular organisms;superkingdom__Bacteria;phylum__Synergistetes;class__Synergistia;order__Synergistales;family__Synergistaceae;genus__Cloacibacillus;species__Cloacibacillus sp. An23
F1_28108	no rank__cellular organisms;superkingdom__Bacteria;phylum__Synergistetes;class__Synergistia;order__Synergistales;family__Synergistaceae;genus__Cloacibacillus;species__Cloacibacillus sp. An23
F1_281452	no rank__cellular organisms;superkingdom__Bacteria;phylum__Synergistetes;class__Synergistia;order__Synergistales;family__Synergistaceae;genus__Cloacibacillus;species__Cloacibacillus sp. An23
F1_28160	no rank__cellular organisms;superkingdom__Bacteria;no rank__Terrabacteria group;phylum__Firmicutes;class__Clostridia;order__Clostridiales;family__Eubacteriaceae;genus__Intestinibacillus;species__Intestinibacillus massiliensis
F1_281946	no rank__cellular organisms;superkingdom__Bacteria;phylum__Synergistetes;class__Synergistia;order__Synergistales;family__Synergistaceae;genus__Cloacibacillus;species__Cloacibacillus sp. An23
F1_282111	no rank__cellular organisms;superkingdom__Bacteria;no rank__Terrabacteria group;phylum__Firmicutes;class__Bacilli;order__Bacillales;family__Bacillaceae;genus__Bacillus;species group__Bacillus subtilis group
F1_282114	no rank__cellular organisms;superkingdom__Bacteria;no rank__Terrabacteria group;phylum__Firmicutes;class__Bacilli;order__Bacillales;family__Alicyclobacillaceae;genus__Alicyclobacillus;species__Alicyclobacillus acidoterrestris;no rank__Alicyclobacillus acidoterrestris ATCC 49025
F1_28214	no rank__cellular organisms;superkingdom__Bacteria;no rank__Terrabacteria group;phylum__Firmicutes;class__Clostridia;order__Clostridiales;family__Ruminococcaceae;genus__Anaeromassilibacillus;species__Anaeromassilibacillus sp. An250
F1_282432	no rank__cellular organisms;superkingdom__Bacteria;no rank__Terrabacteria group;phylum__Firmicutes;class__Clostridia;order__Clostridiales;family__Ruminococcaceae;genus__Anaeromassilibacillus;species__Anaeromassilibacillus sp. An250
F1_28255	no rank__cellular organisms;superkingdom__Bacteria;phylum__Synergistetes;class__Synergistia;order__Synergistales;family__Synergistaceae;genus__Cloacibacillus;species__Cloacibacillus sp. An23
F1_28256	no rank__cellular organisms;superkingdom__Bacteria;phylum__Synergistetes;class__Synergistia;order__Synergistales;family__Synergistaceae;genus__Cloacibacillus;species__Cloacibacillus sp. An23
F1_28267	no rank__cellular organisms;superkingdom__Bacteria;no rank__Terrabacteria group;phylum__Firmicutes;class__Clostridia;order__Clostridiales;family__Ruminococcaceae;genus__Anaeromassilibacillus;species__Anaeromassilibacillus sp. An250
F1_28268	no rank__cellular organisms;superkingdom__Bacteria;no rank__Terrabacteria group;phylum__Firmicutes;class__Clostridia;order__Clostridiales;family__Ruminococcaceae;genus__Anaeromassilibacillus;species__Anaeromassilibacillus sp. An250
F1_282705	no rank__cellular organisms;superkingdom__Bacteria;phylum__Synergistetes;class__Synergistia;order__Synergistales;family__Synergistaceae;genus__Cloacibacillus;species__Cloacibacillus sp. An23
F1_283210	no rank__cellular organisms;superkingdom__Bacteria;no rank__Terrabacteria group;phylum__Firmicutes;class__Clostridia;order__Clostridiales;family__Ruminococcaceae;genus__Anaeromassilibacillus;species__Anaeromassilibacillus sp. An200
F1_283277	no rank__cellular organisms;superkingdom__Bacteria;phylum__Synergistetes;class__Synergistia;order__Synergistales;family__Synergistaceae;genus__Cloacibacillus;species__Cloacibacillus sp. An23
F1_283278	no rank__cellular organisms;superkingdom__Bacteria;phylum__Synergistetes;class__Synergistia;order__Synergistales;family__Synergistaceae;genus__Cloacibacillus;species__Cloacibacillus sp. An23
F1_283279	no rank__cellular organisms;superkingdom__Bacteria;phylum__Synergistetes;class__Synergistia;order__Synergistales;family__Synergistaceae;genus__Cloacibacillus;species__Cloacibacillus sp. An23
F1_283726	no rank__cellular organisms;superkingdom__Bacteria;no rank__Terrabacteria group;phylum__Firmicutes;class__Bacilli;order__Bacillales;family__Bacillaceae;genus__Bacillus;species group__Bacillus cereus group;species__Bacillus cereus
F1_283843	no rank__cellular organisms;superkingdom__Bacteria;phylum__Synergistetes;class__Synergistia;order__Synergistales;family__Synergistaceae;genus__Cloacibacillus;species__Cloacibacillus sp. An23
F1_283871	no rank__cellular organisms;superkingdom__Bacteria;phylum__Synergistetes;class__Synergistia;order__Synergistales;family__Synergistaceae;genus__Cloacibacillus;species__Cloacibacillus sp. An23
F1_284320	no rank__cellular organisms;superkingdom__Bacteria;no rank__Terrabacteria group;phylum__Firmicutes;class__Bacilli;order__Bacillales;family__Bacillaceae;genus__Bacillus;species group__Bacillus cereus group
F1_284465	no rank__cellular organisms;superkingdom__Bacteria;phylum__Synergistetes;class__Synergistia;order__Synergistales;family__Synergistaceae;genus__Cloacibacillus;species__Cloacibacillus sp. An23
F1_284466	no rank__cellular organisms;superkingdom__Bacteria;phylum__Synergistetes;class__Synergistia;order__Synergistales;family__Synergistaceae;genus__Cloacibacillus;species__Cloacibacillus sp. An23
F1_284591	no rank__cellular organisms;superkingdom__Bacteria;phylum__Synergistetes;class__Synergistia;order__Synergistales;family__Synergistaceae;genus__Cloacibacillus;species__Cloacibacillus sp. An23
F1_284619	no rank__cellular organisms;superkingdom__Bacteria;phylum__Synergistetes;class__Synergistia;order__Synergistales;family__Synergistaceae;genus__Cloacibacillus
F1_285171	no rank__cellular organisms;superkingdom__Bacteria;no rank__Terrabacteria group;phylum__Firmicutes;class__Erysipelotrichia;order__Erysipelotrichales;family__Erysipelotrichaceae;genus__Coprobacillus;no rank__environmental samples;species__Coprobacillus sp. CAG:826
F1_285812	no rank__cellular organisms;superkingdom__Bacteria;no rank__Terrabacteria group;phylum__Firmicutes;class__Clostridia;order__Clostridiales;family__Ruminococcaceae;genus__Negativibacillus;species__Negativibacillus massiliensis
F1_285950	no rank__cellular organisms;superkingdom__Bacteria;no rank__Terrabacteria group;phylum__Firmicutes;class__Clostridia;order__Clostridiales;family__Ruminococcaceae;genus__Anaeromassilibacillus
F1_285951	no rank__cellular organisms;superkingdom__Bacteria;no rank__Terrabacteria group;phylum__Firmicutes;class__Clostridia;order__Clostridiales;family__Ruminococcaceae;genus__Anaeromassilibacillus;species__Anaeromassilibacillus sp. An172
F1_286087	no rank__cellular organisms;superkingdom__Bacteria;phylum__Synergistetes;class__Synergistia;order__Synergistales;family__Synergistaceae;genus__Cloacibacillus;species__Cloacibacillus sp. An23
F1_286088	no rank__cellular organisms;superkingdom__Bacteria;phylum__Synergistetes;class__Synergistia;order__Synergistales;family__Synergistaceae;genus__Cloacibacillus;species__Cloacibacillus sp. An23
F1_28657	no rank__cellular organisms;superkingdom__Bacteria;phylum__Synergistetes;class__Synergistia;order__Synergistales;family__Synergistaceae;genus__Cloacibacillus;species__Cloacibacillus sp. An23
F1_28698	no rank__cellular organisms;superkingdom__Bacteria;phylum__Synergistetes;class__Synergistia;order__Synergistales;family__Synergistaceae;genus__Cloacibacillus;species__Cloacibacillus sp. An23
F1_28699	no rank__cellular organisms;superkingdom__Bacteria;phylum__Synergistetes;class__Synergistia;order__Synergistales;family__Synergistaceae;genus__Cloacibacillus;species__Cloacibacillus sp. An23
F1_287028	no rank__cellular organisms;superkingdom__Bacteria;no rank__Terrabacteria group;phylum__Firmicutes;class__Clostridia;order__Clostridiales;family__Ruminococcaceae;genus__Anaeromassilibacillus;species__Anaeromassilibacillus sp. An250
F1_287151	no rank__cellular organisms;superkingdom__Bacteria;phylum__Synergistetes;class__Synergistia;order__Synergistales;family__Synergistaceae;genus__Cloacibacillus;species__Cloacibacillus sp. An23
F1_287152	no rank__cellular organisms;superkingdom__Bacteria;phylum__Synergistetes;class__Synergistia;order__Synergistales;family__Synergistaceae;genus__Cloacibacillus;species__Cloacibacillus sp. An23
F1_287153	no rank__cellular organisms;superkingdom__Bacteria;phylum__Synergistetes;class__Synergistia;order__Synergistales;family__Synergistaceae;genus__Cloacibacillus;species__Cloacibacillus sp. An23
F1_287154	no rank__cellular organisms;superkingdom__Bacteria;phylum__Synergistetes;class__Synergistia;order__Synergistales;family__Synergistaceae;genus__Cloacibacillus;species__Cloacibacillus sp. An23
F1_287155	no rank__cellular organisms;superkingdom__Bacteria;phylum__Synergistetes;class__Synergistia;order__Synergistales;family__Synergistaceae;genus__Cloacibacillus;species__Cloacibacillus sp. An23
F1_287230	no rank__cellular organisms;superkingdom__Bacteria;phylum__Synergistetes;class__Synergistia;order__Synergistales;family__Synergistaceae;genus__Cloacibacillus;species__Cloacibacillus sp. An23
F1_287711	no rank__cellular organisms;superkingdom__Bacteria;phylum__Synergistetes;class__Synergistia;order__Synergistales;family__Synergistaceae;genus__Cloacibacillus;species__Cloacibacillus sp. An23
F1_287713	no rank__cellular organisms;superkingdom__Bacteria;phylum__Synergistetes;class__Synergistia;order__Synergistales;family__Synergistaceae;genus__Cloacibacillus;species__Cloacibacillus sp. An23
F1_287714	no rank__cellular organisms;superkingdom__Bacteria;phylum__Synergistetes;class__Synergistia;order__Synergistales;family__Synergistaceae;genus__Cloacibacillus;species__Cloacibacillus sp. An23
F1_287715	no rank__cellular organisms;superkingdom__Bacteria;phylum__Synergistetes;class__Synergistia;order__Synergistales;family__Synergistaceae;genus__Cloacibacillus;species__Cloacibacillus sp. An23
F1_28792	no rank__cellular organisms;superkingdom__Bacteria;phylum__Synergistetes;class__Synergistia;order__Synergistales;family__Synergistaceae;genus__Cloacibacillus;species__Cloacibacillus sp. An23
F1_28793	no rank__cellular organisms;superkingdom__Bacteria;phylum__Synergistetes;class__Synergistia;order__Synergistales;family__Synergistaceae;genus__Cloacibacillus;species__Cloacibacillus sp. An23
F1_288149	no rank__cellular organisms;superkingdom__Bacteria;no rank__Terrabacteria group;phylum__Firmicutes;class__Bacilli;order__Bacillales;family__Bacillaceae;genus__Bacillus;species__Bacillus testis
F1_288520	no rank__cellular organisms;superkingdom__Bacteria;phylum__Synergistetes;class__Synergistia;order__Synergistales;family__Synergistaceae;genus__Cloacibacillus;species__Cloacibacillus sp. An23
F1_288535	no rank__cellular organisms;superkingdom__Bacteria;phylum__Synergistetes;class__Synergistia;order__Synergistales;family__Synergistaceae;genus__Cloacibacillus;species__Cloacibacillus sp. An23
F1_288584	no rank__cellular organisms;superkingdom__Bacteria;no rank__Terrabacteria group;phylum__Firmicutes;class__Clostridia;order__Clostridiales;family__Ruminococcaceae;genus__Negativibacillus;species__Negativibacillus massiliensis
F1_288591	no rank__cellular organisms;superkingdom__Bacteria;phylum__Synergistetes;class__Synergistia;order__Synergistales;family__Synergistaceae;genus__Cloacibacillus;species__Cloacibacillus sp. An23
F1_288592	no rank__cellular organisms;superkingdom__Bacteria;phylum__Synergistetes;class__Synergistia;order__Synergistales;family__Synergistaceae;genus__Cloacibacillus;species__Cloacibacillus sp. An23
F1_289113	no rank__cellular organisms;superkingdom__Bacteria;phylum__Synergistetes;class__Synergistia;order__Synergistales;family__Synergistaceae;genus__Cloacibacillus;species__Cloacibacillus sp. An23
F1_2892	no rank__cellular organisms;superkingdom__Bacteria;phylum__Synergistetes;class__Synergistia;order__Synergistales;family__Synergistaceae;genus__Cloacibacillus;species__Cloacibacillus sp. An23
F1_289275	no rank__cellular organisms;superkingdom__Bacteria;phylum__Synergistetes;class__Synergistia;order__Synergistales;family__Synergistaceae;genus__Cloacibacillus;species__Cloacibacillus sp. An23
F1_289277	no rank__cellular organisms;superkingdom__Bacteria;phylum__Synergistetes;class__Synergistia;order__Synergistales;family__Synergistaceae;genus__Cloacibacillus;species__Cloacibacillus sp. An23
F1_2893	no rank__cellular organisms;superkingdom__Bacteria;phylum__Synergistetes;class__Synergistia;order__Synergistales;family__Synergistaceae;genus__Cloacibacillus;species__Cloacibacillus sp. An23
F1_2896	no rank__cellular organisms;superkingdom__Bacteria;phylum__Synergistetes;class__Synergistia;order__Synergistales;family__Synergistaceae;genus__Cloacibacillus;species__Cloacibacillus sp. An23
F1_289719	no rank__cellular organisms;superkingdom__Bacteria;phylum__Synergistetes;class__Synergistia;order__Synergistales;family__Synergistaceae;genus__Cloacibacillus;species__Cloacibacillus sp. An23
F1_289720	no rank__cellular organisms;superkingdom__Bacteria;phylum__Synergistetes;class__Synergistia;order__Synergistales;family__Synergistaceae;genus__Cloacibacillus;species__Cloacibacillus sp. An23
F1_289745	no rank__cellular organisms;superkingdom__Bacteria;phylum__Synergistetes;class__Synergistia;order__Synergistales;family__Synergistaceae;genus__Cloacibacillus;species__Cloacibacillus sp. An23
F1_290017	no rank__cellular organisms;superkingdom__Bacteria;no rank__Terrabacteria group;phylum__Firmicutes;class__Bacilli;order__Bacillales;family__Paenibacillaceae;genus__Brevibacillus;species__Brevibacillus brevis
F1_29021	no rank__cellular organisms;superkingdom__Bacteria;phylum__Synergistetes;class__Synergistia;order__Synergistales;family__Synergistaceae;genus__Cloacibacillus;species__Cloacibacillus sp. An23
F1_290223	no rank__cellular organisms;superkingdom__Bacteria;no rank__Terrabacteria group;phylum__Firmicutes;class__Bacilli;order__Bacillales;family__Paenibacillaceae;genus__Paenibacillus
F1_290386	no rank__cellular organisms;superkingdom__Bacteria;phylum__Synergistetes;class__Synergistia;order__Synergistales;family__Synergistaceae;genus__Cloacibacillus;species__Cloacibacillus sp. An23
F1_290464	no rank__cellular organisms;superkingdom__Bacteria;no rank__Terrabacteria group;phylum__Firmicutes;class__Clostridia;order__Clostridiales;family__Ruminococcaceae;genus__Anaeromassilibacillus;species__Anaeromassilibacillus sp. An200
F1_29070	no rank__cellular organisms;superkingdom__Bacteria;phylum__Synergistetes;class__Synergistia;order__Synergistales;family__Synergistaceae;genus__Cloacibacillus;species__Cloacibacillus sp. An23
F1_29071	no rank__cellular organisms;superkingdom__Bacteria;phylum__Synergistetes;class__Synergistia;order__Synergistales;family__Synergistaceae;genus__Cloacibacillus;species__Cloacibacillus sp. An23
F1_290717	no rank__cellular organisms;superkingdom__Bacteria;no rank__Terrabacteria group;phylum__Firmicutes;class__Bacilli;order__Bacillales;family__Bacillaceae;genus__Bacillus;species__Bacillus alkalitelluris
F1_29073	no rank__cellular organisms;superkingdom__Bacteria;phylum__Synergistetes;class__Synergistia;order__Synergistales;family__Synergistaceae;genus__Cloacibacillus;species__Cloacibacillus sp. An23
F1_29075	no rank__cellular organisms;superkingdom__Bacteria;phylum__Synergistetes;class__Synergistia;order__Synergistales;family__Synergistaceae;genus__Cloacibacillus;species__Cloacibacillus sp. An23
F1_29077	no rank__cellular organisms;superkingdom__Bacteria;phylum__Synergistetes;class__Synergistia;order__Synergistales;family__Synergistaceae;genus__Cloacibacillus;species__Cloacibacillus sp. An23
F1_29079	no rank__cellular organisms;superkingdom__Bacteria;phylum__Synergistetes;class__Synergistia;order__Synergistales;family__Synergistaceae;genus__Cloacibacillus;species__Cloacibacillus sp. An23
F1_29080	no rank__cellular organisms;superkingdom__Bacteria;phylum__Synergistetes;class__Synergistia;order__Synergistales;family__Synergistaceae;genus__Cloacibacillus;species__Cloacibacillus sp. An23
F1_291152	no rank__cellular organisms;superkingdom__Bacteria;no rank__Terrabacteria group;phylum__Firmicutes;class__Bacilli;order__Bacillales;family__Paenibacillaceae;genus__Paenibacillus;species__Paenibacillus tianmuensis
F1_291227	no rank__cellular organisms;superkingdom__Bacteria;no rank__Terrabacteria group;phylum__Firmicutes;class__Bacilli;order__Bacillales;family__Paenibacillaceae;genus__Paenibacillus;species__Paenibacillus sp. FSL A5-0031
F1_29149	no rank__cellular organisms;superkingdom__Bacteria;phylum__Synergistetes;class__Synergistia;order__Synergistales;family__Synergistaceae;genus__Cloacibacillus;species__Cloacibacillus sp. An23
F1_29173	no rank__cellular organisms;superkingdom__Bacteria;phylum__Proteobacteria;class__Betaproteobacteria;order__Burkholderiales;family__Sutterellaceae;genus__Duodenibacillus;species__Duodenibacillus massiliensis
F1_291788	no rank__cellular organisms;superkingdom__Bacteria;no rank__Terrabacteria group;phylum__Firmicutes;class__Bacilli;order__Bacillales;family__Paenibacillaceae;genus__Paenibacillus
F1_29183	no rank__cellular organisms;superkingdom__Bacteria;phylum__Synergistetes;class__Synergistia;order__Synergistales;family__Synergistaceae;genus__Cloacibacillus;species__Cloacibacillus sp. An23
F1_291842	no rank__cellular organisms;superkingdom__Bacteria;phylum__Synergistetes;class__Synergistia;order__Synergistales;family__Synergistaceae;genus__Cloacibacillus;species__Cloacibacillus sp. An23
F1_292016	no rank__cellular organisms;superkingdom__Bacteria;phylum__Synergistetes;class__Synergistia;order__Synergistales;family__Synergistaceae;genus__Cloacibacillus;species__Cloacibacillus porcorum
F1_292387	no rank__cellular organisms;superkingdom__Bacteria;phylum__Synergistetes;class__Synergistia;order__Synergistales;family__Synergistaceae;genus__Cloacibacillus;species__Cloacibacillus sp. An23
F1_292388	no rank__cellular organisms;superkingdom__Bacteria;phylum__Synergistetes;class__Synergistia;order__Synergistales;family__Synergistaceae;genus__Cloacibacillus;species__Cloacibacillus sp. An23
F1_292389	no rank__cellular organisms;superkingdom__Bacteria;phylum__Synergistetes;class__Synergistia;order__Synergistales;family__Synergistaceae;genus__Cloacibacillus;species__Cloacibacillus sp. An23
F1_292557	no rank__cellular organisms;superkingdom__Bacteria;no rank__Terrabacteria group;phylum__Firmicutes;class__Clostridia;order__Clostridiales;family__Ruminococcaceae;genus__Negativibacillus;species__Negativibacillus massiliensis
F1_292842	no rank__cellular organisms;superkingdom__Bacteria;no rank__Terrabacteria group;phylum__Firmicutes;class__Bacilli;order__Bacillales;family__Paenibacillaceae;genus__Paenibacillus;species__Paenibacillus chitinolyticus
F1_292849	no rank__cellular organisms;superkingdom__Bacteria;no rank__Terrabacteria group;phylum__Firmicutes;class__Bacilli;order__Bacillales;family__Bacillaceae;genus__Bacillus;species group__Bacillus cereus group
F1_292864	no rank__cellular organisms;superkingdom__Bacteria;no rank__Terrabacteria group;phylum__Firmicutes;class__Bacilli;order__Bacillales;family__Paenibacillaceae;genus__Paenibacillus
F1_29296	no rank__cellular organisms;superkingdom__Bacteria;phylum__Synergistetes;class__Synergistia;order__Synergistales;family__Synergistaceae;genus__Cloacibacillus;species__Cloacibacillus sp. An23
F1_29297	no rank__cellular organisms;superkingdom__Bacteria;phylum__Synergistetes;class__Synergistia;order__Synergistales;family__Synergistaceae;genus__Cloacibacillus;species__Cloacibacillus sp. An23
F1_292991	no rank__cellular organisms;superkingdom__Bacteria;no rank__Terrabacteria group;phylum__Firmicutes;class__Clostridia;order__Clostridiales;family__Ruminococcaceae;genus__Anaeromassilibacillus;species__Anaeromassilibacillus sp. Marseille-P4683
F1_293176	no rank__cellular organisms;superkingdom__Bacteria;phylum__Synergistetes;class__Synergistia;order__Synergistales;family__Synergistaceae;genus__Cloacibacillus;species__Cloacibacillus sp. An23
F1_293177	no rank__cellular organisms;superkingdom__Bacteria;phylum__Synergistetes;class__Synergistia;order__Synergistales;family__Synergistaceae;genus__Cloacibacillus;species__Cloacibacillus sp. An23
F1_29346	superkingdom__Viruses;no rank__dsDNA viruses, no RNA stage;order__Caudovirales;family__Myoviridae;no rank__unclassified Myoviridae;species__Bacillus phage SP-15
F1_29350	superkingdom__Viruses;no rank__dsDNA viruses, no RNA stage;order__Caudovirales;family__Myoviridae;no rank__unclassified Myoviridae;species__Bacillus phage SP-15
F1_293843	no rank__cellular organisms;superkingdom__Bacteria;phylum__Synergistetes;class__Synergistia;order__Synergistales;family__Synergistaceae;genus__Cloacibacillus;species__Cloacibacillus sp. An23
F1_293845	no rank__cellular organisms;superkingdom__Bacteria;phylum__Synergistetes;class__Synergistia;order__Synergistales;family__Synergistaceae;genus__Cloacibacillus;species__Cloacibacillus sp. An23
F1_293848	no rank__cellular organisms;superkingdom__Bacteria;phylum__Synergistetes;class__Synergistia;order__Synergistales;family__Synergistaceae;genus__Cloacibacillus;species__Cloacibacillus sp. An23
F1_293849	no rank__cellular organisms;superkingdom__Bacteria;phylum__Synergistetes;class__Synergistia;order__Synergistales;family__Synergistaceae;genus__Cloacibacillus;species__Cloacibacillus sp. An23
F1_293850	no rank__cellular organisms;superkingdom__Bacteria;phylum__Synergistetes;class__Synergistia;order__Synergistales;family__Synergistaceae;genus__Cloacibacillus;species__Cloacibacillus sp. An23
F1_293851	no rank__cellular organisms;superkingdom__Bacteria;phylum__Synergistetes;class__Synergistia;order__Synergistales;family__Synergistaceae;genus__Cloacibacillus;species__Cloacibacillus sp. An23
F1_294009	no rank__cellular organisms;superkingdom__Bacteria;no rank__Terrabacteria group;phylum__Firmicutes;class__Clostridia;order__Clostridiales;family__Ruminococcaceae;genus__Anaeromassilibacillus;species__Anaeromassilibacillus sp. An200
F1_294618	no rank__cellular organisms;superkingdom__Bacteria;no rank__Terrabacteria group;phylum__Firmicutes;class__Clostridia;order__Clostridiales;family__Ruminococcaceae;genus__Anaeromassilibacillus;species__Anaeromassilibacillus sp. Marseille-P4683
F1_294932	no rank__cellular organisms;superkingdom__Bacteria;no rank__Terrabacteria group;phylum__Firmicutes;class__Bacilli;order__Bacillales;family__Bacillaceae;genus__Bacillus;species__Bacillus sp. LF1
F1_294935	no rank__cellular organisms;superkingdom__Bacteria;no rank__Terrabacteria group;phylum__Firmicutes;class__Bacilli;order__Bacillales;family__Planococcaceae;genus__Jeotgalibacillus;species__Jeotgalibacillus soli Cunha et al. 2012
F1_295045	no rank__cellular organisms;superkingdom__Bacteria;no rank__Terrabacteria group;phylum__Firmicutes;class__Bacilli;order__Bacillales;family__Bacillaceae;genus__Bacillus;species__Bacillus simplex
F1_295048	no rank__cellular organisms;superkingdom__Bacteria;no rank__Terrabacteria group;phylum__Firmicutes;class__Bacilli;order__Bacillales;family__Paenibacillaceae;genus__Paenibacillus;species__Paenibacillus odorifer
F1_29507	no rank__cellular organisms;superkingdom__Bacteria;no rank__Terrabacteria group;phylum__Firmicutes;class__Bacilli;order__Bacillales;family__Bacillaceae;genus__Bacillus;no rank__environmental samples;species__Bacillus sp. CAG:988
F1_29524	no rank__cellular organisms;superkingdom__Bacteria;phylum__Synergistetes;class__Synergistia;order__Synergistales;family__Synergistaceae;genus__Cloacibacillus;species__Cloacibacillus sp. An23
F1_295407	no rank__cellular organisms;superkingdom__Bacteria;phylum__Proteobacteria;class__Betaproteobacteria;order__Burkholderiales;family__Sutterellaceae;genus__Duodenibacillus;species__Duodenibacillus massiliensis
F1_295534	no rank__cellular organisms;superkingdom__Bacteria;phylum__Synergistetes;class__Synergistia;order__Synergistales;family__Synergistaceae;genus__Cloacibacillus;species__Cloacibacillus sp. An23
F1_295535	no rank__cellular organisms;superkingdom__Bacteria;phylum__Synergistetes;class__Synergistia;order__Synergistales;family__Synergistaceae;genus__Cloacibacillus;species__Cloacibacillus sp. An23
F1_295589	no rank__cellular organisms;superkingdom__Bacteria;phylum__Synergistetes;class__Synergistia;order__Synergistales;family__Synergistaceae;genus__Cloacibacillus;species__Cloacibacillus sp. An23
F1_295590	no rank__cellular organisms;superkingdom__Bacteria;phylum__Synergistetes;class__Synergistia;order__Synergistales;family__Synergistaceae;genus__Cloacibacillus;species__Cloacibacillus sp. An23
F1_295775	no rank__cellular organisms;superkingdom__Bacteria;no rank__Terrabacteria group;phylum__Firmicutes;class__Bacilli;order__Bacillales;family__Bacillaceae;genus__Anoxybacillus;species__Anoxybacillus flavithermus
F1_295824	no rank__cellular organisms;superkingdom__Bacteria;phylum__Synergistetes;class__Synergistia;order__Synergistales;family__Synergistaceae;genus__Cloacibacillus;species__Cloacibacillus sp. An23
F1_296347	no rank__cellular organisms;superkingdom__Bacteria;no rank__Terrabacteria group;phylum__Firmicutes;class__Bacilli;order__Bacillales;family__Alicyclobacillaceae;genus__Alicyclobacillus;species__Alicyclobacillus ferrooxydans
F1_29658	no rank__cellular organisms;superkingdom__Bacteria;no rank__Terrabacteria group;phylum__Firmicutes;class__Bacilli;order__Bacillales;family__Paenibacillaceae;genus__Brevibacillus;species__Brevibacillus brevis
F1_29696	no rank__cellular organisms;superkingdom__Bacteria;phylum__Synergistetes;class__Synergistia;order__Synergistales;family__Synergistaceae;genus__Cloacibacillus;species__Cloacibacillus evryensis
F1_296964	no rank__cellular organisms;superkingdom__Bacteria;no rank__Terrabacteria group;phylum__Firmicutes;class__Clostridia;order__Clostridiales;family__Ruminococcaceae;genus__Anaeromassilibacillus
F1_29697	no rank__cellular organisms;superkingdom__Bacteria;phylum__Synergistetes;class__Synergistia;order__Synergistales;family__Synergistaceae;genus__Cloacibacillus;species__Cloacibacillus porcorum
F1_29702	no rank__cellular organisms;superkingdom__Bacteria;phylum__Synergistetes;class__Synergistia;order__Synergistales;family__Synergistaceae;genus__Cloacibacillus;species__Cloacibacillus sp. An23
F1_29703	no rank__cellular organisms;superkingdom__Bacteria;phylum__Synergistetes;class__Synergistia;order__Synergistales;family__Synergistaceae;genus__Cloacibacillus;species__Cloacibacillus sp. An23
F1_29704	no rank__cellular organisms;superkingdom__Bacteria;phylum__Synergistetes;class__Synergistia;order__Synergistales;family__Synergistaceae;genus__Cloacibacillus;species__Cloacibacillus sp. An23
F1_29709	no rank__cellular organisms;superkingdom__Bacteria;phylum__Synergistetes;class__Synergistia;order__Synergistales;family__Synergistaceae;genus__Cloacibacillus;species__Cloacibacillus sp. An23
F1_297339	no rank__cellular organisms;superkingdom__Bacteria;no rank__Terrabacteria group;phylum__Firmicutes;class__Bacilli;order__Bacillales;family__Bacillaceae;genus__Bacillus;species group__Bacillus cereus group;species__Bacillus cereus
F1_297466	no rank__cellular organisms;superkingdom__Bacteria;no rank__Terrabacteria group;phylum__Firmicutes;class__Clostridia;order__Clostridiales;family__Ruminococcaceae;genus__Anaeromassilibacillus;species__Anaeromassilibacillus sp. An250
F1_29850	no rank__cellular organisms;superkingdom__Bacteria;no rank__Terrabacteria group;phylum__Firmicutes;class__Clostridia;order__Clostridiales;family__Ruminococcaceae;genus__Anaeromassilibacillus;species__Anaeromassilibacillus sp. An200
F1_298615	no rank__cellular organisms;superkingdom__Bacteria;phylum__Synergistetes;class__Synergistia;order__Synergistales;family__Synergistaceae;genus__Cloacibacillus;species__Cloacibacillus sp. An23
F1_298616	no rank__cellular organisms;superkingdom__Bacteria;phylum__Synergistetes;class__Synergistia;order__Synergistales;family__Synergistaceae;genus__Cloacibacillus;species__Cloacibacillus sp. An23
F1_298732	no rank__cellular organisms;superkingdom__Bacteria;phylum__Synergistetes;class__Synergistia;order__Synergistales;family__Synergistaceae;genus__Cloacibacillus;species__Cloacibacillus sp. An23
F1_298835	no rank__cellular organisms;superkingdom__Bacteria;no rank__Terrabacteria group;phylum__Firmicutes;class__Bacilli;order__Bacillales;family__Alicyclobacillaceae;genus__Alicyclobacillus;species__Alicyclobacillus acidiphilus
F1_298979	no rank__cellular organisms;superkingdom__Bacteria;phylum__Synergistetes;class__Synergistia;order__Synergistales;family__Synergistaceae;genus__Cloacibacillus;species__Cloacibacillus porcorum
F1_298980	no rank__cellular organisms;superkingdom__Bacteria;phylum__Synergistetes;class__Synergistia;order__Synergistales;family__Synergistaceae;genus__Cloacibacillus;species__Cloacibacillus porcorum
F1_298994	no rank__cellular organisms;superkingdom__Bacteria;phylum__Synergistetes;class__Synergistia;order__Synergistales;family__Synergistaceae;genus__Cloacibacillus;species__Cloacibacillus sp. An23
F1_299165	no rank__cellular organisms;superkingdom__Bacteria;phylum__Synergistetes;class__Synergistia;order__Synergistales;family__Synergistaceae;genus__Cloacibacillus;species__Cloacibacillus sp. An23
F1_299237	no rank__cellular organisms;superkingdom__Bacteria;no rank__Terrabacteria group;phylum__Firmicutes;class__Bacilli;order__Bacillales;family__Bacillaceae;genus__Bacillus;species__Bacillus circulans
F1_29932	no rank__cellular organisms;superkingdom__Bacteria;no rank__Terrabacteria group;phylum__Firmicutes;class__Clostridia;order__Clostridiales;family__Ruminococcaceae;genus__Negativibacillus;species__Negativibacillus massiliensis
F1_299412	no rank__cellular organisms;superkingdom__Bacteria;no rank__Terrabacteria group;phylum__Firmicutes;class__Clostridia;order__Clostridiales;family__Ruminococcaceae;genus__Anaeromassilibacillus;species__Anaeromassilibacillus sp. An200
F1_299422	no rank__cellular organisms;superkingdom__Bacteria;phylum__Synergistetes;class__Synergistia;order__Synergistales;family__Synergistaceae;genus__Cloacibacillus;species__Cloacibacillus sp. An23
F1_299669	no rank__cellular organisms;superkingdom__Bacteria;no rank__Terrabacteria group;phylum__Firmicutes;class__Clostridia;order__Clostridiales;family__Ruminococcaceae;genus__Anaeromassilibacillus;species__Anaeromassilibacillus sp. An250
F1_299739	no rank__cellular organisms;superkingdom__Bacteria;no rank__Terrabacteria group;phylum__Firmicutes;class__Bacilli;order__Bacillales;family__Planococcaceae;genus__Jeotgalibacillus;species__Jeotgalibacillus campisalis
F1_299742	no rank__cellular organisms;superkingdom__Bacteria;no rank__Terrabacteria group;phylum__Firmicutes;class__Clostridia;order__Clostridiales;family__Ruminococcaceae;genus__Anaeromassilibacillus;species__Anaeromassilibacillus sp. An250
F1_299767	no rank__cellular organisms;superkingdom__Bacteria;no rank__Terrabacteria group;phylum__Firmicutes;class__Bacilli;order__Bacillales;family__Bacillaceae;genus__Bacillus;species__Bacillus flexus
F1_299880	no rank__cellular organisms;superkingdom__Bacteria;no rank__Terrabacteria group;phylum__Firmicutes;class__Bacilli;order__Bacillales;family__Bacillaceae;genus__Bacillus;species__Bacillus persicus
F1_300148	no rank__cellular organisms;superkingdom__Bacteria;phylum__Synergistetes;class__Synergistia;order__Synergistales;family__Synergistaceae;genus__Cloacibacillus;species__Cloacibacillus sp. An23
F1_300437	no rank__cellular organisms;superkingdom__Bacteria;no rank__Terrabacteria group;phylum__Firmicutes;class__Bacilli;order__Bacillales;family__Bacillaceae;genus__Bacillus;species group__Bacillus cereus group;species__Bacillus thuringiensis
F1_300550	no rank__cellular organisms;superkingdom__Bacteria;phylum__Synergistetes;class__Synergistia;order__Synergistales;family__Synergistaceae;genus__Cloacibacillus;species__Cloacibacillus sp. An23
F1_300551	no rank__cellular organisms;superkingdom__Bacteria;phylum__Synergistetes;class__Synergistia;order__Synergistales;family__Synergistaceae;genus__Cloacibacillus;species__Cloacibacillus sp. An23
F1_300704	superkingdom__Viruses;no rank__dsDNA viruses, no RNA stage;order__Caudovirales;family__Podoviridae;subfamily__Picovirinae;genus__Phi29virus;species__Bacillus virus GA1
F1_300859	no rank__cellular organisms;superkingdom__Bacteria;phylum__Synergistetes;class__Synergistia;order__Synergistales;family__Synergistaceae;genus__Cloacibacillus;species__Cloacibacillus sp. An23
F1_300860	no rank__cellular organisms;superkingdom__Bacteria;phylum__Synergistetes;class__Synergistia;order__Synergistales;family__Synergistaceae;genus__Cloacibacillus;species__Cloacibacillus sp. An23
F1_301291	no rank__cellular organisms;superkingdom__Bacteria;phylum__Synergistetes;class__Synergistia;order__Synergistales;family__Synergistaceae;genus__Cloacibacillus;species__Cloacibacillus sp. An23
F1_301293	no rank__cellular organisms;superkingdom__Bacteria;phylum__Synergistetes;class__Synergistia;order__Synergistales;family__Synergistaceae;genus__Cloacibacillus;species__Cloacibacillus sp. An23
F1_301408	no rank__cellular organisms;superkingdom__Bacteria;no rank__Terrabacteria group;phylum__Firmicutes;class__Clostridia;order__Clostridiales;family__Eubacteriaceae;genus__Intestinibacillus;species__Intestinibacillus massiliensis
F1_302177	no rank__cellular organisms;superkingdom__Bacteria;phylum__Synergistetes;class__Synergistia;order__Synergistales;family__Synergistaceae;genus__Cloacibacillus;species__Cloacibacillus sp. An23
F1_302178	no rank__cellular organisms;superkingdom__Bacteria;phylum__Synergistetes;class__Synergistia;order__Synergistales;family__Synergistaceae;genus__Cloacibacillus;species__Cloacibacillus sp. An23
F1_302179	no rank__cellular organisms;superkingdom__Bacteria;phylum__Synergistetes;class__Synergistia;order__Synergistales;family__Synergistaceae;genus__Cloacibacillus;species__Cloacibacillus sp. An23
F1_302180	no rank__cellular organisms;superkingdom__Bacteria;phylum__Synergistetes;class__Synergistia;order__Synergistales;family__Synergistaceae;genus__Cloacibacillus;species__Cloacibacillus sp. An23
F1_302181	no rank__cellular organisms;superkingdom__Bacteria;phylum__Synergistetes;class__Synergistia;order__Synergistales;family__Synergistaceae;genus__Cloacibacillus;species__Cloacibacillus sp. An23
F1_302267	no rank__cellular organisms;superkingdom__Bacteria;no rank__Terrabacteria group;phylum__Firmicutes;class__Bacilli;order__Bacillales;family__Paenibacillaceae;genus__Paenibacillus;species__Paenibacillus sp. MY03
F1_302478	no rank__cellular organisms;superkingdom__Bacteria;no rank__Terrabacteria group;phylum__Firmicutes;class__Clostridia;order__Clostridiales;family__Ruminococcaceae;genus__Negativibacillus;species__Negativibacillus massiliensis
F1_30274	no rank__cellular organisms;superkingdom__Bacteria;phylum__Synergistetes;class__Synergistia;order__Synergistales;family__Synergistaceae;genus__Cloacibacillus;species__Cloacibacillus sp. An23
F1_30276	no rank__cellular organisms;superkingdom__Bacteria;phylum__Synergistetes;class__Synergistia;order__Synergistales;family__Synergistaceae;genus__Cloacibacillus;species__Cloacibacillus sp. An23
F1_30278	no rank__cellular organisms;superkingdom__Bacteria;phylum__Synergistetes;class__Synergistia;order__Synergistales;family__Synergistaceae;genus__Cloacibacillus;species__Cloacibacillus sp. An23
F1_30281	no rank__cellular organisms;superkingdom__Bacteria;phylum__Synergistetes;class__Synergistia;order__Synergistales;family__Synergistaceae;genus__Cloacibacillus;species__Cloacibacillus sp. An23
F1_303074	no rank__cellular organisms;superkingdom__Bacteria;phylum__Synergistetes;class__Synergistia;order__Synergistales;family__Synergistaceae;genus__Cloacibacillus;species__Cloacibacillus sp. An23
F1_303107	no rank__cellular organisms;superkingdom__Bacteria;no rank__Terrabacteria group;phylum__Firmicutes;class__Bacilli;order__Bacillales;family__Bacillaceae;genus__Bacillus;species__Bacillus persicus
F1_303272	no rank__cellular organisms;superkingdom__Bacteria;phylum__Synergistetes;class__Synergistia;order__Synergistales;family__Synergistaceae;genus__Cloacibacillus;species__Cloacibacillus sp. An23
F1_303286	superkingdom__Viruses;no rank__dsDNA viruses, no RNA stage;order__Caudovirales;family__Siphoviridae;no rank__unclassified Siphoviridae;species__Bacillus phage vB_BhaS-171
F1_30389	no rank__cellular organisms;superkingdom__Bacteria;phylum__Synergistetes;class__Synergistia;order__Synergistales;family__Synergistaceae;genus__Cloacibacillus;species__Cloacibacillus sp. An23
F1_30394	no rank__cellular organisms;superkingdom__Bacteria;phylum__Synergistetes;class__Synergistia;order__Synergistales;family__Synergistaceae;genus__Cloacibacillus;species__Cloacibacillus sp. An23
F1_30395	no rank__cellular organisms;superkingdom__Bacteria;phylum__Synergistetes;class__Synergistia;order__Synergistales;family__Synergistaceae;genus__Cloacibacillus;species__Cloacibacillus porcorum
F1_30397	no rank__cellular organisms;superkingdom__Bacteria;phylum__Synergistetes;class__Synergistia;order__Synergistales;family__Synergistaceae;genus__Cloacibacillus;species__Cloacibacillus porcorum
F1_304311	no rank__cellular organisms;superkingdom__Bacteria;phylum__Synergistetes;class__Synergistia;order__Synergistales;family__Synergistaceae;genus__Cloacibacillus;species__Cloacibacillus sp. An23
F1_304477	no rank__cellular organisms;superkingdom__Bacteria;no rank__Terrabacteria group;phylum__Firmicutes;class__Bacilli;order__Bacillales;family__Paenibacillaceae;genus__Paenibacillus;species__Paenibacillus glacialis
F1_30454	no rank__cellular organisms;superkingdom__Bacteria;phylum__Synergistetes;class__Synergistia;order__Synergistales;family__Synergistaceae;genus__Cloacibacillus;species__Cloacibacillus sp. An23
F1_30455	no rank__cellular organisms;superkingdom__Bacteria;phylum__Synergistetes;class__Synergistia;order__Synergistales;family__Synergistaceae;genus__Cloacibacillus;species__Cloacibacillus sp. An23
F1_30462	no rank__cellular organisms;superkingdom__Bacteria;phylum__Synergistetes;class__Synergistia;order__Synergistales;family__Synergistaceae;genus__Cloacibacillus;species__Cloacibacillus sp. An23
F1_305018	no rank__cellular organisms;superkingdom__Bacteria;no rank__Terrabacteria group;phylum__Firmicutes;class__Clostridia;order__Clostridiales;family__Ruminococcaceae;genus__Anaeromassilibacillus;species__Anaeromassilibacillus senegalensis
F1_305193	no rank__cellular organisms;superkingdom__Bacteria;no rank__Terrabacteria group;phylum__Firmicutes;class__Bacilli;order__Lactobacillales;family__Lactobacillaceae;genus__Lactobacillus;species__Lactobacillus nasuensis
F1_305283	no rank__cellular organisms;superkingdom__Bacteria;no rank__Terrabacteria group;phylum__Firmicutes;class__Bacilli;order__Bacillales;family__Paenibacillaceae;genus__Paenibacillus;species__Paenibacillus wulumuqiensis
F1_305296	no rank__cellular organisms;superkingdom__Bacteria;no rank__Terrabacteria group;phylum__Firmicutes;class__Bacilli;order__Bacillales;family__Paenibacillaceae;genus__Paenibacillus
F1_305466	no rank__cellular organisms;superkingdom__Bacteria;phylum__Synergistetes;class__Synergistia;order__Synergistales;family__Synergistaceae;genus__Cloacibacillus;species__Cloacibacillus sp. An23
F1_305467	no rank__cellular organisms;superkingdom__Bacteria;phylum__Synergistetes;class__Synergistia;order__Synergistales;family__Synergistaceae;genus__Cloacibacillus;species__Cloacibacillus sp. An23
F1_306009	no rank__cellular organisms;superkingdom__Bacteria;phylum__Synergistetes;class__Synergistia;order__Synergistales;family__Synergistaceae;genus__Cloacibacillus;species__Cloacibacillus porcorum
F1_30608	no rank__cellular organisms;superkingdom__Bacteria;no rank__Terrabacteria group;phylum__Firmicutes;class__Bacilli;order__Bacillales;family__Paenibacillaceae;genus__Paenibacillus;species__Paenibacillus sp. 32352
F1_306254	no rank__cellular organisms;superkingdom__Bacteria;phylum__Synergistetes;class__Synergistia;order__Synergistales;family__Synergistaceae;genus__Cloacibacillus;species__Cloacibacillus sp. An23
F1_306256	no rank__cellular organisms;superkingdom__Bacteria;phylum__Synergistetes;class__Synergistia;order__Synergistales;family__Synergistaceae;genus__Cloacibacillus;species__Cloacibacillus sp. An23
F1_306257	no rank__cellular organisms;superkingdom__Bacteria;phylum__Synergistetes;class__Synergistia;order__Synergistales;family__Synergistaceae;genus__Cloacibacillus;species__Cloacibacillus sp. An23
F1_306258	no rank__cellular organisms;superkingdom__Bacteria;phylum__Synergistetes;class__Synergistia;order__Synergistales;family__Synergistaceae;genus__Cloacibacillus;species__Cloacibacillus sp. An23
F1_306368	no rank__cellular organisms;superkingdom__Bacteria;no rank__Terrabacteria group;phylum__Firmicutes;class__Bacilli;order__Bacillales;family__Bacillaceae;genus__Bacillus;species__Bacillus firmus
F1_306395	no rank__cellular organisms;superkingdom__Bacteria;no rank__Terrabacteria group;phylum__Firmicutes;class__Erysipelotrichia;order__Erysipelotrichales;family__Erysipelotrichaceae;genus__Coprobacillus;no rank__environmental samples;species__Coprobacillus sp. CAG:605
F1_306396	no rank__cellular organisms;superkingdom__Bacteria;no rank__Terrabacteria group;phylum__Firmicutes;class__Erysipelotrichia;order__Erysipelotrichales;family__Erysipelotrichaceae;genus__Coprobacillus;no rank__environmental samples;species__Coprobacillus sp. CAG:605
F1_306485	no rank__cellular organisms;superkingdom__Bacteria;no rank__Terrabacteria group;phylum__Firmicutes;class__Bacilli;order__Lactobacillales;family__Lactobacillaceae;genus__Lactobacillus;species__Lactobacillus oris
F1_306868	no rank__cellular organisms;superkingdom__Bacteria;phylum__Synergistetes;class__Synergistia;order__Synergistales;family__Synergistaceae;genus__Cloacibacillus;species__Cloacibacillus sp. An23
F1_307079	no rank__cellular organisms;superkingdom__Bacteria;no rank__Terrabacteria group;phylum__Firmicutes;class__Bacilli;order__Bacillales;family__Bacillaceae;genus__Pontibacillus;species__Pontibacillus litoralis;no rank__Pontibacillus litoralis JSM 072002
F1_307673	no rank__cellular organisms;superkingdom__Bacteria;phylum__Synergistetes;class__Synergistia;order__Synergistales;family__Synergistaceae;genus__Cloacibacillus;species__Cloacibacillus sp. An23
F1_307674	no rank__cellular organisms;superkingdom__Bacteria;phylum__Synergistetes;class__Synergistia;order__Synergistales;family__Synergistaceae;genus__Cloacibacillus;species__Cloacibacillus sp. An23
F1_307675	no rank__cellular organisms;superkingdom__Bacteria;phylum__Synergistetes;class__Synergistia;order__Synergistales;family__Synergistaceae;genus__Cloacibacillus;species__Cloacibacillus sp. An23
F1_307856	no rank__cellular organisms;superkingdom__Bacteria;no rank__Terrabacteria group;phylum__Firmicutes;class__Bacilli;order__Bacillales;family__Paenibacillaceae;genus__Paenibacillus;species__Paenibacillus polysaccharolyticus
F1_307982	no rank__cellular organisms;superkingdom__Bacteria;no rank__Terrabacteria group;phylum__Firmicutes;class__Bacilli;order__Bacillales;family__Bacillaceae;genus__Bacillus;no rank__environmental samples;species__Bacillus sp. CAG:988
F1_307988	no rank__cellular organisms;superkingdom__Bacteria;no rank__Terrabacteria group;phylum__Firmicutes;class__Bacilli;order__Bacillales;family__Bacillaceae;genus__Lysinibacillus;species__Lysinibacillus sp. F5
F1_308035	no rank__cellular organisms;superkingdom__Bacteria;no rank__Terrabacteria group;phylum__Firmicutes;class__Bacilli;order__Bacillales;family__Bacillaceae;genus__Bacillus
F1_308367	no rank__cellular organisms;superkingdom__Bacteria;no rank__Terrabacteria group;phylum__Firmicutes;class__Bacilli;order__Bacillales;family__Paenibacillaceae;genus__Paenibacillus
F1_308393	no rank__cellular organisms;superkingdom__Bacteria;no rank__Terrabacteria group;phylum__Firmicutes;class__Bacilli;order__Bacillales;family__Paenibacillaceae;genus__Paenibacillus;species__Paenibacillus sp. Soil724D2
F1_308511	no rank__cellular organisms;superkingdom__Bacteria;no rank__Terrabacteria group;phylum__Firmicutes;class__Clostridia;order__Clostridiales;family__Ruminococcaceae;genus__Anaeromassilibacillus;species__Anaeromassilibacillus sp. An250
F1_30872	no rank__cellular organisms;superkingdom__Bacteria;phylum__Synergistetes;class__Synergistia;order__Synergistales;family__Synergistaceae;genus__Cloacibacillus;species__Cloacibacillus sp. An23
F1_30873	no rank__cellular organisms;superkingdom__Bacteria;phylum__Synergistetes;class__Synergistia;order__Synergistales;family__Synergistaceae;genus__Cloacibacillus;species__Cloacibacillus sp. An23
F1_30874	no rank__cellular organisms;superkingdom__Bacteria;phylum__Synergistetes;class__Synergistia;order__Synergistales;family__Synergistaceae;genus__Cloacibacillus;species__Cloacibacillus sp. An23
F1_3090	no rank__cellular organisms;superkingdom__Bacteria;no rank__Terrabacteria group;phylum__Firmicutes;class__Bacilli;order__Bacillales;family__Planococcaceae;genus__Solibacillus;species__Solibacillus isronensis
F1_3091	no rank__cellular organisms;superkingdom__Bacteria;no rank__Terrabacteria group;phylum__Firmicutes;class__Bacilli;order__Bacillales;family__Bacillaceae;genus__Bacillus;species__Bacillus sp. FJAT-27245
F1_309330	no rank__cellular organisms;superkingdom__Bacteria;phylum__Synergistetes;class__Synergistia;order__Synergistales;family__Synergistaceae;genus__Cloacibacillus;species__Cloacibacillus sp. An23
F1_309331	no rank__cellular organisms;superkingdom__Bacteria;phylum__Synergistetes;class__Synergistia;order__Synergistales;family__Synergistaceae;genus__Cloacibacillus;species__Cloacibacillus sp. An23
F1_309332	no rank__cellular organisms;superkingdom__Bacteria;phylum__Synergistetes;class__Synergistia;order__Synergistales;family__Synergistaceae;genus__Cloacibacillus;species__Cloacibacillus sp. An23
F1_309333	no rank__cellular organisms;superkingdom__Bacteria;phylum__Synergistetes;class__Synergistia;order__Synergistales;family__Synergistaceae;genus__Cloacibacillus;species__Cloacibacillus sp. An23
F1_309334	no rank__cellular organisms;superkingdom__Bacteria;phylum__Synergistetes;class__Synergistia;order__Synergistales;family__Synergistaceae;genus__Cloacibacillus;species__Cloacibacillus sp. An23
F1_309335	no rank__cellular organisms;superkingdom__Bacteria;phylum__Synergistetes;class__Synergistia;order__Synergistales;family__Synergistaceae;genus__Cloacibacillus;species__Cloacibacillus porcorum
F1_309336	no rank__cellular organisms;superkingdom__Bacteria;phylum__Synergistetes;class__Synergistia;order__Synergistales;family__Synergistaceae;genus__Cloacibacillus;species__Cloacibacillus sp. An23
F1_309564	no rank__cellular organisms;superkingdom__Bacteria;no rank__Terrabacteria group;phylum__Firmicutes;class__Bacilli;order__Bacillales;family__Bacillaceae;genus__Bacillus;no rank__environmental samples;species__Bacillus sp. CAG:988
F1_309643	no rank__cellular organisms;superkingdom__Bacteria;phylum__Synergistetes;class__Synergistia;order__Synergistales;family__Synergistaceae;genus__Cloacibacillus;species__Cloacibacillus porcorum
F1_309644	no rank__cellular organisms;superkingdom__Bacteria;phylum__Synergistetes;class__Synergistia;order__Synergistales;family__Synergistaceae;genus__Cloacibacillus;species__Cloacibacillus porcorum
F1_309645	no rank__cellular organisms;superkingdom__Bacteria;phylum__Synergistetes;class__Synergistia;order__Synergistales;family__Synergistaceae;genus__Cloacibacillus;species__Cloacibacillus porcorum
F1_309646	no rank__cellular organisms;superkingdom__Bacteria;phylum__Synergistetes;class__Synergistia;order__Synergistales;family__Synergistaceae;genus__Cloacibacillus;species__Cloacibacillus porcorum
F1_309647	no rank__cellular organisms;superkingdom__Bacteria;phylum__Synergistetes;class__Synergistia;order__Synergistales;family__Synergistaceae;genus__Cloacibacillus;species__Cloacibacillus porcorum
F1_309819	no rank__cellular organisms;superkingdom__Bacteria;phylum__Synergistetes;class__Synergistia;order__Synergistales;family__Synergistaceae;genus__Cloacibacillus;species__Cloacibacillus sp. An23
F1_309876	no rank__cellular organisms;superkingdom__Bacteria;phylum__Synergistetes;class__Synergistia;order__Synergistales;family__Synergistaceae;genus__Cloacibacillus;species__Cloacibacillus sp. An23
F1_309877	no rank__cellular organisms;superkingdom__Bacteria;phylum__Synergistetes;class__Synergistia;order__Synergistales;family__Synergistaceae;genus__Cloacibacillus;species__Cloacibacillus sp. An23
F1_309878	no rank__cellular organisms;superkingdom__Bacteria;phylum__Synergistetes;class__Synergistia;order__Synergistales;family__Synergistaceae;genus__Cloacibacillus;species__Cloacibacillus sp. An23
F1_309879	no rank__cellular organisms;superkingdom__Bacteria;phylum__Synergistetes;class__Synergistia;order__Synergistales;family__Synergistaceae;genus__Cloacibacillus;species__Cloacibacillus sp. An23
F1_310006	no rank__cellular organisms;superkingdom__Bacteria;phylum__Synergistetes;class__Synergistia;order__Synergistales;family__Synergistaceae;genus__Cloacibacillus;species__Cloacibacillus sp. An23
F1_310007	no rank__cellular organisms;superkingdom__Bacteria;phylum__Synergistetes;class__Synergistia;order__Synergistales;family__Synergistaceae;genus__Cloacibacillus;species__Cloacibacillus sp. An23
F1_310008	no rank__cellular organisms;superkingdom__Bacteria;phylum__Synergistetes;class__Synergistia;order__Synergistales;family__Synergistaceae;genus__Cloacibacillus;species__Cloacibacillus sp. An23
F1_310009	no rank__cellular organisms;superkingdom__Bacteria;phylum__Synergistetes;class__Synergistia;order__Synergistales;family__Synergistaceae;genus__Cloacibacillus;species__Cloacibacillus sp. An23
F1_310010	no rank__cellular organisms;superkingdom__Bacteria;phylum__Synergistetes;class__Synergistia;order__Synergistales;family__Synergistaceae;genus__Cloacibacillus;species__Cloacibacillus sp. An23
F1_310011	no rank__cellular organisms;superkingdom__Bacteria;phylum__Synergistetes;class__Synergistia;order__Synergistales;family__Synergistaceae;genus__Cloacibacillus;species__Cloacibacillus sp. An23
F1_310013	no rank__cellular organisms;superkingdom__Bacteria;phylum__Synergistetes;class__Synergistia;order__Synergistales;family__Synergistaceae;genus__Cloacibacillus;species__Cloacibacillus porcorum
F1_31037	no rank__cellular organisms;superkingdom__Bacteria;no rank__Terrabacteria group;phylum__Firmicutes;class__Bacilli;order__Lactobacillales;family__Lactobacillaceae;genus__Lactobacillus;species__Lactobacillus ginsenosidimutans
F1_310593	no rank__cellular organisms;superkingdom__Bacteria;no rank__Terrabacteria group;phylum__Firmicutes;class__Erysipelotrichia;order__Erysipelotrichales;family__Erysipelotrichaceae;genus__Coprobacillus
F1_311053	no rank__cellular organisms;superkingdom__Bacteria;phylum__Proteobacteria;class__Betaproteobacteria;order__Burkholderiales;family__Sutterellaceae;genus__Duodenibacillus;species__Duodenibacillus massiliensis
F1_311215	no rank__cellular organisms;superkingdom__Bacteria;no rank__Terrabacteria group;phylum__Firmicutes;class__Bacilli;order__Bacillales;family__Paenibacillaceae;genus__Paenibacillus
F1_311479	no rank__cellular organisms;superkingdom__Bacteria;phylum__Synergistetes;class__Synergistia;order__Synergistales;family__Synergistaceae;genus__Cloacibacillus;species__Cloacibacillus sp. An23
F1_311480	no rank__cellular organisms;superkingdom__Bacteria;phylum__Synergistetes;class__Synergistia;order__Synergistales;family__Synergistaceae;genus__Cloacibacillus;species__Cloacibacillus sp. An23
F1_311536	no rank__cellular organisms;superkingdom__Bacteria;phylum__Synergistetes;class__Synergistia;order__Synergistales;family__Synergistaceae;genus__Cloacibacillus;species__Cloacibacillus sp. An23
F1_311539	no rank__cellular organisms;superkingdom__Bacteria;phylum__Synergistetes;class__Synergistia;order__Synergistales;family__Synergistaceae;genus__Cloacibacillus;species__Cloacibacillus sp. An23
F1_311548	no rank__cellular organisms;superkingdom__Bacteria;phylum__Synergistetes;class__Synergistia;order__Synergistales;family__Synergistaceae;genus__Cloacibacillus;species__Cloacibacillus sp. An23
F1_311550	no rank__cellular organisms;superkingdom__Bacteria;phylum__Synergistetes;class__Synergistia;order__Synergistales;family__Synergistaceae;genus__Cloacibacillus;species__Cloacibacillus sp. An23
F1_311553	no rank__cellular organisms;superkingdom__Bacteria;phylum__Synergistetes;class__Synergistia;order__Synergistales;family__Synergistaceae;genus__Cloacibacillus;species__Cloacibacillus evryensis
F1_311554	no rank__cellular organisms;superkingdom__Bacteria;phylum__Synergistetes;class__Synergistia;order__Synergistales;family__Synergistaceae;genus__Cloacibacillus;species__Cloacibacillus sp. An23
F1_312480	no rank__cellular organisms;superkingdom__Bacteria;phylum__Synergistetes;class__Synergistia;order__Synergistales;family__Synergistaceae;genus__Cloacibacillus;species__Cloacibacillus sp. An23
F1_312481	no rank__cellular organisms;superkingdom__Bacteria;phylum__Synergistetes;class__Synergistia;order__Synergistales;family__Synergistaceae;genus__Cloacibacillus;species__Cloacibacillus sp. An23
F1_312489	no rank__cellular organisms;superkingdom__Bacteria;phylum__Synergistetes;class__Synergistia;order__Synergistales;family__Synergistaceae;genus__Cloacibacillus;species__Cloacibacillus sp. An23
F1_312511	no rank__cellular organisms;superkingdom__Bacteria;phylum__Synergistetes;class__Synergistia;order__Synergistales;family__Synergistaceae;genus__Cloacibacillus
F1_312712	no rank__cellular organisms;superkingdom__Bacteria;phylum__Synergistetes;class__Synergistia;order__Synergistales;family__Synergistaceae;genus__Cloacibacillus;species__Cloacibacillus sp. An23
F1_312768	no rank__cellular organisms;superkingdom__Bacteria;no rank__Terrabacteria group;phylum__Firmicutes;class__Bacilli;order__Bacillales;family__Paenibacillaceae;genus__Paenibacillus
F1_312904	no rank__cellular organisms;superkingdom__Bacteria;no rank__Terrabacteria group;phylum__Firmicutes;class__Erysipelotrichia;order__Erysipelotrichales;family__Erysipelotrichaceae;genus__Coprobacillus
F1_313253	no rank__cellular organisms;superkingdom__Bacteria;phylum__Synergistetes;class__Synergistia;order__Synergistales;family__Synergistaceae;genus__Cloacibacillus;species__Cloacibacillus sp. An23
F1_313254	no rank__cellular organisms;superkingdom__Bacteria;phylum__Synergistetes;class__Synergistia;order__Synergistales;family__Synergistaceae;genus__Cloacibacillus;species__Cloacibacillus sp. An23
F1_313344	no rank__cellular organisms;superkingdom__Bacteria;no rank__Terrabacteria group;phylum__Firmicutes;class__Bacilli;order__Bacillales;family__Paenibacillaceae;genus__Paenibacillus
F1_313523	no rank__cellular organisms;superkingdom__Bacteria;no rank__Terrabacteria group;phylum__Firmicutes;class__Bacilli;order__Bacillales;family__Bacillaceae;genus__Pontibacillus;species__Pontibacillus halophilus
F1_313620	no rank__cellular organisms;superkingdom__Bacteria;phylum__Synergistetes;class__Synergistia;order__Synergistales;family__Synergistaceae;genus__Cloacibacillus;species__Cloacibacillus sp. An23
F1_313828	no rank__cellular organisms;superkingdom__Bacteria;phylum__Proteobacteria;class__Betaproteobacteria;order__Burkholderiales;family__Sutterellaceae;genus__Duodenibacillus;species__Duodenibacillus massiliensis
F1_314544	no rank__cellular organisms;superkingdom__Bacteria;no rank__Terrabacteria group;phylum__Firmicutes;class__Bacilli;order__Bacillales;family__Paenibacillaceae;genus__Paenibacillus
F1_314861	no rank__cellular organisms;superkingdom__Bacteria;no rank__Terrabacteria group;phylum__Firmicutes;class__Bacilli;order__Bacillales;family__Bacillaceae;genus__Bacillus
F1_315332	no rank__cellular organisms;superkingdom__Bacteria;no rank__Terrabacteria group;phylum__Firmicutes;class__Clostridia;order__Clostridiales;family__Ruminococcaceae;genus__Anaeromassilibacillus;species__Anaeromassilibacillus sp. An200
F1_315357	no rank__cellular organisms;superkingdom__Bacteria;phylum__Synergistetes;class__Synergistia;order__Synergistales;family__Synergistaceae;genus__Cloacibacillus;species__Cloacibacillus sp. An23
F1_316102	superkingdom__Viruses;no rank__dsDNA viruses, no RNA stage;order__Caudovirales;family__Myoviridae;no rank__unclassified Myoviridae;species__Bacillus phage vB_BpuM-BpSp
F1_316363	no rank__cellular organisms;superkingdom__Bacteria;no rank__Terrabacteria group;phylum__Firmicutes;class__Erysipelotrichia;order__Erysipelotrichales;family__Erysipelotrichaceae;genus__Coprobacillus;no rank__environmental samples;species__Coprobacillus sp. CAG:698
F1_316533	no rank__cellular organisms;superkingdom__Bacteria;phylum__Synergistetes;class__Synergistia;order__Synergistales;family__Synergistaceae;genus__Cloacibacillus;species__Cloacibacillus sp. An23
F1_316798	no rank__cellular organisms;superkingdom__Bacteria;phylum__Synergistetes;class__Synergistia;order__Synergistales;family__Synergistaceae;genus__Cloacibacillus;species__Cloacibacillus evryensis
F1_317075	no rank__cellular organisms;superkingdom__Bacteria;phylum__Synergistetes;class__Synergistia;order__Synergistales;family__Synergistaceae;genus__Cloacibacillus;species__Cloacibacillus sp. An23
F1_317473	no rank__cellular organisms;superkingdom__Bacteria;phylum__Synergistetes;class__Synergistia;order__Synergistales;family__Synergistaceae;genus__Cloacibacillus;species__Cloacibacillus sp. An23
F1_317529	no rank__cellular organisms;superkingdom__Bacteria;phylum__Synergistetes;class__Synergistia;order__Synergistales;family__Synergistaceae;genus__Cloacibacillus;species__Cloacibacillus sp. An23
F1_317564	no rank__cellular organisms;superkingdom__Bacteria;phylum__Synergistetes;class__Synergistia;order__Synergistales;family__Synergistaceae;genus__Cloacibacillus;species__Cloacibacillus sp. An23
F1_317664	superkingdom__Viruses;no rank__dsDNA viruses, no RNA stage;order__Caudovirales;family__Myoviridae;no rank__unclassified Myoviridae;species__Bacillus phage SP-15
F1_317874	no rank__cellular organisms;superkingdom__Bacteria;phylum__Synergistetes;class__Synergistia;order__Synergistales;family__Synergistaceae;genus__Cloacibacillus;species__Cloacibacillus porcorum
F1_317981	no rank__cellular organisms;superkingdom__Bacteria;no rank__Terrabacteria group;phylum__Firmicutes;class__Clostridia;order__Clostridiales;family__Ruminococcaceae;genus__Anaeromassilibacillus;species__Anaeromassilibacillus sp. An250
F1_318543	no rank__cellular organisms;superkingdom__Bacteria;phylum__Synergistetes;class__Synergistia;order__Synergistales;family__Synergistaceae;genus__Cloacibacillus;species__Cloacibacillus porcorum
F1_318551	no rank__cellular organisms;superkingdom__Bacteria;phylum__Synergistetes;class__Synergistia;order__Synergistales;family__Synergistaceae;genus__Cloacibacillus;species__Cloacibacillus sp. An23
F1_318553	no rank__cellular organisms;superkingdom__Bacteria;phylum__Synergistetes;class__Synergistia;order__Synergistales;family__Synergistaceae;genus__Cloacibacillus;species__Cloacibacillus sp. An23
F1_31866	no rank__cellular organisms;superkingdom__Bacteria;phylum__Synergistetes;class__Synergistia;order__Synergistales;family__Synergistaceae;genus__Cloacibacillus;species__Cloacibacillus sp. An23
F1_31867	no rank__cellular organisms;superkingdom__Bacteria;phylum__Synergistetes;class__Synergistia;order__Synergistales;family__Synergistaceae;genus__Cloacibacillus;species__Cloacibacillus sp. An23
F1_31868	no rank__cellular organisms;superkingdom__Bacteria;phylum__Synergistetes;class__Synergistia;order__Synergistales;family__Synergistaceae;genus__Cloacibacillus;species__Cloacibacillus sp. An23
F1_31869	no rank__cellular organisms;superkingdom__Bacteria;phylum__Synergistetes;class__Synergistia;order__Synergistales;family__Synergistaceae;genus__Cloacibacillus;species__Cloacibacillus sp. An23
F1_31870	no rank__cellular organisms;superkingdom__Bacteria;phylum__Synergistetes;class__Synergistia;order__Synergistales;family__Synergistaceae;genus__Cloacibacillus;species__Cloacibacillus sp. An23
F1_31871	no rank__cellular organisms;superkingdom__Bacteria;phylum__Synergistetes;class__Synergistia;order__Synergistales;family__Synergistaceae;genus__Cloacibacillus;species__Cloacibacillus sp. An23
F1_318807	no rank__cellular organisms;superkingdom__Bacteria;no rank__Terrabacteria group;phylum__Firmicutes;class__Clostridia;order__Clostridiales;family__Eubacteriaceae;genus__Intestinibacillus;species__Intestinibacillus massiliensis
F1_319270	no rank__cellular organisms;superkingdom__Bacteria;phylum__Synergistetes;class__Synergistia;order__Synergistales;family__Synergistaceae;genus__Cloacibacillus;species__Cloacibacillus sp. An23
F1_319338	no rank__cellular organisms;superkingdom__Bacteria;no rank__Terrabacteria group;phylum__Firmicutes;class__Clostridia;order__Clostridiales;family__Ruminococcaceae;genus__Anaeromassilibacillus;species__Anaeromassilibacillus sp. An250
F1_319918	no rank__cellular organisms;superkingdom__Bacteria;phylum__Synergistetes;class__Synergistia;order__Synergistales;family__Synergistaceae;genus__Cloacibacillus;species__Cloacibacillus sp. An23
F1_31992	no rank__cellular organisms;superkingdom__Bacteria;phylum__Synergistetes;class__Synergistia;order__Synergistales;family__Synergistaceae;genus__Cloacibacillus;species__Cloacibacillus sp. An23
F1_319953	no rank__cellular organisms;superkingdom__Bacteria;phylum__Synergistetes;class__Synergistia;order__Synergistales;family__Synergistaceae;genus__Cloacibacillus;species__Cloacibacillus sp. An23
F1_319971	no rank__cellular organisms;superkingdom__Bacteria;phylum__Synergistetes;class__Synergistia;order__Synergistales;family__Synergistaceae;genus__Cloacibacillus;species__Cloacibacillus sp. An23
F1_319974	no rank__cellular organisms;superkingdom__Bacteria;no rank__Terrabacteria group;phylum__Firmicutes;class__Erysipelotrichia;order__Erysipelotrichales;family__Erysipelotrichaceae;genus__Coprobacillus;no rank__environmental samples;species__Coprobacillus sp. CAG:698
F1_320038	no rank__cellular organisms;superkingdom__Bacteria;phylum__Synergistetes;class__Synergistia;order__Synergistales;family__Synergistaceae;genus__Cloacibacillus;species__Cloacibacillus sp. An23
F1_320467	no rank__cellular organisms;superkingdom__Bacteria;phylum__Synergistetes;class__Synergistia;order__Synergistales;family__Synergistaceae;genus__Cloacibacillus;species__Cloacibacillus sp. An23
F1_320515	no rank__cellular organisms;superkingdom__Bacteria;phylum__Synergistetes;class__Synergistia;order__Synergistales;family__Synergistaceae;genus__Cloacibacillus;species__Cloacibacillus sp. An23
F1_320616	no rank__cellular organisms;superkingdom__Bacteria;no rank__Terrabacteria group;phylum__Firmicutes;class__Clostridia;order__Clostridiales;family__Ruminococcaceae;genus__Anaeromassilibacillus;species__Anaeromassilibacillus sp. An200
F1_320686	no rank__cellular organisms;superkingdom__Bacteria;phylum__Synergistetes;class__Synergistia;order__Synergistales;family__Synergistaceae;genus__Cloacibacillus;species__Cloacibacillus sp. An23
F1_320792	no rank__cellular organisms;superkingdom__Bacteria;phylum__Synergistetes;class__Synergistia;order__Synergistales;family__Synergistaceae;genus__Cloacibacillus;species__Cloacibacillus sp. An23
F1_320819	no rank__cellular organisms;superkingdom__Bacteria;no rank__Terrabacteria group;phylum__Firmicutes;class__Clostridia;order__Clostridiales;family__Ruminococcaceae;genus__Anaeromassilibacillus;species__Anaeromassilibacillus sp. An200
F1_320828	no rank__cellular organisms;superkingdom__Bacteria;phylum__Synergistetes;class__Synergistia;order__Synergistales;family__Synergistaceae;genus__Cloacibacillus;species__Cloacibacillus sp. An23
F1_321152	no rank__cellular organisms;superkingdom__Bacteria;no rank__Terrabacteria group;phylum__Firmicutes;class__Erysipelotrichia;order__Erysipelotrichales;family__Erysipelotrichaceae;genus__Coprobacillus;no rank__environmental samples;species__Coprobacillus sp. CAG:605
F1_321343	no rank__cellular organisms;superkingdom__Bacteria;no rank__Terrabacteria group;phylum__Firmicutes;class__Bacilli;order__Bacillales;family__Bacillaceae;genus__Virgibacillus;species__Virgibacillus proomii
F1_321344	no rank__cellular organisms;superkingdom__Bacteria;phylum__Synergistetes;class__Synergistia;order__Synergistales;family__Synergistaceae;genus__Cloacibacillus;species__Cloacibacillus sp. An23
F1_321537	no rank__cellular organisms;superkingdom__Bacteria;phylum__Synergistetes;class__Synergistia;order__Synergistales;family__Synergistaceae;genus__Cloacibacillus;species__Cloacibacillus porcorum
F1_322121	no rank__cellular organisms;superkingdom__Bacteria;phylum__Synergistetes;class__Synergistia;order__Synergistales;family__Synergistaceae;genus__Cloacibacillus;species__Cloacibacillus sp. An23
F1_322240	no rank__cellular organisms;superkingdom__Bacteria;no rank__Terrabacteria group;phylum__Firmicutes;class__Bacilli;order__Bacillales;family__Bacillaceae;genus__Bacillus;species group__Bacillus subtilis group;species subgroup__Bacillus amyloliquefaciens group;species__Bacillus amyloliquefaciens
F1_322688	no rank__cellular organisms;superkingdom__Bacteria;phylum__Synergistetes;class__Synergistia;order__Synergistales;family__Synergistaceae;genus__Cloacibacillus;species__Cloacibacillus sp. An23
F1_32289	no rank__cellular organisms;superkingdom__Bacteria;phylum__Synergistetes;class__Synergistia;order__Synergistales;family__Synergistaceae;genus__Cloacibacillus;species__Cloacibacillus sp. An23
F1_3230	no rank__cellular organisms;superkingdom__Bacteria;phylum__Synergistetes;class__Synergistia;order__Synergistales;family__Synergistaceae;genus__Cloacibacillus;species__Cloacibacillus sp. An23
F1_3231	no rank__cellular organisms;superkingdom__Bacteria;phylum__Synergistetes;class__Synergistia;order__Synergistales;family__Synergistaceae;genus__Cloacibacillus;species__Cloacibacillus sp. An23
F1_3232	no rank__cellular organisms;superkingdom__Bacteria;phylum__Synergistetes;class__Synergistia;order__Synergistales;family__Synergistaceae;genus__Cloacibacillus;species__Cloacibacillus sp. An23
F1_32339	no rank__cellular organisms;superkingdom__Bacteria;no rank__Terrabacteria group;phylum__Firmicutes;class__Erysipelotrichia;order__Erysipelotrichales;family__Erysipelotrichaceae;genus__Coprobacillus
F1_323691	no rank__cellular organisms;superkingdom__Bacteria;no rank__Terrabacteria group;phylum__Firmicutes;class__Clostridia;order__Clostridiales;family__Ruminococcaceae;genus__Anaeromassilibacillus;species__Anaeromassilibacillus senegalensis
F1_324084	no rank__cellular organisms;superkingdom__Bacteria;no rank__Terrabacteria group;phylum__Firmicutes;class__Erysipelotrichia;order__Erysipelotrichales;family__Erysipelotrichaceae;genus__Coprobacillus;species__Coprobacillus sp. D6
F1_324306	no rank__cellular organisms;superkingdom__Bacteria;phylum__Synergistetes;class__Synergistia;order__Synergistales;family__Synergistaceae;genus__Cloacibacillus;species__Cloacibacillus sp. An23
F1_324374	no rank__cellular organisms;superkingdom__Bacteria;no rank__Terrabacteria group;phylum__Firmicutes;class__Erysipelotrichia;order__Erysipelotrichales;family__Erysipelotrichaceae;genus__Coprobacillus
F1_324375	no rank__cellular organisms;superkingdom__Bacteria;no rank__Terrabacteria group;phylum__Firmicutes;class__Erysipelotrichia;order__Erysipelotrichales;family__Erysipelotrichaceae;genus__Coprobacillus
F1_324520	no rank__cellular organisms;superkingdom__Bacteria;phylum__Synergistetes;class__Synergistia;order__Synergistales;family__Synergistaceae;genus__Cloacibacillus;species__Cloacibacillus evryensis
F1_324625	no rank__cellular organisms;superkingdom__Bacteria;no rank__Terrabacteria group;phylum__Firmicutes;class__Bacilli;order__Bacillales;family__Sporolactobacillaceae;genus__Sporolactobacillus;species__Sporolactobacillus vineae
F1_324968	no rank__cellular organisms;superkingdom__Bacteria;no rank__Terrabacteria group;phylum__Firmicutes;class__Bacilli;order__Bacillales;family__Bacillaceae;genus__Gracilibacillus;species__Gracilibacillus halophilus
F1_325071	no rank__cellular organisms;superkingdom__Bacteria;phylum__Synergistetes;class__Synergistia;order__Synergistales;family__Synergistaceae;genus__Cloacibacillus;species__Cloacibacillus sp. An23
F1_325117	no rank__cellular organisms;superkingdom__Bacteria;phylum__Synergistetes;class__Synergistia;order__Synergistales;family__Synergistaceae;genus__Cloacibacillus;species__Cloacibacillus sp. An23
F1_325372	no rank__cellular organisms;superkingdom__Bacteria;no rank__Terrabacteria group;phylum__Firmicutes;class__Clostridia;order__Clostridiales;family__Ruminococcaceae;genus__Anaeromassilibacillus;species__Anaeromassilibacillus sp. An200
F1_325390	no rank__cellular organisms;superkingdom__Bacteria;no rank__Terrabacteria group;phylum__Firmicutes;class__Bacilli;order__Bacillales;family__Bacillaceae;genus__Virgibacillus;species__Virgibacillus sp. LM2416
F1_325504	no rank__cellular organisms;superkingdom__Bacteria;no rank__Terrabacteria group;phylum__Firmicutes;class__Clostridia;order__Clostridiales;family__Ruminococcaceae;genus__Anaeromassilibacillus;species__Anaeromassilibacillus sp. An200
F1_32568	no rank__cellular organisms;superkingdom__Bacteria;phylum__Synergistetes;class__Synergistia;order__Synergistales;family__Synergistaceae;genus__Cloacibacillus;species__Cloacibacillus sp. An23
F1_325811	no rank__cellular organisms;superkingdom__Bacteria;phylum__Synergistetes;class__Synergistia;order__Synergistales;family__Synergistaceae;genus__Cloacibacillus;species__Cloacibacillus sp. An23
F1_326313	no rank__cellular organisms;superkingdom__Bacteria;no rank__Terrabacteria group;phylum__Firmicutes;class__Bacilli;order__Lactobacillales;family__Lactobacillaceae;genus__Lactobacillus;species__Lactobacillus crispatus
F1_326314	no rank__cellular organisms;superkingdom__Bacteria;phylum__Synergistetes;class__Synergistia;order__Synergistales;family__Synergistaceae;genus__Cloacibacillus;species__Cloacibacillus sp. An23
F1_32693	no rank__cellular organisms;superkingdom__Bacteria;no rank__Terrabacteria group;phylum__Firmicutes;class__Clostridia;order__Clostridiales;family__Ruminococcaceae;genus__Anaeromassilibacillus;species__Anaeromassilibacillus sp. An200
F1_327166	no rank__cellular organisms;superkingdom__Bacteria;phylum__Synergistetes;class__Synergistia;order__Synergistales;family__Synergistaceae;genus__Cloacibacillus;species__Cloacibacillus sp. An23
F1_327720	no rank__cellular organisms;superkingdom__Bacteria;phylum__Synergistetes;class__Synergistia;order__Synergistales;family__Synergistaceae;genus__Cloacibacillus;species__Cloacibacillus sp. An23
F1_32777	no rank__cellular organisms;superkingdom__Bacteria;phylum__Synergistetes;class__Synergistia;order__Synergistales;family__Synergistaceae;genus__Cloacibacillus;species__Cloacibacillus sp. An23
F1_32779	no rank__cellular organisms;superkingdom__Bacteria;phylum__Synergistetes;class__Synergistia;order__Synergistales;family__Synergistaceae;genus__Cloacibacillus;species__Cloacibacillus sp. An23
F1_32780	no rank__cellular organisms;superkingdom__Bacteria;phylum__Synergistetes;class__Synergistia;order__Synergistales;family__Synergistaceae;genus__Cloacibacillus;species__Cloacibacillus sp. An23
F1_32782	no rank__cellular organisms;superkingdom__Bacteria;phylum__Synergistetes;class__Synergistia;order__Synergistales;family__Synergistaceae;genus__Cloacibacillus;species__Cloacibacillus sp. An23
F1_32783	no rank__cellular organisms;superkingdom__Bacteria;phylum__Synergistetes;class__Synergistia;order__Synergistales;family__Synergistaceae;genus__Cloacibacillus;species__Cloacibacillus sp. An23
F1_32784	no rank__cellular organisms;superkingdom__Bacteria;phylum__Synergistetes;class__Synergistia;order__Synergistales;family__Synergistaceae;genus__Cloacibacillus;species__Cloacibacillus sp. An23
F1_327867	no rank__cellular organisms;superkingdom__Bacteria;phylum__Synergistetes;class__Synergistia;order__Synergistales;family__Synergistaceae;genus__Cloacibacillus;species__Cloacibacillus sp. An23
F1_327986	no rank__cellular organisms;superkingdom__Bacteria;no rank__Terrabacteria group;phylum__Firmicutes;class__Clostridia;order__Clostridiales;family__Eubacteriaceae;genus__Intestinibacillus;species__Intestinibacillus massiliensis
F1_328152	no rank__cellular organisms;superkingdom__Bacteria;no rank__Terrabacteria group;phylum__Firmicutes;class__Bacilli;order__Bacillales;family__Paenibacillaceae;genus__Paenibacillus;species__Paenibacillus ihbetae
F1_32822	no rank__cellular organisms;superkingdom__Bacteria;phylum__Synergistetes;class__Synergistia;order__Synergistales;family__Synergistaceae;genus__Cloacibacillus;species__Cloacibacillus sp. An23
F1_32823	no rank__cellular organisms;superkingdom__Bacteria;phylum__Synergistetes;class__Synergistia;order__Synergistales;family__Synergistaceae;genus__Cloacibacillus;species__Cloacibacillus sp. An23
F1_32824	no rank__cellular organisms;superkingdom__Bacteria;phylum__Synergistetes;class__Synergistia;order__Synergistales;family__Synergistaceae;genus__Cloacibacillus;species__Cloacibacillus sp. An23
F1_328251	no rank__cellular organisms;superkingdom__Bacteria;phylum__Synergistetes;class__Synergistia;order__Synergistales;family__Synergistaceae;genus__Cloacibacillus;species__Cloacibacillus sp. An23
F1_328642	no rank__cellular organisms;superkingdom__Bacteria;phylum__Synergistetes;class__Synergistia;order__Synergistales;family__Synergistaceae;genus__Cloacibacillus;species__Cloacibacillus sp. An23
[truncated: 13,703 more rows]

## Sheet: Enterococcus
F1_100	no rank__cellular organisms;superkingdom__Bacteria;no rank__FCB group;no rank__Bacteroidetes_Chlorobi group;phylum__Bacteroidetes;class__Bacteroidia;order__Bacteroidales
[truncated: 2,895 more rows]
