# Supplementary material for: Metagenomic Analysis Identifies Sex-Related Cecal Microbial Gene Functions and Bacterial Taxa in the Quail
Source: Front Vet Sci. 2021 Oct 1;8:693755. doi: 10.3389/fvets.2021.693755 (PMC8517240; doi:10.3389/fvets.2021.693755)
Supplement: Supplementary file 4 [file Table_4.XLSX]

## Sheet: 606 species
species	Detail_Taxonomy	Gene_Num	M1	M2	M3	M4	M5	F1	F2	F3	F4	F5
g__Anaeromassilibacillus;s__Anaeromassilibacillus sp. Marseille-P4683	k__Bacteria;p__Firmicutes;c__Clostridia;o__Clostridiales;f__Ruminococcaceae;g__Anaeromassilibacillus;s__Anaeromassilibacillus sp. Marseille-P4683	101	6.2404e-05	4.94593e-05	4.85047e-05	6.20032e-05	6.93972e-05	6.99936e-05	7.75821e-05	8.40098e-05	5.47449e-05	5.44453e-05
g__Ruminiclostridium;s__[Clostridium] sporosphaeroides	k__Bacteria;p__Firmicutes;c__Clostridia;o__Clostridiales;f__Ruminococcaceae;g__Ruminiclostridium;s__[Clostridium] sporosphaeroides	101	0.000123746	2.91422e-05	2.73053e-05	3.34969e-05	3.90131e-05	6.58017e-05	2.06183e-05	2.79251e-05	3.87408e-05	5.26852e-05
g__Ruminiclostridium;s__[Clostridium] stercorarium	k__Bacteria;p__Firmicutes;c__Clostridia;o__Clostridiales;f__Ruminococcaceae;g__Ruminiclostridium;s__[Clostridium] stercorarium	101	3.51861e-05	1.65764e-05	2.31458e-05	5.50037e-05	3.46526e-05	4.53309e-05	8.57027e-06	8.51975e-06	3.64091e-05	2.38321e-05
g__Unclassified;s__Clostridia bacterium BRH_c25	k__Bacteria;p__Firmicutes;c__Clostridia;o__Unclassified;f__Unclassified;g__Unclassified;s__Clostridia bacterium BRH_c25	101	3.39669e-05	3.07023e-05	2.03783e-05	4.9302e-05	4.03635e-05	4.52148e-05	1.93809e-05	5.4422e-06	3.6374e-05	1.9267e-05
g__Unclassified;s__Firmicutes bacterium CAG:129_59_24	k__Bacteria;p__Firmicutes;c__Unclassified;o__Unclassified;f__Unclassified;g__Unclassified;s__Firmicutes bacterium CAG:129_59_24	101	8.78215e-05	1.42473e-05	2.01993e-05	0.000101667	7.73014e-05	0.000101724	2.14853e-05	1.01461e-05	5.80453e-05	1.34585e-05
g__Anaerotruncus;s__Anaerotruncus sp. CAG:390	k__Bacteria;p__Firmicutes;c__Clostridia;o__Clostridiales;f__Ruminococcaceae;g__Anaerotruncus;s__Anaerotruncus sp. CAG:390	102	3.77673e-05	5.09337e-05	2.26348e-05	4.81896e-05	5.344e-05	4.44821e-05	2.74787e-05	3.27377e-05	3.41043e-05	3.81756e-05
g__Blautia;s__Blautia hydrogenotrophica	k__Bacteria;p__Firmicutes;c__Clostridia;o__Clostridiales;f__Lachnospiraceae;g__Blautia;s__Blautia hydrogenotrophica	103	5.53102e-05	6.50229e-05	6.19544e-05	3.0631e-05	7.39933e-05	5.66867e-05	2.95367e-05	0.000105586	3.98936e-05	0.000114412
g__Desulfitobacterium;s__Desulfitobacterium hafniense	k__Bacteria;p__Firmicutes;c__Clostridia;o__Clostridiales;f__Peptococcaceae;g__Desulfitobacterium;s__Desulfitobacterium hafniense	103	4.52096e-05	4.46187e-05	1.96783e-05	5.41884e-05	3.5637e-05	4.14578e-05	2.62486e-05	5.21452e-05	2.93604e-05	3.73599e-05
g__Unclassified;s__Firmicutes bacterium CAG:240	k__Bacteria;p__Firmicutes;c__Unclassified;o__Unclassified;f__Unclassified;g__Unclassified;s__Firmicutes bacterium CAG:240	103	5.65847e-05	2.00764e-05	1.55585e-05	0.000133804	5.30814e-05	4.67205e-05	1.00634e-05	1.11777e-05	3.67664e-05	1.73427e-05
g__Unclassified;s__Firmicutes bacterium CAG:631	k__Bacteria;p__Firmicutes;c__Unclassified;o__Unclassified;f__Unclassified;g__Unclassified;s__Firmicutes bacterium CAG:631	103	4.10853e-05	1.36911e-05	1.15095e-05	1.81984e-05	4.16959e-05	2.10788e-05	3.08637e-05	1.60543e-05	2.02128e-05	1.1024e-05
g__Arabia;s__Arabia massiliensis	k__Bacteria;p__Actinobacteria;c__Coriobacteriia;o__Eggerthellales;f__Eggerthellaceae;g__Arabia;s__Arabia massiliensis	104	8.01192e-06	1.14071e-05	2.72779e-05	9.16244e-06	1.05192e-05	1.06827e-05	3.43039e-05	8.18492e-05	6.95906e-06	3.217e-05
g__Anaerobium;s__Anaerobium acetethylicum	k__Bacteria;p__Firmicutes;c__Clostridia;o__Clostridiales;f__Lachnospiraceae;g__Anaerobium;s__Anaerobium acetethylicum	104	3.47768e-05	2.88004e-05	5.05676e-05	3.51027e-05	4.40665e-05	3.93154e-05	3.21425e-05	2.72341e-05	3.24074e-05	5.14749e-05
g__Sutterella;s__Sutterella sp. CAG:397	k__Bacteria;p__Proteobacteria;c__Betaproteobacteria;o__Burkholderiales;f__Sutterellaceae;g__Sutterella;s__Sutterella sp. CAG:397	104	7.4185e-05	4.59326e-06	1.53202e-05	2.60953e-05	3.49528e-05	1.49105e-05	2.0155e-05	1.33856e-05	3.13238e-05	1.19325e-06
g__Gordonibacter;s__Gordonibacter sp. An230	k__Bacteria;p__Actinobacteria;c__Coriobacteriia;o__Eggerthellales;f__Eggerthellaceae;g__Gordonibacter;s__Gordonibacter sp. An230	105	5.90746e-05	4.28489e-05	3.08234e-05	6.97745e-05	6.30603e-05	2.71616e-05	2.75925e-05	9.88708e-05	1.79075e-05	4.49636e-05
g__Prevotella;s__Prevotella sp. ne3005	k__Bacteria;p__Bacteroidetes;c__Bacteroidia;o__Bacteroidales;f__Prevotellaceae;g__Prevotella;s__Prevotella sp. ne3005	105	5.89384e-05	9.06704e-05	3.32117e-05	0.000149186	6.39595e-05	7.53357e-05	9.51582e-05	8.24527e-05	0.000106551	4.59739e-05
g__Faecalicatena;s__Faecalicatena contorta	k__Bacteria;p__Firmicutes;c__Clostridia;o__Clostridiales;f__Lachnospiraceae;g__Faecalicatena;s__Faecalicatena contorta	105	4.61358e-05	5.82365e-05	3.87848e-05	2.40298e-05	8.13595e-05	3.48893e-05	4.11897e-05	9.92289e-05	3.62468e-05	0.000251149
g__Roseburia;s__Roseburia sp. 831b	k__Bacteria;p__Firmicutes;c__Clostridia;o__Clostridiales;f__Lachnospiraceae;g__Roseburia;s__Roseburia sp. 831b	105	4.27656e-05	5.51845e-05	5.38825e-05	3.65307e-05	4.90046e-05	2.03159e-05	1.65581e-05	3.23982e-05	4.60614e-05	8.20286e-05
g__Unclassified;s__Lachnospiraceae bacterium TWA4	k__Bacteria;p__Firmicutes;c__Clostridia;o__Clostridiales;f__Lachnospiraceae;g__Unclassified;s__Lachnospiraceae bacterium TWA4	105	3.82455e-05	6.61909e-05	2.87491e-05	3.96019e-05	5.59549e-05	4.18641e-05	2.53558e-05	5.08596e-05	3.72317e-05	5.43787e-05
g__Pseudoflavonifractor;s__Pseudoflavonifractor sp. An176	k__Bacteria;p__Firmicutes;c__Clostridia;o__Clostridiales;f__Unclassified;g__Pseudoflavonifractor;s__Pseudoflavonifractor sp. An176	105	3.40879e-05	1.57677e-05	2.72341e-05	8.19114e-05	4.88415e-05	5.89974e-05	3.71874e-05	3.18753e-05	3.7518e-05	1.3578e-05
g__Campylobacter;s__Campylobacter jejuni	k__Bacteria;p__Proteobacteria;c__Epsilonproteobacteria;o__Campylobacterales;f__Campylobacteraceae;g__Campylobacter;s__Campylobacter jejuni	105	6.23791e-05	0.000128744	0.000299431	4.49609e-05	1.02678e-05	0.00015874	0.000463712	6.76842e-05	0.00010974	3.61005e-05
g__Sanguibacteroides;s__Sanguibacteroides justesenii	k__Bacteria;p__Bacteroidetes;c__Bacteroidia;o__Bacteroidales;f__Porphyromonadaceae;g__Sanguibacteroides;s__Sanguibacteroides justesenii	106	3.84412e-05	7.17033e-05	1.77127e-05	2.63811e-05	1.68414e-05	6.08417e-05	3.9727e-05	6.50546e-05	6.70725e-05	3.50018e-05
g__Fusicatenibacter;s__Fusicatenibacter saccharivorans	k__Bacteria;p__Firmicutes;c__Clostridia;o__Clostridiales;f__Lachnospiraceae;g__Fusicatenibacter;s__Fusicatenibacter saccharivorans	106	5.10874e-05	5.76349e-05	4.82526e-05	7.38475e-05	9.81237e-05	4.92452e-05	3.13969e-05	6.02167e-05	4.1366e-05	7.16768e-05
g__Porphyromonas;s__Porphyromonas gingivalis	k__Bacteria;p__Bacteroidetes;c__Bacteroidia;o__Bacteroidales;f__Porphyromonadaceae;g__Porphyromonas;s__Porphyromonas gingivalis	107	9.36679e-05	8.46975e-05	0.000206796	0.000129829	5.29504e-05	0.00016818	0.000215966	0.00014238	0.000224726	0.000144849
g__Prevotella;s__Prevotella sp. CAG:5226	k__Bacteria;p__Bacteroidetes;c__Bacteroidia;o__Bacteroidales;f__Prevotellaceae;g__Prevotella;s__Prevotella sp. CAG:5226	107	9.39707e-05	0.000245122	3.0176e-05	4.13224e-05	5.03581e-05	4.05406e-05	5.26291e-05	4.28882e-05	5.79844e-05	0.000189825
g__Christensenella;s__Christensenella massiliensis	k__Bacteria;p__Firmicutes;c__Clostridia;o__Clostridiales;f__Christensenellaceae;g__Christensenella;s__Christensenella massiliensis	107	2.88035e-05	3.08422e-05	2.75504e-05	4.10594e-05	2.74951e-05	3.26416e-05	2.27323e-05	2.59004e-05	2.68424e-05	4.7718e-05
g__Clostridium;s__Clostridium sp. C105KSO13	k__Bacteria;p__Firmicutes;c__Clostridia;o__Clostridiales;f__Clostridiaceae;g__Clostridium;s__Clostridium sp. C105KSO13	107	3.42289e-05	3.16337e-05	5.96913e-05	4.08838e-05	5.68515e-05	4.45045e-05	2.40832e-05	4.15905e-05	3.43092e-05	5.27869e-05
g__Massilibacteroides;s__Massilibacteroides vaginae	k__Bacteria;p__Bacteroidetes;c__Bacteroidia;o__Bacteroidales;f__Porphyromonadaceae;g__Massilibacteroides;s__Massilibacteroides vaginae	108	8.03095e-05	6.38897e-05	6.56686e-05	5.38001e-05	9.27099e-05	9.0113e-05	3.84267e-05	3.86932e-05	7.16174e-05	6.52938e-05
g__Parabacteroides;s__Parabacteroides sp. Marseille-P3668	k__Bacteria;p__Bacteroidetes;c__Bacteroidia;o__Bacteroidales;f__Tannerellaceae;g__Parabacteroides;s__Parabacteroides sp. Marseille-P3668	108	6.0476e-05	5.62523e-05	6.87758e-05	4.88618e-05	4.12078e-05	7.63124e-05	4.6903e-05	3.99525e-05	6.15859e-05	3.57663e-05
g__Clostridium;s__Clostridium sp. CAG:433	k__Bacteria;p__Firmicutes;c__Clostridia;o__Clostridiales;f__Clostridiaceae;g__Clostridium;s__Clostridium sp. CAG:433	108	1.39927e-05	6.19897e-05	3.23409e-05	2.66951e-06	3.81649e-06	4.52606e-05	5.41807e-06	5.79928e-05	4.85862e-06	3.59617e-05
g__Erysipelatoclostridium;s__[Clostridium] cocleatum	k__Bacteria;p__Firmicutes;c__Erysipelotrichia;o__Erysipelotrichales;f__Erysipelotrichaceae;g__Erysipelatoclostridium;s__[Clostridium] cocleatum	109	2.95078e-05	8.81692e-05	8.43454e-05	4.36361e-05	2.87772e-05	3.16314e-05	8.48563e-05	3.72912e-05	3.13772e-05	0.000156089
g__Treponema;s__Treponema primitia	k__Bacteria;p__Spirochaetes;c__Spirochaetia;o__Spirochaetales;f__Spirochaetaceae;g__Treponema;s__Treponema primitia	109	2.00195e-05	1.04953e-05	1.13284e-05	7.26033e-05	2.3689e-05	3.59094e-05	1.36021e-05	8.34684e-06	6.61749e-05	0.00010515
g__Treponema;s__Treponema sp. CETP13	k__Bacteria;p__Spirochaetes;c__Spirochaetia;o__Spirochaetales;f__Spirochaetaceae;g__Treponema;s__Treponema sp. CETP13	109	2.29157e-05	3.09493e-05	6.24951e-06	0.000118353	3.80261e-05	2.06601e-05	3.94043e-06	5.92911e-06	8.22931e-05	0.00011358
g__Mycoplasma;s__Mycoplasma sp. CAG:776	k__Bacteria;p__Tenericutes;c__Mollicutes;o__Mycoplasmatales;f__Mycoplasmataceae;g__Mycoplasma;s__Mycoplasma sp. CAG:776	109	1.62657e-05	4.06565e-05	2.04541e-05	5.13806e-06	7.63464e-06	6.62691e-05	5.43016e-06	6.33471e-05	5.29546e-06	3.21777e-05
g__Unclassified;s__Candidatus Gastranaerophilales bacterium HUM_9	k__Bacteria;p__Candidatus Melainabacteria;c__Unclassified;o__Unclassified;f__Unclassified;g__Unclassified;s__Candidatus Gastranaerophilales bacterium HUM_9	110	3.80257e-06	5.36569e-07	3.48602e-06	1.38676e-06	5.61751e-07	3.189e-05	1.52429e-05	5.44867e-06	0.000159604	2.94814e-06
g__Clostridium;s__Clostridium beijerinckii	k__Bacteria;p__Firmicutes;c__Clostridia;o__Clostridiales;f__Clostridiaceae;g__Clostridium;s__Clostridium beijerinckii	110	9.17989e-05	0.000310993	2.03912e-05	0.000203336	3.69262e-05	5.25092e-05	6.00145e-05	4.05132e-05	3.15342e-05	9.04081e-05
g__Clostridium;s__Clostridium sp. Marseille-P2415	k__Bacteria;p__Firmicutes;c__Clostridia;o__Clostridiales;f__Clostridiaceae;g__Clostridium;s__Clostridium sp. Marseille-P2415	110	4.95379e-05	7.21141e-05	4.98299e-05	4.37287e-05	5.00888e-05	4.72299e-05	4.91093e-05	3.99651e-05	2.59751e-05	8.12825e-05
g__Unclassified;s__Lachnospiraceae bacterium 3-1	k__Bacteria;p__Firmicutes;c__Clostridia;o__Clostridiales;f__Lachnospiraceae;g__Unclassified;s__Lachnospiraceae bacterium 3-1	110	2.91959e-05	3.37519e-05	6.3441e-05	3.98917e-05	7.31249e-05	3.00807e-05	3.21487e-05	4.93324e-05	2.37407e-05	5.61556e-05
g__Helicobacter;s__Helicobacter pullorum	k__Bacteria;p__Proteobacteria;c__Epsilonproteobacteria;o__Campylobacterales;f__Helicobacteraceae;g__Helicobacter;s__Helicobacter pullorum	110	0.000125486	6.17341e-05	0.000591359	4.7054e-05	2.02294e-05	0.000244491	0.000773686	0.000104712	0.000178204	4.99672e-06
g__Succinatimonas;s__Succinatimonas sp. CAG:777	k__Bacteria;p__Proteobacteria;c__Gammaproteobacteria;o__Aeromonadales;f__Succinivibrionaceae;g__Succinatimonas;s__Succinatimonas sp. CAG:777	110	3.96619e-05	7.75225e-05	0.00019356	1.26226e-05	5.28297e-06	1.89532e-05	9.52018e-06	6.55579e-06	3.01294e-06	5.79564e-05
g__Rslunavirus;s__Ralstonia virus RSL1	k__Viruses;p__Unclassified;c__Unclassified;o__Caudovirales;f__Myoviridae;g__Rslunavirus;s__Ralstonia virus RSL1	110	2.05618e-06	6.36872e-05	5.01143e-07	2.87025e-06	3.54491e-06	1.61668e-05	2.20068e-06	3.08318e-05	3.27182e-07	2.46019e-06
g__Dysgonomonas;s__Dysgonomonas macrotermitis	k__Bacteria;p__Bacteroidetes;c__Bacteroidia;o__Bacteroidales;f__Dysgonamonadaceae;g__Dysgonomonas;s__Dysgonomonas macrotermitis	111	6.0091e-05	7.60942e-05	2.49038e-05	7.63299e-05	7.60231e-05	4.91702e-05	4.93832e-05	5.76302e-05	5.67775e-05	8.72831e-05
g__Unclassified;s__Firmicutes bacterium CAG:176_63_11	k__Bacteria;p__Firmicutes;c__Unclassified;o__Unclassified;f__Unclassified;g__Unclassified;s__Firmicutes bacterium CAG:176_63_11	111	9.50805e-05	1.20343e-05	1.66525e-05	0.00011328	8.62352e-05	0.000107465	1.39714e-05	3.67748e-06	6.13219e-05	7.85631e-06
g__Methanobrevibacter;s__Methanobrevibacter sp. YE315	k__Archaea;p__Euryarchaeota;c__Methanobacteria;o__Methanobacteriales;f__Methanobacteriaceae;g__Methanobrevibacter;s__Methanobrevibacter sp. YE315	112	9.74969e-05	4.13067e-06	4.15707e-05	0.000170319	3.73673e-05	0.000188771	1.14325e-07	3.05497e-06	0.000393273	0.000154413
g__Clostridium;s__Clostridium sp. CAG:288	k__Bacteria;p__Firmicutes;c__Clostridia;o__Clostridiales;f__Clostridiaceae;g__Clostridium;s__Clostridium sp. CAG:288	112	1.40116e-05	2.56613e-05	7.07773e-07	3.28656e-06	6.34529e-05	1.79955e-06	1.18121e-05	2.30696e-06	5.92467e-06	2.9815e-07
g__Slackia;s__Slackia piriformis	k__Bacteria;p__Actinobacteria;c__Coriobacteriia;o__Eggerthellales;f__Eggerthellaceae;g__Slackia;s__Slackia piriformis	113	6.53583e-06	2.25004e-05	2.83878e-05	6.44932e-06	1.7456e-05	8.73963e-06	3.19452e-05	8.72608e-05	8.70289e-06	3.25244e-05
g__Bacteroides;s__Bacteroides sp. 2_1_33B	k__Bacteria;p__Bacteroidetes;c__Bacteroidia;o__Bacteroidales;f__Bacteroidaceae;g__Bacteroides;s__Bacteroides sp. 2_1_33B	113	7.88909e-05	6.85345e-05	7.00559e-05	0.000134233	0.000155074	7.09542e-05	7.62379e-05	0.000458432	6.59558e-05	0.000142052
g__Bacteroides;s__Bacteroides sp. 3_1_33FAA	k__Bacteria;p__Bacteroidetes;c__Bacteroidia;o__Bacteroidales;f__Bacteroidaceae;g__Bacteroides;s__Bacteroides sp. 3_1_33FAA	113	0.000121313	9.35188e-05	5.46093e-05	0.000269405	4.33184e-05	0.000162097	7.15514e-05	9.69664e-05	8.34199e-05	0.00052606
g__Eubacterium;s__Eubacterium coprostanoligenes	k__Bacteria;p__Firmicutes;c__Clostridia;o__Clostridiales;f__Eubacteriaceae;g__Eubacterium;s__Eubacterium coprostanoligenes	114	1.40081e-05	5.35966e-05	7.53799e-06	1.17175e-05	1.74351e-05	1.63508e-05	1.63221e-05	6.22712e-05	1.19329e-05	9.00153e-05
g__Alloprevotella;s__Alloprevotella tannerae	k__Bacteria;p__Bacteroidetes;c__Bacteroidia;o__Bacteroidales;f__Prevotellaceae;g__Alloprevotella;s__Alloprevotella tannerae	115	0.000150343	7.30683e-05	2.08298e-05	4.6897e-05	6.81989e-05	3.22971e-05	1.87439e-05	1.51941e-05	5.9773e-05	3.18837e-05
g__Blautia;s__Blautia sp. KB1	k__Bacteria;p__Firmicutes;c__Clostridia;o__Clostridiales;f__Lachnospiraceae;g__Blautia;s__Blautia sp. KB1	115	2.95647e-05	4.71946e-05	5.25762e-05	3.87633e-05	5.04633e-05	3.07215e-05	2.53041e-05	5.19187e-05	3.25233e-05	4.30339e-05
g__Tyzzerella;s__Tyzzerella nexilis	k__Bacteria;p__Firmicutes;c__Clostridia;o__Clostridiales;f__Lachnospiraceae;g__Tyzzerella;s__Tyzzerella nexilis	115	0.000172663	0.000192112	0.000172737	9.02836e-05	0.000415403	0.000123759	0.000154183	0.00032997	0.00013731	0.000125639
g__Ruminococcus;s__Ruminococcus sp. DSM 100440	k__Bacteria;p__Firmicutes;c__Clostridia;o__Clostridiales;f__Ruminococcaceae;g__Ruminococcus;s__Ruminococcus sp. DSM 100440	115	2.5768e-05	8.79843e-05	2.43599e-05	1.09988e-05	3.20303e-05	1.00415e-05	3.91673e-05	7.8579e-05	1.45045e-05	0.000682138
g__Desulfovibrio;s__Desulfovibrio vulgaris	k__Bacteria;p__Proteobacteria;c__Deltaproteobacteria;o__Desulfovibrionales;f__Desulfovibrionaceae;g__Desulfovibrio;s__Desulfovibrio vulgaris	115	5.21802e-06	1.00241e-05	2.37832e-05	1.15721e-05	7.68609e-06	0.000105158	3.48777e-05	1.49889e-05	1.41123e-05	9.19788e-06
g__Unclassified;s__Firmicutes bacterium CAG:102	k__Bacteria;p__Firmicutes;c__Unclassified;o__Unclassified;f__Unclassified;g__Unclassified;s__Firmicutes bacterium CAG:102	116	4.22345e-05	3.82156e-05	2.17205e-05	8.1302e-05	4.81909e-05	4.55496e-05	2.87946e-05	2.17712e-05	3.50301e-05	6.84294e-05
g__Unclassified;s__Firmicutes bacterium CAG:341	k__Bacteria;p__Firmicutes;c__Unclassified;o__Unclassified;f__Unclassified;g__Unclassified;s__Firmicutes bacterium CAG:341	116	6.17636e-06	6.05637e-05	2.4875e-06	1.38587e-05	1.55141e-05	1.2989e-05	5.90982e-06	7.42785e-05	1.17838e-05	8.87777e-05
g__Collinsella;s__Collinsella aerofaciens	k__Bacteria;p__Actinobacteria;c__Coriobacteriia;o__Coriobacteriales;f__Coriobacteriaceae;g__Collinsella;s__Collinsella aerofaciens	117	8.92338e-05	6.60411e-05	1.53657e-05	0.000112805	6.55157e-05	5.90129e-05	1.52749e-05	8.81577e-05	3.57679e-05	8.18653e-05
g__Bacteroides;s__Bacteroides sp. 14(A)	k__Bacteria;p__Bacteroidetes;c__Bacteroidia;o__Bacteroidales;f__Bacteroidaceae;g__Bacteroides;s__Bacteroides sp. 14(A)	117	0.000116863	8.74324e-05	6.56378e-05	0.000114307	6.4824e-05	6.62731e-05	0.000228833	0.000287707	8.01409e-05	0.000460889
g__Unclassified;s__Lachnospiraceae bacterium COE1	k__Bacteria;p__Firmicutes;c__Clostridia;o__Clostridiales;f__Lachnospiraceae;g__Unclassified;s__Lachnospiraceae bacterium COE1	117	4.00495e-05	8.66664e-05	5.14136e-05	3.79993e-05	0.000137675	4.68276e-05	3.953e-05	8.06597e-05	3.95844e-05	8.06299e-05
g__Anaeromassilibacillus;s__Anaeromassilibacillus sp. Marseille-P3371	k__Bacteria;p__Firmicutes;c__Clostridia;o__Clostridiales;f__Ruminococcaceae;g__Anaeromassilibacillus;s__Anaeromassilibacillus sp. Marseille-P3371	117	4.7291e-05	4.69002e-05	2.4582e-05	5.06075e-05	3.84323e-05	3.13416e-05	1.91568e-05	5.42662e-05	3.25686e-05	4.78078e-05
g__Blautia;s__Blautia hansenii	k__Bacteria;p__Firmicutes;c__Clostridia;o__Clostridiales;f__Lachnospiraceae;g__Blautia;s__Blautia hansenii	118	3.47188e-05	5.14857e-05	4.59478e-05	2.02055e-05	1.82541e-05	3.10617e-05	1.2569e-05	4.74105e-05	1.91416e-05	8.28159e-05
g__Unclassified;s__Firmicutes bacterium CAG:272	k__Bacteria;p__Firmicutes;c__Unclassified;o__Unclassified;f__Unclassified;g__Unclassified;s__Firmicutes bacterium CAG:272	119	6.07883e-05	2.15855e-05	3.58352e-05	6.44917e-05	5.09882e-05	4.19098e-05	2.08274e-05	1.97462e-05	2.9263e-05	2.11157e-05
g__Unclassified;s__Firmicutes bacterium CAG:646	k__Bacteria;p__Firmicutes;c__Unclassified;o__Unclassified;f__Unclassified;g__Unclassified;s__Firmicutes bacterium CAG:646	119	4.41997e-05	6.87043e-05	9.4513e-05	4.65098e-05	5.97907e-05	3.10136e-05	4.07681e-05	5.54649e-05	3.53551e-05	9.77181e-05
g__Gordonibacter;s__Gordonibacter urolithinfaciens	k__Bacteria;p__Actinobacteria;c__Coriobacteriia;o__Eggerthellales;f__Eggerthellaceae;g__Gordonibacter;s__Gordonibacter urolithinfaciens	120	1.97198e-05	1.79633e-05	3.02154e-05	1.00117e-05	1.04414e-05	1.38315e-05	3.94894e-05	9.45956e-05	1.14742e-05	2.98442e-05
g__Desulfovibrio;s__Desulfovibrio sp. 3_1_syn3	k__Bacteria;p__Proteobacteria;c__Deltaproteobacteria;o__Desulfovibrionales;f__Desulfovibrionaceae;g__Desulfovibrio;s__Desulfovibrio sp. 3_1_syn3	120	1.41364e-05	2.86346e-05	4.09987e-05	3.65503e-05	1.30948e-05	2.66393e-05	4.25157e-05	9.02384e-05	5.05092e-05	2.44315e-05
g__Anaerotignum;s__Anaerotignum propionicum	k__Bacteria;p__Firmicutes;c__Clostridia;o__Clostridiales;f__Lachnospiraceae;g__Anaerotignum;s__Anaerotignum propionicum	121	4.54806e-05	4.38045e-05	6.45608e-05	9.58393e-05	5.3267e-05	6.7567e-05	2.93347e-05	4.60951e-05	3.38781e-05	5.54374e-05
g__Methanobrevibacter;s__Methanobrevibacter oralis	k__Archaea;p__Euryarchaeota;c__Methanobacteria;o__Methanobacteriales;f__Methanobacteriaceae;g__Methanobrevibacter;s__Methanobrevibacter oralis	122	0.000103806	2.63391e-06	3.83895e-05	0.000188494	4.03687e-05	0.000176399	3.71709e-07	1.59084e-06	0.000449996	0.000143056
g__Prevotella;s__Prevotella sp. tc2-28	k__Bacteria;p__Bacteroidetes;c__Bacteroidia;o__Bacteroidales;f__Prevotellaceae;g__Prevotella;s__Prevotella sp. tc2-28	122	5.71033e-05	3.99267e-05	3.09641e-05	7.06041e-05	0.000101359	2.96213e-05	2.17044e-05	3.46717e-05	8.10292e-05	6.95218e-05
g__Roseburia;s__Roseburia inulinivorans	k__Bacteria;p__Firmicutes;c__Clostridia;o__Clostridiales;f__Lachnospiraceae;g__Roseburia;s__Roseburia inulinivorans	122	7.61466e-05	8.78251e-05	0.000139359	8.65353e-05	9.84587e-05	0.000100167	6.93261e-05	0.000116654	9.88683e-05	0.000107384
g__Unclassified;s__Oscillospiraceae bacterium VE202-24	k__Bacteria;p__Firmicutes;c__Clostridia;o__Clostridiales;f__Oscillospiraceae;g__Unclassified;s__Oscillospiraceae bacterium VE202-24	122	0.000108004	3.50526e-05	4.8761e-05	0.000107413	9.6549e-05	5.3764e-05	7.14344e-05	5.23732e-06	5.16847e-05	1.27617e-05
g__Anaerovorax;s__Anaerovorax odorimutans	k__Bacteria;p__Firmicutes;c__Clostridia;o__Clostridiales;f__Clostridiales Family XIII. Incertae Sedis;g__Anaerovorax;s__Anaerovorax odorimutans	123	2.85928e-05	2.61266e-05	1.33996e-05	4.7394e-05	3.24175e-05	3.7196e-05	1.63905e-05	1.1864e-05	3.36857e-05	6.19486e-05
g__Clostridium;s__Clostridium sp. CAG:710	k__Bacteria;p__Firmicutes;c__Clostridia;o__Clostridiales;f__Clostridiaceae;g__Clostridium;s__Clostridium sp. CAG:710	124	1.76829e-05	4.53878e-05	2.39447e-05	1.4454e-06	5.43182e-06	6.04951e-05	7.68615e-06	8.6444e-05	3.71972e-06	4.21047e-05
g__Azospirillum;s__Azospirillum sp. 51_20	k__Bacteria;p__Proteobacteria;c__Alphaproteobacteria;o__Rhodospirillales;f__Rhodospirillaceae;g__Azospirillum;s__Azospirillum sp. 51_20	124	4.23621e-05	5.5214e-06	1.41831e-05	2.45639e-05	9.2655e-06	6.51255e-05	6.21343e-05	0.000138028	0.000121205	2.48216e-05
g__Prevotellamassilia;s__Prevotellamassilia timonensis	k__Bacteria;p__Bacteroidetes;c__Bacteroidia;o__Bacteroidales;f__Prevotellaceae;g__Prevotellamassilia;s__Prevotellamassilia timonensis	125	0.000127401	0.000230125	8.92291e-05	0.000152303	0.000158601	7.80593e-05	7.02509e-05	6.32228e-05	6.16658e-05	6.79039e-05
g__Eubacterium;s__Eubacterium sp. 14-2	k__Bacteria;p__Firmicutes;c__Clostridia;o__Clostridiales;f__Eubacteriaceae;g__Eubacterium;s__Eubacterium sp. 14-2	126	4.32287e-05	5.57845e-05	5.68704e-05	5.34953e-05	5.4455e-05	6.75701e-05	4.81903e-05	8.27748e-05	4.84511e-05	8.04889e-05
g__Roseburia;s__Roseburia sp. 499	k__Bacteria;p__Firmicutes;c__Clostridia;o__Clostridiales;f__Lachnospiraceae;g__Roseburia;s__Roseburia sp. 499	126	4.69503e-05	4.0936e-05	6.30919e-05	4.58407e-05	7.86902e-05	5.16366e-05	2.84026e-05	5.91279e-05	5.46195e-05	8.38218e-05
g__Neglecta;s__Neglecta sp. Marseille-P3890	k__Bacteria;p__Firmicutes;c__Clostridia;o__Clostridiales;f__Ruminococcaceae;g__Neglecta;s__Neglecta sp. Marseille-P3890	126	3.79424e-05	2.52387e-05	0.000230964	3.77666e-05	3.62449e-05	3.50676e-05	5.12333e-05	2.7297e-05	2.63406e-05	6.70023e-05
g__Oxalobacter;s__Oxalobacter formigenes	k__Bacteria;p__Proteobacteria;c__Betaproteobacteria;o__Burkholderiales;f__Oxalobacteraceae;g__Oxalobacter;s__Oxalobacter formigenes	126	1.14326e-05	9.73898e-05	2.05408e-05	1.45822e-05	2.50388e-05	5.09636e-05	3.3384e-05	3.79185e-05	2.71581e-05	5.63799e-05
g__Anaerocolumna;s__Anaerocolumna xylanovorans	k__Bacteria;p__Firmicutes;c__Clostridia;o__Clostridiales;f__Lachnospiraceae;g__Anaerocolumna;s__Anaerocolumna xylanovorans	127	5.16735e-05	3.7319e-05	5.88933e-05	3.57275e-05	6.35784e-05	4.17723e-05	2.10387e-05	0.000112049	2.77412e-05	9.8223e-05
g__Pseudoflavonifractor;s__Pseudoflavonifractor sp. An44	k__Bacteria;p__Firmicutes;c__Clostridia;o__Clostridiales;f__Unclassified;g__Pseudoflavonifractor;s__Pseudoflavonifractor sp. An44	127	5.43703e-05	7.42704e-05	6.5629e-05	7.1978e-05	8.57127e-05	6.71913e-05	4.41016e-05	9.485e-05	5.92714e-05	8.47641e-05
g__Desulfovibrio;s__Desulfovibrio sp. 6_1_46AFAA	k__Bacteria;p__Proteobacteria;c__Deltaproteobacteria;o__Desulfovibrionales;f__Desulfovibrionaceae;g__Desulfovibrio;s__Desulfovibrio sp. 6_1_46AFAA	127	3.6805e-05	0.000136574	5.4562e-05	0.000101649	5.07539e-05	0.000118838	0.000121109	0.000347891	3.97511e-05	5.68803e-05
g__Adlercreutzia;s__Adlercreutzia equolifaciens	k__Bacteria;p__Actinobacteria;c__Coriobacteriia;o__Eggerthellales;f__Eggerthellaceae;g__Adlercreutzia;s__Adlercreutzia equolifaciens	128	6.07322e-05	5.77873e-05	2.75647e-05	0.000110817	8.96588e-05	3.15012e-05	1.52826e-05	0.00011294	1.78235e-05	0.000113125
g__Hespellia;s__Hespellia stercorisuis	k__Bacteria;p__Firmicutes;c__Clostridia;o__Clostridiales;f__Lachnospiraceae;g__Hespellia;s__Hespellia stercorisuis	128	8.12504e-05	4.9023e-05	5.00582e-05	2.75475e-05	8.26074e-05	3.949e-05	4.92017e-05	8.86e-05	3.93452e-05	0.000103241
g__Methanobrevibacter;s__Methanobrevibacter millerae	k__Archaea;p__Euryarchaeota;c__Methanobacteria;o__Methanobacteriales;f__Methanobacteriaceae;g__Methanobrevibacter;s__Methanobrevibacter millerae	129	0.000118163	1.88451e-06	4.6264e-05	0.000200488	4.2857e-05	0.000205061	2.05205e-06	1.53439e-06	0.000460573	0.000162143
g__Bacteroides;s__Bacteroides intestinalis CAG:315	k__Bacteria;p__Bacteroidetes;c__Bacteroidia;o__Bacteroidales;f__Bacteroidaceae;g__Bacteroides;s__Bacteroides intestinalis CAG:315	129	0.00012458	0.000103403	6.60767e-05	7.59314e-05	8.97819e-05	6.37678e-05	6.83092e-05	0.000121214	6.87874e-05	5.8293e-05
g__Treponema;s__Treponema porcinum	k__Bacteria;p__Spirochaetes;c__Spirochaetia;o__Spirochaetales;f__Spirochaetaceae;g__Treponema;s__Treponema porcinum	129	2.71426e-05	8.08309e-06	2.42076e-05	0.000161291	3.03811e-05	2.77116e-05	2.97389e-05	7.69417e-06	7.82178e-05	0.000159706
g__Alistipes;s__Alistipes shahii	k__Bacteria;p__Bacteroidetes;c__Bacteroidia;o__Bacteroidales;f__Rikenellaceae;g__Alistipes;s__Alistipes shahii	130	3.98145e-05	7.71612e-05	2.04808e-05	4.36931e-05	2.61229e-05	0.000144904	7.27698e-05	8.1587e-05	7.70125e-05	7.38284e-05
g__Lachnoclostridium;s__[Clostridium] methoxybenzovorans	k__Bacteria;p__Firmicutes;c__Clostridia;o__Clostridiales;f__Lachnospiraceae;g__Lachnoclostridium;s__[Clostridium] methoxybenzovorans	130	4.07078e-05	3.03605e-05	4.05279e-05	2.50283e-05	2.99087e-05	3.82457e-05	3.21058e-05	0.000136287	1.59953e-05	0.000117536
g__Bacteroides;s__Bacteroides sp. CAG:20	k__Bacteria;p__Bacteroidetes;c__Bacteroidia;o__Bacteroidales;f__Bacteroidaceae;g__Bacteroides;s__Bacteroides sp. CAG:20	131	8.63247e-05	8.5721e-05	6.45526e-05	0.000102879	7.25327e-05	0.000301038	0.000213258	0.000138081	6.87472e-05	9.11787e-05
g__Unclassified;s__Lachnospiraceae bacterium XBD2001	k__Bacteria;p__Firmicutes;c__Clostridia;o__Clostridiales;f__Lachnospiraceae;g__Unclassified;s__Lachnospiraceae bacterium XBD2001	131	4.987e-05	6.78274e-05	5.4257e-05	3.28513e-05	5.62572e-05	2.77629e-05	1.94121e-05	2.94479e-05	6.42441e-05	0.000154736
g__Ruminococcus;s__Ruminococcus bromii	k__Bacteria;p__Firmicutes;c__Clostridia;o__Clostridiales;f__Ruminococcaceae;g__Ruminococcus;s__Ruminococcus bromii	131	4.82111e-05	9.60631e-05	2.96702e-05	8.74301e-05	3.13919e-05	5.53279e-05	4.02355e-05	5.25318e-05	3.95148e-05	0.000645185
g__Clostridium;s__Clostridium sp. ATCC BAA-442	k__Bacteria;p__Firmicutes;c__Clostridia;o__Clostridiales;f__Clostridiaceae;g__Clostridium;s__Clostridium sp. ATCC BAA-442	133	0.000119634	0.00016978	8.38904e-05	0.000193515	0.000153716	0.000140859	0.000107185	5.30448e-05	0.000131026	0.000104971
g__Roseburia;s__Roseburia hominis	k__Bacteria;p__Firmicutes;c__Clostridia;o__Clostridiales;f__Lachnospiraceae;g__Roseburia;s__Roseburia hominis	134	4.73928e-05	6.2209e-05	5.33464e-05	4.07032e-05	5.70881e-05	2.83146e-05	2.94918e-05	5.93071e-05	4.66746e-05	0.000108129
g__Blautia;s__Blautia wexlerae	k__Bacteria;p__Firmicutes;c__Clostridia;o__Clostridiales;f__Lachnospiraceae;g__Blautia;s__Blautia wexlerae	136	0.000117249	0.000119117	0.000120174	0.000121043	0.000149634	0.000116918	9.99103e-05	0.000157926	0.000101714	0.000113242
g__Enterococcus;s__Enterococcus faecium	k__Bacteria;p__Firmicutes;c__Bacilli;o__Lactobacillales;f__Enterococcaceae;g__Enterococcus;s__Enterococcus faecium	137	5.33248e-05	0.000103596	4.94409e-05	6.64622e-05	6.66924e-05	0.000101702	6.31891e-05	8.87075e-05	0.00010301	0.000126213
g__Clostridium;s__Clostridium sp. W14A	k__Bacteria;p__Firmicutes;c__Clostridia;o__Clostridiales;f__Clostridiaceae;g__Clostridium;s__Clostridium sp. W14A	138	5.25572e-05	3.92216e-05	3.59244e-05	7.18807e-05	5.88276e-05	5.7185e-05	2.58545e-05	2.66287e-05	4.85363e-05	3.56442e-05
g__Bacteroides;s__Bacteroides sp. D2	k__Bacteria;p__Bacteroidetes;c__Bacteroidia;o__Bacteroidales;f__Bacteroidaceae;g__Bacteroides;s__Bacteroides sp. D2	139	0.000167795	0.000222699	6.9313e-05	5.40513e-05	0.000193264	7.72422e-05	8.53756e-05	0.000137437	0.000148761	0.000135905
g__Clostridium;s__Clostridium sp. 27_14	k__Bacteria;p__Firmicutes;c__Clostridia;o__Clostridiales;f__Clostridiaceae;g__Clostridium;s__Clostridium sp. 27_14	139	1.87338e-05	2.20235e-05	2.13635e-05	7.03807e-06	4.34856e-06	6.15744e-05	4.71164e-05	6.31119e-05	9.03746e-06	5.86602e-05
g__Clostridium;s__Clostridium sp. CAG:354	k__Bacteria;p__Firmicutes;c__Clostridia;o__Clostridiales;f__Clostridiaceae;g__Clostridium;s__Clostridium sp. CAG:354	139	9.47434e-06	1.66092e-05	1.15403e-05	3.66499e-06	5.67301e-05	2.35582e-05	2.70081e-05	3.43076e-05	6.01077e-06	3.6977e-05
g__Duodenibacillus;s__Duodenibacillus massiliensis	k__Bacteria;p__Proteobacteria;c__Betaproteobacteria;o__Burkholderiales;f__Sutterellaceae;g__Duodenibacillus;s__Duodenibacillus massiliensis	139	3.78782e-05	4.96921e-05	6.02622e-05	4.77386e-05	7.43973e-05	5.27238e-05	4.64452e-05	8.87849e-05	4.1334e-05	1.11394e-05
g__Candidatus Symbiothrix;s__Candidatus Symbiothrix dinenymphae	k__Bacteria;p__Bacteroidetes;c__Bacteroidia;o__Bacteroidales;f__Unclassified;g__Candidatus Symbiothrix;s__Candidatus Symbiothrix dinenymphae	140	0.000156396	0.000130731	4.72391e-05	7.04071e-05	0.000105585	6.99958e-05	7.06288e-05	0.000170142	9.90026e-05	0.000189797
g__Unclassified;s__Candidatus Melainabacteria bacterium LEY3_CP_29_8	k__Bacteria;p__Candidatus Melainabacteria;c__Unclassified;o__Unclassified;f__Unclassified;g__Unclassified;s__Candidatus Melainabacteria bacterium LEY3_CP_29_8	140	1.27532e-05	1.43511e-05	3.14672e-06	3.97853e-06	6.00186e-05	3.63772e-05	1.36054e-05	1.39672e-05	9.34542e-05	5.37779e-05
g__Candidatus Soleaferrea;s__Candidatus Soleaferrea massiliensis	k__Bacteria;p__Firmicutes;c__Clostridia;o__Clostridiales;f__Ruminococcaceae;g__Candidatus Soleaferrea;s__Candidatus Soleaferrea massiliensis	140	7.2318e-05	3.22465e-05	2.72085e-05	6.5566e-05	4.82521e-05	2.49107e-05	3.05339e-05	2.4681e-05	5.60011e-05	2.78068e-05
g__Megasphaera;s__Megasphaera cerevisiae	k__Bacteria;p__Firmicutes;c__Negativicutes;o__Veillonellales;f__Veillonellaceae;g__Megasphaera;s__Megasphaera cerevisiae	140	0.000110371	0.000227931	9.43013e-05	4.96872e-05	5.57009e-05	6.88397e-05	0.000159751	0.000246153	0.000112689	0.000120727
g__Unclassified;s__Firmicutes bacterium CAG:176	k__Bacteria;p__Firmicutes;c__Unclassified;o__Unclassified;f__Unclassified;g__Unclassified;s__Firmicutes bacterium CAG:176	140	0.000111824	1.37683e-05	1.99949e-05	0.00016359	0.000110872	0.00013667	3.98228e-05	3.89879e-06	7.96723e-05	1.13462e-05
g__Ruminococcus;s__Ruminococcus sp. 37_24	k__Bacteria;p__Firmicutes;c__Clostridia;o__Clostridiales;f__Ruminococcaceae;g__Ruminococcus;s__Ruminococcus sp. 37_24	141	4.48193e-05	7.92065e-05	3.28365e-05	3.38389e-05	1.4996e-05	4.49637e-05	3.29946e-05	0.000256088	1.55296e-05	0.000133913
g__Collinsella;s__Collinsella tanakaei	k__Bacteria;p__Actinobacteria;c__Coriobacteriia;o__Coriobacteriales;f__Coriobacteriaceae;g__Collinsella;s__Collinsella tanakaei	142	0.000129448	9.3438e-05	3.66634e-05	0.000575313	0.000143066	7.02726e-05	1.49244e-05	0.000148563	0.000290754	0.000750419
g__Eggerthella;s__Eggerthella sp. CAG:1427	k__Bacteria;p__Actinobacteria;c__Coriobacteriia;o__Eggerthellales;f__Eggerthellaceae;g__Eggerthella;s__Eggerthella sp. CAG:1427	143	0.000126692	0.000168801	6.86453e-05	8.32417e-05	7.39678e-05	0.000101818	7.28751e-05	0.000136437	0.000104244	0.000168524
g__Coprococcus;s__Coprococcus comes	k__Bacteria;p__Firmicutes;c__Clostridia;o__Clostridiales;f__Lachnospiraceae;g__Coprococcus;s__Coprococcus comes	143	6.44969e-05	0.000105085	9.00444e-05	4.87418e-05	0.00013203	7.30317e-05	7.99616e-05	0.000149661	5.43185e-05	0.000328324
g__Unclassified;s__Clostridiales bacterium NK3B98	k__Bacteria;p__Firmicutes;c__Clostridia;o__Clostridiales;f__Unclassified;g__Unclassified;s__Clostridiales bacterium NK3B98	144	5.51406e-05	4.05523e-05	6.87355e-05	8.87866e-05	6.9355e-05	6.77549e-05	6.81542e-05	6.51613e-05	5.77511e-05	6.47432e-05
g__Lachnoclostridium;s__[Clostridium] symbiosum	k__Bacteria;p__Firmicutes;c__Clostridia;o__Clostridiales;f__Lachnospiraceae;g__Lachnoclostridium;s__[Clostridium] symbiosum	145	5.69849e-05	0.000126008	8.08095e-05	0.000121473	8.09177e-05	9.50165e-05	9.10591e-05	5.68612e-05	5.33188e-05	0.000101006
g__Unclassified;s__Lachnospiraceae bacterium 3-2	k__Bacteria;p__Firmicutes;c__Clostridia;o__Clostridiales;f__Lachnospiraceae;g__Unclassified;s__Lachnospiraceae bacterium 3-2	145	6.12081e-05	7.05064e-05	8.92605e-05	4.87857e-05	6.23423e-05	5.32823e-05	4.49502e-05	8.01911e-05	4.68254e-05	8.34779e-05
g__Campylobacter;s__Campylobacter coli	k__Bacteria;p__Proteobacteria;c__Epsilonproteobacteria;o__Campylobacterales;f__Campylobacteraceae;g__Campylobacter;s__Campylobacter coli	145	4.81174e-05	0.000231054	0.000234656	3.6955e-05	6.40651e-05	9.71565e-05	0.000237994	3.11609e-05	7.16627e-05	5.21496e-05
g__Alistipes;s__Alistipes sp. CAG:157	k__Bacteria;p__Bacteroidetes;c__Bacteroidia;o__Bacteroidales;f__Rikenellaceae;g__Alistipes;s__Alistipes sp. CAG:157	146	0.000172021	0.000129436	7.01665e-05	7.17181e-05	0.000131069	0.000113036	2.63609e-05	0.00014857	0.000141029	0.000175245
g__Coprobacillus;s__Coprobacillus sp. CAG:826	k__Bacteria;p__Firmicutes;c__Erysipelotrichia;o__Erysipelotrichales;f__Erysipelotrichaceae;g__Coprobacillus;s__Coprobacillus sp. CAG:826	148	5.55356e-05	1.39689e-05	3.70543e-06	1.88007e-05	8.74658e-05	1.05158e-05	1.18597e-05	2.86034e-06	1.40308e-05	6.25889e-06
g__Lachnoclostridium;s__Lachnoclostridium phytofermentans	k__Bacteria;p__Firmicutes;c__Clostridia;o__Clostridiales;f__Lachnospiraceae;g__Lachnoclostridium;s__Lachnoclostridium phytofermentans	149	7.13941e-05	2.87162e-05	7.62079e-05	7.57213e-05	5.06079e-05	5.29169e-05	2.10738e-05	3.19288e-05	4.97491e-05	3.89575e-05
g__Acetanaerobacterium;s__Acetanaerobacterium elongatum	k__Bacteria;p__Firmicutes;c__Clostridia;o__Clostridiales;f__Ruminococcaceae;g__Acetanaerobacterium;s__Acetanaerobacterium elongatum	149	5.57585e-05	3.6713e-05	4.81604e-05	7.94527e-05	5.62651e-05	4.60258e-05	2.43996e-05	1.20128e-05	3.77945e-05	4.65356e-05
g__Unclassified;s__Clostridiales bacterium 1_7_47FAA	k__Bacteria;p__Firmicutes;c__Clostridia;o__Clostridiales;f__Unclassified;g__Unclassified;s__Clostridiales bacterium 1_7_47FAA	150	6.72281e-05	3.95899e-05	2.98833e-05	5.3504e-05	6.85463e-05	8.99732e-05	5.97333e-05	1.21792e-05	3.48645e-05	3.68322e-05
g__Unclassified;s__Rickettsiaceae bacterium 4572_127	k__Bacteria;p__Proteobacteria;c__Alphaproteobacteria;o__Rickettsiales;f__Rickettsiaceae;g__Unclassified;s__Rickettsiaceae bacterium 4572_127	151	7.49511e-05	4.0149e-07	3.82078e-06	1.80511e-05	8.28006e-06	4.67079e-05	2.12379e-07	1.3351e-06	0.000182742	6.52522e-06
g__Eubacterium;s__Eubacterium sp. CAG:251	k__Bacteria;p__Firmicutes;c__Clostridia;o__Clostridiales;f__Eubacteriaceae;g__Eubacterium;s__Eubacterium sp. CAG:251	152	1.02841e-05	7.7976e-05	2.96652e-06	2.28177e-05	2.07815e-05	1.64802e-05	5.11691e-06	7.81277e-05	1.27622e-05	0.000124827
g__Unclassified;s__Firmicutes bacterium CAG:145	k__Bacteria;p__Firmicutes;c__Unclassified;o__Unclassified;f__Unclassified;g__Unclassified;s__Firmicutes bacterium CAG:145	152	5.52352e-05	4.21061e-05	1.97117e-05	5.96961e-05	4.64885e-05	6.63494e-05	3.40074e-05	2.13961e-05	4.11586e-05	8.80029e-05
g__Tannerella;s__Tannerella sp. CAG:118	k__Bacteria;p__Bacteroidetes;c__Bacteroidia;o__Bacteroidales;f__Tannerellaceae;g__Tannerella;s__Tannerella sp. CAG:118	153	0.000104687	0.00015682	9.80188e-05	0.00010241	8.8402e-05	0.000126365	0.000137627	0.000175093	0.000145292	9.8807e-05
g__Unclassified;s__Lachnospiraceae bacterium 2_1_58FAA	k__Bacteria;p__Firmicutes;c__Clostridia;o__Clostridiales;f__Lachnospiraceae;g__Unclassified;s__Lachnospiraceae bacterium 2_1_58FAA	153	5.34305e-05	6.51298e-05	3.27528e-05	6.38745e-05	7.94847e-05	3.77016e-05	1.44569e-05	0.000282553	2.83269e-05	0.000296665
g__Muribaculum;s__Muribaculum sp. An287	k__Bacteria;p__Bacteroidetes;c__Bacteroidia;o__Bacteroidales;f__Muribaculaceae;g__Muribaculum;s__Muribaculum sp. An287	154	0.00036323	0.00100018	0.000118969	0.000579689	0.000226399	0.000243436	0.000924854	0.000390401	0.000216048	0.000524207
g__Unclassified;s__Lachnospiraceae bacterium 10-1	k__Bacteria;p__Firmicutes;c__Clostridia;o__Clostridiales;f__Lachnospiraceae;g__Unclassified;s__Lachnospiraceae bacterium 10-1	155	7.70517e-05	0.000116231	0.000208955	7.77402e-05	7.73299e-05	9.52646e-05	8.33129e-05	0.000108655	9.67899e-05	0.000143786
g__Bacteroides;s__Bacteroides massiliensis	k__Bacteria;p__Bacteroidetes;c__Bacteroidia;o__Bacteroidales;f__Bacteroidaceae;g__Bacteroides;s__Bacteroides massiliensis	156	0.000233675	0.000330477	0.000258129	0.000231608	0.000377518	0.000121031	0.000306833	0.000326118	0.000150919	0.000179943
g__Blautia;s__Blautia sp. CAG:237	k__Bacteria;p__Firmicutes;c__Clostridia;o__Clostridiales;f__Lachnospiraceae;g__Blautia;s__Blautia sp. CAG:237	156	1.02368e-05	1.8272e-05	7.18683e-06	5.2769e-06	1.28701e-05	5.89334e-06	9.46044e-06	2.11359e-05	2.61837e-05	0.000156683
g__Pseudoflavonifractor;s__Pseudoflavonifractor sp. An187	k__Bacteria;p__Firmicutes;c__Clostridia;o__Clostridiales;f__Unclassified;g__Pseudoflavonifractor;s__Pseudoflavonifractor sp. An187	156	5.826e-05	7.40061e-05	6.57448e-05	0.000143603	9.80699e-05	8.00192e-05	6.73902e-05	6.56277e-05	7.54532e-05	8.50195e-05
g__Bacteroides;s__Bacteroides sp. HPS0048	k__Bacteria;p__Bacteroidetes;c__Bacteroidia;o__Bacteroidales;f__Bacteroidaceae;g__Bacteroides;s__Bacteroides sp. HPS0048	158	0.000183657	0.000265906	0.000176221	0.000161962	0.000274269	0.000127667	0.000179956	0.000226855	0.00013382	0.000901621
g__Fusobacterium;s__Fusobacterium varium	k__Bacteria;p__Fusobacteria;c__Fusobacteriia;o__Fusobacteriales;f__Fusobacteriaceae;g__Fusobacterium;s__Fusobacterium varium	158	3.91295e-06	1.68402e-05	0.000238313	1.51715e-05	4.12719e-06	0.000257083	0.000598915	3.71522e-06	8.52721e-05	9.19722e-06
g__Gabonia;s__Gabonia massiliensis	k__Bacteria;p__Bacteroidetes;c__Bacteroidia;o__Bacteroidales;f__Porphyromonadaceae;g__Gabonia;s__Gabonia massiliensis	160	0.000198732	0.000337627	0.000125329	0.000128365	0.000294774	0.00202323	0.000328637	0.000223038	0.00014853	0.000682125
g__Unclassified;s__Bacteroidetes oral taxon 274	k__Bacteria;p__Bacteroidetes;c__Unclassified;o__Unclassified;f__Unclassified;g__Unclassified;s__Bacteroidetes oral taxon 274	160	8.88809e-05	9.49877e-05	2.43695e-05	9.66359e-05	6.5177e-05	6.35908e-05	3.11773e-05	3.70744e-05	0.000198844	0.000232144
g__Ruminococcus;s__Ruminococcus gauvreauii	k__Bacteria;p__Firmicutes;c__Clostridia;o__Clostridiales;f__Ruminococcaceae;g__Ruminococcus;s__Ruminococcus gauvreauii	160	0.000103195	8.14155e-05	5.14355e-05	5.53034e-05	0.00011088	6.86883e-05	4.73678e-05	7.06931e-05	6.18871e-05	7.37937e-05
g__Oscillibacter;s__Oscillibacter sp. CAG:241_62_21	k__Bacteria;p__Firmicutes;c__Clostridia;o__Clostridiales;f__Oscillospiraceae;g__Oscillibacter;s__Oscillibacter sp. CAG:241_62_21	161	0.000113292	3.10833e-05	2.25904e-05	0.000166084	0.000103351	0.000147013	2.69931e-05	2.19729e-05	8.40844e-05	1.65893e-05
g__Lachnoclostridium;s__[Clostridium] amygdalinum	k__Bacteria;p__Firmicutes;c__Clostridia;o__Clostridiales;f__Lachnospiraceae;g__Lachnoclostridium;s__[Clostridium] amygdalinum	165	6.39475e-05	0.000167339	6.37284e-05	3.70941e-05	5.38131e-05	7.8962e-05	0.00011832	9.01518e-05	3.5468e-05	0.000114922
g__Coprobacter;s__Coprobacter secundus	k__Bacteria;p__Bacteroidetes;c__Bacteroidia;o__Bacteroidales;f__Barnesiellaceae;g__Coprobacter;s__Coprobacter secundus	166	0.000349326	0.000446417	0.000165906	0.000373698	0.000241179	0.000193533	0.000188844	0.000214024	0.000339238	0.000387793
g__Clostridium;s__Clostridium sp. CAG:43	k__Bacteria;p__Firmicutes;c__Clostridia;o__Clostridiales;f__Clostridiaceae;g__Clostridium;s__Clostridium sp. CAG:43	166	8.44276e-05	0.000110583	0.000102769	8.55066e-05	8.43255e-05	7.64808e-05	0.000105828	1.30265e-05	4.95773e-05	8.81583e-05
g__Bacteroides;s__Bacteroides paurosaccharolyticus	k__Bacteria;p__Bacteroidetes;c__Bacteroidia;o__Bacteroidales;f__Bacteroidaceae;g__Bacteroides;s__Bacteroides paurosaccharolyticus	167	0.00019309	0.000212515	0.000171345	0.000155246	0.000153955	0.000148291	0.000159641	0.000255143	0.00022816	0.000202706
g__Oribacterium;s__Oribacterium sp. oral taxon 078	k__Bacteria;p__Firmicutes;c__Clostridia;o__Clostridiales;f__Lachnospiraceae;g__Oribacterium;s__Oribacterium sp. oral taxon 078	167	9.45314e-05	0.000119586	5.44421e-05	8.43212e-05	9.04171e-05	5.68811e-05	0.000116319	1.63994e-05	4.56192e-05	0.00010497
g__Unclassified;s__Lachnospiraceae bacterium A2	k__Bacteria;p__Firmicutes;c__Clostridia;o__Clostridiales;f__Lachnospiraceae;g__Unclassified;s__Lachnospiraceae bacterium A2	167	3.90187e-05	7.31548e-05	4.71236e-05	4.26629e-05	0.000106112	3.84084e-05	4.17327e-05	9.31744e-05	4.36671e-05	9.95397e-05
g__Unclassified;s__Clostridiales bacterium 41_12_two_minus	k__Bacteria;p__Firmicutes;c__Clostridia;o__Clostridiales;f__Unclassified;g__Unclassified;s__Clostridiales bacterium 41_12_two_minus	167	5.57685e-05	0.000112421	2.31501e-05	6.61845e-05	6.6737e-05	5.94133e-05	3.88478e-05	6.06855e-05	6.08596e-05	0.000216877
g__Desulfovibrio;s__uncultured Desulfovibrio sp.	k__Bacteria;p__Proteobacteria;c__Deltaproteobacteria;o__Desulfovibrionales;f__Desulfovibrionaceae;g__Desulfovibrio;s__uncultured Desulfovibrio sp.	167	3.89562e-05	3.74875e-05	0.000116999	7.9457e-05	2.19619e-05	7.62404e-05	0.000164865	0.000126982	6.92145e-05	6.22346e-05
g__Lachnoclostridium;s__[Clostridium] citroniae	k__Bacteria;p__Firmicutes;c__Clostridia;o__Clostridiales;f__Lachnospiraceae;g__Lachnoclostridium;s__[Clostridium] citroniae	168	6.3937e-05	9.31399e-05	3.24335e-05	4.9429e-05	5.92779e-05	9.45363e-05	8.7549e-05	5.24917e-05	4.59727e-05	0.000197411
g__Acetivibrio;s__Acetivibrio ethanolgignens	k__Bacteria;p__Firmicutes;c__Clostridia;o__Clostridiales;f__Ruminococcaceae;g__Acetivibrio;s__Acetivibrio ethanolgignens	169	5.16057e-05	6.00709e-05	6.80253e-05	0.000134419	6.98503e-05	4.85344e-05	3.8358e-05	3.9684e-05	4.06138e-05	0.000109437
g__Azospirillum;s__Azospirillum sp. CAG:239	k__Bacteria;p__Proteobacteria;c__Alphaproteobacteria;o__Rhodospirillales;f__Rhodospirillaceae;g__Azospirillum;s__Azospirillum sp. CAG:239	169	1.85206e-05	2.27849e-06	8.54451e-06	8.31094e-06	4.33723e-06	0.000123293	4.82734e-06	4.80079e-06	6.10571e-05	7.34526e-06
g__Unclassified;s__unidentified phage	k__Viruses;p__Unclassified;c__Unclassified;o__Unclassified;f__Unclassified;g__Unclassified;s__unidentified phage	169	5.18179e-05	5.21079e-05	1.40168e-05	5.04653e-05	2.49019e-05	9.86623e-05	0.000131221	0.000157429	3.2473e-05	0.000126528
g__Unclassified;s__Lachnospiraceae bacterium Marseille-P3773	k__Bacteria;p__Firmicutes;c__Clostridia;o__Clostridiales;f__Lachnospiraceae;g__Unclassified;s__Lachnospiraceae bacterium Marseille-P3773	170	5.05132e-05	6.18278e-05	5.36104e-05	4.80523e-05	0.000128967	4.53778e-05	4.01619e-05	0.000118731	3.86818e-05	0.000100633
g__Bacteroides;s__Bacteroides stercorirosoris	k__Bacteria;p__Bacteroidetes;c__Bacteroidia;o__Bacteroidales;f__Bacteroidaceae;g__Bacteroides;s__Bacteroides stercorirosoris	171	0.000138348	0.000204292	0.000107024	0.000133526	0.000228747	7.95213e-05	6.82221e-05	0.000129447	0.000147418	0.000245924
g__Oscillibacter;s__Oscillibacter sp. CAG:241	k__Bacteria;p__Firmicutes;c__Clostridia;o__Clostridiales;f__Oscillospiraceae;g__Oscillibacter;s__Oscillibacter sp. CAG:241	171	0.000144379	3.62009e-05	3.21577e-05	0.000156056	0.00011961	0.000135498	2.93363e-05	2.18938e-05	0.000102672	6.25429e-05
g__Bacteroides;s__Bacteroides reticulotermitis	k__Bacteria;p__Bacteroidetes;c__Bacteroidia;o__Bacteroidales;f__Bacteroidaceae;g__Bacteroides;s__Bacteroides reticulotermitis	172	0.000179569	0.000574699	0.000137209	9.44356e-05	0.000180384	6.65772e-05	8.27658e-05	0.000122948	0.00012554	0.000186004
g__Paludibacter;s__Paludibacter jiangxiensis	k__Bacteria;p__Bacteroidetes;c__Bacteroidia;o__Bacteroidales;f__Paludibacteraceae;g__Paludibacter;s__Paludibacter jiangxiensis	172	7.54407e-05	8.70148e-05	2.64439e-05	9.13962e-05	6.6867e-05	0.00011039	1.06947e-05	2.41977e-05	0.000136237	0.000162392
g__Prevotella;s__Prevotella brevis	k__Bacteria;p__Bacteroidetes;c__Bacteroidia;o__Bacteroidales;f__Prevotellaceae;g__Prevotella;s__Prevotella brevis	172	9.43557e-05	7.51971e-05	3.19526e-05	8.87461e-05	4.23246e-05	5.75866e-05	6.72129e-05	3.95721e-05	0.000146788	8.05331e-05
g__Clostridium;s__Clostridium sp. CAG:440	k__Bacteria;p__Firmicutes;c__Clostridia;o__Clostridiales;f__Clostridiaceae;g__Clostridium;s__Clostridium sp. CAG:440	172	1.52183e-05	2.55614e-05	2.47535e-05	9.00904e-07	4.96739e-06	8.06834e-05	4.25655e-05	8.5818e-05	6.33142e-06	8.61811e-05
g__Parabacteroides;s__Parabacteroides sp. HGS0025	k__Bacteria;p__Bacteroidetes;c__Bacteroidia;o__Bacteroidales;f__Tannerellaceae;g__Parabacteroides;s__Parabacteroides sp. HGS0025	173	9.88143e-05	0.000116326	7.86006e-05	7.39653e-05	0.000144534	9.20707e-05	6.91982e-05	0.000152826	9.44794e-05	8.55707e-05
g__Ruminiclostridium;s__[Clostridium] viride	k__Bacteria;p__Firmicutes;c__Clostridia;o__Clostridiales;f__Ruminococcaceae;g__Ruminiclostridium;s__[Clostridium] viride	174	4.82376e-05	5.42948e-05	1.64243e-05	8.25041e-05	6.96684e-05	7.34158e-05	3.47431e-05	5.5693e-05	4.59715e-05	6.17401e-05
g__Clostridium;s__Clostridium sp. CAG:594	k__Bacteria;p__Firmicutes;c__Clostridia;o__Clostridiales;f__Clostridiaceae;g__Clostridium;s__Clostridium sp. CAG:594	175	1.01223e-05	3.61273e-05	1.85791e-05	1.04409e-06	1.28727e-05	2.70662e-05	5.92796e-06	6.06768e-05	8.18794e-06	7.71149e-05
g__Ruminiclostridium;s__[Eubacterium] siraeum	k__Bacteria;p__Firmicutes;c__Clostridia;o__Clostridiales;f__Ruminococcaceae;g__Ruminiclostridium;s__[Eubacterium] siraeum	175	8.68946e-05	0.000107156	7.33461e-05	0.000158975	0.000176952	6.65083e-05	7.55303e-05	9.32998e-05	9.20255e-05	0.000120916
g__Unclassified;s__Erysipelotrichaceae bacterium NK3D112	k__Bacteria;p__Firmicutes;c__Erysipelotrichia;o__Erysipelotrichales;f__Erysipelotrichaceae;g__Unclassified;s__Erysipelotrichaceae bacterium NK3D112	175	5.39204e-05	6.18203e-05	1.89151e-05	6.60849e-05	7.24116e-05	5.36695e-05	3.94271e-05	2.78886e-05	4.70896e-05	3.90783e-05
g__Treponema;s__Treponema socranskii	k__Bacteria;p__Spirochaetes;c__Spirochaetia;o__Spirochaetales;f__Spirochaetaceae;g__Treponema;s__Treponema socranskii	175	4.7888e-05	9.50325e-06	4.6903e-06	0.00017499	4.69876e-05	3.19361e-05	1.47375e-05	6.47753e-06	9.92294e-05	0.000171776
g__Bacteroides;s__Bacteroides congonensis	k__Bacteria;p__Bacteroidetes;c__Bacteroidia;o__Bacteroidales;f__Bacteroidaceae;g__Bacteroides;s__Bacteroides congonensis	176	9.61008e-05	0.000100844	0.000117616	0.000123514	0.00015167	9.49376e-05	8.1847e-05	0.000111974	0.000111701	0.000127678
g__Peptococcus;s__Peptococcus niger	k__Bacteria;p__Firmicutes;c__Clostridia;o__Clostridiales;f__Peptococcaceae;g__Peptococcus;s__Peptococcus niger	176	7.28965e-06	2.08295e-05	1.00575e-05	1.48977e-05	1.08135e-05	7.69277e-06	5.71226e-06	0.000147365	5.98281e-06	1.61982e-05
g__Merdibacter;s__Merdibacter massiliensis	k__Bacteria;p__Firmicutes;c__Erysipelotrichia;o__Erysipelotrichales;f__Erysipelotrichaceae;g__Merdibacter;s__Merdibacter massiliensis	176	9.42007e-05	0.000117273	0.000125425	9.70181e-05	0.000168944	0.00010747	0.000103752	0.000136624	0.000120531	0.000133339
g__Fusobacterium;s__Fusobacterium perfoetens	k__Bacteria;p__Fusobacteria;c__Fusobacteriia;o__Fusobacteriales;f__Fusobacteriaceae;g__Fusobacterium;s__Fusobacterium perfoetens	176	3.66126e-06	4.49325e-06	0.000229732	1.20654e-05	2.09377e-06	0.000274866	0.000654541	1.67852e-06	0.000104103	9.47681e-06
g__Massiliomicrobiota;s__Massiliomicrobiota timonensis	k__Bacteria;p__Firmicutes;c__Erysipelotrichia;o__Erysipelotrichales;f__Erysipelotrichaceae;g__Massiliomicrobiota;s__Massiliomicrobiota timonensis	178	7.21324e-05	5.76463e-05	2.53312e-05	1.92739e-05	4.22902e-05	1.81952e-05	2.31013e-05	3.81901e-05	3.11255e-05	6.39731e-05
g__Bacteroides;s__Bacteroides ihuae	k__Bacteria;p__Bacteroidetes;c__Bacteroidia;o__Bacteroidales;f__Bacteroidaceae;g__Bacteroides;s__Bacteroides ihuae	179	0.000120205	0.000177272	0.000166767	0.000151172	9.47746e-05	9.20367e-05	0.000172286	0.000190995	0.000165144	0.000299552
g__Clostridium;s__Clostridium sp. 26_22	k__Bacteria;p__Firmicutes;c__Clostridia;o__Clostridiales;f__Clostridiaceae;g__Clostridium;s__Clostridium sp. 26_22	180	2.31885e-05	2.83116e-05	2.92426e-05	2.93206e-06	6.26886e-06	0.000109243	8.28629e-05	8.29077e-05	1.02192e-05	9.41093e-05
g__Unclassified;s__[Eubacterium] rectale	k__Bacteria;p__Firmicutes;c__Clostridia;o__Clostridiales;f__Lachnospiraceae;g__Unclassified;s__[Eubacterium] rectale	180	5.12349e-05	0.000239999	5.58962e-05	5.52019e-05	7.85123e-05	0.000108662	6.40203e-05	8.23995e-05	5.33053e-05	0.000318662
g__Roseburia;s__uncultured Roseburia sp.	k__Bacteria;p__Firmicutes;c__Clostridia;o__Clostridiales;f__Lachnospiraceae;g__Roseburia;s__uncultured Roseburia sp.	181	9.46988e-05	0.000131787	0.000154915	0.000110243	0.000233659	7.36942e-05	9.03307e-05	0.000114534	9.09627e-05	0.00014938
g__Intestinimonas;s__Intestinimonas massiliensis	k__Bacteria;p__Firmicutes;c__Clostridia;o__Clostridiales;f__Unclassified;g__Intestinimonas;s__Intestinimonas massiliensis	181	9.57635e-05	8.5262e-05	3.57416e-05	0.00017508	0.000107243	9.60355e-05	5.72969e-05	5.33844e-05	7.30786e-05	0.000172903
g__Parabacteroides;s__Parabacteroides gordonii	k__Bacteria;p__Bacteroidetes;c__Bacteroidia;o__Bacteroidales;f__Tannerellaceae;g__Parabacteroides;s__Parabacteroides gordonii	182	0.000165055	0.000150421	5.17728e-05	8.10348e-05	0.00012139	0.000142725	0.000126997	0.000171036	9.96304e-05	0.000157417
g__Clostridium;s__Clostridium sp. CAG:299	k__Bacteria;p__Firmicutes;c__Clostridia;o__Clostridiales;f__Clostridiaceae;g__Clostridium;s__Clostridium sp. CAG:299	182	0.000104617	0.000190675	0.000117893	0.00010023	0.000119301	0.000112542	0.000181553	2.23949e-05	8.34314e-05	0.000146306
g__Unclassified;s__Firmicutes bacterium CAG:424	k__Bacteria;p__Firmicutes;c__Unclassified;o__Unclassified;f__Unclassified;g__Unclassified;s__Firmicutes bacterium CAG:424	182	5.92567e-05	6.4794e-05	5.53319e-05	3.80451e-05	7.38994e-05	4.67147e-05	5.08021e-05	0.000137626	4.77959e-05	9.19917e-05
g__Parabacteroides;s__Parabacteroides sp. Marseille-P3160	k__Bacteria;p__Bacteroidetes;c__Bacteroidia;o__Bacteroidales;f__Tannerellaceae;g__Parabacteroides;s__Parabacteroides sp. Marseille-P3160	184	0.000117973	0.000113341	5.93899e-05	0.000111614	0.000131918	0.000117612	3.96699e-05	6.49383e-05	0.00011147	0.000133966
g__Ruminococcus;s__Ruminococcus albus	k__Bacteria;p__Firmicutes;c__Clostridia;o__Clostridiales;f__Ruminococcaceae;g__Ruminococcus;s__Ruminococcus albus	184	7.10825e-05	7.54463e-05	6.19347e-05	6.03875e-05	6.77296e-05	4.32668e-05	4.76484e-05	9.36271e-05	6.63586e-05	0.000115451
g__Treponema;s__Treponema bryantii	k__Bacteria;p__Spirochaetes;c__Spirochaetia;o__Spirochaetales;f__Spirochaetaceae;g__Treponema;s__Treponema bryantii	184	4.56625e-05	1.48358e-05	2.32063e-05	0.000340637	5.15964e-05	3.27259e-05	3.17292e-05	1.58417e-05	0.000180449	0.000152568
g__Alloprevotella;s__Alloprevotella rava	k__Bacteria;p__Bacteroidetes;c__Bacteroidia;o__Bacteroidales;f__Prevotellaceae;g__Alloprevotella;s__Alloprevotella rava	185	0.000181693	5.16982e-05	5.09097e-05	6.01143e-05	7.69072e-05	4.72575e-05	4.4427e-05	2.76159e-05	6.92209e-05	4.98152e-05
g__Prevotella;s__Prevotella bryantii	k__Bacteria;p__Bacteroidetes;c__Bacteroidia;o__Bacteroidales;f__Prevotellaceae;g__Prevotella;s__Prevotella bryantii	185	0.000153414	0.000175985	0.00010563	0.00015046	0.000150785	9.33384e-05	0.00011637	0.000116861	0.000165181	9.32668e-05
g__Prevotella;s__Prevotella sp. CAG:873	k__Bacteria;p__Bacteroidetes;c__Bacteroidia;o__Bacteroidales;f__Prevotellaceae;g__Prevotella;s__Prevotella sp. CAG:873	186	0.000188513	0.000446906	0.000103973	8.44049e-05	9.82092e-05	0.000160644	0.000138925	0.000263516	0.000122886	0.00092883
g__Prevotella;s__Prevotella intermedia	k__Bacteria;p__Bacteroidetes;c__Bacteroidia;o__Bacteroidales;f__Prevotellaceae;g__Prevotella;s__Prevotella intermedia	187	0.000208343	0.000207421	7.74693e-05	0.000121774	0.000198031	0.000160071	0.000137311	0.000157624	0.000221899	0.000598328
g__Clostridium;s__Clostridium sp. CAG:967	k__Bacteria;p__Firmicutes;c__Clostridia;o__Clostridiales;f__Clostridiaceae;g__Clostridium;s__Clostridium sp. CAG:967	187	1.79396e-05	1.02289e-06	2.92164e-05	1.205e-06	1.12806e-06	3.74015e-05	4.95734e-05	2.17057e-06	0.000244881	2.8881e-06
g__Treponema;s__Treponema succinifaciens	k__Bacteria;p__Spirochaetes;c__Spirochaetia;o__Spirochaetales;f__Spirochaetaceae;g__Treponema;s__Treponema succinifaciens	187	4.65525e-05	0.000120172	3.18921e-05	0.000502524	5.04168e-05	4.49148e-05	3.56075e-05	1.95665e-05	0.000199306	0.000213058
g__Unclassified;s__Firmicutes bacterium CAG:552_39_19	k__Bacteria;p__Firmicutes;c__Unclassified;o__Unclassified;f__Unclassified;g__Unclassified;s__Firmicutes bacterium CAG:552_39_19	188	9.80262e-05	4.09787e-05	2.14917e-05	5.53444e-05	5.45511e-05	7.89218e-05	9.10859e-05	4.0565e-05	5.90453e-05	4.0373e-05
g__Methanobrevibacter;s__Methanobrevibacter smithii	k__Archaea;p__Euryarchaeota;c__Methanobacteria;o__Methanobacteriales;f__Methanobacteriaceae;g__Methanobrevibacter;s__Methanobrevibacter smithii	189	0.000162715	4.25919e-06	6.20963e-05	0.000288814	6.03873e-05	0.000285792	2.8607e-07	2.24227e-06	0.000666431	0.000230058
g__Clostridium;s__Clostridium sp. CAG:217	k__Bacteria;p__Firmicutes;c__Clostridia;o__Clostridiales;f__Clostridiaceae;g__Clostridium;s__Clostridium sp. CAG:217	189	2.04582e-05	0.000118354	2.94443e-06	4.83439e-05	3.44542e-05	2.06356e-05	2.5151e-06	0.000133264	1.31504e-05	0.000173139
g__Unclassified;s__Clostridiales bacterium VE202-27	k__Bacteria;p__Firmicutes;c__Clostridia;o__Clostridiales;f__Unclassified;g__Unclassified;s__Clostridiales bacterium VE202-27	189	6.79619e-05	7.67181e-05	0.000186627	4.2567e-05	4.73953e-05	7.02973e-05	1.66641e-05	0.00011669	3.61611e-05	0.000129621
g__Fusobacterium;s__Fusobacterium ulcerans	k__Bacteria;p__Fusobacteria;c__Fusobacteriia;o__Fusobacteriales;f__Fusobacteriaceae;g__Fusobacterium;s__Fusobacterium ulcerans	189	7.42831e-06	6.25018e-05	0.000324808	1.707e-05	7.40539e-06	0.000350728	0.00109227	1.00503e-05	0.000111159	1.51092e-05
g__Bacteroides;s__Bacteroides caecimuris	k__Bacteria;p__Bacteroidetes;c__Bacteroidia;o__Bacteroidales;f__Bacteroidaceae;g__Bacteroides;s__Bacteroides caecimuris	190	0.000217184	0.000368483	0.000481848	0.000407361	0.000304079	0.000406184	0.000292377	0.000271403	0.000426679	0.00026647
g__Tannerella;s__Tannerella forsythia	k__Bacteria;p__Bacteroidetes;c__Bacteroidia;o__Bacteroidales;f__Tannerellaceae;g__Tannerella;s__Tannerella forsythia	190	0.000209305	0.000221722	0.000189034	0.000143311	0.000290985	0.000169202	0.000122121	0.000179249	0.00023734	0.000181296
g__Faecalibacterium;s__Faecalibacterium sp. CAG:74_58_120	k__Bacteria;p__Firmicutes;c__Clostridia;o__Clostridiales;f__Ruminococcaceae;g__Faecalibacterium;s__Faecalibacterium sp. CAG:74_58_120	190	2.91583e-05	1.36176e-05	5.35446e-06	0.000103526	6.3893e-05	0.000112325	6.38396e-06	2.91592e-05	7.81133e-05	0.000137806
g__Unclassified;s__Firmicutes bacterium CAG:466	k__Bacteria;p__Firmicutes;c__Unclassified;o__Unclassified;f__Unclassified;g__Unclassified;s__Firmicutes bacterium CAG:466	191	1.82141e-05	4.11647e-05	1.11847e-05	2.82687e-05	1.76329e-05	0.000166469	1.05851e-05	2.1024e-05	3.2284e-05	0.000112732
g__Bacteroides;s__Bacteroides intestinalis	k__Bacteria;p__Bacteroidetes;c__Bacteroidia;o__Bacteroidales;f__Bacteroidaceae;g__Bacteroides;s__Bacteroides intestinalis	192	0.000149299	0.000163406	0.000172011	0.000152904	0.000206219	8.586e-05	0.000135536	0.000111779	0.000120661	0.000102093
g__Massiliomicrobiota;s__Massiliomicrobiota sp. An134	k__Bacteria;p__Firmicutes;c__Erysipelotrichia;o__Erysipelotrichales;f__Erysipelotrichaceae;g__Massiliomicrobiota;s__Massiliomicrobiota sp. An134	194	5.74459e-05	0.00017843	2.38594e-05	3.86312e-05	4.64573e-05	0.000132204	5.41166e-05	0.000234119	4.37499e-05	0.000279248
g__Megasphaera;s__Megasphaera elsdenii	k__Bacteria;p__Firmicutes;c__Negativicutes;o__Veillonellales;f__Veillonellaceae;g__Megasphaera;s__Megasphaera elsdenii	196	0.000158285	0.000468367	9.28798e-05	6.53386e-05	5.41785e-05	8.35116e-05	0.000150545	0.000228449	9.59666e-05	0.000140095
g__Olsenella;s__Olsenella sp. An290	k__Bacteria;p__Actinobacteria;c__Coriobacteriia;o__Coriobacteriales;f__Atopobiaceae;g__Olsenella;s__Olsenella sp. An290	197	9.26935e-05	5.77253e-05	3.08138e-05	0.000324181	0.000118564	3.87357e-05	1.74471e-05	7.65496e-05	0.000304443	0.000352291
g__Bacteroides;s__Bacteroides eggerthii	k__Bacteria;p__Bacteroidetes;c__Bacteroidia;o__Bacteroidales;f__Bacteroidaceae;g__Bacteroides;s__Bacteroides eggerthii	197	0.000330126	0.000409351	0.000286012	0.000283837	0.000305862	0.000227739	0.000242074	0.00036236	0.000175755	0.000173556
g__Bacteroides;s__Bacteroides graminisolvens	k__Bacteria;p__Bacteroidetes;c__Bacteroidia;o__Bacteroidales;f__Bacteroidaceae;g__Bacteroides;s__Bacteroides graminisolvens	197	0.000267097	0.000267595	0.000159083	0.000188629	0.000230538	0.00013311	7.57406e-05	0.000136784	0.000268484	0.000282981
g__Bacteroides;s__Bacteroides sp. D20	k__Bacteria;p__Bacteroidetes;c__Bacteroidia;o__Bacteroidales;f__Bacteroidaceae;g__Bacteroides;s__Bacteroides sp. D20	197	0.000108856	0.000235336	0.000127689	0.000162452	0.000289628	0.00011072	5.41554e-05	0.000143507	0.000215087	0.000369937
g__Prevotella;s__Prevotella oryzae	k__Bacteria;p__Bacteroidetes;c__Bacteroidia;o__Bacteroidales;f__Prevotellaceae;g__Prevotella;s__Prevotella oryzae	197	0.000135032	0.000133607	6.51438e-05	0.000134359	0.000107925	4.8186e-05	7.8902e-05	0.000113192	0.000138516	5.12903e-05
g__Clostridium;s__Clostridium sp. CAG:302	k__Bacteria;p__Firmicutes;c__Clostridia;o__Clostridiales;f__Clostridiaceae;g__Clostridium;s__Clostridium sp. CAG:302	197	3.3963e-06	1.26109e-05	4.95705e-06	1.79853e-06	9.84909e-07	0.000432658	2.67746e-06	3.82448e-05	9.6158e-07	1.53684e-05
g__Unclassified;s__Porphyromonadaceae bacterium CG2_30_38_12	k__Bacteria;p__Bacteroidetes;c__Bacteroidia;o__Bacteroidales;f__Porphyromonadaceae;g__Unclassified;s__Porphyromonadaceae bacterium CG2_30_38_12	199	8.27798e-05	3.57057e-05	1.75879e-05	0.000139087	9.34464e-05	0.000187885	8.97464e-06	1.39631e-05	9.03392e-05	7.86261e-05
g__Clostridium;s__Clostridium sp. CAG:226	k__Bacteria;p__Firmicutes;c__Clostridia;o__Clostridiales;f__Clostridiaceae;g__Clostridium;s__Clostridium sp. CAG:226	199	7.44123e-05	1.79106e-05	1.91241e-05	0.000119952	4.56979e-05	6.46078e-05	1.49582e-05	2.06129e-05	4.32276e-05	2.24026e-05
g__Bacteroides;s__Bacteroides nordii	k__Bacteria;p__Bacteroidetes;c__Bacteroidia;o__Bacteroidales;f__Bacteroidaceae;g__Bacteroides;s__Bacteroides nordii	200	0.000139524	0.000145714	6.13135e-05	0.000116572	0.000105426	0.000101851	8.82785e-05	0.000135086	0.000106931	0.000169613
g__Paludibacter;s__Paludibacter sp. 47-17	k__Bacteria;p__Bacteroidetes;c__Bacteroidia;o__Bacteroidales;f__Paludibacteraceae;g__Paludibacter;s__Paludibacter sp. 47-17	202	0.000114057	5.2078e-05	5.97483e-05	0.000148721	0.000103692	0.000190207	2.07869e-05	2.09447e-05	0.000173826	0.000126344
g__Butyricicoccus;s__Butyricicoccus sp. BB10	k__Bacteria;p__Firmicutes;c__Clostridia;o__Clostridiales;f__Clostridiaceae;g__Butyricicoccus;s__Butyricicoccus sp. BB10	202	0.000109804	0.000149508	6.22579e-05	0.000114796	0.000101897	8.9642e-05	6.88354e-05	0.000137995	7.42166e-05	0.000161751
g__Anaerotruncus;s__uncultured Anaerotruncus sp.	k__Bacteria;p__Firmicutes;c__Clostridia;o__Clostridiales;f__Ruminococcaceae;g__Anaerotruncus;s__uncultured Anaerotruncus sp.	202	9.68169e-05	4.76716e-05	4.73184e-05	0.000113235	8.72613e-05	6.93065e-05	3.90134e-05	2.83836e-05	5.57996e-05	6.02513e-05
g__Lentimicrobium;s__Lentimicrobium saccharophilum	k__Bacteria;p__Bacteroidetes;c__Bacteroidia;o__Bacteroidales;f__Lentimicrobiaceae;g__Lentimicrobium;s__Lentimicrobium saccharophilum	206	9.55482e-05	0.000166898	3.63311e-05	0.00014212	9.19529e-05	0.000186998	2.55556e-05	2.04542e-05	0.000145482	0.000194874
g__Prevotella;s__Prevotella sp. tf2-5	k__Bacteria;p__Bacteroidetes;c__Bacteroidia;o__Bacteroidales;f__Prevotellaceae;g__Prevotella;s__Prevotella sp. tf2-5	206	0.000120917	0.000147213	8.82966e-05	0.000193707	0.000169242	7.77995e-05	6.08852e-05	6.60287e-05	0.000190376	0.0001009
g__Clostridium;s__Clostridium sp. CAG:354_28_25	k__Bacteria;p__Firmicutes;c__Clostridia;o__Clostridiales;f__Clostridiaceae;g__Clostridium;s__Clostridium sp. CAG:354_28_25	206	7.34457e-06	2.12088e-05	2.09955e-05	7.15955e-07	9.4964e-05	3.43123e-05	1.6475e-05	4.93037e-05	4.94329e-06	6.48215e-05
g__Lachnoclostridium;s__[Clostridium] asparagiforme	k__Bacteria;p__Firmicutes;c__Clostridia;o__Clostridiales;f__Lachnospiraceae;g__Lachnoclostridium;s__[Clostridium] asparagiforme	206	0.000139921	0.000103302	8.27036e-05	0.000121861	0.000130933	0.00015274	0.000122606	4.8628e-05	8.75401e-05	0.000117902
g__Ruminococcus;s__Ruminococcus lactaris	k__Bacteria;p__Firmicutes;c__Clostridia;o__Clostridiales;f__Ruminococcaceae;g__Ruminococcus;s__Ruminococcus lactaris	207	0.000201203	0.000226896	0.000185859	4.84577e-05	0.000510451	8.70247e-05	0.000174001	0.000337684	0.000192907	0.00018846
g__Tannerella;s__Tannerella sp. CAG:51	k__Bacteria;p__Bacteroidetes;c__Bacteroidia;o__Bacteroidales;f__Tannerellaceae;g__Tannerella;s__Tannerella sp. CAG:51	209	7.02294e-05	0.000108723	7.89833e-05	5.53061e-05	6.35869e-05	0.000143325	5.37903e-05	0.000176731	0.00011992	0.000121022
g__Succinivibrio;s__Succinivibrio dextrinosolvens	k__Bacteria;p__Proteobacteria;c__Gammaproteobacteria;o__Aeromonadales;f__Succinivibrionaceae;g__Succinivibrio;s__Succinivibrio dextrinosolvens	209	6.10586e-05	9.08132e-05	0.000294263	3.30611e-05	3.2769e-05	4.74675e-05	2.77403e-05	2.08119e-05	2.09884e-05	2.46457e-05
g__Blautia;s__[Ruminococcus] gnavus	k__Bacteria;p__Firmicutes;c__Clostridia;o__Clostridiales;f__Lachnospiraceae;g__Blautia;s__[Ruminococcus] gnavus	210	6.7215e-05	0.000162737	3.90536e-05	3.67199e-05	0.000119785	5.22464e-05	5.37834e-05	0.000114482	4.0156e-05	0.00063905
g__Tyzzerella;s__Tyzzerella sp. An114	k__Bacteria;p__Firmicutes;c__Clostridia;o__Clostridiales;f__Lachnospiraceae;g__Tyzzerella;s__Tyzzerella sp. An114	210	4.87511e-05	5.61333e-05	6.01397e-05	6.7821e-05	8.47827e-05	9.62183e-05	6.5473e-05	0.000109379	4.69206e-05	5.3965e-05
g__Unclassified;s__Lachnospiraceae bacterium 28-4	k__Bacteria;p__Firmicutes;c__Clostridia;o__Clostridiales;f__Lachnospiraceae;g__Unclassified;s__Lachnospiraceae bacterium 28-4	210	6.41691e-05	0.000104291	0.000260756	5.3884e-05	8.95304e-05	0.00010181	7.47422e-05	7.62415e-05	6.64604e-05	0.00012406
g__Enorma;s__Enorma massiliensis	k__Bacteria;p__Actinobacteria;c__Coriobacteriia;o__Coriobacteriales;f__Coriobacteriaceae;g__Enorma;s__Enorma massiliensis	211	9.18075e-05	0.000232988	2.17049e-05	8.95555e-05	6.844e-05	6.2559e-05	5.55397e-05	0.000174071	3.15803e-05	0.0010304
g__Lactonifactor;s__Lactonifactor longoviformis	k__Bacteria;p__Firmicutes;c__Clostridia;o__Clostridiales;f__Clostridiaceae;g__Lactonifactor;s__Lactonifactor longoviformis	212	9.29722e-05	8.32142e-05	6.00183e-05	0.000139736	0.000130853	9.39467e-05	7.83914e-05	7.21253e-05	6.48368e-05	0.000117501
g__Intestinibacillus;s__Intestinibacillus massiliensis	k__Bacteria;p__Firmicutes;c__Clostridia;o__Clostridiales;f__Eubacteriaceae;g__Intestinibacillus;s__Intestinibacillus massiliensis	212	7.08092e-05	8.84939e-05	2.53872e-05	0.000111431	6.62739e-05	9.25264e-05	4.43741e-05	4.30556e-05	5.71691e-05	8.25545e-05
g__Prevotella;s__Prevotella sp. CAG:924	k__Bacteria;p__Bacteroidetes;c__Bacteroidia;o__Bacteroidales;f__Prevotellaceae;g__Prevotella;s__Prevotella sp. CAG:924	214	0.00029831	0.000267467	0.000178087	0.000161875	0.000249412	0.000117387	0.000155393	0.000120042	0.000238698	0.000149639
g__Prevotella;s__Prevotella sp. 885	k__Bacteria;p__Bacteroidetes;c__Bacteroidia;o__Bacteroidales;f__Prevotellaceae;g__Prevotella;s__Prevotella sp. 885	215	0.000156199	0.000236356	0.000145128	0.000133887	0.000208989	0.000105959	0.000160229	0.000115985	0.000227372	0.000198902
g__Bacteroides;s__Bacteroides neonati	k__Bacteria;p__Bacteroidetes;c__Bacteroidia;o__Bacteroidales;f__Bacteroidaceae;g__Bacteroides;s__Bacteroides neonati	216	0.000132949	0.000326244	0.000156227	0.000147586	0.000149127	0.000160073	0.000151023	0.000313583	0.000211147	0.000157724
g__Anaeromassilibacillus;s__Anaeromassilibacillus senegalensis	k__Bacteria;p__Firmicutes;c__Clostridia;o__Clostridiales;f__Ruminococcaceae;g__Anaeromassilibacillus;s__Anaeromassilibacillus senegalensis	216	6.97458e-05	8.15443e-05	5.3045e-05	0.0001576	5.77581e-05	6.35692e-05	4.127e-05	4.35584e-05	5.01525e-05	7.10447e-05
g__Unclassified;s__Ruminococcaceae bacterium D5	k__Bacteria;p__Firmicutes;c__Clostridia;o__Clostridiales;f__Ruminococcaceae;g__Unclassified;s__Ruminococcaceae bacterium D5	216	0.000101906	5.18017e-05	4.93233e-05	0.00014425	9.74451e-05	9.66578e-05	4.98168e-05	3.94003e-05	6.26628e-05	6.49372e-05
g__Clostridium;s__Clostridium sp. CAG:413	k__Bacteria;p__Firmicutes;c__Clostridia;o__Clostridiales;f__Clostridiaceae;g__Clostridium;s__Clostridium sp. CAG:413	217	8.5797e-05	6.88552e-05	2.08266e-05	0.000110817	0.000120962	7.83521e-05	3.60623e-05	5.41305e-05	5.62348e-05	5.74899e-05
g__Bariatricus;s__Bariatricus massiliensis	k__Bacteria;p__Firmicutes;c__Clostridia;o__Clostridiales;f__Lachnospiraceae;g__Bariatricus;s__Bariatricus massiliensis	218	9.85591e-05	0.000124555	9.39922e-05	6.53463e-05	0.000170963	7.45762e-05	0.000104345	0.000130741	8.48073e-05	0.000135112
g__Oscillibacter;s__Oscillibacter sp. ER4	k__Bacteria;p__Firmicutes;c__Clostridia;o__Clostridiales;f__Oscillospiraceae;g__Oscillibacter;s__Oscillibacter sp. ER4	219	0.000181216	9.56948e-05	7.57495e-05	0.000252318	0.000168076	0.000268102	8.06301e-05	3.45119e-05	0.000130913	0.000106807
g__Desulfovibrio;s__Desulfovibrio fairfieldensis	k__Bacteria;p__Proteobacteria;c__Deltaproteobacteria;o__Desulfovibrionales;f__Desulfovibrionaceae;g__Desulfovibrio;s__Desulfovibrio fairfieldensis	219	2.33974e-05	2.79173e-05	0.000141012	6.8964e-05	4.67753e-05	7.5929e-05	0.000190358	0.000119754	7.39551e-05	5.42044e-05
g__Bacteroides;s__Bacteroides sp. Marseille-P2653	k__Bacteria;p__Bacteroidetes;c__Bacteroidia;o__Bacteroidales;f__Bacteroidaceae;g__Bacteroides;s__Bacteroides sp. Marseille-P2653	221	0.000105984	0.000155761	0.000130818	8.52093e-05	0.000106254	8.44248e-05	0.000123402	0.000107192	0.000161725	0.000129438
g__Alistipes;s__Alistipes finegoldii	k__Bacteria;p__Bacteroidetes;c__Bacteroidia;o__Bacteroidales;f__Rikenellaceae;g__Alistipes;s__Alistipes finegoldii	221	0.000206619	0.000196886	6.24715e-05	0.000110974	0.000117291	0.000154495	0.000162204	0.000149487	0.000278424	0.000300267
g__Clostridium;s__Clostridium sp. CAG:762	k__Bacteria;p__Firmicutes;c__Clostridia;o__Clostridiales;f__Clostridiaceae;g__Clostridium;s__Clostridium sp. CAG:762	221	1.02297e-05	1.82806e-05	8.43828e-06	3.29365e-06	4.8945e-06	0.000415574	2.58422e-06	4.35139e-05	2.8932e-06	2.6104e-05
g__Unclassified;s__Firmicutes bacterium CAG:83	k__Bacteria;p__Firmicutes;c__Unclassified;o__Unclassified;f__Unclassified;g__Unclassified;s__Firmicutes bacterium CAG:83	221	0.000191315	3.31488e-05	3.7026e-05	0.000271973	0.000185836	0.000229927	3.60209e-05	1.13633e-05	0.000142121	2.68736e-05
g__Unclassified;s__Candidatus Gastranaerophilales bacterium HUM_21	k__Bacteria;p__Candidatus Melainabacteria;c__Unclassified;o__Unclassified;f__Unclassified;g__Unclassified;s__Candidatus Gastranaerophilales bacterium HUM_21	222	1.67888e-05	2.8593e-06	9.48502e-06	1.64937e-06	1.81535e-06	1.91224e-05	0.0003461	3.09992e-05	6.32837e-05	8.00359e-06
g__Subdoligranulum;s__Subdoligranulum sp. 4_3_54A2FAA	k__Bacteria;p__Firmicutes;c__Clostridia;o__Clostridiales;f__Ruminococcaceae;g__Subdoligranulum;s__Subdoligranulum sp. 4_3_54A2FAA	222	5.60128e-05	4.63444e-05	0.000143852	7.92984e-05	6.32354e-05	8.93226e-05	6.5703e-05	7.47949e-05	4.9938e-05	0.000220749
g__Cloacibacillus;s__Cloacibacillus porcorum	k__Bacteria;p__Synergistetes;c__Synergistia;o__Synergistales;f__Synergistaceae;g__Cloacibacillus;s__Cloacibacillus porcorum	223	0.000118296	3.92613e-05	5.9982e-05	0.000335443	9.77508e-05	0.000364476	0.000197137	1.3488e-05	0.000185295	3.12293e-05
g__Selenomonas;s__Selenomonas ruminantium	k__Bacteria;p__Firmicutes;c__Negativicutes;o__Selenomonadales;f__Selenomonadaceae;g__Selenomonas;s__Selenomonas ruminantium	225	0.000130712	0.000161707	0.000169637	8.58778e-05	5.49193e-05	0.000114393	0.000133461	0.000112879	7.27427e-05	8.71381e-05
g__Bacteroides;s__Bacteroides faecichinchillae	k__Bacteria;p__Bacteroidetes;c__Bacteroidia;o__Bacteroidales;f__Bacteroidaceae;g__Bacteroides;s__Bacteroides faecichinchillae	226	0.000156231	0.00015511	0.00010872	0.000125236	0.000138224	0.000105157	9.58747e-05	0.000131962	0.000165826	0.000132783
g__Barnesiella;s__Barnesiella intestinihominis	k__Bacteria;p__Bacteroidetes;c__Bacteroidia;o__Bacteroidales;f__Barnesiellaceae;g__Barnesiella;s__Barnesiella intestinihominis	227	0.00017098	0.000228636	0.000106711	0.000194057	0.000108557	0.000285953	0.000592865	0.000399508	0.000142633	0.000256833
g__Traorella;s__Traorella massiliensis	k__Bacteria;p__Firmicutes;c__Erysipelotrichia;o__Erysipelotrichales;f__Erysipelotrichaceae;g__Traorella;s__Traorella massiliensis	227	7.21613e-05	9.2031e-05	5.00832e-05	9.25898e-05	0.000103976	7.5596e-05	4.53663e-05	9.23887e-05	7.37208e-05	9.75184e-05
g__Clostridium;s__Clostridium sp. CAG:914	k__Bacteria;p__Firmicutes;c__Clostridia;o__Clostridiales;f__Clostridiaceae;g__Clostridium;s__Clostridium sp. CAG:914	228	1.22947e-05	4.13375e-05	1.72106e-05	1.49459e-06	8.32686e-06	0.000385667	4.92001e-06	5.26765e-05	6.53902e-06	4.23617e-05
g__Unclassified;s__Bacteroidetes bacterium 41-46	k__Bacteria;p__Bacteroidetes;c__Unclassified;o__Unclassified;f__Unclassified;g__Unclassified;s__Bacteroidetes bacterium 41-46	229	0.000163227	6.28102e-05	4.80599e-05	0.000186739	0.000150828	9.95988e-05	4.05197e-05	3.75183e-05	0.000194339	0.000142972
g__Clostridium;s__Clostridium perfringens	k__Bacteria;p__Firmicutes;c__Clostridia;o__Clostridiales;f__Clostridiaceae;g__Clostridium;s__Clostridium perfringens	231	3.86918e-05	5.10417e-05	4.89905e-05	2.08217e-05	2.87511e-05	3.96157e-05	0.000142677	9.61437e-05	2.82171e-05	5.50508e-05
g__Bacillus;s__Bacillus sp. CAG:988	k__Bacteria;p__Firmicutes;c__Bacilli;o__Bacillales;f__Bacillaceae;g__Bacillus;s__Bacillus sp. CAG:988	232	3.23096e-05	0.000128238	6.97475e-05	3.26753e-06	8.78164e-06	6.85846e-05	1.08377e-05	0.000134344	8.72529e-06	9.16102e-05
g__Eubacterium;s__Eubacterium sp. An3	k__Bacteria;p__Firmicutes;c__Clostridia;o__Clostridiales;f__Eubacteriaceae;g__Eubacterium;s__Eubacterium sp. An3	233	0.000159805	0.000185532	0.000161661	9.10751e-05	0.000287318	0.000142978	0.000133061	0.000276732	0.000140198	0.00023119
g__Unclassified;s__Lachnospiraceae bacterium M18-1	k__Bacteria;p__Firmicutes;c__Clostridia;o__Clostridiales;f__Lachnospiraceae;g__Unclassified;s__Lachnospiraceae bacterium M18-1	233	0.000170453	0.000150123	0.000104362	9.75603e-05	0.000168216	8.43735e-05	6.10519e-05	0.000215546	7.77815e-05	0.000296449
g__Unclassified;s__Clostridiales bacterium 41_21_two_genomes	k__Bacteria;p__Firmicutes;c__Clostridia;o__Clostridiales;f__Unclassified;g__Unclassified;s__Clostridiales bacterium 41_21_two_genomes	233	2.24651e-05	9.71928e-05	1.39583e-05	2.55096e-05	3.06078e-05	1.88908e-05	1.2318e-05	0.00014283	1.30512e-05	0.000224392
g__Unclassified;s__Clostridia bacterium UC5.1-1D1	k__Bacteria;p__Firmicutes;c__Clostridia;o__Unclassified;f__Unclassified;g__Unclassified;s__Clostridia bacterium UC5.1-1D1	235	6.05974e-05	5.98303e-05	2.59937e-05	0.000113762	5.92664e-05	0.000108849	3.63023e-05	5.76085e-05	0.000122623	0.00104117
g__Clostridium;s__Clostridium botulinum	k__Bacteria;p__Firmicutes;c__Clostridia;o__Clostridiales;f__Clostridiaceae;g__Clostridium;s__Clostridium botulinum	236	0.000102379	0.000139912	3.9146e-05	6.05619e-05	3.90895e-05	8.63347e-05	0.000108787	0.000116778	4.46279e-05	0.000257744
g__Eubacterium;s__Eubacterium plexicaudatum	k__Bacteria;p__Firmicutes;c__Clostridia;o__Clostridiales;f__Eubacteriaceae;g__Eubacterium;s__Eubacterium plexicaudatum	237	8.92491e-05	9.92692e-05	7.10846e-05	0.000135524	0.000103082	8.83396e-05	7.77803e-05	0.000122931	6.88921e-05	0.000152828
g__Papillibacter;s__Papillibacter cinnamivorans	k__Bacteria;p__Firmicutes;c__Clostridia;o__Clostridiales;f__Ruminococcaceae;g__Papillibacter;s__Papillibacter cinnamivorans	237	0.000114896	4.99258e-05	4.19822e-05	0.000184616	0.000118093	0.00016095	5.15854e-05	1.30893e-05	8.54539e-05	5.71634e-05
g__Bacteroides;s__Bacteroides caccae	k__Bacteria;p__Bacteroidetes;c__Bacteroidia;o__Bacteroidales;f__Bacteroidaceae;g__Bacteroides;s__Bacteroides caccae	238	0.000327686	0.000488544	0.000460853	0.000261593	0.00026701	0.000245543	0.000394919	0.000428003	0.000259477	0.00032674
g__Anaerorhabdus;s__Anaerorhabdus furcosa	k__Bacteria;p__Bacteroidetes;c__Bacteroidia;o__Bacteroidales;f__Bacteroidaceae;g__Anaerorhabdus;s__Anaerorhabdus furcosa	241	3.78014e-05	0.000125762	3.06789e-05	3.75557e-05	4.48437e-05	1.17935e-05	4.95988e-06	1.87078e-05	8.22263e-05	5.7155e-05
g__Acholeplasma;s__Acholeplasma sp. CAG:878	k__Bacteria;p__Tenericutes;c__Mollicutes;o__Acholeplasmatales;f__Acholeplasmataceae;g__Acholeplasma;s__Acholeplasma sp. CAG:878	241	7.98363e-06	4.49881e-05	2.71784e-05	1.99592e-06	8.75974e-06	5.00061e-05	1.78846e-05	0.000315429	7.14696e-06	7.94476e-05
g__Blautia;s__[Ruminococcus] torques	k__Bacteria;p__Firmicutes;c__Clostridia;o__Clostridiales;f__Lachnospiraceae;g__Blautia;s__[Ruminococcus] torques	242	0.000155356	0.000163629	9.70333e-05	3.7176e-05	0.000311758	7.90764e-05	0.000115981	0.000284563	8.78628e-05	0.000254495
g__Unclassified;s__Proteobacteria bacterium CAG:495	k__Bacteria;p__Proteobacteria;c__Unclassified;o__Unclassified;f__Unclassified;g__Unclassified;s__Proteobacteria bacterium CAG:495	245	2.16764e-05	4.17776e-06	1.45962e-05	2.1125e-05	6.06835e-05	0.000197143	3.98616e-06	3.18798e-06	5.98287e-05	7.39026e-06
g__Lachnoclostridium;s__[Clostridium] scindens	k__Bacteria;p__Firmicutes;c__Clostridia;o__Clostridiales;f__Lachnospiraceae;g__Lachnoclostridium;s__[Clostridium] scindens	247	8.82017e-05	0.000164086	7.60294e-05	0.000105193	0.000177785	0.000186329	9.61283e-05	0.000171657	6.31193e-05	0.000323525
g__Coprobacter;s__Coprobacter fastidiosus	k__Bacteria;p__Bacteroidetes;c__Bacteroidia;o__Bacteroidales;f__Barnesiellaceae;g__Coprobacter;s__Coprobacter fastidiosus	249	6.53806e-05	0.000137905	0.000136084	6.6234e-05	9.53528e-05	5.79151e-05	5.94274e-05	0.000196409	8.35427e-05	0.000105846
g__Prevotella;s__Prevotella sp. CAG:1031	k__Bacteria;p__Bacteroidetes;c__Bacteroidia;o__Bacteroidales;f__Prevotellaceae;g__Prevotella;s__Prevotella sp. CAG:1031	249	0.000188369	0.000232895	0.000111717	0.00010954	0.000161306	0.00015238	0.000144203	0.000249029	0.000163124	0.000138758
g__Lachnoclostridium;s__[Clostridium] bolteae	k__Bacteria;p__Firmicutes;c__Clostridia;o__Clostridiales;f__Lachnospiraceae;g__Lachnoclostridium;s__[Clostridium] bolteae	249	0.000122063	0.000113081	0.000105444	0.000163201	0.00015087	0.000178189	0.000166232	9.70367e-05	7.98604e-05	0.000161009
g__Unclassified;s__Ruminococcaceae bacterium Marseille-P2935	k__Bacteria;p__Firmicutes;c__Clostridia;o__Clostridiales;f__Ruminococcaceae;g__Unclassified;s__Ruminococcaceae bacterium Marseille-P2935	249	0.00012524	5.96549e-05	7.55789e-05	0.00015854	0.000107687	5.70728e-05	4.60582e-05	2.47369e-05	6.34458e-05	4.59485e-05
g__Massilioclostridium;s__Massilioclostridium coli	k__Bacteria;p__Firmicutes;c__Clostridia;o__Clostridiales;f__Clostridiaceae;g__Massilioclostridium;s__Massilioclostridium coli	250	0.000216264	0.000167487	0.00017853	0.000182622	0.000148898	0.000130598	0.000130579	0.000298871	0.000140234	0.000478543
g__Flavonifractor;s__Flavonifractor sp. An52	k__Bacteria;p__Firmicutes;c__Clostridia;o__Clostridiales;f__Unclassified;g__Flavonifractor;s__Flavonifractor sp. An52	251	6.91507e-05	5.80144e-05	3.98857e-05	0.000228036	0.00012089	0.000121549	0.000492033	2.11286e-05	7.83487e-05	7.2066e-05
g__Blautia;s__Blautia obeum	k__Bacteria;p__Firmicutes;c__Clostridia;o__Clostridiales;f__Lachnospiraceae;g__Blautia;s__Blautia obeum	252	0.000102517	0.000150869	7.93099e-05	7.1535e-05	8.06456e-05	0.000114992	7.86371e-05	0.000214833	6.87666e-05	0.000294037
g__Unclassified;s__Eubacteriaceae bacterium CHKCI004	k__Bacteria;p__Firmicutes;c__Clostridia;o__Clostridiales;f__Eubacteriaceae;g__Unclassified;s__Eubacteriaceae bacterium CHKCI004	253	0.00013259	0.000131525	0.00016071	9.27635e-05	0.000271086	0.000128575	0.000119118	0.000291153	9.9056e-05	0.000159111
g__Rikenella;s__Rikenella microfusus	k__Bacteria;p__Bacteroidetes;c__Bacteroidia;o__Bacteroidales;f__Rikenellaceae;g__Rikenella;s__Rikenella microfusus	254	0.000100227	0.000141657	9.2899e-05	0.000100751	8.61739e-05	0.000171623	0.000110149	0.000127351	0.00024203	0.000174757
g__Unclassified;s__Bacteroidales bacterium 43_36	k__Bacteria;p__Bacteroidetes;c__Bacteroidia;o__Bacteroidales;f__Unclassified;g__Unclassified;s__Bacteroidales bacterium 43_36	255	0.000325485	0.000422362	0.000126657	0.00013504	0.000278005	0.000130789	0.000172787	0.000182817	0.000240254	0.000286516
g__Ruminococcus;s__Ruminococcus sp. CAG:177	k__Bacteria;p__Firmicutes;c__Clostridia;o__Clostridiales;f__Ruminococcaceae;g__Ruminococcus;s__Ruminococcus sp. CAG:177	255	9.03344e-05	8.17536e-05	1.89826e-05	0.000120225	0.000139906	5.10854e-05	5.20971e-05	8.44746e-05	5.53728e-05	7.56261e-05
g__Dorea;s__Dorea longicatena	k__Bacteria;p__Firmicutes;c__Clostridia;o__Clostridiales;f__Lachnospiraceae;g__Dorea;s__Dorea longicatena	257	5.22319e-05	8.56464e-05	6.47084e-05	3.93354e-05	0.000162727	4.3229e-05	6.04821e-05	0.000261221	4.94268e-05	0.00015751
g__Unclassified;s__Bacteroidetes bacterium GWF2_40_14	k__Bacteria;p__Bacteroidetes;c__Unclassified;o__Unclassified;f__Unclassified;g__Unclassified;s__Bacteroidetes bacterium GWF2_40_14	258	0.000117605	6.92735e-05	4.20648e-05	0.000197534	0.000161863	0.00011415	9.47416e-05	3.79963e-05	0.000162235	0.000162226
g__Desulfovibrio;s__Desulfovibrio legallii	k__Bacteria;p__Proteobacteria;c__Deltaproteobacteria;o__Desulfovibrionales;f__Desulfovibrionaceae;g__Desulfovibrio;s__Desulfovibrio legallii	259	3.72907e-05	6.75424e-05	0.000170929	8.26e-05	2.78092e-05	9.17771e-05	0.000237633	0.000178116	0.000136075	8.39709e-05
g__Prevotella;s__Prevotella sp. AG:487_50_53	k__Bacteria;p__Bacteroidetes;c__Bacteroidia;o__Bacteroidales;f__Prevotellaceae;g__Prevotella;s__Prevotella sp. AG:487_50_53	261	0.000149049	7.29107e-05	8.24503e-05	0.000160727	9.35972e-05	0.000216329	6.66892e-05	6.32115e-05	0.000338668	0.000119298
g__Alistipes;s__Alistipes indistinctus	k__Bacteria;p__Bacteroidetes;c__Bacteroidia;o__Bacteroidales;f__Rikenellaceae;g__Alistipes;s__Alistipes indistinctus	261	0.000118983	8.96098e-05	4.5746e-05	0.000149443	8.75663e-05	0.000132384	0.000108286	0.000185112	0.000162623	0.000310075
g__Corallococcus;s__Corallococcus sp. CAG:1435	k__Bacteria;p__Proteobacteria;c__Deltaproteobacteria;o__Myxococcales;f__Myxococcaceae;g__Corallococcus;s__Corallococcus sp. CAG:1435	262	0.000153301	1.20405e-05	6.28039e-06	5.32035e-05	7.49021e-05	7.16059e-05	0.000142294	2.59346e-05	3.64103e-05	3.85981e-06
g__Lachnoclostridium;s__[Clostridium] lavalense	k__Bacteria;p__Firmicutes;c__Clostridia;o__Clostridiales;f__Lachnospiraceae;g__Lachnoclostridium;s__[Clostridium] lavalense	263	0.000141737	0.000111599	8.8189e-05	0.000119753	0.000140132	0.000160001	0.000121096	9.54428e-05	7.1919e-05	0.000116793
g__Alistipes;s__Alistipes timonensis	k__Bacteria;p__Bacteroidetes;c__Bacteroidia;o__Bacteroidales;f__Rikenellaceae;g__Alistipes;s__Alistipes timonensis	269	0.000116353	0.000105256	3.31249e-05	7.81822e-05	9.73726e-05	0.000294647	0.000131483	8.5776e-05	0.000170771	7.54388e-05
g__Unclassified;s__Clostridiales bacterium 52_15	k__Bacteria;p__Firmicutes;c__Clostridia;o__Clostridiales;f__Unclassified;g__Unclassified;s__Clostridiales bacterium 52_15	269	0.00012546	7.80907e-05	6.8693e-05	0.00012729	0.000105533	8.29863e-05	6.57708e-05	0.00012062	8.31473e-05	0.000127421
g__Unclassified;s__Clostridiales bacterium 42_27	k__Bacteria;p__Firmicutes;c__Clostridia;o__Clostridiales;f__Unclassified;g__Unclassified;s__Clostridiales bacterium 42_27	270	0.000164042	0.000143585	0.000112576	0.000203349	0.00017779	0.000200228	0.000151664	7.05203e-05	0.000134495	0.000208303
g__Collinsella;s__Collinsella sp. An307	k__Bacteria;p__Actinobacteria;c__Coriobacteriia;o__Coriobacteriales;f__Coriobacteriaceae;g__Collinsella;s__Collinsella sp. An307	275	0.000109926	0.000190606	2.12709e-05	4.63481e-05	0.000126477	7.68071e-05	4.28106e-05	0.000159294	5.89334e-05	0.000133081
g__Unclassified;s__Lachnospiraceae bacterium A4	k__Bacteria;p__Firmicutes;c__Clostridia;o__Clostridiales;f__Lachnospiraceae;g__Unclassified;s__Lachnospiraceae bacterium A4	276	0.000161809	0.000147419	0.000232772	0.000186732	0.000264502	0.00019561	0.000137537	0.000190264	0.000121177	0.000304356
g__Dorea;s__Dorea sp. 5-2	k__Bacteria;p__Firmicutes;c__Clostridia;o__Clostridiales;f__Lachnospiraceae;g__Dorea;s__Dorea sp. 5-2	281	0.000158155	0.000163265	0.000107212	5.92938e-05	0.000262223	8.80195e-05	0.000118477	0.000324023	8.54554e-05	0.00018711
g__Prevotella;s__Prevotella copri	k__Bacteria;p__Bacteroidetes;c__Bacteroidia;o__Bacteroidales;f__Prevotellaceae;g__Prevotella;s__Prevotella copri	283	0.000177447	0.000235737	0.00018805	0.00021963	0.000231529	0.000209868	0.000203401	0.000262148	0.000209006	0.000226128
g__Blautia;s__Blautia producta	k__Bacteria;p__Firmicutes;c__Clostridia;o__Clostridiales;f__Lachnospiraceae;g__Blautia;s__Blautia producta	284	0.000146265	0.000138725	0.000130035	9.19764e-05	0.000184386	8.65564e-05	0.000105776	0.000177148	8.53453e-05	0.000208879
g__Clostridium;s__Clostridium sp. CAG:768	k__Bacteria;p__Firmicutes;c__Clostridia;o__Clostridiales;f__Clostridiaceae;g__Clostridium;s__Clostridium sp. CAG:768	289	2.16634e-05	1.10254e-06	6.16604e-06	2.62114e-06	1.95974e-06	3.05417e-05	4.05699e-05	5.77958e-06	0.000363688	8.35654e-06
g__Unclassified;s__bacterium MS4	k__Bacteria;p__Unclassified;c__Unclassified;o__Unclassified;f__Unclassified;g__Unclassified;s__bacterium MS4	290	0.000112752	0.000122115	9.83374e-05	0.000116718	0.000103023	6.60696e-05	7.06262e-05	4.91332e-05	7.80807e-05	0.000105871
g__Emergencia;s__Emergencia timonensis	k__Bacteria;p__Firmicutes;c__Clostridia;o__Clostridiales;f__Clostridiales Family XIII. Incertae Sedis;g__Emergencia;s__Emergencia timonensis	291	0.000137276	7.87396e-05	5.01563e-05	0.000173393	0.00011517	6.9909e-05	4.20808e-05	0.000139986	6.21701e-05	0.000149432
g__Prevotella;s__Prevotella sp. P3-122	k__Bacteria;p__Bacteroidetes;c__Bacteroidia;o__Bacteroidales;f__Prevotellaceae;g__Prevotella;s__Prevotella sp. P3-122	292	0.000333184	0.000306131	0.000346331	0.000562656	0.000474123	0.000214861	0.00022014	0.000131909	0.000241173	0.0002422
g__Anaerotruncus;s__Anaerotruncus rubiinfantis	k__Bacteria;p__Firmicutes;c__Clostridia;o__Clostridiales;f__Ruminococcaceae;g__Anaerotruncus;s__Anaerotruncus rubiinfantis	292	0.000124823	7.90336e-05	5.44566e-05	0.000167097	0.000108029	0.000111332	5.57808e-05	4.25152e-05	8.18842e-05	8.52259e-05
g__Alistipes;s__Alistipes sp. Marseille-P2431	k__Bacteria;p__Bacteroidetes;c__Bacteroidia;o__Bacteroidales;f__Rikenellaceae;g__Alistipes;s__Alistipes sp. Marseille-P2431	295	0.000106515	8.46845e-05	3.7167e-05	0.000109976	7.09041e-05	0.000366704	0.000110805	0.000104308	0.000213051	0.000116721
g__Olsenella;s__Olsenella sp. Marseille-P2300	k__Bacteria;p__Actinobacteria;c__Coriobacteriia;o__Coriobacteriales;f__Atopobiaceae;g__Olsenella;s__Olsenella sp. Marseille-P2300	297	0.000184239	9.20912e-05	2.69417e-05	4.21095e-05	8.67816e-05	4.56047e-05	4.84541e-05	0.000112922	7.58113e-05	9.78494e-05
g__Unclassified;s__Spirochaetes bacterium GWC2_52_13	k__Bacteria;p__Spirochaetes;c__Unclassified;o__Unclassified;f__Unclassified;g__Unclassified;s__Spirochaetes bacterium GWC2_52_13	297	0.000116559	5.68042e-05	8.88418e-06	0.00015674	0.000175687	4.39018e-05	4.94432e-06	2.04246e-06	0.000203928	2.3742e-05
g__Provencibacterium;s__Provencibacterium massiliense	k__Bacteria;p__Firmicutes;c__Clostridia;o__Clostridiales;f__Ruminococcaceae;g__Provencibacterium;s__Provencibacterium massiliense	298	0.000169818	7.4822e-05	8.2452e-05	0.000169445	0.000132211	9.19486e-05	7.26424e-05	4.38807e-05	0.000111105	8.23792e-05
g__Unclassified;s__Bacteroidales bacterium 36-12	k__Bacteria;p__Bacteroidetes;c__Bacteroidia;o__Bacteroidales;f__Unclassified;g__Unclassified;s__Bacteroidales bacterium 36-12	299	0.000148239	5.00471e-05	3.47077e-05	0.000204349	0.000132277	0.000232109	2.0354e-05	3.41471e-05	0.000124763	0.000131658
g__Prevotella;s__Prevotella ruminicola	k__Bacteria;p__Bacteroidetes;c__Bacteroidia;o__Bacteroidales;f__Prevotellaceae;g__Prevotella;s__Prevotella ruminicola	301	0.000246315	0.000220847	0.000187153	0.00020916	0.000218861	0.000171393	0.000283257	0.000228384	0.000185766	0.000253203
g__Ruminiclostridium;s__[Clostridium] methylpentosum	k__Bacteria;p__Firmicutes;c__Clostridia;o__Clostridiales;f__Ruminococcaceae;g__Ruminiclostridium;s__[Clostridium] methylpentosum	301	0.000143242	9.93968e-05	8.16188e-05	0.000141397	0.000140756	0.000100315	7.70838e-05	6.52836e-05	8.72298e-05	7.38621e-05
g__Unclassified;s__Bacteroidales bacterium 43_8	k__Bacteria;p__Bacteroidetes;c__Bacteroidia;o__Bacteroidales;f__Unclassified;g__Unclassified;s__Bacteroidales bacterium 43_8	302	0.000244775	0.000307938	0.000137766	0.000188522	0.000221272	0.000237608	0.000255547	0.000315939	0.000207458	0.000699976
g__Bacteroides;s__Bacteroides stercoris	k__Bacteria;p__Bacteroidetes;c__Bacteroidia;o__Bacteroidales;f__Bacteroidaceae;g__Bacteroides;s__Bacteroides stercoris	303	0.000471676	0.000527468	0.00025964	0.000348434	0.000473772	0.000237676	0.000257483	0.000499774	0.000283993	0.00041935
g__Faecalibacterium;s__Faecalibacterium sp. An77	k__Bacteria;p__Firmicutes;c__Clostridia;o__Clostridiales;f__Ruminococcaceae;g__Faecalibacterium;s__Faecalibacterium sp. An77	304	0.000837932	0.00011761	9.1599e-05	0.00014355	0.000199043	0.000143225	0.000183024	0.000206209	0.000144913	9.84077e-05
g__Erysipelatoclostridium;s__[Clostridium] spiroforme	k__Bacteria;p__Firmicutes;c__Erysipelotrichia;o__Erysipelotrichales;f__Erysipelotrichaceae;g__Erysipelatoclostridium;s__[Clostridium] spiroforme	304	4.47122e-05	6.16505e-05	0.00010855	3.16646e-05	6.81458e-05	3.85011e-05	3.23872e-05	0.000153231	8.47983e-05	0.000152186
g__Prevotella;s__Prevotella sp. P5-92	k__Bacteria;p__Bacteroidetes;c__Bacteroidia;o__Bacteroidales;f__Prevotellaceae;g__Prevotella;s__Prevotella sp. P5-92	306	0.000126082	0.000122479	6.45033e-05	0.000251289	0.000131985	7.27786e-05	6.10657e-05	5.72278e-05	0.000288094	6.22965e-05
g__Subdoligranulum;s__Subdoligranulum sp. CAG:314	k__Bacteria;p__Firmicutes;c__Clostridia;o__Clostridiales;f__Ruminococcaceae;g__Subdoligranulum;s__Subdoligranulum sp. CAG:314	306	0.000189554	1.4597e-05	7.43045e-06	5.63212e-05	9.31277e-05	5.45999e-05	0.000131058	3.39364e-05	4.16546e-05	6.80739e-06
g__Unclassified;s__Bacteroidales bacterium CF	k__Bacteria;p__Bacteroidetes;c__Bacteroidia;o__Bacteroidales;f__Unclassified;g__Unclassified;s__Bacteroidales bacterium CF	307	0.000418841	0.000199669	0.000155315	0.000686008	0.000335912	0.000619577	0.000114678	0.000110017	0.000662011	0.000638229
g__Oscillibacter;s__Oscillibacter sp. 57_20	k__Bacteria;p__Firmicutes;c__Clostridia;o__Clostridiales;f__Oscillospiraceae;g__Oscillibacter;s__Oscillibacter sp. 57_20	307	0.000231978	4.13892e-05	6.31638e-05	0.000307919	0.00019681	0.000251899	8.87457e-05	8.16107e-06	0.000136896	2.81313e-05
g__Brachyspira;s__Brachyspira sp. G79	k__Bacteria;p__Spirochaetes;c__Spirochaetia;o__Brachyspirales;f__Brachyspiraceae;g__Brachyspira;s__Brachyspira sp. G79	307	3.88391e-06	6.94907e-06	0.000202503	7.86901e-06	7.50163e-06	7.54877e-07	0.000143819	8.49637e-06	0.000158288	0.000243151
g__Bacteroides;s__Bacteroides pyogenes	k__Bacteria;p__Bacteroidetes;c__Bacteroidia;o__Bacteroidales;f__Bacteroidaceae;g__Bacteroides;s__Bacteroides pyogenes	308	0.00035556	0.000606036	0.000580627	0.000415525	0.000421547	0.000307154	0.000448604	0.000386034	0.000401139	0.000909414
g__Unclassified;s__Porphyromonadaceae bacterium H1	k__Bacteria;p__Bacteroidetes;c__Bacteroidia;o__Bacteroidales;f__Porphyromonadaceae;g__Unclassified;s__Porphyromonadaceae bacterium H1	310	0.000173861	7.32221e-05	4.41941e-05	0.000191031	0.000162905	0.000236058	1.68783e-05	2.73874e-05	0.000164869	0.000149696
g__Parabacteroides;s__Parabacteroides goldsteinii	k__Bacteria;p__Bacteroidetes;c__Bacteroidia;o__Bacteroidales;f__Tannerellaceae;g__Parabacteroides;s__Parabacteroides goldsteinii	314	0.00024292	0.000407546	0.00016069	0.000142981	0.000215082	0.000170678	0.000102555	0.00030058	0.000224297	0.000490971
g__Clostridium;s__Clostridium sp. M62_1	k__Bacteria;p__Firmicutes;c__Clostridia;o__Clostridiales;f__Clostridiaceae;g__Clostridium;s__Clostridium sp. M62_1	315	0.000278558	0.000261351	0.000252893	0.000248654	0.00028352	0.000281636	0.000259726	0.000200454	0.000227934	0.00024531
g__Lachnoclostridium;s__Lachnoclostridium sp. An181	k__Bacteria;p__Firmicutes;c__Clostridia;o__Clostridiales;f__Lachnospiraceae;g__Lachnoclostridium;s__Lachnoclostridium sp. An181	315	0.00018595	0.000202546	0.000204723	8.62916e-05	0.000384694	0.000107848	0.000154281	0.000269213	0.000160184	0.000167584
g__Unclassified;s__Clostridiales bacterium 59_14	k__Bacteria;p__Firmicutes;c__Clostridia;o__Clostridiales;f__Unclassified;g__Unclassified;s__Clostridiales bacterium 59_14	316	0.00016626	8.07179e-05	4.26333e-05	0.000230465	0.000173333	0.000211094	4.40042e-05	9.01408e-05	0.000114419	0.000161252
g__Fusobacterium;s__Fusobacterium sp. CAG:439	k__Bacteria;p__Fusobacteria;c__Fusobacteriia;o__Fusobacteriales;f__Fusobacteriaceae;g__Fusobacterium;s__Fusobacterium sp. CAG:439	316	2.22838e-05	2.29037e-06	8.96281e-06	3.3254e-06	2.40136e-06	3.28383e-05	0.00010107	1.32651e-05	0.000397528	1.56069e-05
g__Anaeromassilibacillus;s__Anaeromassilibacillus sp. An172	k__Bacteria;p__Firmicutes;c__Clostridia;o__Clostridiales;f__Ruminococcaceae;g__Anaeromassilibacillus;s__Anaeromassilibacillus sp. An172	319	0.000156567	0.000133947	0.000146042	0.000200596	0.000267622	0.000159198	0.00013977	0.00014366	0.000171673	0.000191708
g__Parabacteroides;s__Parabacteroides merdae	k__Bacteria;p__Bacteroidetes;c__Bacteroidia;o__Bacteroidales;f__Tannerellaceae;g__Parabacteroides;s__Parabacteroides merdae	320	0.000320288	0.000448911	0.000411278	0.000338775	0.000350766	0.000335221	0.000378118	0.000376074	0.000390844	0.000376394
g__Alistipes;s__Alistipes obesi	k__Bacteria;p__Bacteroidetes;c__Bacteroidia;o__Bacteroidales;f__Rikenellaceae;g__Alistipes;s__Alistipes obesi	321	0.000350539	0.000333265	0.000119111	0.000163835	0.000210828	0.000172401	0.000144445	0.000149415	0.000543267	0.000297087
g__Ruminococcus;s__Ruminococcus flavefaciens	k__Bacteria;p__Firmicutes;c__Clostridia;o__Clostridiales;f__Ruminococcaceae;g__Ruminococcus;s__Ruminococcus flavefaciens	323	0.000139507	8.53162e-05	7.67735e-05	0.000150405	0.000136279	0.000109944	7.36379e-05	0.00016997	0.000108222	0.000110016
g__Collinsella;s__Collinsella ihuae	k__Bacteria;p__Actinobacteria;c__Coriobacteriia;o__Coriobacteriales;f__Coriobacteriaceae;g__Collinsella;s__Collinsella ihuae	324	0.000108877	0.000130848	5.97303e-05	9.42016e-05	0.000158786	7.17839e-05	9.98629e-05	0.000223673	5.91062e-05	7.31943e-05
g__Millionella;s__Millionella massiliensis	k__Bacteria;p__Bacteroidetes;c__Bacteroidia;o__Bacteroidales;f__Rikenellaceae;g__Millionella;s__Millionella massiliensis	330	9.93942e-05	0.000132024	7.20601e-05	0.000145272	0.000152996	0.000228393	9.99008e-05	0.000174177	0.000159633	0.000177075
g__Phascolarctobacterium;s__Phascolarctobacterium succinatutens	k__Bacteria;p__Firmicutes;c__Negativicutes;o__Acidaminococcales;f__Acidaminococcaceae;g__Phascolarctobacterium;s__Phascolarctobacterium succinatutens	332	0.000427585	0.000531328	0.000600074	0.000336533	0.000195246	0.000397998	0.000366905	0.000729437	0.000410557	0.000405814
g__Bacteroides;s__Bacteroides xylanisolvens	k__Bacteria;p__Bacteroidetes;c__Bacteroidia;o__Bacteroidales;f__Bacteroidaceae;g__Bacteroides;s__Bacteroides xylanisolvens	333	0.000282624	0.000383946	0.000395775	0.000197361	0.000270964	0.000220713	0.000245986	0.000381781	0.000366289	0.000344962
g__Clostridioides;s__Clostridioides difficile	k__Bacteria;p__Firmicutes;c__Clostridia;o__Clostridiales;f__Peptostreptococcaceae;g__Clostridioides;s__Clostridioides difficile	335	0.00023186	0.000321168	0.000226591	0.000312563	0.000306203	0.000289028	0.000259884	0.000461758	0.000222867	0.000581942
g__Subdoligranulum;s__Subdoligranulum sp. 60_17	k__Bacteria;p__Firmicutes;c__Clostridia;o__Clostridiales;f__Ruminococcaceae;g__Subdoligranulum;s__Subdoligranulum sp. 60_17	335	0.00025183	8.94402e-05	0.000128099	9.86361e-05	0.00025256	4.34536e-05	6.88609e-05	0.000449877	3.79864e-05	0.000346209
g__Negativibacillus;s__Negativibacillus massiliensis	k__Bacteria;p__Firmicutes;c__Clostridia;o__Clostridiales;f__Ruminococcaceae;g__Negativibacillus;s__Negativibacillus massiliensis	338	0.000247005	0.000486928	0.000466421	0.000304672	0.000360747	0.000354102	0.000196705	0.00016763	0.000222023	0.000145893
g__Unclassified;s__bacterium SCN 62-11	k__Bacteria;p__Unclassified;c__Unclassified;o__Unclassified;f__Unclassified;g__Unclassified;s__bacterium SCN 62-11	338	0.000183647	4.05462e-05	9.20351e-07	0.000264783	3.19503e-05	1.09945e-06	2.72483e-06	2.09929e-07	0.000214016	5.32552e-07
g__Anaerotruncus;s__Anaerotruncus sp. G3(2012)	k__Bacteria;p__Firmicutes;c__Clostridia;o__Clostridiales;f__Ruminococcaceae;g__Anaerotruncus;s__Anaerotruncus sp. G3(2012)	341	0.000195077	9.52779e-05	9.33787e-05	0.000219761	0.000170327	0.000177049	8.53452e-05	5.18575e-05	0.000127991	0.000154984
g__Pseudoflavonifractor;s__Pseudoflavonifractor sp. Marseille-P3106	k__Bacteria;p__Firmicutes;c__Clostridia;o__Clostridiales;f__Unclassified;g__Pseudoflavonifractor;s__Pseudoflavonifractor sp. Marseille-P3106	341	0.000153067	0.000136514	0.000142097	0.000296593	0.000171214	0.000201358	0.000112963	9.27073e-05	0.000130161	0.000184505
g__Brachyspira;s__Brachyspira alvinipulli	k__Bacteria;p__Spirochaetes;c__Spirochaetia;o__Brachyspirales;f__Brachyspiraceae;g__Brachyspira;s__Brachyspira alvinipulli	342	5.82412e-06	7.38114e-06	0.000363856	7.83563e-06	1.73382e-05	2.59946e-06	7.60817e-05	0	0.000249806	8.28326e-05
g__Flavonifractor;s__Flavonifractor sp. An92	k__Bacteria;p__Firmicutes;c__Clostridia;o__Clostridiales;f__Unclassified;g__Flavonifractor;s__Flavonifractor sp. An92	343	0.000164794	0.000157143	9.0592e-05	0.000278679	0.000224003	0.000293122	0.000167039	8.23822e-05	0.000157739	0.000243249
g__Clostridium;s__Clostridium sp. CAG:417	k__Bacteria;p__Firmicutes;c__Clostridia;o__Clostridiales;f__Clostridiaceae;g__Clostridium;s__Clostridium sp. CAG:417	347	5.23311e-05	0.000223646	0.000121506	5.14232e-06	1.27978e-05	0.00010178	8.63559e-06	0.000191876	3.23363e-05	0.000128789
g__Blautia;s__Blautia schinkii	k__Bacteria;p__Firmicutes;c__Clostridia;o__Clostridiales;f__Lachnospiraceae;g__Blautia;s__Blautia schinkii	347	9.28366e-05	9.15343e-05	0.000109546	9.03041e-05	0.000145618	7.16938e-05	7.31959e-05	0.000113656	7.26309e-05	0.00020236
g__Phascolarctobacterium;s__Phascolarctobacterium sp. CAG:207	k__Bacteria;p__Firmicutes;c__Negativicutes;o__Acidaminococcales;f__Acidaminococcaceae;g__Phascolarctobacterium;s__Phascolarctobacterium sp. CAG:207	350	0.00121481	0.00160315	0.00174651	0.00113786	0.000595666	0.00127261	0.000972528	0.00209009	0.00129972	0.0010616
g__Massilimaliae;s__Massilimaliae massiliensis	k__Bacteria;p__Firmicutes;c__Clostridia;o__Clostridiales;f__Ruminococcaceae;g__Massilimaliae;s__Massilimaliae massiliensis	353	0.000141213	9.64715e-05	0.000113277	0.000177755	0.000148892	9.99972e-05	7.75289e-05	0.000110902	0.000130504	0.000139867
g__Clostridium;s__Clostridium sp. ASF502	k__Bacteria;p__Firmicutes;c__Clostridia;o__Clostridiales;f__Clostridiaceae;g__Clostridium;s__Clostridium sp. ASF502	358	0.000122439	0.000129191	0.000102495	0.000223223	0.000226678	0.000101753	9.26387e-05	0.000205662	8.29382e-05	0.000230758
g__Ruminococcus;s__Ruminococcus callidus	k__Bacteria;p__Firmicutes;c__Clostridia;o__Clostridiales;f__Ruminococcaceae;g__Ruminococcus;s__Ruminococcus callidus	359	0.000216052	0.000112399	0.000894432	8.16841e-05	0.000416839	8.51907e-05	0.00011249	0.000113339	5.44358e-05	0.00019898
g__Unclassified;s__Clostridiales bacterium CHKCI001	k__Bacteria;p__Firmicutes;c__Clostridia;o__Clostridiales;f__Unclassified;g__Unclassified;s__Clostridiales bacterium CHKCI001	362	0.000219438	0.000168521	0.000215505	0.000103319	0.000254217	0.000165376	0.000220435	0.00023961	0.000138819	0.000219548
g__Clostridium;s__Clostridium sp. CAG:1024	k__Bacteria;p__Firmicutes;c__Clostridia;o__Clostridiales;f__Clostridiaceae;g__Clostridium;s__Clostridium sp. CAG:1024	363	0.000265775	2.19483e-05	2.45129e-05	0.000217289	0.000132826	0.000153703	1.88634e-05	3.31561e-06	0.000110133	2.67817e-05
g__Unclassified;s__Firmicutes bacterium CAG:24053_14	k__Bacteria;p__Firmicutes;c__Unclassified;o__Unclassified;f__Unclassified;g__Unclassified;s__Firmicutes bacterium CAG:24053_14	364	0.000144633	0.000112597	6.60654e-05	0.000435001	0.000208867	0.000185008	7.10955e-05	5.42705e-05	0.000137618	0.000110015
g__Eisenbergiella;s__Eisenbergiella tayi	k__Bacteria;p__Firmicutes;c__Clostridia;o__Clostridiales;f__Lachnospiraceae;g__Eisenbergiella;s__Eisenbergiella tayi	365	0.000125725	0.000155577	0.000264801	0.000173589	0.000150475	0.000156257	5.40079e-05	0.000111204	9.05284e-05	0.000168008
g__Unclassified;s__Firmicutes bacterium CAG:137	k__Bacteria;p__Firmicutes;c__Unclassified;o__Unclassified;f__Unclassified;g__Unclassified;s__Firmicutes bacterium CAG:137	375	0.000201294	8.41362e-05	6.51926e-05	0.00031283	0.000238336	0.00019747	7.19563e-05	4.75014e-05	0.000139827	6.12292e-05
g__Bacteroides;s__Bacteroides timonensis	k__Bacteria;p__Bacteroidetes;c__Bacteroidia;o__Bacteroidales;f__Bacteroidaceae;g__Bacteroides;s__Bacteroides timonensis	376	0.000362701	0.000618089	0.000314652	0.000224369	0.000297621	0.000250951	0.000188134	0.000211111	0.000256215	0.00062033
g__Clostridium;s__Clostridium sp. SCN 57-10	k__Bacteria;p__Firmicutes;c__Clostridia;o__Clostridiales;f__Clostridiaceae;g__Clostridium;s__Clostridium sp. SCN 57-10	376	0.000105268	1.81337e-05	0.000115113	0.000159437	0.000109124	0.000204969	3.98951e-05	1.39875e-05	0.000116168	2.05236e-05
g__Flavonifractor;s__Flavonifractor sp. An4	k__Bacteria;p__Firmicutes;c__Clostridia;o__Clostridiales;f__Unclassified;g__Flavonifractor;s__Flavonifractor sp. An4	376	0.000329322	0.00033936	0.000162964	0.000389632	0.000339824	0.000346702	0.000662621	0.000164761	0.000272019	0.000256678
g__Olsenella;s__Olsenella sp. An270	k__Bacteria;p__Actinobacteria;c__Coriobacteriia;o__Coriobacteriales;f__Atopobiaceae;g__Olsenella;s__Olsenella sp. An270	386	0.000208068	5.19662e-05	2.389e-05	4.53843e-05	0.000108208	3.30837e-05	1.6917e-05	4.26258e-05	0.000136056	6.81309e-05
g__Bilophila;s__Bilophila wadsworthia	k__Bacteria;p__Proteobacteria;c__Deltaproteobacteria;o__Desulfovibrionales;f__Desulfovibrionaceae;g__Bilophila;s__Bilophila wadsworthia	387	8.69665e-05	0.000402081	0.000162853	0.000162542	8.33248e-05	0.000185812	0.000268775	0.00145899	0.000130709	0.000196783
g__Oscillibacter;s__Oscillibacter valericigenes	k__Bacteria;p__Firmicutes;c__Clostridia;o__Clostridiales;f__Oscillospiraceae;g__Oscillibacter;s__Oscillibacter valericigenes	388	0.000210247	8.45593e-05	6.53244e-05	0.000312629	0.000222072	0.000313393	0.000108641	5.36802e-05	0.000152373	8.05697e-05
g__Drancourtella;s__Drancourtella sp. An177	k__Bacteria;p__Firmicutes;c__Clostridia;o__Clostridiales;f__Ruminococcaceae;g__Drancourtella;s__Drancourtella sp. An177	388	0.00012503	0.000249771	0.000222659	4.405e-05	0.000343998	0.000112443	0.000201362	0.00056286	0.000121283	0.000211851
g__Bacteroides;s__Bacteroides sartorii	k__Bacteria;p__Bacteroidetes;c__Bacteroidia;o__Bacteroidales;f__Bacteroidaceae;g__Bacteroides;s__Bacteroides sartorii	389	0.00054015	0.000594628	0.000357407	0.000327953	0.000411173	0.00031972	0.00030439	0.000358787	0.000343265	0.000359792
g__Brachyspira;s__Brachyspira murdochii	k__Bacteria;p__Spirochaetes;c__Spirochaetia;o__Brachyspirales;f__Brachyspiraceae;g__Brachyspira;s__Brachyspira murdochii	389	4.63647e-06	8.7435e-06	0.000220029	1.18701e-05	1.05721e-05	1.42892e-05	3.67787e-05	4.14386e-06	0.000230106	0.000283033
g__Parabacteroides;s__Parabacteroides johnsonii	k__Bacteria;p__Bacteroidetes;c__Bacteroidia;o__Bacteroidales;f__Tannerellaceae;g__Parabacteroides;s__Parabacteroides johnsonii	391	0.000480998	0.000495261	0.000346359	0.000335387	0.000530301	0.000244612	0.000288946	0.000438642	0.000328812	0.000435557
g__Oscillibacter;s__Oscillibacter ruminantium	k__Bacteria;p__Firmicutes;c__Clostridia;o__Clostridiales;f__Oscillospiraceae;g__Oscillibacter;s__Oscillibacter ruminantium	391	0.000284388	0.000103983	7.45177e-05	0.000362146	0.000253978	0.000384974	9.74736e-05	6.00863e-05	0.000209198	0.000114485
g__Prevotella;s__Prevotella sp. P2-180	k__Bacteria;p__Bacteroidetes;c__Bacteroidia;o__Bacteroidales;f__Prevotellaceae;g__Prevotella;s__Prevotella sp. P2-180	392	0.000244196	0.000206972	9.39462e-05	0.000356432	0.000178175	0.000167444	0.00020638	0.000362795	0.00050353	0.000469287
g__Unclassified;s__uncultured Clostridiales bacterium	k__Bacteria;p__Firmicutes;c__Clostridia;o__Clostridiales;f__Unclassified;g__Unclassified;s__uncultured Clostridiales bacterium	392	0.000146289	0.00010021	7.59531e-05	0.000310877	0.000181239	0.000125477	0.000165419	4.39005e-05	0.000110897	0.000106854
g__Unclassified;s__Bacteroidales bacterium 52_46	k__Bacteria;p__Bacteroidetes;c__Bacteroidia;o__Bacteroidales;f__Unclassified;g__Unclassified;s__Bacteroidales bacterium 52_46	397	0.000406582	0.000430004	0.000192576	0.000225079	0.000318239	0.000323871	0.000478067	0.000611372	0.000255604	0.000335521
g__Bacteroides;s__Bacteroides helcogenes	k__Bacteria;p__Bacteroidetes;c__Bacteroidia;o__Bacteroidales;f__Bacteroidaceae;g__Bacteroides;s__Bacteroides helcogenes	399	0.000494899	0.000619698	0.000250624	0.000365127	0.000473359	0.000271798	0.000169265	0.000267727	0.000366341	0.000367565
g__Blautia;s__uncultured Blautia sp.	k__Bacteria;p__Firmicutes;c__Clostridia;o__Clostridiales;f__Lachnospiraceae;g__Blautia;s__uncultured Blautia sp.	401	0.000166975	0.000201988	0.000281529	0.000164748	0.000504136	0.00021393	0.000241872	0.000460151	0.000154401	0.000276049
g__Bacteroides;s__Bacteroides sp. CAG:530	k__Bacteria;p__Bacteroidetes;c__Bacteroidia;o__Bacteroidales;f__Bacteroidaceae;g__Bacteroides;s__Bacteroides sp. CAG:530	406	0.000487687	0.000636166	0.000734322	0.000372014	0.000503339	0.00037448	0.000545887	0.00057693	0.000565167	0.000497635
g__Flavonifractor;s__Flavonifractor sp. An9	k__Bacteria;p__Firmicutes;c__Clostridia;o__Clostridiales;f__Unclassified;g__Flavonifractor;s__Flavonifractor sp. An9	408	0.000260287	0.000227839	0.000220583	0.000531586	0.000363032	0.000319	0.000731802	0.000127198	0.000291514	0.000357856
g__Prevotella;s__Prevotella sp. 109	k__Bacteria;p__Bacteroidetes;c__Bacteroidia;o__Bacteroidales;f__Prevotellaceae;g__Prevotella;s__Prevotella sp. 109	413	0.000633037	0.000431257	0.000382255	0.000390094	0.000291204	0.00050231	0.000521507	0.00021108	0.000861074	0.000501911
g__Flavonifractor;s__Flavonifractor sp. An112	k__Bacteria;p__Firmicutes;c__Clostridia;o__Clostridiales;f__Unclassified;g__Flavonifractor;s__Flavonifractor sp. An112	414	0.000193455	0.000235225	0.000108833	0.000610805	0.000258273	0.000259347	0.000614752	5.89993e-05	0.000280392	0.000182471
g__Eubacterium;s__Eubacterium sp. An11	k__Bacteria;p__Firmicutes;c__Clostridia;o__Clostridiales;f__Eubacteriaceae;g__Eubacterium;s__Eubacterium sp. An11	419	0.000271512	0.000363372	0.000275605	0.000211027	0.000707038	0.000250936	0.00023508	0.0005128	0.000235964	0.000381717
g__Bacteroides;s__Bacteroides coprophilus CAG:333	k__Bacteria;p__Bacteroidetes;c__Bacteroidia;o__Bacteroidales;f__Bacteroidaceae;g__Bacteroides;s__Bacteroides coprophilus CAG:333	420	0.000834537	0.000696029	0.00048508	0.000520052	0.000460256	0.00105783	0.000449756	0.00365021	0.000392767	0.000361039
g__Prevotella;s__Prevotella sp. CAG:487	k__Bacteria;p__Bacteroidetes;c__Bacteroidia;o__Bacteroidales;f__Prevotellaceae;g__Prevotella;s__Prevotella sp. CAG:487	420	0.000368686	0.000401477	0.000261082	0.000305317	0.000196418	0.000399546	0.000250612	0.00010618	0.00050618	0.000186663
g__Drancourtella;s__Drancourtella sp. An210	k__Bacteria;p__Firmicutes;c__Clostridia;o__Clostridiales;f__Ruminococcaceae;g__Drancourtella;s__Drancourtella sp. An210	420	9.98598e-05	0.00028851	0.000164784	9.66297e-05	0.000207736	0.000131542	0.000129154	0.000537331	0.000100307	0.000815611
g__Clostridium;s__Clostridium sp. CAG:349	k__Bacteria;p__Firmicutes;c__Clostridia;o__Clostridiales;f__Clostridiaceae;g__Clostridium;s__Clostridium sp. CAG:349	423	8.96239e-05	1.20334e-05	3.6567e-06	4.93287e-05	0.000118758	0.000178505	0.000297839	1.36884e-05	3.74818e-05	4.81618e-06
g__Pseudoflavonifractor;s__Pseudoflavonifractor sp. An85	k__Bacteria;p__Firmicutes;c__Clostridia;o__Clostridiales;f__Unclassified;g__Pseudoflavonifractor;s__Pseudoflavonifractor sp. An85	430	0.000158147	0.000102645	0.000104969	0.000257788	0.000203616	0.00023968	9.65425e-05	0.000382551	0.000144602	0.000130239
g__Veillonella;s__Veillonella sp. CAG:933	k__Bacteria;p__Firmicutes;c__Negativicutes;o__Veillonellales;f__Veillonellaceae;g__Veillonella;s__Veillonella sp. CAG:933	431	0.000153831	0.000306557	0.000132298	9.18983e-05	0.0011323	0.000103709	6.86994e-05	0.000801527	0.000133925	0.00147773
g__Sporobacter;s__Sporobacter termitidis	k__Bacteria;p__Firmicutes;c__Clostridia;o__Clostridiales;f__Ruminococcaceae;g__Sporobacter;s__Sporobacter termitidis	433	0.000166341	7.91112e-05	5.99254e-05	0.000482302	0.000180781	0.000218422	5.61848e-05	9.09199e-05	0.000113266	0.000110257
g__Unclassified;s__[Eubacterium] brachy	k__Bacteria;p__Firmicutes;c__Clostridia;o__Clostridiales;f__Clostridiales Family XIII. Incertae Sedis;g__Unclassified;s__[Eubacterium] brachy	442	2.57132e-05	0.000120141	4.70427e-05	1.54838e-05	1.31606e-05	0.000123964	2.13958e-05	3.47847e-05	7.28886e-05	0.000455661
g__Unclassified;s__Ruminococcaceae bacterium cv2	k__Bacteria;p__Firmicutes;c__Clostridia;o__Clostridiales;f__Ruminococcaceae;g__Unclassified;s__Ruminococcaceae bacterium cv2	442	0.000118377	0.000177226	0.000266358	0.000163102	0.000325108	0.000218288	0.000117446	0.00022521	0.00023753	0.000350903
g__Sutterella;s__Sutterella wadsworthensis	k__Bacteria;p__Proteobacteria;c__Betaproteobacteria;o__Burkholderiales;f__Sutterellaceae;g__Sutterella;s__Sutterella wadsworthensis	447	0.000233815	0.000290597	0.000823588	0.000254883	0.000242434	0.000222581	0.000211366	0.00010974	0.000105928	0.000149527
g__Prevotella;s__Prevotella sp. CAG:255	k__Bacteria;p__Bacteroidetes;c__Bacteroidia;o__Bacteroidales;f__Prevotellaceae;g__Prevotella;s__Prevotella sp. CAG:255	449	0.000479783	0.000340597	0.000410943	0.000384255	0.000286081	0.000287273	0.000354842	0.000376006	0.000574975	0.000355876
g__Bacteroides;s__Bacteroides finegoldii	k__Bacteria;p__Bacteroidetes;c__Bacteroidia;o__Bacteroidales;f__Bacteroidaceae;g__Bacteroides;s__Bacteroides finegoldii	451	0.000546435	0.000721006	0.000639636	0.000410315	0.000511489	0.000379945	0.00045212	0.000498957	0.000612993	0.000565897
g__Alistipes;s__Alistipes sp. 58_9_plus	k__Bacteria;p__Bacteroidetes;c__Bacteroidia;o__Bacteroidales;f__Rikenellaceae;g__Alistipes;s__Alistipes sp. 58_9_plus	454	0.000118509	9.33997e-05	4.45993e-05	0.000132249	0.000155086	9.04743e-05	1.82527e-05	1.93272e-05	0.000375169	0.000100241
g__Unclassified;s__Lachnospiraceae bacterium 7_1_58FAA	k__Bacteria;p__Firmicutes;c__Clostridia;o__Clostridiales;f__Lachnospiraceae;g__Unclassified;s__Lachnospiraceae bacterium 7_1_58FAA	454	0.000161729	0.00030517	0.00021563	0.000152029	0.000252254	0.00024318	0.000199301	0.000347263	0.000158164	0.000610856
g__Bacteroides;s__Bacteroides cellulosilyticus	k__Bacteria;p__Bacteroidetes;c__Bacteroidia;o__Bacteroidales;f__Bacteroidaceae;g__Bacteroides;s__Bacteroides cellulosilyticus	457	0.000567671	0.00103422	0.000572946	0.000378312	0.00049017	0.00035461	0.000445182	0.0007056	0.000417957	0.000583144
g__Bacteroides;s__Bacteroides sp. CAG:875	k__Bacteria;p__Bacteroidetes;c__Bacteroidia;o__Bacteroidales;f__Bacteroidaceae;g__Bacteroides;s__Bacteroides sp. CAG:875	457	0.000606781	0.000581117	0.00120861	0.00058439	0.000810937	0.00037855	0.000630735	0.000786862	0.000438943	0.000380247
g__Megasphaera;s__Megasphaera sp. An286	k__Bacteria;p__Firmicutes;c__Negativicutes;o__Veillonellales;f__Veillonellaceae;g__Megasphaera;s__Megasphaera sp. An286	463	0.000599388	0.000688897	0.000538	0.000289062	0.000524106	0.00041316	0.000530222	0.00140243	0.000777975	0.000165145
g__Faecalibacterium;s__Faecalibacterium sp. CAG:1138	k__Bacteria;p__Firmicutes;c__Clostridia;o__Clostridiales;f__Ruminococcaceae;g__Faecalibacterium;s__Faecalibacterium sp. CAG:1138	464	0.000100903	1.72328e-05	5.2426e-06	5.69996e-05	0.000114727	0.000194486	0.000341016	2.70926e-05	4.37402e-05	1.01056e-05
g__Bacteroides;s__Bacteroides sp. CAG:927	k__Bacteria;p__Bacteroidetes;c__Bacteroidia;o__Bacteroidales;f__Bacteroidaceae;g__Bacteroides;s__Bacteroides sp. CAG:927	467	0.000368916	0.000553471	0.000199145	0.000228897	0.000269663	0.000285048	0.000338531	0.000659288	0.000343302	0.000236452
g__Lachnoclostridium;s__[Clostridium] saccharolyticum	k__Bacteria;p__Firmicutes;c__Clostridia;o__Clostridiales;f__Lachnospiraceae;g__Lachnoclostridium;s__[Clostridium] saccharolyticum	468	0.000397356	0.000525143	0.000377324	0.000318289	0.000559608	0.000453702	0.00035201	0.000415908	0.000344233	0.000444983
g__Unclassified;s__Firmicutes bacterium CAG:129	k__Bacteria;p__Firmicutes;c__Unclassified;o__Unclassified;f__Unclassified;g__Unclassified;s__Firmicutes bacterium CAG:129	468	0.000450191	6.40061e-05	8.91557e-05	0.000502828	0.000402001	0.00055896	8.63769e-05	1.392e-05	0.000311058	7.65616e-05
g__Bacteroides;s__Bacteroides clarus	k__Bacteria;p__Bacteroidetes;c__Bacteroidia;o__Bacteroidales;f__Bacteroidaceae;g__Bacteroides;s__Bacteroides clarus	469	0.000498447	0.000867243	0.000546655	0.000320001	0.000488668	0.00051276	0.000466302	0.00106114	0.000358739	0.000865917
g__Collinsella;s__Collinsella sp. An271	k__Bacteria;p__Actinobacteria;c__Coriobacteriia;o__Coriobacteriales;f__Coriobacteriaceae;g__Collinsella;s__Collinsella sp. An271	473	0.000390896	0.000224687	3.9809e-05	0.000195558	0.000165951	0.000149277	2.91249e-05	0.000261643	5.32435e-05	0.000148571
g__Parabacteroides;s__Parabacteroides timonensis	k__Bacteria;p__Bacteroidetes;c__Bacteroidia;o__Bacteroidales;f__Tannerellaceae;g__Parabacteroides;s__Parabacteroides timonensis	477	0.000338732	0.0003438	0.000245731	0.000251863	0.000450891	0.000315648	0.000199981	0.000498608	0.00040182	0.000249844
g__Marvinbryantia;s__Marvinbryantia formatexigens	k__Bacteria;p__Firmicutes;c__Clostridia;o__Clostridiales;f__Lachnospiraceae;g__Marvinbryantia;s__Marvinbryantia formatexigens	481	0.000172891	0.000199241	0.000141955	0.000197257	0.000286038	0.000200735	0.000113681	0.000263747	0.000155319	0.000456473
g__Phocea;s__Phocea massiliensis	k__Bacteria;p__Firmicutes;c__Clostridia;o__Clostridiales;f__Ruminococcaceae;g__Phocea;s__Phocea massiliensis	483	0.000239422	9.14814e-05	0.000130016	0.000280207	0.000202306	0.000143935	0.000103587	4.79892e-05	0.000143553	7.83004e-05
g__Bacteroides;s__Bacteroides salyersiae	k__Bacteria;p__Bacteroidetes;c__Bacteroidia;o__Bacteroidales;f__Bacteroidaceae;g__Bacteroides;s__Bacteroides salyersiae	489	0.000838336	0.000887912	0.000165802	0.000286852	0.000322653	0.000584654	0.000234459	0.000419043	0.000672749	0.000661012
g__Butyricimonas;s__Butyricimonas sp. Marseille-P2440	k__Bacteria;p__Bacteroidetes;c__Bacteroidia;o__Bacteroidales;f__Odoribacteraceae;g__Butyricimonas;s__Butyricimonas sp. Marseille-P2440	492	0.00026645	0.000326222	0.000147362	0.000213963	0.000192459	0.000287724	0.000366559	0.000571331	0.000220697	0.000409856
g__Clostridium;s__Clostridium sp. CAG:7	k__Bacteria;p__Firmicutes;c__Clostridia;o__Clostridiales;f__Clostridiaceae;g__Clostridium;s__Clostridium sp. CAG:7	502	0.000273833	0.000366085	0.000165209	0.000219587	0.000319332	0.000336613	0.00035767	3.22205e-05	0.000107624	0.000294876
g__Bacteroides;s__Bacteroides luti	k__Bacteria;p__Bacteroidetes;c__Bacteroidia;o__Bacteroidales;f__Bacteroidaceae;g__Bacteroides;s__Bacteroides luti	503	0.000355642	0.000601114	0.000295974	0.000494539	0.000319568	0.000213632	0.000214835	0.000293768	0.000658759	0.000740116
g__Alistipes;s__Alistipes senegalensis	k__Bacteria;p__Bacteroidetes;c__Bacteroidia;o__Bacteroidales;f__Rikenellaceae;g__Alistipes;s__Alistipes senegalensis	509	0.000237548	0.000191179	0.000106904	0.000207696	0.000148347	0.000496299	0.000250458	0.000225494	0.000363838	0.000260884
g__Megamonas;s__Megamonas rupellensis	k__Bacteria;p__Firmicutes;c__Negativicutes;o__Selenomonadales;f__Selenomonadaceae;g__Megamonas;s__Megamonas rupellensis	510	0.000631373	7.17774e-05	0.000764669	0.000131942	9.71677e-05	0.000550206	0.000574018	9.60146e-05	0.000262246	2.68382e-05
g__Faecalibacterium;s__Faecalibacterium sp. An192	k__Bacteria;p__Firmicutes;c__Clostridia;o__Clostridiales;f__Ruminococcaceae;g__Faecalibacterium;s__Faecalibacterium sp. An192	516	0.00041297	0.000194039	0.000202443	0.000311973	0.000324509	0.000217319	0.000304686	0.000347752	0.000280061	0.000242575
g__Flavonifractor;s__Flavonifractor sp. An135	k__Bacteria;p__Firmicutes;c__Clostridia;o__Clostridiales;f__Unclassified;g__Flavonifractor;s__Flavonifractor sp. An135	517	0.000435305	0.000321009	0.000197359	0.000583917	0.000422109	0.000373543	0.000330217	0.000162932	0.00033129	0.000329493
g__Paraprevotella;s__Paraprevotella clara CAG:116	k__Bacteria;p__Bacteroidetes;c__Bacteroidia;o__Bacteroidales;f__Prevotellaceae;g__Paraprevotella;s__Paraprevotella clara CAG:116	525	0.000258619	0.000176639	0.000236554	0.00030061	0.000284295	0.000161914	0.000136251	0.000184945	0.000213342	0.000215954
g__Neglecta;s__Neglecta timonensis	k__Bacteria;p__Firmicutes;c__Clostridia;o__Clostridiales;f__Ruminococcaceae;g__Neglecta;s__Neglecta timonensis	525	0.00034581	0.000156599	9.87334e-05	0.000268954	0.000235528	0.000162229	7.99938e-05	6.43942e-05	0.000190073	0.000150164
g__Bacteroides;s__Bacteroides oleiciplenus	k__Bacteria;p__Bacteroidetes;c__Bacteroidia;o__Bacteroidales;f__Bacteroidaceae;g__Bacteroides;s__Bacteroides oleiciplenus	526	0.000648479	0.0008455	0.000412674	0.000494237	0.00069046	0.000349072	0.000321738	0.000508113	0.000337725	0.000353069
g__Faecalibacterium;s__Faecalibacterium sp. An122	k__Bacteria;p__Firmicutes;c__Clostridia;o__Clostridiales;f__Ruminococcaceae;g__Faecalibacterium;s__Faecalibacterium sp. An122	526	0.00052131	0.000207517	0.000208386	0.000553553	0.000534988	0.000428755	0.000494535	0.000121972	0.000409989	0.000230797
g__Alistipes;s__Alistipes putredinis	k__Bacteria;p__Bacteroidetes;c__Bacteroidia;o__Bacteroidales;f__Rikenellaceae;g__Alistipes;s__Alistipes putredinis	527	0.000253033	0.000371996	0.000196443	0.000398213	0.000146319	0.000199501	0.000381742	0.000309915	0.000426179	0.000558626
g__Unclassified;s__Clostridiales bacterium	k__Bacteria;p__Firmicutes;c__Clostridia;o__Clostridiales;f__Unclassified;g__Unclassified;s__Clostridiales bacterium	528	5.67996e-05	5.98767e-05	3.12606e-05	0.000312236	0.000178369	0.00028388	2.2067e-05	4.695e-05	0.000185268	0.000372819
g__Prevotella;s__Prevotella sp. CAG:891	k__Bacteria;p__Bacteroidetes;c__Bacteroidia;o__Bacteroidales;f__Prevotellaceae;g__Prevotella;s__Prevotella sp. CAG:891	529	0.000542355	0.000218974	0.000204324	0.00027891	0.000258358	0.000224967	0.000203667	0.000156209	0.000306106	0.000224001
g__Clostridium;s__Clostridium sp. AT4	k__Bacteria;p__Firmicutes;c__Clostridia;o__Clostridiales;f__Clostridiaceae;g__Clostridium;s__Clostridium sp. AT4	533	0.000295783	0.000208448	0.000184101	0.000220099	0.000309053	0.000378741	0.000284854	6.19667e-05	0.000133992	0.000183834
g__Brachyspira;s__Brachyspira suanatina	k__Bacteria;p__Spirochaetes;c__Spirochaetia;o__Brachyspirales;f__Brachyspiraceae;g__Brachyspira;s__Brachyspira suanatina	534	9.69361e-06	5.22904e-06	0.000557366	3.179e-05	9.10907e-06	9.19123e-06	8.85553e-05	3.3296e-08	0.000581302	0.000226915
g__Parabacteroides;s__Parabacteroides sp. SN4	k__Bacteria;p__Bacteroidetes;c__Bacteroidia;o__Bacteroidales;f__Tannerellaceae;g__Parabacteroides;s__Parabacteroides sp. SN4	535	0.000415255	0.00040417	0.000374829	0.000288869	0.000430043	0.000365923	0.000204374	0.000265691	0.000384745	0.000350943
g__Eubacterium;s__uncultured Eubacterium sp.	k__Bacteria;p__Firmicutes;c__Clostridia;o__Clostridiales;f__Eubacteriaceae;g__Eubacterium;s__uncultured Eubacterium sp.	543	0.000151071	0.000241702	0.000120199	0.000195198	0.000180191	0.000215984	0.000123808	0.000228608	0.000162355	0.0004733
g__Alistipes;s__Alistipes sp. CAG:514	k__Bacteria;p__Bacteroidetes;c__Bacteroidia;o__Bacteroidales;f__Rikenellaceae;g__Alistipes;s__Alistipes sp. CAG:514	547	0.000571361	9.87534e-05	0.000101642	0.000223195	0.000364021	0.000189905	4.73994e-05	7.77717e-05	0.000491469	0.000878182
g__Hydrogenoanaerobacterium;s__Hydrogenoanaerobacterium saccharovorans	k__Bacteria;p__Firmicutes;c__Clostridia;o__Clostridiales;f__Ruminococcaceae;g__Hydrogenoanaerobacterium;s__Hydrogenoanaerobacterium saccharovorans	550	0.000368422	0.000144634	0.000193842	0.000393811	0.000274348	0.000125338	0.000110256	5.46145e-05	0.000180415	8.82553e-05
g__Drancourtella;s__Drancourtella sp. An57	k__Bacteria;p__Firmicutes;c__Clostridia;o__Clostridiales;f__Ruminococcaceae;g__Drancourtella;s__Drancourtella sp. An57	551	7.63015e-05	0.00011549	0.000471482	3.79401e-05	0.000154358	6.2901e-05	8.11424e-05	0.00016771	6.21862e-05	0.000348944
g__Drancourtella;s__Drancourtella sp. An12	k__Bacteria;p__Firmicutes;c__Clostridia;o__Clostridiales;f__Ruminococcaceae;g__Drancourtella;s__Drancourtella sp. An12	554	0.000176398	0.000290164	0.000597904	0.000185969	0.000351211	0.000212333	0.000259563	0.000411198	0.000215865	0.000433684
g__Bacteroides;s__Bacteroides sp. CAG:661	k__Bacteria;p__Bacteroidetes;c__Bacteroidia;o__Bacteroidales;f__Bacteroidaceae;g__Bacteroides;s__Bacteroides sp. CAG:661	555	0.000448717	0.000460817	0.000557724	0.000351753	0.000404592	0.00107184	0.000858074	0.000750775	0.000876915	0.000350333
g__Tannerella;s__Tannerella sp. 6_1_58FAA_CT1	k__Bacteria;p__Bacteroidetes;c__Bacteroidia;o__Bacteroidales;f__Tannerellaceae;g__Tannerella;s__Tannerella sp. 6_1_58FAA_CT1	556	0.000490971	0.000764804	0.000591587	0.000495183	0.00043593	0.000417314	0.000646873	0.000768347	0.00056185	0.000538163
g__Brachyspira;s__Brachyspira hampsonii	k__Bacteria;p__Spirochaetes;c__Spirochaetia;o__Brachyspirales;f__Brachyspiraceae;g__Brachyspira;s__Brachyspira hampsonii	559	7.8344e-06	1.00177e-05	0.000461515	1.68128e-05	1.1097e-05	6.80325e-06	0.000109044	2.41095e-06	0.000500425	0.000269285
g__Alistipes;s__Alistipes ihumii	k__Bacteria;p__Bacteroidetes;c__Bacteroidia;o__Bacteroidales;f__Rikenellaceae;g__Alistipes;s__Alistipes ihumii	563	0.000222343	0.000202612	0.000120939	0.000265297	0.000267609	0.000181711	0.00021995	0.000304806	0.00025577	0.000294006
g__Blautia;s__Blautia sp. An46	k__Bacteria;p__Firmicutes;c__Clostridia;o__Clostridiales;f__Lachnospiraceae;g__Blautia;s__Blautia sp. An46	571	0.000261614	0.000195685	0.000234284	7.8919e-05	0.000431206	0.000141241	0.000229383	0.000455355	0.000231776	0.000210797
g__Unclassified;s__Firmicutes bacterium CAG:170	k__Bacteria;p__Firmicutes;c__Unclassified;o__Unclassified;f__Unclassified;g__Unclassified;s__Firmicutes bacterium CAG:170	575	0.000158891	4.17863e-05	3.20471e-05	0.000531717	0.000221461	0.000199971	3.91478e-05	4.85239e-05	0.000153989	9.89483e-05
g__Butyricimonas;s__Butyricimonas virosa	k__Bacteria;p__Bacteroidetes;c__Bacteroidia;o__Bacteroidales;f__Odoribacteraceae;g__Butyricimonas;s__Butyricimonas virosa	576	0.000163749	0.000310042	0.000152609	0.000191439	0.000135952	0.000337685	0.00031683	0.000451856	0.000296836	0.000332241
g__Megamonas;s__Megamonas funiformis	k__Bacteria;p__Firmicutes;c__Negativicutes;o__Selenomonadales;f__Selenomonadaceae;g__Megamonas;s__Megamonas funiformis	577	0.000707696	0.000168054	0.000356432	5.99157e-05	6.19829e-05	0.000287688	0.000640804	8.14266e-05	0.000194564	8.03586e-05
g__Unclassified;s__Firmicutes bacterium CAG:124	k__Bacteria;p__Firmicutes;c__Unclassified;o__Unclassified;f__Unclassified;g__Unclassified;s__Firmicutes bacterium CAG:124	577	0.000285035	5.41421e-05	5.21677e-05	0.000578989	0.00034739	0.000347715	5.62471e-05	2.50737e-05	0.000218212	5.69408e-05
g__Collinsella;s__Collinsella sp. An268	k__Bacteria;p__Actinobacteria;c__Coriobacteriia;o__Coriobacteriales;f__Coriobacteriaceae;g__Collinsella;s__Collinsella sp. An268	584	0.000400702	0.00028018	5.84511e-05	3.70414e-05	0.000122516	8.80502e-05	4.63189e-05	0.000174548	4.80781e-05	0.000166334
g__Odoribacter;s__Odoribacter splanchnicus	k__Bacteria;p__Bacteroidetes;c__Bacteroidia;o__Bacteroidales;f__Odoribacteraceae;g__Odoribacter;s__Odoribacter splanchnicus	587	0.000477028	0.000884226	0.000746892	0.000696635	0.000537403	0.000703224	0.000629192	0.000970087	0.000972416	0.000881955
g__Gemmiger;s__Gemmiger formicilis	k__Bacteria;p__Firmicutes;c__Clostridia;o__Clostridiales;f__Ruminococcaceae;g__Gemmiger;s__Gemmiger formicilis	587	0.000236991	0.00015568	0.000263685	0.000172168	0.000380554	0.000102389	0.000112053	0.000816337	6.76479e-05	0.000648411
g__Bacteroides;s__Bacteroides thetaiotaomicron	k__Bacteria;p__Bacteroidetes;c__Bacteroidia;o__Bacteroidales;f__Bacteroidaceae;g__Bacteroides;s__Bacteroides thetaiotaomicron	590	0.000786329	0.000905199	0.00100873	0.000639042	0.000801947	0.00056931	0.000623181	0.000923802	0.00070875	0.000811113
g__Oscillibacter;s__uncultured Oscillibacter sp.	k__Bacteria;p__Firmicutes;c__Clostridia;o__Clostridiales;f__Oscillospiraceae;g__Oscillibacter;s__uncultured Oscillibacter sp.	601	0.000545109	0.0002075	0.000217636	0.000571885	0.000532174	0.000288972	0.000282153	8.39918e-05	0.00027474	0.000617356
g__Prevotella;s__Prevotella sp. KHD1	k__Bacteria;p__Bacteroidetes;c__Bacteroidia;o__Bacteroidales;f__Prevotellaceae;g__Prevotella;s__Prevotella sp. KHD1	602	0.000861272	0.000871277	0.000818017	0.000540419	0.000721594	0.000844736	0.000587309	0.000721453	0.000757239	0.000484767
g__Prevotella;s__Prevotella sp. CAG:617	k__Bacteria;p__Bacteroidetes;c__Bacteroidia;o__Bacteroidales;f__Prevotellaceae;g__Prevotella;s__Prevotella sp. CAG:617	605	0.00041669	0.000333679	0.000319746	0.000517244	0.000451572	0.000383657	0.000310194	0.000243434	0.000334223	0.000348238
g__Flavonifractor;s__Flavonifractor sp. An91	k__Bacteria;p__Firmicutes;c__Clostridia;o__Clostridiales;f__Unclassified;g__Flavonifractor;s__Flavonifractor sp. An91	607	0.000401907	0.000506965	0.000250528	0.000702911	0.000571469	0.000500391	0.000727673	0.000238972	0.000443743	0.000331967
g__Lachnoclostridium;s__[Clostridium] clostridioforme	k__Bacteria;p__Firmicutes;c__Clostridia;o__Clostridiales;f__Lachnospiraceae;g__Lachnoclostridium;s__[Clostridium] clostridioforme	611	0.000278843	0.000352027	0.000246286	0.000275879	0.000368005	0.000349097	0.000276438	0.000408087	0.000219361	0.000315663
g__Collinsella;s__Collinsella sp. An7	k__Bacteria;p__Actinobacteria;c__Coriobacteriia;o__Coriobacteriales;f__Coriobacteriaceae;g__Collinsella;s__Collinsella sp. An7	612	0.000928544	0.000661577	0.000185938	0.00155958	0.000644815	0.000402423	9.19563e-05	0.000830262	0.000796551	0.000984412
g__Olsenella;s__Olsenella sp. Marseille-P3256	k__Bacteria;p__Actinobacteria;c__Coriobacteriia;o__Coriobacteriales;f__Atopobiaceae;g__Olsenella;s__Olsenella sp. Marseille-P3256	614	0.000375567	0.00020474	0.000105179	0.000415963	0.000327952	0.000194777	6.44238e-05	0.000254599	0.000237771	0.000692622
g__Bacteroides;s__Bacteroides sp. CAG:702	k__Bacteria;p__Bacteroidetes;c__Bacteroidia;o__Bacteroidales;f__Bacteroidaceae;g__Bacteroides;s__Bacteroides sp. CAG:702	616	0.00119837	0.00127954	0.00137425	0.000618872	0.00108883	0.000572307	0.000734216	0.000719298	0.000727554	0.000608806
g__Olsenella;s__Olsenella sp. An285	k__Bacteria;p__Actinobacteria;c__Coriobacteriia;o__Coriobacteriales;f__Atopobiaceae;g__Olsenella;s__Olsenella sp. An285	621	0.000168256	0.000108334	5.0523e-05	0.00022831	0.000502492	8.70327e-05	3.45838e-05	9.1285e-05	0.000214966	0.000209577
g__Faecalibacterium;s__Faecalibacterium sp. An121	k__Bacteria;p__Firmicutes;c__Clostridia;o__Clostridiales;f__Ruminococcaceae;g__Faecalibacterium;s__Faecalibacterium sp. An121	621	0.000424958	0.000149785	0.000113756	0.000432823	0.000339952	0.000143722	0.000377455	0.000172926	0.000329847	7.68204e-05
g__Acidaminococcus;s__Acidaminococcus sp. CAG:917	k__Bacteria;p__Firmicutes;c__Negativicutes;o__Acidaminococcales;f__Acidaminococcaceae;g__Acidaminococcus;s__Acidaminococcus sp. CAG:917	625	0.000117907	4.84513e-05	6.72659e-06	8.10268e-05	0.000258552	0.00019332	0.000439676	2.76568e-05	4.62296e-05	1.22415e-05
g__Faecalibacterium;s__Faecalibacterium sp. An58	k__Bacteria;p__Firmicutes;c__Clostridia;o__Clostridiales;f__Ruminococcaceae;g__Faecalibacterium;s__Faecalibacterium sp. An58	631	0.000649736	0.00023862	0.000153902	0.000421746	0.000438349	0.000196449	0.000367348	0.000123743	0.000375567	0.000155466
g__Unclassified;s__uncultured crAssphage	k__Viruses;p__Unclassified;c__Unclassified;o__Unclassified;f__Unclassified;g__Unclassified;s__uncultured crAssphage	632	0.00085933	0.00385656	0.000448512	0.000258277	0.000128306	5.86355e-05	4.2486e-05	0.00363394	0.000287819	0.00517711
g__Prevotella;s__Prevotella sp. CAG:1185	k__Bacteria;p__Bacteroidetes;c__Bacteroidia;o__Bacteroidales;f__Prevotellaceae;g__Prevotella;s__Prevotella sp. CAG:1185	643	0.000727509	0.000549915	0.000375499	0.000336578	0.000464925	0.000277025	0.000406904	0.000330545	0.000792378	0.000448871
g__Elusimicrobium;s__Elusimicrobium sp. An273	k__Bacteria;p__Elusimicrobia;c__Elusimicrobia;o__Elusimicrobiales;f__Elusimicrobiaceae;g__Elusimicrobium;s__Elusimicrobium sp. An273	662	2.89568e-05	3.64298e-05	5.26405e-06	0.000297115	0.00026488	2.56265e-05	5.44109e-06	1.25471e-05	5.99903e-05	6.38749e-05
g__Bacteroides;s__Bacteroides sp. CAG:1060	k__Bacteria;p__Bacteroidetes;c__Bacteroidia;o__Bacteroidales;f__Bacteroidaceae;g__Bacteroides;s__Bacteroides sp. CAG:1060	669	0.00103706	0.000221318	0.000156011	0.000418253	0.000915322	0.000384771	2.60842e-05	2.72514e-05	0.00111845	0.000388223
g__Bacteroides;s__Bacteroides sp. CAG:1076	k__Bacteria;p__Bacteroidetes;c__Bacteroidia;o__Bacteroidales;f__Bacteroidaceae;g__Bacteroides;s__Bacteroides sp. CAG:1076	669	0.00102522	0.00136585	0.0022929	0.000700559	0.000917031	0.000803022	0.00147189	0.00114327	0.00122056	0.000914482
g__Bacteroides;s__Bacteroides fluxus	k__Bacteria;p__Bacteroidetes;c__Bacteroidia;o__Bacteroidales;f__Bacteroidaceae;g__Bacteroides;s__Bacteroides fluxus	670	0.00102787	0.0011486	0.000472201	0.00056728	0.000932728	0.000475496	0.000444159	0.000464071	0.000377812	0.000350225
g__Sutterella;s__Sutterella parvirubra	k__Bacteria;p__Proteobacteria;c__Betaproteobacteria;o__Burkholderiales;f__Sutterellaceae;g__Sutterella;s__Sutterella parvirubra	679	0.000340744	0.000190225	0.000948237	0.000787169	0.000855666	0.000617509	0.000684978	5.12187e-05	0.000213941	4.70602e-06
g__Bacteroides;s__Bacteroides sp. An279	k__Bacteria;p__Bacteroidetes;c__Bacteroidia;o__Bacteroidales;f__Bacteroidaceae;g__Bacteroides;s__Bacteroides sp. An279	692	0.00151117	0.00172785	0.00139397	0.00107456	0.0014383	0.000927482	0.00102531	0.000992233	0.000975551	0.000845533
g__Blautia;s__Blautia sp. CAG:257	k__Bacteria;p__Firmicutes;c__Clostridia;o__Clostridiales;f__Lachnospiraceae;g__Blautia;s__Blautia sp. CAG:257	698	6.23555e-05	8.69495e-05	4.62394e-05	4.14576e-05	8.90211e-05	3.52708e-05	7.27676e-05	6.02474e-05	8.28992e-05	0.000656182
g__Alistipes;s__Alistipes sp. An116	k__Bacteria;p__Bacteroidetes;c__Bacteroidia;o__Bacteroidales;f__Rikenellaceae;g__Alistipes;s__Alistipes sp. An116	700	0.000950163	0.000822253	0.000475956	0.000524836	0.000419193	0.000749254	0.000554736	0.00110962	0.000657328	0.000533444
g__Unclassified;s__Bacteroidales bacterium 55_9	k__Bacteria;p__Bacteroidetes;c__Bacteroidia;o__Bacteroidales;f__Unclassified;g__Unclassified;s__Bacteroidales bacterium 55_9	702	0.000249429	0.0001914	9.84994e-05	0.00024307	0.000271975	0.000202552	7.30216e-05	8.04605e-05	0.00060284	0.000181453
g__Bacteroides;s__Bacteroides coprocola CAG:162	k__Bacteria;p__Bacteroidetes;c__Bacteroidia;o__Bacteroidales;f__Bacteroidaceae;g__Bacteroides;s__Bacteroides coprocola CAG:162	716	0.000417037	0.000596094	0.00364804	0.000308719	0.000427161	0.000493252	0.000763033	0.000449339	0.000662805	0.000451701
g__Prevotella;s__Prevotella sp. CAG:1092	k__Bacteria;p__Bacteroidetes;c__Bacteroidia;o__Bacteroidales;f__Prevotellaceae;g__Prevotella;s__Prevotella sp. CAG:1092	718	0.000105412	0.000296378	6.20247e-05	0.000124591	9.57453e-05	9.5083e-05	0.000579977	0.000614444	0.000133018	0.000472025
g__Anaerotruncus;s__Anaerotruncus sp. CAG:528	k__Bacteria;p__Firmicutes;c__Clostridia;o__Clostridiales;f__Ruminococcaceae;g__Anaerotruncus;s__Anaerotruncus sp. CAG:528	737	2.14073e-05	0.000150542	3.49843e-06	2.2414e-05	3.99838e-05	2.16343e-05	7.65477e-06	0.000236871	1.0942e-05	0.000551368
g__Blautia;s__Blautia sp. An249	k__Bacteria;p__Firmicutes;c__Clostridia;o__Clostridiales;f__Lachnospiraceae;g__Blautia;s__Blautia sp. An249	742	0.000370117	0.000536787	0.000416416	0.000346146	0.000578259	0.00037221	0.000382906	0.000790405	0.000309568	0.000828849
g__Intestinimonas;s__Intestinimonas butyriciproducens	k__Bacteria;p__Firmicutes;c__Clostridia;o__Clostridiales;f__Unclassified;g__Intestinimonas;s__Intestinimonas butyriciproducens	742	0.000263876	0.000397269	0.000184735	0.000828945	0.000421992	0.000343111	0.00029425	0.00019717	0.000274932	0.000536692
g__Ruthenibacterium;s__Ruthenibacterium lactatiformans	k__Bacteria;p__Firmicutes;c__Clostridia;o__Clostridiales;f__Ruminococcaceae;g__Ruthenibacterium;s__Ruthenibacterium lactatiformans	746	0.000367891	0.000310403	0.000500805	0.000292676	0.000466527	0.000211618	0.000147991	0.000575792	0.0001503	0.00057833
g__Angelakisella;s__Angelakisella massiliensis	k__Bacteria;p__Firmicutes;c__Clostridia;o__Clostridiales;f__Ruminococcaceae;g__Angelakisella;s__Angelakisella massiliensis	754	0.000491065	0.000375396	0.00042308	0.00069973	0.000523862	0.00055048	0.000362317	0.000217607	0.000452013	0.000334653
g__Megasphaera;s__Megasphaera sp. ASD88	k__Bacteria;p__Firmicutes;c__Negativicutes;o__Veillonellales;f__Veillonellaceae;g__Megasphaera;s__Megasphaera sp. ASD88	768	0.000735427	0.00072794	0.000731224	0.000386952	0.000529109	0.000539399	0.000643776	0.00149765	0.000816006	0.000231998
g__Anaeromassilibacillus;s__Anaeromassilibacillus sp. An250	k__Bacteria;p__Firmicutes;c__Clostridia;o__Clostridiales;f__Ruminococcaceae;g__Anaeromassilibacillus;s__Anaeromassilibacillus sp. An250	770	0.000860715	0.000899117	0.00102524	0.00110197	0.000876945	0.000916936	0.000772648	0.000786102	0.000874786	0.0031138
g__Brachyspira;s__Brachyspira hyodysenteriae	k__Bacteria;p__Spirochaetes;c__Spirochaetia;o__Brachyspirales;f__Brachyspiraceae;g__Brachyspira;s__Brachyspira hyodysenteriae	775	1.30706e-05	1.64454e-05	0.000881609	5.14604e-05	2.35042e-05	2.59218e-05	0.000824702	2.28952e-05	0.000894412	0.000411955
g__Bacteroides;s__Bacteroides gallinarum	k__Bacteria;p__Bacteroidetes;c__Bacteroidia;o__Bacteroidales;f__Bacteroidaceae;g__Bacteroides;s__Bacteroides gallinarum	781	0.00115605	0.00145044	0.00155626	0.000858079	0.00116293	0.000696071	0.00107837	0.00123961	0.000780789	0.000845098
g__Gallibacterium;s__Gallibacterium anatis	k__Bacteria;p__Proteobacteria;c__Gammaproteobacteria;o__Pasteurellales;f__Pasteurellaceae;g__Gallibacterium;s__Gallibacterium anatis	792	4.15012e-06	1.0049e-06	0.000843645	1.56498e-07	3.68092e-07	9.15049e-06	0.000227053	1.28801e-06	1.64674e-06	5.40654e-07
g__Bacteroides;s__Bacteroides vulgatus	k__Bacteria;p__Bacteroidetes;c__Bacteroidia;o__Bacteroidales;f__Bacteroidaceae;g__Bacteroides;s__Bacteroides vulgatus	793	0.000939243	0.00113963	0.00186172	0.000945662	0.000844485	0.00121364	0.00156176	0.00150444	0.00111425	0.00116357
g__Blautia;s__Blautia sp. An81	k__Bacteria;p__Firmicutes;c__Clostridia;o__Clostridiales;f__Lachnospiraceae;g__Blautia;s__Blautia sp. An81	794	0.000352986	0.000402934	0.000430116	0.00012361	0.00100308	0.000257509	0.000354722	0.00127133	0.000326352	0.000555493
g__Unclassified;s__Firmicutes bacterium ASF500	k__Bacteria;p__Firmicutes;c__Unclassified;o__Unclassified;f__Unclassified;g__Unclassified;s__Firmicutes bacterium ASF500	803	0.000236832	9.2601e-05	0.000119245	0.000426351	0.000218426	0.000585791	0.000237544	5.66127e-05	0.000171685	0.000115255
g__Unclassified;s__uncultured bacterium	k__Bacteria;p__Unclassified;c__Unclassified;o__Unclassified;f__Unclassified;g__Unclassified;s__uncultured bacterium	803	0.00115461	0.0010819	0.000990098	0.00140395	0.00113479	0.00143895	0.00104513	0.00113892	0.0011797	0.00110121
g__Alistipes;s__Alistipes sp. An54	k__Bacteria;p__Bacteroidetes;c__Bacteroidia;o__Bacteroidales;f__Rikenellaceae;g__Alistipes;s__Alistipes sp. An54	805	0.000622091	0.000682477	0.00035291	0.000511364	0.000347636	0.00104293	0.00121865	0.00152288	0.000793206	0.000693365
g__Mailhella;s__Mailhella massiliensis	k__Bacteria;p__Proteobacteria;c__Deltaproteobacteria;o__Desulfovibrionales;f__Desulfovibrionaceae;g__Mailhella;s__Mailhella massiliensis	806	0.000102259	0.000203592	0.000161251	0.000204795	0.000151121	0.000883268	0.000248993	0.000109285	0.000156325	8.61471e-05
g__Sphaerochaeta;s__Sphaerochaeta coccoides	k__Bacteria;p__Spirochaetes;c__Spirochaetia;o__Spirochaetales;f__Spirochaetaceae;g__Sphaerochaeta;s__Sphaerochaeta coccoides	810	0.000375725	0.000139819	2.05091e-05	0.000397154	0.000539214	0.000119387	1.01362e-05	8.0217e-06	0.000498899	5.11348e-05
g__Clostridium;s__Clostridium phoceensis	k__Bacteria;p__Firmicutes;c__Clostridia;o__Clostridiales;f__Clostridiaceae;g__Clostridium;s__Clostridium phoceensis	813	0.000389178	0.00029472	0.000269773	0.000652882	0.000530183	0.000553497	0.000298618	0.000100014	0.000325023	0.000410567
g__Bacteroides;s__Bacteroides ovatus	k__Bacteria;p__Bacteroidetes;c__Bacteroidia;o__Bacteroidales;f__Bacteroidaceae;g__Bacteroides;s__Bacteroides ovatus	821	0.000840524	0.00151773	0.000909731	0.000878495	0.000772522	0.000987005	0.00126625	0.00117329	0.000972621	0.0012722
g__Anaerotruncus;s__Anaerotruncus colihominis	k__Bacteria;p__Firmicutes;c__Clostridia;o__Clostridiales;f__Ruminococcaceae;g__Anaerotruncus;s__Anaerotruncus colihominis	828	0.000730927	0.00077819	0.000590526	0.000938657	0.000678705	0.000940189	0.000722294	0.000533307	0.000767433	0.000912092
g__Butyricimonas;s__Butyricimonas sp. An62	k__Bacteria;p__Bacteroidetes;c__Bacteroidia;o__Bacteroidales;f__Odoribacteraceae;g__Butyricimonas;s__Butyricimonas sp. An62	829	0.000367637	0.000534001	0.000288329	0.00036993	0.000267605	0.000523542	0.000506271	0.000648623	0.000567699	0.000504439
g__Faecalitalea;s__Faecalitalea cylindroides	k__Bacteria;p__Firmicutes;c__Erysipelotrichia;o__Erysipelotrichales;f__Erysipelotrichaceae;g__Faecalitalea;s__Faecalitalea cylindroides	838	8.98675e-05	0.000996223	0.000129394	0.000123959	0.0002731	0.000209841	9.49654e-05	0.00364467	0.000145731	0.00136599
g__Unclassified;s__Firmicutes bacterium CAG:555	k__Bacteria;p__Firmicutes;c__Unclassified;o__Unclassified;f__Unclassified;g__Unclassified;s__Firmicutes bacterium CAG:555	852	0.000290013	0.000142812	0.000124558	0.00120336	0.000307821	0.000395551	8.49557e-05	9.08793e-06	0.000159367	5.85622e-05
g__Eubacterium;s__Eubacterium sp. ER2	k__Bacteria;p__Firmicutes;c__Clostridia;o__Clostridiales;f__Eubacteriaceae;g__Eubacterium;s__Eubacterium sp. ER2	857	0.000347083	0.000421012	0.000277932	0.000164947	0.000577457	0.000320675	0.000277179	0.000952133	0.000241045	0.000831028
g__Butyricimonas;s__Butyricimonas synergistica	k__Bacteria;p__Bacteroidetes;c__Bacteroidia;o__Bacteroidales;f__Odoribacteraceae;g__Butyricimonas;s__Butyricimonas synergistica	862	0.00032752	0.000374001	0.000254747	0.000283311	0.000241227	0.000458869	0.000440856	0.000551641	0.000379783	0.000389992
g__Alistipes;s__Alistipes sp. CAG:435	k__Bacteria;p__Bacteroidetes;c__Bacteroidia;o__Bacteroidales;f__Rikenellaceae;g__Alistipes;s__Alistipes sp. CAG:435	872	0.000873689	0.000221525	0.000209559	0.000418809	0.000561294	0.00029655	0.000127423	0.000174409	0.000725027	0.00116783
g__Bacteroides;s__Bacteroides coprocola	k__Bacteria;p__Bacteroidetes;c__Bacteroidia;o__Bacteroidales;f__Bacteroidaceae;g__Bacteroides;s__Bacteroides coprocola	877	0.00145609	0.00169688	0.00494078	0.00120334	0.0009817	0.00138632	0.00154586	0.00169874	0.00124308	0.00107817
g__Clostridium;s__Clostridium sp. CAG:306	k__Bacteria;p__Firmicutes;c__Clostridia;o__Clostridiales;f__Clostridiaceae;g__Clostridium;s__Clostridium sp. CAG:306	903	5.96436e-05	1.01264e-05	4.53636e-05	2.36004e-06	2.24033e-06	6.75268e-05	0.00147037	9.11223e-05	0.000248604	1.12329e-05
g__Bacteroides;s__Bacteroides sp. An51A	k__Bacteria;p__Bacteroidetes;c__Bacteroidia;o__Bacteroidales;f__Bacteroidaceae;g__Bacteroides;s__Bacteroides sp. An51A	905	0.00183477	0.00175165	0.00107759	0.00140307	0.00194477	0.00117957	0.000804542	0.00100015	0.00126375	0.000819862
g__Bacteroides;s__Bacteroides plebeius CAG:211	k__Bacteria;p__Bacteroidetes;c__Bacteroidia;o__Bacteroidales;f__Bacteroidaceae;g__Bacteroides;s__Bacteroides plebeius CAG:211	925	0.00153284	0.00156382	0.00586092	0.00199269	0.00151893	0.00118588	0.00412632	0.00221348	0.000810204	0.0016108
g__Clostridium;s__Clostridium sp. Marseille-P3244	k__Bacteria;p__Firmicutes;c__Clostridia;o__Clostridiales;f__Clostridiaceae;g__Clostridium;s__Clostridium sp. Marseille-P3244	932	0.000647729	0.000694206	0.00051047	0.000324394	0.00150248	0.000370886	0.000541738	0.00111823	0.000553907	0.000835416
g__Bacteroides;s__Bacteroides dorei	k__Bacteria;p__Bacteroidetes;c__Bacteroidia;o__Bacteroidales;f__Bacteroidaceae;g__Bacteroides;s__Bacteroides dorei	946	0.00137019	0.00176255	0.00179772	0.00126029	0.00141007	0.00118007	0.00165358	0.0019424	0.00146062	0.0015286
g__Bacteroides;s__Bacteroides sp. An269	k__Bacteria;p__Bacteroidetes;c__Bacteroidia;o__Bacteroidales;f__Bacteroidaceae;g__Bacteroides;s__Bacteroides sp. An269	956	0.00431665	0.00551425	0.010176	0.00502886	0.00431477	0.00543627	0.0050648	0.00676643	0.00533373	0.00392866
g__Parabacteroides;s__Parabacteroides distasonis	k__Bacteria;p__Bacteroidetes;c__Bacteroidia;o__Bacteroidales;f__Tannerellaceae;g__Parabacteroides;s__Parabacteroides distasonis	962	0.000762201	0.000813768	0.000630108	0.00067302	0.000766132	0.000769962	0.000761267	0.000931868	0.000808473	0.000666143
g__Paraprevotella;s__Paraprevotella clara	k__Bacteria;p__Bacteroidetes;c__Bacteroidia;o__Bacteroidales;f__Prevotellaceae;g__Paraprevotella;s__Paraprevotella clara	976	0.000924531	0.000746564	0.000426705	0.00050079	0.000660739	0.000418511	0.000363969	0.000498846	0.000419378	0.00100712
g__Paludibacter;s__Paludibacter propionicigenes	k__Bacteria;p__Bacteroidetes;c__Bacteroidia;o__Bacteroidales;f__Paludibacteraceae;g__Paludibacter;s__Paludibacter propionicigenes	978	0.0004856	0.000102922	6.6377e-05	0.000591527	0.000490503	0.000860372	1.08824e-05	2.74281e-05	0.000337303	0.00022746
g__Bacteroides;s__Bacteroides sp. CAG:545	k__Bacteria;p__Bacteroidetes;c__Bacteroidia;o__Bacteroidales;f__Bacteroidaceae;g__Bacteroides;s__Bacteroides sp. CAG:545	1001	0.000976121	0.000214486	0.000200606	0.000488136	0.000596489	0.000353547	9.333e-05	0.000149992	0.000850748	0.00139759
g__Clostridium;s__Clostridium sp. CAG:169	k__Bacteria;p__Firmicutes;c__Clostridia;o__Clostridiales;f__Clostridiaceae;g__Clostridium;s__Clostridium sp. CAG:169	1002	0.000986163	0.00212172	0.00174437	0.00125515	0.00149844	0.00150257	0.000701795	0.000697549	0.000861261	0.000623863
g__Mediterranea;s__Mediterranea massiliensis	k__Bacteria;p__Bacteroidetes;c__Bacteroidia;o__Bacteroidales;f__Bacteroidaceae;g__Mediterranea;s__Mediterranea massiliensis	1008	0.00104073	0.00115375	0.00124963	0.000812144	0.000765086	0.00205585	0.00192859	0.00191266	0.00146604	0.000922406
g__Succinatimonas;s__Succinatimonas hippei	k__Bacteria;p__Proteobacteria;c__Gammaproteobacteria;o__Aeromonadales;f__Succinivibrionaceae;g__Succinatimonas;s__Succinatimonas hippei	1019	0.000261206	0.000344774	0.00150361	9.34091e-05	6.52225e-05	0.000203591	5.91563e-05	3.43372e-05	4.20582e-05	1.1655e-05
g__Bacteroides;s__Bacteroides sp. CAG:770	k__Bacteria;p__Bacteroidetes;c__Bacteroidia;o__Bacteroidales;f__Bacteroidaceae;g__Bacteroides;s__Bacteroides sp. CAG:770	1031	0.00100946	0.000231442	0.000216634	0.00047064	0.000635888	0.00043007	9.75119e-05	0.000155816	0.000941281	0.00165812
g__Bacteroides;s__Bacteroides sp. CAG:443	k__Bacteria;p__Bacteroidetes;c__Bacteroidia;o__Bacteroidales;f__Bacteroidaceae;g__Bacteroides;s__Bacteroides sp. CAG:443	1039	0.00193842	0.00244374	0.00331155	0.00142514	0.00181297	0.00125045	0.00219168	0.00211628	0.00160126	0.00140234
g__Clostridium;s__Clostridium sp. CAG:343	k__Bacteria;p__Firmicutes;c__Clostridia;o__Clostridiales;f__Clostridiaceae;g__Clostridium;s__Clostridium sp. CAG:343	1043	0.000121184	0.000124267	0.000167655	5.89225e-06	2.6389e-05	0.000517753	0.000355248	0.000497148	2.39446e-05	0.000554711
g__Bacteroides;s__Bacteroides sp. CAG:714	k__Bacteria;p__Bacteroidetes;c__Bacteroidia;o__Bacteroidales;f__Bacteroidaceae;g__Bacteroides;s__Bacteroides sp. CAG:714	1044	0.00156029	0.00285703	0.00669391	0.00807195	0.00128266	0.0069219	0.0085211	0.00312216	0.00592904	0.00194413
g__Bacteroides;s__Bacteroides uniformis	k__Bacteria;p__Bacteroidetes;c__Bacteroidia;o__Bacteroidales;f__Bacteroidaceae;g__Bacteroides;s__Bacteroides uniformis	1045	0.00163607	0.00188407	0.00130168	0.00140518	0.00138883	0.00131931	0.00133834	0.00164803	0.00125913	0.00132526
g__Barnesiella;s__Barnesiella viscericola	k__Bacteria;p__Bacteroidetes;c__Bacteroidia;o__Bacteroidales;f__Barnesiellaceae;g__Barnesiella;s__Barnesiella viscericola	1077	0.00126569	0.00133628	0.000652856	0.000927712	0.000706713	0.00273781	0.00399587	0.0027702	0.00101345	0.00156936
g__Butyricimonas;s__Butyricimonas sp. Marseille-P3923	k__Bacteria;p__Bacteroidetes;c__Bacteroidia;o__Bacteroidales;f__Odoribacteraceae;g__Butyricimonas;s__Butyricimonas sp. Marseille-P3923	1086	0.000392589	0.000586682	0.000283202	0.000405259	0.000279286	0.000731614	0.000646632	0.000841217	0.000525771	0.000614894
g__Unclassified;s__Firmicutes bacterium CAG:110	k__Bacteria;p__Firmicutes;c__Unclassified;o__Unclassified;f__Unclassified;g__Unclassified;s__Firmicutes bacterium CAG:110	1091	0.000219186	6.70718e-05	9.97986e-05	0.000873181	0.00137134	0.000194198	2.77096e-05	0.00010017	0.000208191	3.00347e-05
g__Oscillibacter;s__Oscillibacter sp. 1-3	k__Bacteria;p__Firmicutes;c__Clostridia;o__Clostridiales;f__Oscillospiraceae;g__Oscillibacter;s__Oscillibacter sp. 1-3	1092	0.00074049	0.00020382	0.000230831	0.000911614	0.000639077	0.000712155	0.00021008	7.8129e-05	0.0003801	0.00014293
g__Acidiphilium;s__Acidiphilium sp. CAG:727	k__Bacteria;p__Proteobacteria;c__Alphaproteobacteria;o__Rhodospirillales;f__Acetobacteraceae;g__Acidiphilium;s__Acidiphilium sp. CAG:727	1094	0.00109715	4.65221e-05	3.0279e-05	0.000263826	0.000366753	7.89621e-05	0.000115434	0.000200173	0.000220831	2.07677e-05
g__Oscillibacter;s__Oscillibacter sp. PC13	k__Bacteria;p__Firmicutes;c__Clostridia;o__Clostridiales;f__Oscillospiraceae;g__Oscillibacter;s__Oscillibacter sp. PC13	1120	0.000715581	0.000180745	0.000179677	0.000858886	0.000621679	0.000860659	0.000278872	3.4563e-05	0.000398141	0.000109017
g__Lachnoclostridium;s__Lachnoclostridium sp. An118	k__Bacteria;p__Firmicutes;c__Clostridia;o__Clostridiales;f__Lachnospiraceae;g__Lachnoclostridium;s__Lachnoclostridium sp. An118	1135	0.000213341	0.000455004	0.000401502	0.000188808	0.000661131	0.00031604	0.000330792	0.00063833	0.000240318	0.000812746
g__Ruminococcus;s__uncultured Ruminococcus sp.	k__Bacteria;p__Firmicutes;c__Clostridia;o__Clostridiales;f__Ruminococcaceae;g__Ruminococcus;s__uncultured Ruminococcus sp.	1137	0.000896208	0.000764127	0.000368354	0.00100027	0.000549495	0.000546201	0.000319036	0.00102407	0.000364159	0.00066879
g__Barnesiella;s__Barnesiella sp. An55	k__Bacteria;p__Bacteroidetes;c__Bacteroidia;o__Bacteroidales;f__Barnesiellaceae;g__Barnesiella;s__Barnesiella sp. An55	1146	0.00134391	0.00186788	0.000544208	0.000680766	0.000588047	0.00383093	0.0065211	0.0044326	0.000795831	0.00212401
g__Brachyspira;s__Brachyspira innocens	k__Bacteria;p__Spirochaetes;c__Spirochaetia;o__Brachyspirales;f__Brachyspiraceae;g__Brachyspira;s__Brachyspira innocens	1175	1.71247e-05	7.00253e-06	0.00033434	1.29463e-05	1.46854e-05	1.1796e-07	3.06646e-05	0	0.000513685	0.00126609
g__Clostridium;s__Clostridium sp. KLE 1755	k__Bacteria;p__Firmicutes;c__Clostridia;o__Clostridiales;f__Clostridiaceae;g__Clostridium;s__Clostridium sp. KLE 1755	1177	0.000534406	0.00063503	0.00152435	0.000290535	0.00039462	0.000572129	0.000140345	0.000892155	0.000254031	0.00121573
g__Mycoplasma;s__Mycoplasma sp. CAG:877	k__Bacteria;p__Tenericutes;c__Mollicutes;o__Mycoplasmatales;f__Mycoplasmataceae;g__Mycoplasma;s__Mycoplasma sp. CAG:877	1187	0.000115377	0.00117917	0.000728651	1.91876e-05	1.47126e-05	0.000183419	1.15816e-05	0.000404808	7.03376e-05	0.000432055
g__Unclassified;s__Bacteroidales bacterium WCE2004	k__Bacteria;p__Bacteroidetes;c__Bacteroidia;o__Bacteroidales;f__Unclassified;g__Unclassified;s__Bacteroidales bacterium WCE2004	1192	0.00202703	0.00037322	0.000274841	0.000812456	0.00181096	0.000873015	2.71738e-05	4.32599e-05	0.00205367	0.000741277
g__Bacteroides;s__Bacteroides coprophilus	k__Bacteria;p__Bacteroidetes;c__Bacteroidia;o__Bacteroidales;f__Bacteroidaceae;g__Bacteroides;s__Bacteroides coprophilus	1200	0.00209191	0.00158829	0.00161267	0.00178533	0.00103455	0.00290912	0.00128383	0.00985616	0.00134391	0.00110393
g__Chlamydia;s__Chlamydia trachomatis	k__Bacteria;p__Chlamydiae;c__Chlamydiia;o__Chlamydiales;f__Chlamydiaceae;g__Chlamydia;s__Chlamydia trachomatis	1205	0.00056833	0.0014169	0.00016382	0.000529005	0.000707029	0.000438092	0.000173245	0.00178227	0.000477649	0.00292449
g__Bacteroides;s__Bacteroides sp. Marseille-P3208T	k__Bacteria;p__Bacteroidetes;c__Bacteroidia;o__Bacteroidales;f__Bacteroidaceae;g__Bacteroides;s__Bacteroides sp. Marseille-P3208T	1206	0.00182364	0.00221204	0.00282647	0.00206174	0.00207359	0.00215871	0.00239246	0.0019514	0.00215289	0.00160601
g__Clostridium;s__Clostridium sp. CAG:58	k__Bacteria;p__Firmicutes;c__Clostridia;o__Clostridiales;f__Clostridiaceae;g__Clostridium;s__Clostridium sp. CAG:58	1230	0.000922593	0.00080984	0.000685839	0.00113186	0.000805722	0.000874024	0.000741816	0.00011744	0.000799178	0.00074843
g__Campylobacter;s__Campylobacter avium	k__Bacteria;p__Proteobacteria;c__Epsilonproteobacteria;o__Campylobacterales;f__Campylobacteraceae;g__Campylobacter;s__Campylobacter avium	1241	0.00236991	8.88165e-07	0.0112558	0.000928187	4.05033e-06	0.00475034	0.0164294	0.00101362	0.00350289	1.16115e-06
g__Bacteroides;s__Bacteroides sp. CAG:633	k__Bacteria;p__Bacteroidetes;c__Bacteroidia;o__Bacteroidales;f__Bacteroidaceae;g__Bacteroides;s__Bacteroides sp. CAG:633	1260	0.00058415	0.000699865	0.000477659	0.000436167	0.000512556	0.00104737	0.000808384	0.000756053	0.000618861	0.00100863
g__Bacteroides;s__Bacteroides sp. CAG:709	k__Bacteria;p__Bacteroidetes;c__Bacteroidia;o__Bacteroidales;f__Bacteroidaceae;g__Bacteroides;s__Bacteroides sp. CAG:709	1263	0.00131956	0.000241019	0.000237904	0.000578306	0.000818992	0.000466716	0.000121585	0.000173217	0.00107059	0.00190522
g__Bacteroides;s__Bacteroides sp. An19	k__Bacteria;p__Bacteroidetes;c__Bacteroidia;o__Bacteroidales;f__Bacteroidaceae;g__Bacteroides;s__Bacteroides sp. An19	1294	0.00206875	0.00314652	0.00212347	0.00146094	0.00194171	0.00145765	0.00199902	0.00221654	0.00147465	0.00361544
g__Brachyspira;s__Brachyspira sp. CAG:484	k__Bacteria;p__Spirochaetes;c__Spirochaetia;o__Brachyspirales;f__Brachyspiraceae;g__Brachyspira;s__Brachyspira sp. CAG:484	1296	0.000124868	7.03278e-06	3.10293e-05	6.15219e-06	7.22232e-06	7.12103e-05	9.33035e-05	4.76229e-05	0.00149469	1.10976e-05
g__Bacteroides;s__Bacteroides mediterraneensis	k__Bacteria;p__Bacteroidetes;c__Bacteroidia;o__Bacteroidales;f__Bacteroidaceae;g__Bacteroides;s__Bacteroides mediterraneensis	1304	0.00191285	0.00195175	0.00303799	0.00176864	0.00256646	0.00179521	0.00235525	0.00218618	0.0013765	0.00202146
g__Sphaerochaeta;s__Sphaerochaeta globosa	k__Bacteria;p__Spirochaetes;c__Spirochaetia;o__Spirochaetales;f__Spirochaetaceae;g__Sphaerochaeta;s__Sphaerochaeta globosa	1317	0.000594419	0.000245447	3.14789e-05	0.000701577	0.000920189	0.000186042	1.52869e-05	8.12684e-05	0.000903651	0.000110326
g__Bacteroides;s__Bacteroides sp. 43_108	k__Bacteria;p__Bacteroidetes;c__Bacteroidia;o__Bacteroidales;f__Bacteroidaceae;g__Bacteroides;s__Bacteroides sp. 43_108	1336	0.00169572	0.00148327	0.00261008	0.00175436	0.0014489	0.00136849	0.0018151	0.0011352	0.00164979	0.00150228
g__Gemmiger;s__Gemmiger sp. An194	k__Bacteria;p__Firmicutes;c__Clostridia;o__Clostridiales;f__Ruminococcaceae;g__Gemmiger;s__Gemmiger sp. An194	1354	0.000384345	0.000451996	0.00163868	0.00119043	0.000843972	0.00131582	0.000736969	0.000704766	0.00072667	0.000394115
g__Barnesiella;s__Barnesiella sp. An22	k__Bacteria;p__Bacteroidetes;c__Bacteroidia;o__Bacteroidales;f__Barnesiellaceae;g__Barnesiella;s__Barnesiella sp. An22	1359	0.00190531	0.00272599	0.00093105	0.00108804	0.000862814	0.00551958	0.009253	0.00630298	0.00128843	0.00309277
g__Hungatella;s__Hungatella hathewayi	k__Bacteria;p__Firmicutes;c__Clostridia;o__Clostridiales;f__Clostridiaceae;g__Hungatella;s__Hungatella hathewayi	1372	0.000530936	0.000646642	0.000421755	0.000579923	0.000566701	0.000606097	0.000630987	0.000475416	0.00038126	0.000693522
g__Alistipes;s__Alistipes sp. CHKCI003	k__Bacteria;p__Bacteroidetes;c__Bacteroidia;o__Bacteroidales;f__Rikenellaceae;g__Alistipes;s__Alistipes sp. CHKCI003	1386	0.00112408	0.00170097	0.000248771	0.00055552	0.000618291	0.000478365	0.000894971	0.00306381	0.000593478	0.000981239
g__Brachyspira;s__Brachyspira intermedia	k__Bacteria;p__Spirochaetes;c__Spirochaetia;o__Brachyspirales;f__Brachyspiraceae;g__Brachyspira;s__Brachyspira intermedia	1409	2.66406e-05	8.52455e-06	0.00162295	0.000109941	2.33677e-05	4.58273e-07	0.000330178	1.85292e-07	0.00126229	0.00073979
g__Paraprevotella;s__Paraprevotella xylaniphila	k__Bacteria;p__Bacteroidetes;c__Bacteroidia;o__Bacteroidales;f__Prevotellaceae;g__Paraprevotella;s__Paraprevotella xylaniphila	1426	0.000853398	0.000727951	0.000502097	0.00093446	0.000792883	0.000583294	0.000417225	0.000491508	0.000671916	0.00074444
g__Unclassified;s__Bacteroidales bacterium WCE2008	k__Bacteria;p__Bacteroidetes;c__Bacteroidia;o__Bacteroidales;f__Unclassified;g__Unclassified;s__Bacteroidales bacterium WCE2008	1454	0.00154444	0.000306839	0.000278203	0.000642113	0.000937554	0.000503195	0.000116046	0.000210147	0.00118081	0.00229411
g__Butyricicoccus;s__uncultured Butyricicoccus sp.	k__Bacteria;p__Firmicutes;c__Clostridia;o__Clostridiales;f__Clostridiaceae;g__Butyricicoccus;s__uncultured Butyricicoccus sp.	1469	0.000350797	0.000763065	0.00021894	0.000757981	0.000425414	0.000515528	0.00034687	0.000387756	0.000674785	0.000702203
g__Bacteroides;s__Bacteroides fragilis	k__Bacteria;p__Bacteroidetes;c__Bacteroidia;o__Bacteroidales;f__Bacteroidaceae;g__Bacteroides;s__Bacteroides fragilis	1477	0.00341875	0.00355655	0.00287623	0.00250717	0.00266912	0.00238829	0.00326722	0.00315144	0.00282281	0.00290032
g__Clostridium;s__Clostridium sp. CAG:451	k__Bacteria;p__Firmicutes;c__Clostridia;o__Clostridiales;f__Clostridiaceae;g__Clostridium;s__Clostridium sp. CAG:451	1478	0.000409279	0.00062074	0.000280092	1.79292e-05	6.31832e-05	0.000363937	6.11374e-05	0.000837194	2.74902e-05	0.000479066
g__Flavonifractor;s__Flavonifractor plautii	k__Bacteria;p__Firmicutes;c__Clostridia;o__Clostridiales;f__Unclassified;g__Flavonifractor;s__Flavonifractor plautii	1479	0.00136589	0.0010739	0.00056014	0.00165683	0.00101861	0.00122836	0.000737424	0.000696742	0.000951389	0.00139201
g__Bacteroides;s__Bacteroides sp. CAG:144	k__Bacteria;p__Bacteroidetes;c__Bacteroidia;o__Bacteroidales;f__Bacteroidaceae;g__Bacteroides;s__Bacteroides sp. CAG:144	1496	0.000435717	0.000396762	0.000221274	0.000507367	0.00111043	0.000398953	0.000199539	0.000540654	0.000371712	0.000274519
g__Agathobaculum;s__Agathobaculum desmolans	k__Bacteria;p__Firmicutes;c__Clostridia;o__Clostridiales;f__Ruminococcaceae;g__Agathobaculum;s__Agathobaculum desmolans	1496	0.000474727	0.00075825	0.000263732	0.00075404	0.000464066	0.000546244	0.000336201	0.000370551	0.000777447	0.000891611
g__Flavonifractor;s__Flavonifractor sp. An100	k__Bacteria;p__Firmicutes;c__Clostridia;o__Clostridiales;f__Unclassified;g__Flavonifractor;s__Flavonifractor sp. An100	1522	0.000814029	0.000611251	0.000308214	0.00148958	0.000808646	0.00143769	0.000722587	0.000202258	0.000711089	0.00043042
g__Escherichia;s__Escherichia coli	k__Bacteria;p__Proteobacteria;c__Gammaproteobacteria;o__Enterobacterales;f__Enterobacteriaceae;g__Escherichia;s__Escherichia coli	1578	0.00125183	0.000830837	0.00161689	0.0013614	0.000262158	0.000647166	0.000781258	0.000370882	0.000340015	0.000325036
g__Clostridium;s__Clostridium sp. CAG:1013	k__Bacteria;p__Firmicutes;c__Clostridia;o__Clostridiales;f__Clostridiaceae;g__Clostridium;s__Clostridium sp. CAG:1013	1599	0.00106608	0.000356051	0.000329296	0.000980247	0.000769638	0.000374156	0.000223053	0.000167068	0.000474801	0.000180979
g__Bacteroides;s__Bacteroides sp. CAG:598	k__Bacteria;p__Bacteroidetes;c__Bacteroidia;o__Bacteroidales;f__Bacteroidaceae;g__Bacteroides;s__Bacteroides sp. CAG:598	1625	0.0018627	0.00143193	0.00371487	0.000900245	0.00109043	0.00736593	0.00946931	0.00461935	0.00194698	0.000854509
g__Unclassified;s__Firmicutes bacterium CAG:475	k__Bacteria;p__Firmicutes;c__Unclassified;o__Unclassified;f__Unclassified;g__Unclassified;s__Firmicutes bacterium CAG:475	1631	0.000188711	9.22813e-05	1.37455e-05	0.000224819	0.00109222	0.000252154	0.00137059	2.25994e-05	6.6395e-05	1.14664e-05
g__Faecalibacterium;s__Faecalibacterium prausnitzii	k__Bacteria;p__Firmicutes;c__Clostridia;o__Clostridiales;f__Ruminococcaceae;g__Faecalibacterium;s__Faecalibacterium prausnitzii	1689	0.00284689	0.000707662	0.000565738	0.000788561	0.000886925	0.000761015	0.000649943	0.00090047	0.00075208	0.00116034
g__Flavonifractor;s__Flavonifractor sp. An82	k__Bacteria;p__Firmicutes;c__Clostridia;o__Clostridiales;f__Unclassified;g__Flavonifractor;s__Flavonifractor sp. An82	1698	0.000778698	0.000736893	0.000422413	0.00175575	0.0010612	0.00147471	0.00155509	0.000221901	0.000741418	0.000840927
g__Alistipes;s__Alistipes sp. An66	k__Bacteria;p__Bacteroidetes;c__Bacteroidia;o__Bacteroidales;f__Rikenellaceae;g__Alistipes;s__Alistipes sp. An66	1715	0.000611589	0.000375078	0.000224068	0.000658353	0.000590936	0.00192018	0.000877236	0.000569169	0.00140056	0.000840779
g__Olsenella;s__Olsenella sp. An293	k__Bacteria;p__Actinobacteria;c__Coriobacteriia;o__Coriobacteriales;f__Atopobiaceae;g__Olsenella;s__Olsenella sp. An293	1752	0.000728926	0.000314408	0.000176054	0.00117251	0.00219568	0.000297815	6.68807e-05	0.000271087	0.000577592	0.000711307
g__Bacteroides;s__Bacteroides sp. Marseille-P3166	k__Bacteria;p__Bacteroidetes;c__Bacteroidia;o__Bacteroidales;f__Bacteroidaceae;g__Bacteroides;s__Bacteroides sp. Marseille-P3166	1752	0.00187172	0.0014849	0.00393442	0.00117062	0.00135136	0.00743315	0.00918485	0.00430697	0.00228712	0.00118228
g__Bacteroides;s__Bacteroides barnesiae	k__Bacteria;p__Bacteroidetes;c__Bacteroidia;o__Bacteroidales;f__Bacteroidaceae;g__Bacteroides;s__Bacteroides barnesiae	1755	0.00434133	0.00761172	0.0144235	0.017277	0.00328276	0.0139097	0.0184204	0.00794298	0.0123699	0.00462255
g__Alistipes;s__Alistipes sp. CAG:268	k__Bacteria;p__Bacteroidetes;c__Bacteroidia;o__Bacteroidales;f__Rikenellaceae;g__Alistipes;s__Alistipes sp. CAG:268	1819	0.000536121	0.000607779	0.00044878	0.00112827	0.000423684	0.00430088	0.000707885	0.000676749	0.00146111	0.000591391
g__Unclassified;s__Firmicutes bacterium CAG:103	k__Bacteria;p__Firmicutes;c__Unclassified;o__Unclassified;f__Unclassified;g__Unclassified;s__Firmicutes bacterium CAG:103	1830	0.000645453	0.000353382	0.000292546	0.00252114	0.000778064	0.000893713	0.000203677	0.000142756	0.000414244	0.000175264
g__Unclassified;s__Clostridiales bacterium CHKCI006	k__Bacteria;p__Firmicutes;c__Clostridia;o__Clostridiales;f__Unclassified;g__Unclassified;s__Clostridiales bacterium CHKCI006	1842	0.000475164	0.000171466	0.000415214	0.00019225	0.000835517	0.000133714	0.000375227	0.00121308	0.000397722	0.000662799
g__Gemmiger;s__Gemmiger sp. An87	k__Bacteria;p__Firmicutes;c__Clostridia;o__Clostridiales;f__Ruminococcaceae;g__Gemmiger;s__Gemmiger sp. An87	1851	0.000815002	0.00187781	0.00691569	0.00306836	0.00163584	0.00270842	0.00179469	0.00171453	0.00228598	0.000535886
g__Olsenella;s__Olsenella sp. Marseille-P2912	k__Bacteria;p__Actinobacteria;c__Coriobacteriia;o__Coriobacteriales;f__Atopobiaceae;g__Olsenella;s__Olsenella sp. Marseille-P2912	1882	0.00075076	0.000595648	0.000260096	0.000199466	0.000533367	0.000429854	0.000100801	0.00036937	0.000427519	0.00157254
g__Faecalicoccus;s__Faecalicoccus pleomorphus	k__Bacteria;p__Firmicutes;c__Erysipelotrichia;o__Erysipelotrichales;f__Erysipelotrichaceae;g__Faecalicoccus;s__Faecalicoccus pleomorphus	1909	0.000145348	0.00158267	0.00014226	5.22637e-05	0.000148175	1.90401e-05	0.000131245	9.52994e-05	5.86554e-05	0.00014838
g__Olsenella;s__Olsenella sp. An188	k__Bacteria;p__Actinobacteria;c__Coriobacteriia;o__Coriobacteriales;f__Atopobiaceae;g__Olsenella;s__Olsenella sp. An188	1915	0.00248607	0.000356203	0.000307208	0.000147168	0.000558241	0.000353021	0.000298119	0.000605662	0.000356435	0.000474061
g__Sutterella;s__Sutterella sp. CAG:521	k__Bacteria;p__Proteobacteria;c__Betaproteobacteria;o__Burkholderiales;f__Sutterellaceae;g__Sutterella;s__Sutterella sp. CAG:521	1966	0.000311856	7.69543e-05	0.000233509	0.000285264	0.000330392	0.000234646	0.00028167	5.11175e-05	0.00235513	1.88194e-05
g__Veillonella;s__Veillonella magna	k__Bacteria;p__Firmicutes;c__Negativicutes;o__Veillonellales;f__Veillonellaceae;g__Veillonella;s__Veillonella magna	1975	6.83519e-06	0.000183678	0.00346694	1.81653e-06	3.89592e-05	7.82757e-05	0.00141558	1.00815e-06	0.000277939	0.000113018
g__Anaerobiospirillum;s__Anaerobiospirillum succiniciproducens	k__Bacteria;p__Proteobacteria;c__Gammaproteobacteria;o__Aeromonadales;f__Succinivibrionaceae;g__Anaerobiospirillum;s__Anaerobiospirillum succiniciproducens	2005	0.00252245	7.71676e-05	0.0119798	0.000316556	0.000144431	0.000268592	6.41644e-05	8.36824e-06	1.59579e-05	2.88696e-05
g__Oscillibacter;s__Oscillibacter sp. CAG:155	k__Bacteria;p__Firmicutes;c__Clostridia;o__Clostridiales;f__Oscillospiraceae;g__Oscillibacter;s__Oscillibacter sp. CAG:155	2045	0.000841464	0.000223515	0.000251366	0.00102834	0.000809376	0.0010853	0.000906308	5.712e-05	0.000494967	0.000179814
g__Gemmiger;s__Gemmiger sp. An50	k__Bacteria;p__Firmicutes;c__Clostridia;o__Clostridiales;f__Ruminococcaceae;g__Gemmiger;s__Gemmiger sp. An50	2062	0.00328338	0.00259846	0.0085632	0.00302682	0.00523901	0.00347935	0.00582496	0.00387596	0.00421059	0.00095371
g__Sphaerochaeta;s__Sphaerochaeta pleomorpha	k__Bacteria;p__Spirochaetes;c__Spirochaetia;o__Spirochaetales;f__Spirochaetaceae;g__Sphaerochaeta;s__Sphaerochaeta pleomorpha	2130	0.000956437	0.000389094	4.95287e-05	0.00111124	0.00143054	0.000288433	2.958e-05	9.95684e-06	0.0014485	0.000174592
g__Bacteroides;s__Bacteroides sp. Marseille-P3108	k__Bacteria;p__Bacteroidetes;c__Bacteroidia;o__Bacteroidales;f__Bacteroidaceae;g__Bacteroides;s__Bacteroides sp. Marseille-P3108	2131	0.00319307	0.00387283	0.00176076	0.00190275	0.00232505	0.00277801	0.00225509	0.00226293	0.00226854	0.00248666
g__Lachnoclostridium;s__Lachnoclostridium phocaeense	k__Bacteria;p__Firmicutes;c__Clostridia;o__Clostridiales;f__Lachnospiraceae;g__Lachnoclostridium;s__Lachnoclostridium phocaeense	2206	0.00040058	0.00175172	0.000532749	0.000393737	0.000805016	0.00056339	0.000385752	0.00154538	0.00048421	0.00113313
g__Unclassified;s__Firmicutes bacterium CAG:822	k__Bacteria;p__Firmicutes;c__Unclassified;o__Unclassified;f__Unclassified;g__Unclassified;s__Firmicutes bacterium CAG:822	2231	0.000457815	0.000239966	0.000151232	1.50465e-05	6.5252e-05	0.000302987	0.000128014	0.00212303	4.57639e-05	0.00150591
g__Pseudoflavonifractor;s__Pseudoflavonifractor capillosus	k__Bacteria;p__Firmicutes;c__Clostridia;o__Clostridiales;f__Unclassified;g__Pseudoflavonifractor;s__Pseudoflavonifractor capillosus	2232	0.00129375	0.00114745	0.00135617	0.00285817	0.0019725	0.0014704	0.00187837	0.000630862	0.00159304	0.00117809
g__Prevotella;s__Prevotella sp. CAG:1320	k__Bacteria;p__Bacteroidetes;c__Bacteroidia;o__Bacteroidales;f__Prevotellaceae;g__Prevotella;s__Prevotella sp. CAG:1320	2259	0.00365006	0.00114405	0.000363878	0.000633208	0.000928521	0.000436909	0.000601721	0.000358054	0.00107067	0.000509705
g__Unclassified;s__Ruminococcaceae bacterium D16	k__Bacteria;p__Firmicutes;c__Clostridia;o__Clostridiales;f__Ruminococcaceae;g__Unclassified;s__Ruminococcaceae bacterium D16	2295	0.00054596	0.00030795	0.000305834	0.00129172	0.000615946	0.00243387	0.000453343	6.09793e-05	0.000544954	0.000273166
g__Enterococcus;s__Enterococcus cecorum	k__Bacteria;p__Firmicutes;c__Bacilli;o__Lactobacillales;f__Enterococcaceae;g__Enterococcus;s__Enterococcus cecorum	2311	0.000100427	0.000275258	0.00164054	7.29087e-05	0.000111386	0.00201433	0.00145602	0.000256705	0.000385994	0.00120756
g__Bacteroides;s__Bacteroides plebeius	k__Bacteria;p__Bacteroidetes;c__Bacteroidia;o__Bacteroidales;f__Bacteroidaceae;g__Bacteroides;s__Bacteroides plebeius	2410	0.00398355	0.00384637	0.0140927	0.00509876	0.00380729	0.00311279	0.0105536	0.00501096	0.00239109	0.00376652
g__Lachnoclostridium;s__Lachnoclostridium sp. An169	k__Bacteria;p__Firmicutes;c__Clostridia;o__Clostridiales;f__Lachnospiraceae;g__Lachnoclostridium;s__Lachnoclostridium sp. An169	2418	0.0021881	0.00236105	0.00200275	0.000604262	0.00527641	0.000960227	0.0017917	0.00371532	0.00200801	0.00190085
g__Eubacterium;s__Eubacterium sp. CAG:180	k__Bacteria;p__Firmicutes;c__Clostridia;o__Clostridiales;f__Eubacteriaceae;g__Eubacterium;s__Eubacterium sp. CAG:180	2448	0.000965239	0.000918815	7.75527e-05	0.00251403	0.00259999	7.84895e-05	4.77637e-05	3.57675e-05	0.000554115	0.000112479
g__Anaerotignum;s__Anaerotignum lactatifermentans	k__Bacteria;p__Firmicutes;c__Clostridia;o__Clostridiales;f__Lachnospiraceae;g__Anaerotignum;s__Anaerotignum lactatifermentans	2506	0.000323187	0.000762248	0.000435604	0.000464646	0.000630966	0.00409998	0.000442354	0.000331973	0.00107558	0.00141512
g__Fournierella;s__Fournierella massiliensis	k__Bacteria;p__Firmicutes;c__Clostridia;o__Clostridiales;f__Ruminococcaceae;g__Fournierella;s__Fournierella massiliensis	2595	0.000890698	0.00146129	0.00473221	0.00495309	0.00267803	0.00367706	0.00371232	0.00129346	0.00205846	0.00135232
g__Prevotella;s__Prevotella sp. CAG:1124	k__Bacteria;p__Bacteroidetes;c__Bacteroidia;o__Bacteroidales;f__Prevotellaceae;g__Prevotella;s__Prevotella sp. CAG:1124	2707	0.00567214	0.00147334	0.00055695	0.000870492	0.00166493	0.00138218	0.00244238	0.000383687	0.00647459	0.0018624
g__Treponema;s__Treponema brennaborense	k__Bacteria;p__Spirochaetes;c__Spirochaetia;o__Spirochaetales;f__Spirochaetaceae;g__Treponema;s__Treponema brennaborense	2717	0.000587523	9.98244e-06	2.53804e-06	0.00844374	0.000284178	7.3348e-05	3.35473e-06	4.55108e-06	0.00227195	0.00493972
g__Collinsella;s__Collinsella sp. An2	k__Bacteria;p__Actinobacteria;c__Coriobacteriia;o__Coriobacteriales;f__Coriobacteriaceae;g__Collinsella;s__Collinsella sp. An2	2784	0.000898131	0.00436442	0.000236469	0.000532557	0.00148938	0.00106901	0.000799254	0.0024714	0.00045517	0.00294199
g__Flavonifractor;s__uncultured Flavonifractor sp.	k__Bacteria;p__Firmicutes;c__Clostridia;o__Clostridiales;f__Unclassified;g__Flavonifractor;s__uncultured Flavonifractor sp.	2819	0.00127858	0.000845073	0.000743733	0.00250603	0.00160895	0.00170701	0.00147362	0.000947837	0.0012042	0.00108331
g__Lachnoclostridium;s__Lachnoclostridium sp. An131	k__Bacteria;p__Firmicutes;c__Clostridia;o__Clostridiales;f__Lachnospiraceae;g__Lachnoclostridium;s__Lachnoclostridium sp. An131	2860	0.00346535	0.000755333	0.00117621	0.00136755	0.00521382	0.00212405	0.00115803	0.000390196	0.00125856	0.000380799
g__Unclassified;s__Firmicutes bacterium CAG:114	k__Bacteria;p__Firmicutes;c__Unclassified;o__Unclassified;f__Unclassified;g__Unclassified;s__Firmicutes bacterium CAG:114	2913	0.000413269	0.00136728	0.000140034	0.000689878	0.000990225	0.00068547	0.000580124	0.00137597	0.000710623	0.00111378
g__Phascolarctobacterium;s__Phascolarctobacterium sp. CAG:266	k__Bacteria;p__Firmicutes;c__Negativicutes;o__Acidaminococcales;f__Acidaminococcaceae;g__Phascolarctobacterium;s__Phascolarctobacterium sp. CAG:266	3184	0.0146262	0.0209101	0.0222707	0.0134963	0.00698692	0.015399	0.012446	0.0258423	0.0160461	0.0135068
g__Merdimonas;s__Merdimonas faecis	k__Bacteria;p__Firmicutes;c__Clostridia;o__Clostridiales;f__Lachnospiraceae;g__Merdimonas;s__Merdimonas faecis	3195	0.00158739	0.00271928	0.00266562	0.00153276	0.00411574	0.00277002	0.000819315	0.0149331	0.000778703	0.00957789
g__Clostridium;s__uncultured Clostridium sp.	k__Bacteria;p__Firmicutes;c__Clostridia;o__Clostridiales;f__Clostridiaceae;g__Clostridium;s__uncultured Clostridium sp.	3213	0.00147058	0.00161607	0.00153061	0.00160986	0.0017557	0.00153582	0.0013184	0.0012055	0.00119912	0.00210955
g__Anaerofilum;s__Anaerofilum sp. An201	k__Bacteria;p__Firmicutes;c__Clostridia;o__Clostridiales;f__Ruminococcaceae;g__Anaerofilum;s__Anaerofilum sp. An201	3266	0.000953409	0.000532363	0.00120051	0.00244389	0.00142922	0.00231208	0.000798609	0.000449371	0.00126299	0.000939302
g__Desulfovibrio;s__Desulfovibrio sp. An276	k__Bacteria;p__Proteobacteria;c__Deltaproteobacteria;o__Desulfovibrionales;f__Desulfovibrionaceae;g__Desulfovibrio;s__Desulfovibrio sp. An276	3272	0.00124553	0.00125389	0.000371609	0.000882513	0.0048989	0.000723824	0.000619886	0.00245883	0.00418735	0.000310417
g__Lachnoclostridium;s__Lachnoclostridium sp. An76	k__Bacteria;p__Firmicutes;c__Clostridia;o__Clostridiales;f__Lachnospiraceae;g__Lachnoclostridium;s__Lachnoclostridium sp. An76	3297	0.00109142	0.0038159	0.000975594	0.000346988	0.00362409	0.000549104	0.00128045	0.0095302	0.00137634	0.00311062
g__Alistipes;s__Alistipes sp. An31A	k__Bacteria;p__Bacteroidetes;c__Bacteroidia;o__Bacteroidales;f__Rikenellaceae;g__Alistipes;s__Alistipes sp. An31A	3641	0.00243907	0.0019275	0.000726812	0.00053577	0.00118272	0.0028124	0.0108224	0.00308719	0.00319705	0.00607196
g__Prevotella;s__Prevotella sp. CAG:1058	k__Bacteria;p__Bacteroidetes;c__Bacteroidia;o__Bacteroidales;f__Prevotellaceae;g__Prevotella;s__Prevotella sp. CAG:1058	3651	0.00534644	0.00185134	0.00249697	0.00465203	0.00288252	0.00239995	0.00268532	0.000652358	0.00616243	0.00334228
g__Bacteroides;s__Bacteroides sp. CAG:1060_57_27	k__Bacteria;p__Bacteroidetes;c__Bacteroidia;o__Bacteroidales;f__Bacteroidaceae;g__Bacteroides;s__Bacteroides sp. CAG:1060_57_27	3652	0.00385796	0.000884712	0.000622477	0.00264111	0.00339082	0.00153719	0.000134811	0.000188961	0.00438097	0.0019687
g__Prevotella;s__Prevotella sp. CAG:755	k__Bacteria;p__Bacteroidetes;c__Bacteroidia;o__Bacteroidales;f__Prevotellaceae;g__Prevotella;s__Prevotella sp. CAG:755	3703	0.00464034	0.0034068	0.00234907	0.00527339	0.00698275	0.00362479	0.00242664	0.00103426	0.0011657	0.00160258
g__Megamonas;s__Megamonas hypermegale	k__Bacteria;p__Firmicutes;c__Negativicutes;o__Selenomonadales;f__Selenomonadaceae;g__Megamonas;s__Megamonas hypermegale	3726	0.0121277	0.000473778	0.00157066	0.000443542	0.000967252	0.000689907	0.00588421	9.73059e-05	0.00201179	5.27899e-05
g__Lachnoclostridium;s__Lachnoclostridium sp. An14	k__Bacteria;p__Firmicutes;c__Clostridia;o__Clostridiales;f__Lachnospiraceae;g__Lachnoclostridium;s__Lachnoclostridium sp. An14	3749	0.00467554	0.00193089	0.00182985	0.00303276	0.00286314	0.00295458	0.0039236	0.00045822	0.00278853	0.00116134
g__Bacteroides;s__Bacteroides salanitronis	k__Bacteria;p__Bacteroidetes;c__Bacteroidia;o__Bacteroidales;f__Bacteroidaceae;g__Bacteroides;s__Bacteroides salanitronis	3866	0.0134171	0.00764179	0.00501061	0.00508105	0.00878669	0.00468428	0.0030842	0.00645114	0.00523298	0.00326083
g__Flavonifractor;s__Flavonifractor sp. An306	k__Bacteria;p__Firmicutes;c__Clostridia;o__Clostridiales;f__Unclassified;g__Flavonifractor;s__Flavonifractor sp. An306	3882	0.00109019	0.000797842	0.000513614	0.00206534	0.00173331	0.00595651	0.00123852	0.000472341	0.0017565	0.00191746
g__Cloacibacillus;s__Cloacibacillus sp. An23	k__Bacteria;p__Synergistetes;c__Synergistia;o__Synergistales;f__Synergistaceae;g__Cloacibacillus;s__Cloacibacillus sp. An23	3915	0.00345951	0.000995844	0.00174736	0.0102637	0.00278499	0.00813652	0.00510698	0.000319497	0.00486861	0.000701493
g__Unclassified;s__Firmicutes bacterium CAG:94	k__Bacteria;p__Firmicutes;c__Unclassified;o__Unclassified;f__Unclassified;g__Unclassified;s__Firmicutes bacterium CAG:94	3926	0.00305643	0.000860105	0.000763962	0.00295362	0.00315453	0.000973527	0.0006165	0.00027375	0.00173145	0.000416651
g__Anaeromassilibacillus;s__Anaeromassilibacillus sp. An200	k__Bacteria;p__Firmicutes;c__Clostridia;o__Clostridiales;f__Ruminococcaceae;g__Anaeromassilibacillus;s__Anaeromassilibacillus sp. An200	3967	0.000431387	0.000427709	0.00403051	0.000620954	0.000579585	0.000454573	0.000343196	0.000303472	0.00188593	0.000470269
g__Butyricicoccus;s__Butyricicoccus pullicaecorum	k__Bacteria;p__Firmicutes;c__Clostridia;o__Clostridiales;f__Clostridiaceae;g__Butyricicoccus;s__Butyricicoccus pullicaecorum	4171	0.0026485	0.00472499	0.000776393	0.00310903	0.0021297	0.00119394	0.00110937	0.00119846	0.0014072	0.00402371
g__Lachnoclostridium;s__Lachnoclostridium sp. An196	k__Bacteria;p__Firmicutes;c__Clostridia;o__Clostridiales;f__Lachnospiraceae;g__Lachnoclostridium;s__Lachnoclostridium sp. An196	4234	0.00166449	0.00137968	0.00134182	0.000792616	0.00243057	0.00488539	0.00141406	0.00164631	0.00181042	0.000919971
g__Lachnoclostridium;s__Lachnoclostridium sp. An138	k__Bacteria;p__Firmicutes;c__Clostridia;o__Clostridiales;f__Lachnospiraceae;g__Lachnoclostridium;s__Lachnoclostridium sp. An138	4442	0.00327302	0.00147617	0.00349651	0.00178827	0.00511756	0.00584119	0.00336945	0.0008852	0.0018705	0.000668351
g__Gemmiger;s__Gemmiger sp. An120	k__Bacteria;p__Firmicutes;c__Clostridia;o__Clostridiales;f__Ruminococcaceae;g__Gemmiger;s__Gemmiger sp. An120	4493	0.00152871	0.000430022	0.00107781	0.00175998	0.00678039	0.00210018	0.000811714	0.00053224	0.00429041	0.00124518
g__Parabacteroides;s__Parabacteroides sp. CAG:409	k__Bacteria;p__Bacteroidetes;c__Bacteroidia;o__Bacteroidales;f__Tannerellaceae;g__Parabacteroides;s__Parabacteroides sp. CAG:409	4577	0.00253651	0.00445462	0.0023455	0.00178094	0.00263473	0.00413916	0.00195639	0.00601507	0.00356521	0.00241368
g__Bacteroides;s__Bacteroides sp. An322	k__Bacteria;p__Bacteroidetes;c__Bacteroidia;o__Bacteroidales;f__Bacteroidaceae;g__Bacteroides;s__Bacteroides sp. An322	4672	0.0144038	0.00876598	0.00287727	0.00905017	0.0145701	0.00653872	0.00201851	0.0027626	0.00476153	0.00457621
g__Parabacteroides;s__Parabacteroides sp. An277	k__Bacteria;p__Bacteroidetes;c__Bacteroidia;o__Bacteroidales;f__Tannerellaceae;g__Parabacteroides;s__Parabacteroides sp. An277	5049	0.00437315	0.0057648	0.00298419	0.00340157	0.00737685	0.0027028	0.00145928	0.00265431	0.00373403	0.00260722
g__Clostridium;s__Clostridium sp. CAG:678	k__Bacteria;p__Firmicutes;c__Clostridia;o__Clostridiales;f__Clostridiaceae;g__Clostridium;s__Clostridium sp. CAG:678	5344	0.000139028	0.00244289	0.000112389	0.000279189	0.000217922	0.000172614	8.54361e-05	0.00225357	0.000113994	0.00559255
g__Brachyspira;s__Brachyspira pilosicoli	k__Bacteria;p__Spirochaetes;c__Spirochaetia;o__Brachyspirales;f__Brachyspiraceae;g__Brachyspira;s__Brachyspira pilosicoli	5538	6.68096e-06	1.11423e-05	0.000309753	1.28086e-05	1.39609e-05	1.28536e-05	5.31295e-05	3.03951e-05	0.0222947	0.000166676
g__Fusobacterium;s__Fusobacterium mortiferum	k__Bacteria;p__Fusobacteria;c__Fusobacteriia;o__Fusobacteriales;f__Fusobacteriaceae;g__Fusobacterium;s__Fusobacterium mortiferum	5800	5.2143e-05	6.31106e-05	0.0114905	0.000303994	1.07188e-05	0.0137732	0.0346719	4.40747e-06	0.00453935	1.79399e-05
g__Desulfovibrio;s__Desulfovibrio piger	k__Bacteria;p__Proteobacteria;c__Deltaproteobacteria;o__Desulfovibrionales;f__Desulfovibrionaceae;g__Desulfovibrio;s__Desulfovibrio piger	5828	0.00608776	0.0139713	0.00384542	0.0130732	0.00572018	0.0173635	0.00785297	0.00737881	0.00284449	0.00474163
g__Mucispirillum;s__Mucispirillum schaedleri	k__Bacteria;p__Deferribacteres;c__Deferribacteres;o__Deferribacterales;f__Deferribacteraceae;g__Mucispirillum;s__Mucispirillum schaedleri	6642	0.000307544	0.000134359	0.0144496	0.000274013	0.000532233	0.00825673	0.0146999	0.00360308	0.00230414	0.00142025
g__Pseudoflavonifractor;s__Pseudoflavonifractor sp. An184	k__Bacteria;p__Firmicutes;c__Clostridia;o__Clostridiales;f__Unclassified;g__Pseudoflavonifractor;s__Pseudoflavonifractor sp. An184	6730	0.0103336	0.00201086	0.00400124	0.0134954	0.00905568	0.00769105	0.00773201	0.000509646	0.00685938	0.00104465
g__Bacteroides;s__Bacteroides sp. CAG:462	k__Bacteria;p__Bacteroidetes;c__Bacteroidia;o__Bacteroidales;f__Bacteroidaceae;g__Bacteroides;s__Bacteroides sp. CAG:462	6942	0.00521166	0.00655219	0.00297182	0.00641155	0.00434432	0.00234249	0.00639831	0.006206	0.00560429	0.00297905
g__Subdoligranulum;s__Subdoligranulum variabile	k__Bacteria;p__Firmicutes;c__Clostridia;o__Clostridiales;f__Ruminococcaceae;g__Subdoligranulum;s__Subdoligranulum variabile	7241	0.00316627	0.00273356	0.00185804	0.00258554	0.00443725	0.00125225	0.00126486	0.0116683	0.000898101	0.00707374
g__Prevotella;s__Prevotella sp. CAG:279	k__Bacteria;p__Bacteroidetes;c__Bacteroidia;o__Bacteroidales;f__Prevotellaceae;g__Prevotella;s__Prevotella sp. CAG:279	7605	0.00834887	0.0130265	0.00529453	0.00448839	0.00478276	0.00407132	0.00557871	0.00806408	0.00665357	0.00309219
g__Lachnoclostridium;s__Lachnoclostridium sp. An298	k__Bacteria;p__Firmicutes;c__Clostridia;o__Clostridiales;f__Lachnospiraceae;g__Lachnoclostridium;s__Lachnoclostridium sp. An298	7846	0.00356498	0.00396146	0.00199935	0.0010602	0.0357235	0.00147329	0.00231748	0.010628	0.00294275	0.00406739
g__Flavonifractor;s__Flavonifractor sp. An10	k__Bacteria;p__Firmicutes;c__Clostridia;o__Clostridiales;f__Unclassified;g__Flavonifractor;s__Flavonifractor sp. An10	8950	0.0171924	0.0213921	0.00390371	0.0327186	0.0210816	0.0101953	0.00639954	0.00455509	0.013117	0.00870776
g__Bacteroides;s__uncultured Bacteroides sp.	k__Bacteria;p__Bacteroidetes;c__Bacteroidia;o__Bacteroidales;f__Bacteroidaceae;g__Bacteroides;s__uncultured Bacteroides sp.	9304	0.00441046	0.00760846	0.0116049	0.00985059	0.00610915	0.0184742	0.00667509	0.0199798	0.0182156	0.0130181
g__Alistipes;s__Alistipes sp. CAG:831	k__Bacteria;p__Bacteroidetes;c__Bacteroidia;o__Bacteroidales;f__Rikenellaceae;g__Alistipes;s__Alistipes sp. CAG:831	11167	0.0379527	0.0173355	0.00660278	0.0579163	0.0189055	0.0367689	0.00727332	0.0060609	0.0598298	0.0377351
g__Mediterranea;s__Mediterranea sp. An20	k__Bacteria;p__Bacteroidetes;c__Bacteroidia;o__Bacteroidales;f__Bacteroidaceae;g__Mediterranea;s__Mediterranea sp. An20	14332	0.0421631	0.0558298	0.0517461	0.0240853	0.0439573	0.0120558	0.0155565	0.0228945	0.0121559	0.0189425
Others	Others	630356	0.513434	0.532827	0.532764	0.50105	0.512999	0.515042	0.531844	0.547121	0.516059	0.547337
