# Supplementary material for: Metagenomic Analysis Identifies Sex-Related Cecal Microbial Gene Functions and Bacterial Taxa in the Quail
Source: Front Vet Sci. 2021 Oct 1;8:693755. doi: 10.3389/fvets.2021.693755 (PMC8517240; doi:10.3389/fvets.2021.693755)
Supplement: Supplementary file 5 [file Table_5.XLSX]

## Sheet: metabolic_level_3
KO_Pathway_Level3	Pathway_Name	Gene_Num	Gene_IDs
ko00010	Metabolism; Carbohydrate metabolism; Glycolysis / Gluconeogenesis	9207	M4_84091	F4_350872	M5_60517	M4_37854	M2_111675	M1_272628	F2_127990	F5_229829	F1_384542	M4_84804	F3_218958	F1_390280	M4_228740	M1_53680	F5_42597	F4_296747	M1_364534	F4_241405	M1_124738	F4_10986	M1_339278	F2_121189	M2_248127	M1_5213	F2_194582	M5_197801	F3_13830	F3_153387	F2_95002	F5_174351	F1_300892	M3_31709	M1_134487	M5_111430	M1_307383	F3_121496	M4_99251	F2_173247	M1_110824	F5_44334	M1_191471	M4_176465	M4_122459	F3_48755	M1_35816	M5_312599	F4_102028
ko00020	Metabolism; Carbohydrate metabolism; Citrate cycle (TCA cycle)	4590	F1_242513	F3_186256	F5_330907	F3_186586	M3_178160	M2_219127	F3_251717	F4_302191	M4_234398	F5_299329	F1_122273	F2_9897	M2_66048	F4_21719	M4_100933	M4_354100	M5_19873	F1_149257	F1_184531	F4_298091	F5_234872	M3_177371	M1_380159	F4_131039	M4_328953	F2_146823	F3_238076	M1_242728	M4_187026	M4_39063	F1_134462	M3_91633	M1_213614	F5_26320	F1_228726	F2_225788	F3_170587	F5_336048	F4_200306	M2_103053	M4_249855	F5_341578	M1_220870	F2_252988	F1_285096	M4_273018	F1_149653
ko00030	Metabolism; Carbohydrate metabolism; Pentose phosphate pathway	6129	F1_328566	M5_59140	F1_240358	M1_314613	F5_246441	M3_196631	F1_305548	F5_185657	F5_202126	M1_228591	F3_223917	F4_282559	M1_281153	M4_17909	F1_385455	M4_7224	F4_210939	M1_163620	M2_84299	F2_120487	M1_109260	F2_177942	F5_277182	F4_99702	F3_130977	F5_205360	M1_222626	F4_245849	M4_350535	F3_237399	F2_229661	F3_121526	F3_101028	M5_176690	M4_269456	M4_295468	F1_338864	M4_104860	F3_135020	F3_25240	F4_96181	M5_274205	F4_28729	M5_186393	F5_150557	F5_257440	F2_16782
ko00040	Metabolism; Carbohydrate metabolism; Pentose and glucuronate interconversions	3435	F5_169382	M4_29448	M1_386860	F1_279134	M1_89818	F5_231066	M2_71395	F5_5300	F5_228725	M4_334700	F5_215030	M4_341612	F3_33378	M5_194243	F1_293414	F1_391691	F5_324985	F4_285951	F1_16863	M4_316990	F1_306022	M4_299103	F5_185410	M1_30824	M5_16282	M1_343228	F5_297780	F3_94444	F3_220513	F4_99755	F5_211016	F4_21620	F3_20077	M1_68952	F1_135429	M3_128558	F1_273123	M4_119617	M1_342396	M2_35784	F2_181257	F4_344819	M4_252541	M1_77233	M4_171849	M2_102565	F1_223993
ko00051	Metabolism; Carbohydrate metabolism; Fructose and mannose metabolism	5757	M2_175523	M1_10289	F3_130014	F1_377122	F3_276331	M2_21131	M5_96790	M1_307031	F5_210975	M1_363117	F5_225812	M2_145417	M2_16715	F1_22033	F5_283786	M2_140212	M2_22811	F4_293360	F2_15540	M5_238453	F1_18402	F2_11327	F4_73689	M4_325815	M4_280699	M5_210903	M2_26278	F1_247183	M5_179803	F2_193720	F4_313468	M1_134867	F4_358264	F4_25661	M3_85167	M1_198784	M2_210419	F1_18885	F3_298446	F4_42150	F1_86742	F1_304251	F3_242800	M1_86383	M4_70096	F4_209802	F5_60826
ko00052	Metabolism; Carbohydrate metabolism; Galactose metabolism	7230	M1_196614	F3_297273	M4_128361	M5_32840	M4_183508	M1_202803	F4_64364	F4_61794	F5_129529	M2_200100	M1_215805	F3_211026	F1_298702	F2_44677	M3_84370	F3_138491	F2_244326	M1_334993	F2_263350	F5_229599	F1_19051	M3_232383	M1_49446	M5_251876	M5_246874	F2_10882	F3_74466	F5_365376	F2_100509	M5_350272	F5_24225	M4_84756	F5_145231	F3_36225	F1_237347	M5_321842	M5_93260	M3_149098	M4_254881	F4_359108	F4_322479	F1_298541	M1_187470	M3_215999	M1_151353	M1_300181	M3_254528
ko00053	Metabolism; Carbohydrate metabolism; Ascorbate and aldarate metabolism	1085	M2_298978	M2_233894	M2_23008	F5_260087	F5_209829	M5_340843	F1_72096	F5_182626	M1_266862	F1_124355	F4_190461	F5_83219	F2_166568	F1_21892	M1_337631	F1_155603	M2_261928	F3_305943	M3_253073	M1_62554	M5_229994	F5_66806	F3_91060	F2_73335	F4_94252	F1_153328	M4_271569	M4_266719	M4_276033	F4_168008	F3_260279	M3_222578	M5_184481	F4_155042	M2_7863	M5_200504	M3_223504	M1_300165	M2_283864	M4_265978	M4_225164	M1_308009	F4_357003	M4_295945	M4_275180	M5_249169	M1_176402
ko00061	Metabolism; Lipid metabolism; Fatty acid biosynthesis	4342	M5_95135	F1_356190	F1_304711	M5_270156	F4_194569	F3_247289	F3_165412	F2_227538	M2_301616	F1_30045	F5_188100	F4_161289	F4_80252	M2_295315	F4_343381	F1_392043	F4_247687	M4_244351	F1_142655	F4_348738	F1_294081	F1_147531	F1_212360	M2_125445	M4_293433	F2_8302	F1_140871	F1_268238	F5_76221	F2_46466	F4_275492	M5_364415	F4_238436	M4_110174	F5_54574	M1_131058	F4_340385	F4_300494	M5_284049	M3_252539	F4_198065	M5_307778	F1_310432	F4_55192	F2_128098	M5_17210	F3_112556
ko00062	Metabolism; Lipid metabolism; Fatty acid elongation	3	F2_113411	F2_185013	F2_97058
ko00071	Metabolism; Lipid metabolism; Fatty acid degradation	1521	M1_90376	F4_291322	F4_335225	M1_315072	F3_222781	F1_273520	M2_112050	F5_164391	F5_262882	F4_144092	F4_334418	F4_47639	F3_192899	F1_249629	F3_154466	F4_5357	F2_176263	F5_128307	M4_20055	M1_22905	F3_39659	F4_30731	F3_35319	M4_124234	M5_237296	M3_104758	F1_248005	F3_222493	M2_290891	M1_259170	M5_304083	M1_345571	F4_309206	F4_156763	M1_227587	M3_59796	F3_22459	M4_72178	F5_197124	F5_98514	F5_279586	M2_338475	M5_350823	M5_161353	F4_232580	F5_199203	F1_285209
ko00072	Metabolism; Lipid metabolism; Synthesis and degradation of ketone bodies	191	F1_149903	F2_61244	M1_32043	M1_14175	M5_175329	F5_211151	F4_54776	F1_361618	F5_288084	M5_14888	F3_319998	M5_294696	M4_14090	M4_289396	M5_109944	M2_310962	F3_156875	M5_227272	M4_262785	F2_80514	M1_230701	M5_159804	F5_325634	M1_235325	M4_292578	M5_198891	M3_75368	F3_146383	M5_140045	F1_156408	F2_14447	M4_228349	M4_187100	F2_71632	F1_36194	F1_8895	F3_94489	F1_304939	M3_259782	F3_248461	F2_83210	F1_386094	F1_177157	M4_117563	F2_84278	M1_163471	M5_79025
ko00100	Metabolism; Lipid metabolism; Steroid biosynthesis	11	F4_228751	F5_280981	M3_199202	F4_284347	F4_168943	F4_349208	F5_118890	M4_248609	M3_231876	F4_228752	F5_283849
ko00120	Metabolism; Lipid metabolism; Primary bile acid biosynthesis	286	F4_311943	F5_355942	M5_312603	M4_251091	F3_220120	F4_72620	F4_327881	M1_148073	M1_299063	F1_122392	F3_197924	F1_98622	F5_179992	F1_39837	M2_220633	M2_163640	M4_236971	M4_99770	F1_14874	F1_248297	M4_107506	M3_231037	F2_256540	F1_129915	F3_45279	F4_57946	M1_116418	F2_1726	F3_71100	F3_106738	F1_295573	M1_167875	M1_314929	F1_116247	F3_56732	M2_111206	M4_231017	F3_94864	F3_52249	M2_306591	F4_329056	F3_103812	M2_79086	M1_321844	M1_265505	F1_390735	F3_184320
ko00121	Metabolism; Lipid metabolism; Secondary bile acid biosynthesis	304	F1_390735	F3_184320	F4_269803	M3_110661	F4_38354	M2_11042	M5_263589	M4_179996	M3_25230	F3_4655	F3_319176	M3_146181	F1_284009	M1_301308	F3_80576	F5_97369	F3_260274	M5_384728	F5_355117	F2_109719	F4_144011	F3_185128	M4_344624	M3_50961	M1_387107	F4_92959	F3_196218	M2_24666	M2_105758	M2_154398	M1_68513	F3_230171	F4_103868	M3_139860	F1_52109	M5_44006	F2_162225	M5_319437	M5_133173	F4_139713	M4_47897	M2_304140	M5_82454	F5_22173	F5_263914	F4_311943	F5_355942
ko00130	Metabolism; Metabolism of cofactors and vitamins; Ubiquinone and other terpenoid-quinone biosynthesis	1032	M1_147330	F4_361286	F5_233395	F3_258490	F4_288493	F1_166514	F1_268560	F1_201113	M3_116794	F1_43388	M5_95404	M5_163499	M3_112780	F4_109427	M2_150313	F2_186642	F1_274733	F4_169871	F4_45843	F3_118018	M4_15827	M1_228113	F1_16094	F1_57299	M4_210782	M1_145742	F2_20214	F3_246397	F2_148272	M3_122443	M4_23573	M1_12926	M3_27039	F4_227002	F1_391665	M1_42493	M3_133612	F2_182189	M3_40978	F3_284410	M1_230492	M5_296940	M2_11756	M5_82808	M4_78470	F1_20961	M1_340209
ko00140	Metabolism; Lipid metabolism; Steroid hormone biosynthesis	183	F2_193450	F4_294970	F3_254079	M5_339525	M3_96142	M3_24003	M1_385008	F1_9662	F5_310585	F4_199269	F1_16103	F3_164285	F2_264548	F5_306708	M1_323399	M4_25588	M4_53105	M5_368299	F5_340276	M1_56951	F1_268080	F3_277206	F4_157673	F4_107812	F1_49310	F4_166219	M1_92579	M5_172647	F4_202749	F1_141783	F3_175861	F5_372936	F3_136523	M1_305811	M1_43751	M5_70403	M5_220701	M4_312025	F1_223276	M4_278608	F4_298588	M3_64010	M4_83968	F5_92851	F3_261744	F1_91161	F1_60611
ko00190	Metabolism; Energy metabolism; Oxidative phosphorylation	7055	F5_297249	M4_153827	F3_78512	F4_241456	F4_12511	M5_90241	F3_134797	M2_179767	F4_115216	F1_110975	M4_79516	F1_93337	F5_182272	M4_29046	F3_163030	M5_8283	F1_310053	M4_183306	M4_114621	F5_363958	F1_216821	F2_211706	M5_190006	F5_240380	M4_248772	M4_252579	M4_154027	M4_76199	M5_338759	F3_246283	F1_261534	M4_317877	F1_135707	M4_322647	F5_14565	F4_45668	F3_104387	M4_222462	F3_115080	F5_290479	F3_260319	F4_82489	M3_139027	M4_49406	F1_266783	M5_124983	F1_301947
ko00195	Metabolism; Energy metabolism; Photosynthesis	1956	M4_246249	M5_22484	F3_271795	F2_166397	F5_35676	M2_162984	F1_151136	M2_13903	F4_80481	F3_101146	M4_233920	F4_108246	M3_76506	F1_376097	M1_165115	M5_359236	F4_269612	F3_187272	F5_196195	F5_307337	F5_14697	F2_86990	M4_289392	F3_265481	F1_353810	F5_231865	F3_261379	M4_247212	F5_202950	M1_198900	F5_185639	F4_279247	F4_256388	M4_128502	M5_278470	M5_263326	M4_291028	F1_111044	F3_110850	M4_122902	F1_48321	F1_384821	F5_105174	F4_20974	F3_271605	F4_23016	M2_257275
ko00220	Metabolism; Amino acid metabolism; Arginine biosynthesis	4323	F1_380397	F2_33487	M1_37302	M1_83055	F4_32948	F2_150474	F4_19515	F1_124501	M1_116446	M4_111171	F1_357564	F4_236429	F5_370834	F3_192269	F3_107112	M3_42712	F5_149172	M1_194467	M1_80237	M4_250112	M2_120168	M5_35729	F4_100010	M4_3039	F5_287675	M4_157767	F4_259044	M5_345185	M4_40057	F1_389590	F1_20284	F1_149718	F1_344154	M5_343217	F1_247586	F3_35071	F1_55975	F4_161348	F1_90545	F4_168613	M1_385278	M1_234674	F1_57417	F1_43149	M4_229448	M2_289174	F5_255377
ko00230	Metabolism; Nucleotide metabolism; Purine metabolism	19407	F5_201359	F1_215458	F1_108476	F1_130428	F1_86881	M5_332771	F5_372546	F3_47218	M4_111673	F5_231136	M5_186216	M4_260697	F3_215019	M4_3280	F3_318347	F2_93366	F4_249303	F1_157483	M4_129995	M4_33881	F5_71836	M4_220097	F5_94707	M3_110959	M4_286340	M5_358866	F2_13437	F5_331017	M1_368184	M1_120929	F5_237807	F5_134057	F1_216948	F3_246815	F1_366483	F2_21610	M4_39229	M1_293707	F3_138281	M4_178078	F3_142155	M1_38192	F4_30165	F3_124014	M1_192013	F5_119956	M1_271213
ko00240	Metabolism; Nucleotide metabolism; Pyrimidine metabolism	16410	F5_67239	F4_39628	M5_33632	M3_187317	F2_461	M3_82253	F2_172740	F5_208611	M5_185029	F2_106031	F5_301547	F3_261191	M1_268420	M2_129893	F5_34437	F1_120413	F1_35521	F2_67889	F4_17168	F1_357208	M2_219928	M4_180182	F1_160885	M5_310540	F4_233999	F2_267078	F1_201129	F3_132480	F4_225383	M4_221577	M1_208616	M3_205346	F2_167495	M4_240909	M3_186809	F5_46880	M1_392650	M3_186022	F3_13672	F3_152899	F5_358691	M1_152900	F1_44850	F5_294722	F3_17133	F1_348713	M4_240475
ko00250	Metabolism; Amino acid metabolism; Alanine, aspartate and glutamate metabolism	8345	F1_292719	M5_185301	F2_177315	F4_87725	M1_250636	F1_24809	F1_298536	M4_336780	M5_185255	F5_381247	M1_109077	F4_202676	F1_125188	F4_275191	F5_356038	F5_177417	M5_350757	F3_93240	F4_185571	F3_92661	M5_316714	F3_178393	M2_221426	M2_161739	F1_146304	M4_150374	M4_183611	M1_154702	F1_61076	F3_205105	M3_85228	M1_99060	F2_195893	F3_233575	F3_309487	F4_247672	M4_242175	M5_250916	F1_360876	F1_257439	F1_386584	M2_350617	F5_213447	F1_93143	F1_234832	M1_83119	M1_302443
ko00254	Metabolism; Biosynthesis of other secondary metabolites; Aflatoxin biosynthesis	6	F2_123566	F1_167234	F1_167235	F1_210040	F2_62126	F2_67899
ko00260	Metabolism; Amino acid metabolism; Glycine, serine and threonine metabolism	7023	F1_312557	M4_248949	F1_16906	M2_229222	M4_225190	F5_250325	M4_316601	F2_129427	M5_92776	F4_196369	M3_158936	M2_14310	F2_177892	M1_241359	F3_256574	M1_219389	M5_242623	M1_223335	F5_324784	F4_357037	F1_17762	F4_299084	F3_78463	F1_174550	M5_225570	M4_341648	M1_334009	F1_127145	M1_139054	M5_223879	F1_202406	F2_192700	F1_138650	F3_11508	F5_307240	F1_286651	M5_209553	M2_85475	F5_58687	M4_305136	F4_193234	F3_134924	F1_214530	M5_110689	F3_7017	F1_219719	F2_40905
ko00261	Metabolism; Biosynthesis of other secondary metabolites; Monobactam biosynthesis	1778	F2_111247	F1_276786	F4_295030	F2_62190	M1_43266	F2_219829	M2_302104	M3_112049	M5_272278	F3_38234	F1_279025	F4_104732	F5_297696	M4_285828	M3_252925	M2_274781	M3_111989	F4_105367	F3_292981	M1_382551	F2_99615	M1_107067	M5_17982	F5_220859	F5_267320	M2_41706	F4_7233	F5_322554	F4_85025	M3_154785	M4_235512	M3_220903	F1_213476	M4_194895	F1_193868	F3_121234	M4_187679	F4_136151	F5_229930	F1_214025	F5_140515	M2_54282	M3_60542	M3_255995	F2_27424	F4_210125	M1_319843
ko00270	Metabolism; Amino acid metabolism; Cysteine and methionine metabolism	7898	M5_39986	F5_220885	F4_171715	F3_220960	F3_60638	M4_293668	M5_126404	M4_267612	F2_249747	F4_259315	F3_69150	F4_234330	M3_163581	M4_314271	F1_18357	F5_199310	M5_323524	F1_74362	F1_378494	F1_81414	F3_284505	M4_96284	M1_51146	M5_322632	M1_328648	M1_19791	F3_228736	M4_110554	M3_161551	F3_188347	F2_194484	F1_196996	F3_102247	F1_340893	F5_13009	F1_373620	M2_273263	M2_264651	F5_126967	M1_97807	F2_224981	F5_369971	F1_166121	F2_214958	F4_172896	M1_230445	F4_111311
ko00280	Metabolism; Amino acid metabolism; Valine, leucine and isoleucine degradation	1548	M2_77297	F3_122103	F3_144032	M4_38246	M4_254936	M4_316926	F1_307624	M5_312513	F1_59959	M1_131837	F4_23360	M3_48134	F4_140937	F1_348551	F1_175945	F4_298553	F2_261466	M4_205530	F5_301539	F3_246263	F3_141668	M5_315707	M4_86865	M2_56051	F2_96696	M5_148055	M4_164837	F4_103040	M5_150553	F1_391649	F1_154596	M5_70411	F1_8891	M1_142298	F4_295777	M4_196319	F3_72104	F3_18231	M1_386338	M5_182059	F3_39869	F1_96649	M1_5376	M5_123976	M1_252935	F1_242191	M1_240686
ko00281	Metabolism; Metabolism of terpenoids and polyketides; Geraniol degradation	60	M4_86865	F3_94489	F1_383751	M3_4179	F3_314592	M5_169194	M4_12661	M2_220801	M2_148512	M4_153951	F2_151496	F5_197985	M4_187099	M4_12178	F4_115727	M4_23176	M1_107553	F1_207559	F2_60485	F1_218577	M4_131744	M5_56131	M1_170819	M1_180410	F5_191116	F1_36194	M2_49175	F4_339367	M3_112092	M1_198225	M4_50009	F3_134295	M3_62503	M4_49694	F5_356711	F1_216794	M4_153949	M4_294616	M4_107369	F1_317600	F1_149902	M5_129918	M3_171195	M5_159804	M3_62504	F1_252353	F5_270155
ko00290	Metabolism; Amino acid metabolism; Valine, leucine and isoleucine biosynthesis	3135	F1_266973	F1_130227	F3_158685	F1_119390	M4_149153	M5_362727	M5_63599	F4_225612	F4_300816	F5_175983	F1_235128	F2_67421	M1_140926	F2_21403	F5_307505	M4_14283	M5_27562	F5_106350	M3_10309	F1_164460	M1_305533	M4_284972	F3_108090	F3_130799	F4_276474	M4_158631	F2_229182	M1_205138	F5_309226	M4_329590	F5_215819	F1_326374	M3_182174	F3_248017	M1_299402	M5_132467	F2_143613	M3_172949	M4_252134	M2_108091	M5_266606	M4_239677	F1_182397	M4_167809	M4_346937	F4_134037	M1_62872
ko00300	Metabolism; Amino acid metabolism; Lysine biosynthesis	5071	F4_91136	F4_178802	F3_294398	M2_263294	F3_24720	F5_355964	M2_315531	F2_99946	F1_146232	M1_157657	M3_80168	M4_235511	F4_140628	F2_200213	F2_260103	M3_232048	M1_221188	M5_159567	M1_124178	M1_225175	F5_149730	M3_24009	M5_365027	F3_98288	F1_225977	M3_114487	F4_214252	F2_4927	M1_308669	M2_104061	F3_263998	M1_196380	M1_313825	F5_89851	M1_159214	F1_84535	F2_134044	F2_188229	F1_47470	F1_349800	F3_145338	F3_111145	F4_97515	M1_105783	M4_183657	F5_350127	F4_243519
ko00310	Metabolism; Amino acid metabolism; Lysine degradation	829	F3_179599	M5_316460	F2_122781	M4_321212	F4_113348	F3_125199	F1_371964	F3_89212	F1_64601	F4_354313	F1_363754	M4_33551	M5_906	M3_21238	F1_209113	F4_46820	F1_309076	F5_97426	F5_183742	F5_114984	F2_183461	M4_80915	F4_85833	M4_16572	M4_337346	M5_160640	M3_126796	M5_28365	F1_76487	F5_148825	F3_13707	F1_17737	F1_68933	F1_147785	F1_200247	M4_244643	M4_240234	F4_109739	M4_78112	F2_713	M3_138239	F1_312481	F1_351399	M5_268651	M2_56058	F5_1726	M1_93998
ko00311	Metabolism; Biosynthesis of other secondary metabolites; Penicillin and cephalosporin biosynthesis	203	F1_151312	M2_6587	F5_294217	F2_202320	M1_124132	F3_11160	F1_360765	F4_209198	F1_200772	M4_104469	F1_146176	F5_54135	F1_282063	F3_23331	M3_125273	F4_360447	F4_110222	M1_93319	F2_40565	F4_127840	F1_289208	F2_217114	M5_142784	F4_267986	M2_115304	M5_159074	M2_322569	F4_104547	M3_190047	M4_355200	F4_118985	F1_326442	M1_184539	F4_276244	F3_18966	F4_56448	M1_136045	M3_184851	F3_205256	F2_251047	F5_129459	M1_43172	F2_145555	M1_277718	M4_199935	M3_231481	F3_313291
ko00330	Metabolism; Amino acid metabolism; Arginine and proline metabolism	3073	M2_342510	F5_90946	F1_173693	M4_266444	M1_108311	F4_266504	M2_235603	F4_289905	F1_104955	F2_17859	F4_13074	F1_297424	F3_84589	F4_198677	M5_377533	M4_9198	M5_111118	M1_229230	M1_101530	M5_352965	M4_169002	M5_222175	M5_91501	F4_252116	M4_226948	F5_174338	M4_279833	M5_84406	F2_146323	M1_127437	M1_375404	M1_229340	F2_84606	M4_229567	F3_313775	M4_222557	M5_308186	F4_15841	M4_332556	F5_52962	M1_155104	M4_216687	F5_249738	M5_224857	F2_62890	M4_198809	M4_267450
ko00332	Metabolism; Biosynthesis of other secondary metabolites; Carbapenem biosynthesis	637	M2_272061	M5_17670	F4_325941	M4_189311	F4_255287	M2_151088	M1_287143	M3_174389	F4_33590	F2_11600	M4_229334	M1_93329	F2_7122	M1_218282	M2_165177	M4_215309	F1_387303	F5_53907	F4_205837	F1_249636	F1_5958	F5_361015	M5_167991	F5_249410	M1_81354	M1_16281	M5_113586	M5_290711	M5_209575	M5_189538	F5_361463	M4_95141	M4_31389	M5_120128	M3_147049	F4_255288	M1_49482	F5_254174	M1_35709	M4_296987	F1_188164	F1_243454	M4_153435	F4_292624	F5_243511	M4_176234	F3_265077
ko00333	Metabolism; Biosynthesis of other secondary metabolites; Prodigiosin biosynthesis	983	M1_115749	F2_147489	M4_198052	M1_206783	F2_113592	M1_217516	F1_174999	F1_144872	M2_194548	F4_330179	M2_154845	F1_136970	F4_301468	F1_245251	F4_60877	F3_208976	M5_338791	M2_314402	M5_203412	F4_58575	F1_312153	M3_97546	F4_268764	F3_159688	F3_84322	F3_139883	F3_220127	M1_224910	M1_30230	M3_169793	F5_218923	F3_49375	F3_130261	F5_78858	M4_110253	M1_278736	M1_281072	M1_355606	F4_300464	F3_51002	F5_92827	M4_36431	M1_229484	F1_249073	M5_264570	F1_25175	F3_67795
ko00340	Metabolism; Amino acid metabolism; Histidine metabolism	3228	M4_103878	M1_204138	M5_95121	F5_366692	M1_340088	F4_290574	F5_315358	F4_167902	F2_35473	M5_319370	F3_246615	F5_49932	M3_49656	F4_30564	M1_234265	F5_312021	F4_295476	F2_195568	F1_136528	F2_202571	F1_264405	M5_374385	F4_61136	F3_179055	M1_147125	M4_238666	F3_65288	M5_31355	M5_165064	F3_304529	M3_180471	F2_115675	F4_95542	F3_319244	F5_86202	M1_264070	F2_62187	F5_214233	M5_260127	M5_8169	F5_375394	M4_243413	M1_290894	M1_276857	M5_107222	F1_24990	F5_177882
ko00350	Metabolism; Amino acid metabolism; Tyrosine metabolism	1199	M1_214660	M4_176840	M4_329288	F4_189811	M1_90084	F1_320343	F1_27392	M1_101819	M4_272799	M5_139874	M4_242054	F5_198727	F2_22882	F5_149048	M4_91746	M1_107577	M4_136280	F1_235589	M5_140210	M4_77806	F2_157644	M2_345071	F1_46830	F4_222248	F5_338269	F5_361444	F1_252684	M5_358309	F4_223308	F3_90560	M2_131440	M5_123467	M3_149422	F3_93977	M2_228204	M1_154642	M3_195832	F3_191689	M5_113044	M4_334058	F4_99956	M1_325948	F4_354950	M2_12489	F5_183721	M5_41500	F2_267082
ko00360	Metabolism; Amino acid metabolism; Phenylalanine metabolism	1626	F3_65275	M4_166915	F1_149721	F2_79793	M4_106267	F4_358975	F5_83288	M5_176691	F1_86942	M4_212647	F2_134851	F5_347418	F2_185018	M4_69577	M3_200990	M1_143674	F3_34481	M1_354628	F4_103597	M2_348088	F3_279304	F5_164527	M1_6713	M2_337700	F3_197487	M1_113814	F5_354834	F5_308952	F5_147382	F3_109156	F4_96029	F5_214917	M3_200986	F5_17576	F5_74377	F1_288339	M5_316631	M4_300806	M5_95516	M1_216966	M1_381499	F3_152964	M2_16803	M1_15665	F2_139323	M5_99694	M4_14859
ko00361	Metabolism; Xenobiotics biodegradation and metabolism; Chlorocyclohexane and chlorobenzene degradation	134	F4_70086	M1_332150	M2_211681	F1_279838	F2_223250	M4_247903	M1_98420	M5_275534	M5_34794	F5_37612	M5_385279	F1_31819	M1_213150	F2_91686	M5_341915	F5_307998	F5_196067	M4_178275	M2_140003	F2_262699	M1_322528	F3_84571	F1_89890	M4_198013	M1_255465	F1_318805	F1_89889	F3_271793	M1_184532	M2_183522	M4_240216	F2_160263	M4_91620	F1_45759	M2_163511	M1_208178	M3_13532	M5_244887	M1_351319	M1_151289	M5_175713	F1_268307	M5_284086	M4_318412	M1_213350	M1_109578	F3_271649
ko00362	Metabolism; Xenobiotics biodegradation and metabolism; Benzoate degradation	669	F3_229764	F4_92004	M4_106508	F5_93929	M5_213107	F3_302000	F3_157257	F1_310497	F5_341863	F3_107250	M4_31417	M5_140045	M5_14335	M4_213288	F2_71632	M1_170819	M5_183598	M4_187100	M2_310962	F3_80473	F2_258678	M4_262785	M5_96550	F2_235038	F1_134772	F3_97115	F5_325634	M3_171195	M2_296924	F4_7389	M1_391141	F4_54776	M5_303499	F3_3212	M4_172856	F3_213110	F3_79115	F1_52768	F5_54606	F3_178102	F5_365778	M4_289396	F3_62001	M4_116993	F5_183816	F3_150196	M2_276289
ko00364	Metabolism; Xenobiotics biodegradation and metabolism; Fluorobenzoate degradation	8	M2_211681	M1_209346	F3_247245	M4_151051	F2_223250	M4_318412	M4_251043	F2_106669
ko00365	Metabolism; Xenobiotics biodegradation and metabolism; Furfural degradation	4	M1_202378	M4_14864	F4_278326	M4_353568
ko00380	Metabolism; Amino acid metabolism; Tryptophan metabolism	549	F5_128929	F3_301438	F1_328839	M1_157402	M1_90376	F4_335225	F3_222781	M3_113507	F1_273520	M1_355051	M2_112050	M2_81037	F5_341028	F2_211515	M3_141486	M4_131744	F5_128306	F2_54927	F3_35319	F1_176241	F3_201098	F3_135883	M1_62323	F1_2715	M1_153807	M5_358717	M3_59796	M2_26892	F3_237112	M4_286694	M4_49473	F5_147797	F3_157156	M4_287021	F4_232580	F1_77204	M2_94008	F5_259066	F1_239741	M5_377648	M5_122249	M4_352322	M4_100264	F4_301528	M4_158809	M4_87563	M4_13382
ko00400	Metabolism; Amino acid metabolism; Phenylalanine, tyrosine and tryptophan biosynthesis	5163	M4_274021	M1_25455	F1_76403	F2_16355	F5_250806	F2_248858	M5_329360	M2_92911	F1_361747	M4_338933	M2_281030	M4_344765	M1_259605	F3_96949	M5_249347	F3_47952	F2_212443	M1_27772	F5_164934	M4_140377	F1_81711	F1_273148	M1_288744	M1_349804	M1_322666	F3_14912	F3_20233	F1_292076	F1_164788	M4_328973	M1_79990	M2_181939	F5_157381	M4_324899	F4_354130	F5_102283	M2_184650	M5_259963	F2_93391	F4_120776	F1_121415	M5_135185	F4_123555	F5_152547	F1_173569	F2_13014	F2_218595
ko00401	Metabolism; Biosynthesis of other secondary metabolites; Novobiocin biosynthesis	1055	F2_175169	F4_79958	M1_368464	F3_262971	F3_33413	M4_308400	F3_267747	M5_255051	F4_357848	F4_260354	F4_87672	F3_297931	F2_260319	F5_79789	F3_174524	F1_278013	M1_9028	F4_280202	M2_159301	M5_89459	F4_329966	F3_107822	F3_216987	M1_88451	F3_93943	M5_261072	M2_62834	F5_196255	F1_126272	F5_318489	M3_197085	M1_96940	M4_246115	F4_105006	F1_281484	F1_76823	F1_455	M4_215907	M2_250458	F5_381002	M1_360305	M2_312419	F4_174248	M2_96676	M4_177454	F1_144853	M4_70259
ko00405	Metabolism; Biosynthesis of other secondary metabolites; Phenazine biosynthesis	275	M4_305761	F3_185325	F2_211275	F3_309840	M3_117319	F1_26902	F4_289353	F3_33092	M2_190807	F2_31993	M1_332874	F1_126656	F3_33093	M1_197340	F3_133622	M3_15096	F4_146352	F3_51647	M1_251140	M2_123291	F1_264902	F5_54714	M3_166135	M4_61948	F4_62401	F1_337757	M1_270708	F1_69190	M5_378663	F5_20130	F1_126655	M3_71974	M4_285228	M4_30798	M5_224833	M4_179835	F5_54713	M5_272565	M3_38040	M3_63681	M1_103506	M5_262544	F1_219879	F4_175591	M5_362800	F3_31143	F2_43323
ko00410	Metabolism; Metabolism of other amino acids; beta-Alanine metabolism	742	F2_25243	M5_122249	M5_89166	M1_316533	F1_77204	F5_370877	F5_312179	M4_100264	F1_100657	F5_163633	F1_159961	M4_87563	M4_13382	F1_191992	M4_158809	F1_392438	F1_369499	F2_205976	M4_292791	F5_118036	F4_185892	M4_236235	M2_68582	M4_311948	M4_335245	F5_14721	M3_137376	F1_176876	F1_40046	F1_225618	F2_135898	F1_61108	F1_90356	F3_320711	F3_104106	M4_232979	F2_258062	M1_335189	M4_208102	F2_58643	F1_360952	F4_37343	F4_127726	F1_290989	F2_248675	M5_244440	M1_134522
ko00430	Metabolism; Metabolism of other amino acids; Taurine and hypotaurine metabolism	894	F2_116940	M1_126348	M4_18091	F1_126847	M2_73017	F2_48720	M2_74022	F3_187085	F1_363434	F1_384701	F1_284942	F2_26112	M3_141148	F3_160606	F5_287105	F3_42883	F2_15806	M5_100341	M2_228267	F1_112288	F5_282974	F3_20910	F1_196020	M1_198049	F4_91938	M4_73828	F1_95105	F1_39384	M2_112204	M5_350617	F1_188165	F1_29830	F5_365506	F1_228309	F1_149114	F1_327512	F1_155877	M1_48845	F1_107335	F4_228806	F3_44450	F4_146819	F2_7776	M1_301506	M1_224330	F5_182253	F5_159932
ko00440	Metabolism; Metabolism of other amino acids; Phosphonate and phosphinate metabolism	665	F3_102808	M3_169950	F2_193287	F3_167074	M5_287323	F1_9520	F2_80339	F2_188091	F5_155904	M4_32745	F5_22238	F5_172833	M4_108199	M5_1877	M1_152337	F2_244536	M5_378211	M2_35373	F4_258150	F4_320921	F2_155186	M4_225152	M3_102932	F2_241247	M1_217709	F2_21568	F1_320819	M1_127748	F1_243208	M3_7141	F3_71078	F1_180599	F3_79662	M4_161262	F4_216050	M3_62717	F1_53191	F3_167293	F1_254173	F2_217614	F3_49043	F1_187028	M1_379051	F5_84220	F5_19110	M2_29688	M1_131360
ko00450	Metabolism; Metabolism of other amino acids; Selenocompound metabolism	2990	M5_185864	M3_93848	F5_89755	F1_121768	M5_360783	F5_145706	F5_220885	F4_330315	M4_326910	F4_310129	M4_293668	F1_51377	M3_161551	M2_13930	F1_18947	M4_273337	F1_81414	M2_80142	M5_49132	M5_329532	F1_80125	F4_240900	M2_273263	F4_213910	F4_284100	F2_52224	F4_265824	F4_74465	F3_102247	F4_38934	F1_156102	F2_253069	F4_255625	M3_256956	M3_13741	F1_260919	F4_111311	F4_257419	F1_187230	F1_289044	F5_86525	F3_52856	F1_107267	F4_192065	M5_264241	F5_293091	F5_364229
ko00460	Metabolism; Metabolism of other amino acids; Cyanoamino acid metabolism	2894	M4_147741	F5_99499	M5_89179	M1_325846	M1_380618	M5_78185	F3_108489	F2_139133	M1_196898	F1_108265	M5_102450	F3_321404	F1_160593	M2_203212	M5_123896	M5_385544	F5_378786	M5_226203	F3_182391	F4_172866	M5_278150	M1_213944	F5_373293	F1_306770	M4_255182	M4_338026	M1_218614	F5_369853	M1_135617	M2_154868	F3_296579	F5_216902	F4_240433	F5_287500	M5_205211	M1_278133	M1_369691	F4_100843	M5_218257	F4_73715	F2_110371	M4_68110	M3_260051	F1_162708	F2_68140	F1_162656	F1_283684
ko00471	Metabolism; Metabolism of other amino acids; D-Glutamine and D-glutamate metabolism	1306	F5_300218	M2_339585	F3_227486	F4_250779	F1_78376	M5_338687	F3_31920	M1_186415	M3_148184	F2_193969	F2_28274	F5_24687	M5_324775	F5_226008	M5_357188	F2_30327	F4_214601	M5_250806	F2_11355	M1_317189	F5_199926	F1_288953	F1_113507	M1_193383	F1_220144	F3_2217	F4_184069	F4_266885	M3_65111	M5_312881	M5_18314	M2_250992	F5_304344	M2_12494	F1_291072	M4_154068	F5_63524	F5_99930	F3_87472	M1_110786	F1_39420	F3_234769	M3_237387	F5_86608	F3_40500	F1_173750	F1_216271
ko00472	Metabolism; Metabolism of other amino acids; D-Arginine and D-ornithine metabolism	68	M4_144523	F5_167787	F1_241510	M4_178899	F3_292662	M5_78267	M5_202270	M1_9532	M5_191760	M5_348107	M3_122999	M1_285751	F3_151348	F1_168605	M2_260837	F3_180943	F1_334661	F2_162297	F2_69111	F2_262362	F4_311544	F3_217387	F4_204343	M2_161055	M1_313874	M5_247731	M4_168086	F4_301562	M4_56314	F5_339736	M4_247524	F1_359858	M5_304128	M2_266285	F5_306609	M4_223046	M4_214525	M4_223045	M2_131861	F5_289345	F5_141102	F5_251281	F5_293952	M4_214526	M2_94581	F3_188172	M5_174074
ko00473	Metabolism; Metabolism of other amino acids; D-Alanine metabolism	916	M1_276846	M5_247115	M5_234087	F2_13169	M2_281531	M2_173769	F1_307413	F2_30323	M1_112006	F2_140373	F4_22215	F3_155936	F1_258963	F4_84069	F5_237352	F5_76779	F5_145569	F2_122423	F2_44857	M1_117509	M5_18145	M3_38316	M5_203507	F3_55315	M3_27881	M1_81341	F1_46488	F3_190884	F5_154462	F1_212828	M1_350204	F4_280148	M4_359577	F4_212003	M5_354232	M5_349574	M1_246281	M5_230803	F2_33243	F5_220574	M2_332537	M4_68316	M1_89694	M5_1435	F3_227672	F1_334720	M5_58386
ko00480	Metabolism; Metabolism of other amino acids; Glutathione metabolism	1012	F3_102015	F3_131765	M1_139661	M2_239593	M5_262690	M4_188279	M5_39603	F4_352082	F3_185995	F2_61246	F3_89025	F1_296037	F4_247414	F3_40459	F3_28874	M3_36287	F3_214449	M1_200556	M2_239636	F4_154565	F2_194951	F1_22003	M4_156087	M2_230956	M2_187923	M1_237434	M2_306685	F2_93344	F2_138386	M2_283388	M1_22253	M5_47329	M4_194548	F2_243895	F4_237499	M2_151981	M4_293730	F4_100413	M3_226038	F1_209134	M5_377649	F1_197077	M1_65419	M2_61388	F5_327985	F2_211882	M3_189549
ko00500	Metabolism; Carbohydrate metabolism; Starch and sucrose metabolism	9489	M1_46084	M4_184583	M5_174277	F4_133832	M5_209628	F3_125851	F1_150046	F1_49216	F1_281586	M5_376419	F5_84664	M2_248899	F5_126106	F3_105745	M3_213642	F5_238587	F4_344108	F3_8583	M4_171983	F1_302559	F4_356800	M1_49455	F4_150404	M1_128438	M3_137231	M3_30315	F3_84675	M5_223684	F4_259996	M1_164202	M1_336323	M4_314638	F4_334040	F4_65704	F5_43710	F3_70756	M1_102087	M4_37966	M5_278736	M4_240411	M5_325490	F4_356741	F2_128944	M5_361380	F2_18845	F1_121981	F5_25489
ko00510	Metabolism; Glycan biosynthesis and metabolism; N-Glycan biosynthesis	192	M1_74586	F3_199715	F5_356989	F5_124727	F1_297683	M4_355567	F1_56345	F5_128904	F1_11914	M1_149541	F3_146322	F1_39028	F2_241398	M1_247530	F5_164024	F2_128820	M1_297847	F2_51966	M1_240684	F1_126072	M1_24951	F4_78858	F4_241042	F1_95645	F1_50703	F2_151337	F1_92681	F4_281834	F2_24013	F2_186532	F2_149150	M5_252636	F5_20525	M1_369850	M5_24917	F3_149988	F4_234883	F3_74368	F1_78306	M4_332057	F1_315203	F4_194353	M5_33710	F3_87633	F3_47463	M4_317819	M2_290578
ko00511	Metabolism; Glycan biosynthesis and metabolism; Other glycan degradation	4005	M4_253135	M1_103594	F1_178283	F1_258996	M5_111306	F1_29443	F5_333988	M2_223910	M1_266664	F4_18846	F4_39436	F1_78764	F4_55668	F2_215143	F2_150629	M4_72034	M1_77337	M2_236848	F3_142709	M1_374979	M4_251534	M2_125775	M5_271589	M4_215496	M1_154128	F4_57894	F2_86556	F3_142948	F1_222392	M2_111911	F1_191865	M1_230754	F3_183861	M2_304165	F2_8757	M4_70569	M2_87653	M1_172579	M1_163968	F3_23953	M1_228426	F5_27259	F2_122004	M4_259308	M2_229514	F2_117270	M2_310838
ko00512	Metabolism; Glycan biosynthesis and metabolism; Mucin type O-glycan biosynthesis	1	F2_244967
ko00513	Metabolism; Glycan biosynthesis and metabolism; Various types of N-glycan biosynthesis	785	M4_356246	M1_94473	F4_259046	F4_352309	F5_125245	M1_329863	F4_22897	M1_33002	M3_132385	M2_158937	F1_138973	M1_315745	F2_188613	M4_358065	M2_40262	M1_22762	F4_22748	F1_156799	F5_35715	F3_167862	F3_197733	M4_107863	F5_335039	F4_241960	M4_257144	F3_82347	M2_237887	F1_233673	M1_244614	M4_8503	F2_215155	F5_268422	F5_286641	F5_173551	F2_160371	M2_68710	M5_162714	M3_99992	M2_248087	M3_260933	F5_273962	F3_13557	F2_71957	F3_175343	M1_146714	M1_266044	F4_229259
ko00515	Metabolism; Glycan biosynthesis and metabolism; Mannose type O-glycan biosynthesis	2	F2_199871	F3_277473
ko00520	Metabolism; Carbohydrate metabolism; Amino sugar and nucleotide sugar metabolism	11389	F5_226040	M1_120950	M5_275116	M4_115022	F1_73166	M1_34634	F5_239492	F3_235530	F1_236054	F1_207025	M1_79696	F3_25100	F1_93584	M5_299312	F4_154553	F3_28933	M4_122605	F3_159918	M5_346500	F2_217750	F1_217210	F5_73498	M4_76274	F5_103601	M5_188951	F5_80104	F2_172967	M2_162927	F5_272093	F1_293366	M1_137556	F3_160305	F2_204518	F1_218005	F5_155154	M2_144424	F3_305580	F1_37048	F4_224676	F4_222459	F1_381581	F1_217978	M2_180716	F3_318196	F3_153020	F5_105690	F4_236077
ko00521	Metabolism; Biosynthesis of other secondary metabolites; Streptomycin biosynthesis	2774	F3_50498	M1_183834	M2_91570	F1_278572	M5_47333	F3_30244	M4_23681	F2_210748	F2_204344	M4_172445	M5_142831	F5_145117	F1_364860	M4_161126	M3_124293	F3_114136	M1_98248	F1_116527	M4_244803	F2_28752	M1_307583	M2_99382	M1_215534	F3_147450	M2_132401	F5_31739	F5_356473	F3_199473	F5_141189	M4_345049	F3_276295	M1_315370	F1_118978	F4_122946	F5_110958	M4_99908	M2_261355	F4_324571	M4_52682	F2_2697	F4_231282	F4_237458	F2_198991	F4_275642	M1_105004	F1_134014	F1_226509
ko00523	Metabolism; Metabolism of terpenoids and polyketides; Polyketide sugar unit biosynthesis	1470	M1_317502	M5_155830	M2_211351	M2_290359	F4_173945	F1_301004	M5_145665	F1_118185	F5_132395	F3_235074	F1_3390	M1_212467	F4_163905	M2_56818	F5_143449	F3_295818	M4_267793	F5_106539	F3_164182	M1_356711	F2_402	M2_251349	F3_223922	M4_153209	F1_215068	F4_228522	F2_192187	F5_285881	M1_138005	M1_177662	F4_45991	F4_319818	M4_354091	F2_400	F5_226854	M5_225572	F3_99817	M1_294245	M4_88098	F5_145470	F4_204446	M2_202007	F3_232930	M3_65342	F1_139041	M4_163839	M5_214965
ko00524	Metabolism; Biosynthesis of other secondary metabolites; Neomycin, kanamycin and gentamicin biosynthesis	450	F3_196729	F3_206958	M2_248899	F5_340850	M2_11596	F4_246905	F1_311982	M4_223118	M4_103174	F5_267261	M4_235383	F4_209216	M1_215805	F2_203364	F1_111046	M1_194591	F5_359898	M1_326424	M1_95540	F3_112723	M4_329798	M2_244622	F4_228369	F2_121090	M4_362217	F3_105623	M4_197030	M1_360979	M5_110294	F1_8949	F4_273395	M5_100032	F2_129973	M5_98106	F3_188303	M5_341701	F3_84675	M4_288480	F3_244350	M1_164202	F1_16017	F3_39517	M1_208086	F1_194066	M4_122495	F3_185754	F1_124543
ko00525	Metabolism; Biosynthesis of other secondary metabolites; Acarbose and validamycin biosynthesis	706	M5_243064	M3_254531	F1_175303	F2_159924	F5_207868	M5_204725	F5_202886	F3_129604	F5_285409	F2_17227	M1_324614	F1_298061	F4_221890	F4_115030	M3_205130	M2_219697	M1_332707	M1_22293	M5_338811	F3_289256	F3_29715	M5_282525	F2_150121	F3_114219	F4_87758	M2_210326	F1_246954	M5_240381	M5_213244	F3_1938	F4_342675	M3_93624	M1_3690	F2_35922	M1_129966	F5_48381	F5_261746	M2_282400	M5_141965	M2_257555	F1_66835	M3_7857	M2_85298	M1_273434	M3_232756	F1_391613	F1_352722
ko00531	Metabolism; Glycan biosynthesis and metabolism; Glycosaminoglycan degradation	1392	M4_270112	M4_243656	F4_199375	M5_340456	M1_121923	M1_184469	M1_222810	F5_290778	M3_234287	M1_69253	F4_16663	M5_233059	F1_371532	M5_206761	M5_155127	M5_266072	F2_148849	F3_178047	F5_165262	F4_164366	M3_84469	F3_197734	M5_363424	M3_123051	M2_206447	F3_97489	M5_178933	F5_242589	M3_63116	F1_265158	M1_109021	M1_276951	M1_289073	M1_141187	M3_212354	F1_354922	F3_206884	M5_136468	M1_145719	M4_177248	M3_56132	M3_171066	F1_106213	M1_77800	F1_146302	M4_333521	F4_331440
ko00540	Metabolism; Glycan biosynthesis and metabolism; Lipopolysaccharide biosynthesis	2473	F1_217326	M2_122403	F2_48348	F1_107777	F2_94588	F2_77677	F1_76219	F4_270978	F3_272265	M2_175233	M4_75815	F1_117953	F2_199702	M3_178886	M4_329314	M2_312973	F4_134694	F5_21885	M3_224975	F4_23879	F3_187599	M1_390666	M5_302991	F2_45140	M5_379175	F2_1006	F4_310105	F5_754	M1_259628	F4_292708	M1_36898	F2_112652	F1_174995	F1_156734	M4_11783	F5_105162	F1_121309	M3_251481	F5_306091	F4_320251	F2_14406	M5_113147	F1_28848	F1_307642	F4_185305	M4_161236	M1_146522
ko00550	Metabolism; Glycan biosynthesis and metabolism; Peptidoglycan biosynthesis	7651	F2_3815	F5_288658	F1_42407	M5_179711	M2_326618	M3_154196	M2_279182	M1_356741	M4_12354	M3_50090	F2_823	F5_72300	M4_149466	F4_255846	M1_68342	M4_59954	F2_51484	F2_179054	M3_226450	F3_51136	F5_375294	F1_239031	F5_259231	F5_124877	M5_144461	F2_177349	M3_255637	M4_89521	F1_231027	M3_124099	M1_103499	F3_129551	F5_199137	F1_83600	M4_219146	M3_135991	M2_298147	F1_181654	F3_240988	F2_121064	F3_134109	M5_348557	F1_144720	F5_74360	M2_57415	M1_154547	F5_230108
ko00561	Metabolism; Lipid metabolism; Glycerolipid metabolism	2899	F1_36155	F3_46574	F3_14950	M5_42986	M1_237745	F2_80122	M3_248584	M1_234078	M1_330122	M1_45325	M4_44227	F5_370199	F5_63828	M3_59939	F3_45731	F3_32827	M5_177155	F3_144119	F4_274365	M1_285437	M3_192292	M4_246032	M5_216217	M5_298421	M2_141046	F4_275304	F1_308819	M3_140416	M5_30875	M5_205306	F4_145141	M2_264491	M5_305674	F4_4146	M5_182745	F1_241960	F5_231488	M2_304201	F4_211843	M5_87845	M4_140924	M3_54405	M4_177689	F5_208759	F1_13285	F3_200028	M5_113170
ko00562	Metabolism; Carbohydrate metabolism; Inositol phosphate metabolism	914	M1_190145	M1_109416	M1_314872	M4_96856	F3_224282	M1_14559	F5_160920	F2_4192	M1_250133	F1_131286	F1_216222	F1_194720	F3_247106	F5_378166	M3_234328	M4_218588	M3_27853	M2_171065	M5_251743	F2_119853	F5_180006	F3_103804	M4_258420	M5_200556	M4_178335	F4_110992	M1_178777	F5_290378	M1_85078	F4_286529	M4_262717	M1_240387	F1_387936	F1_85842	M1_115306	M4_152050	F4_147985	F1_181332	M5_76874	F1_347348	M4_185056	M2_183072	M3_27855	F4_10493	M4_125692	F1_67259	F5_147737
ko00564	Metabolism; Lipid metabolism; Glycerophospholipid metabolism	3399	M4_252168	M4_303344	F4_218579	M3_252280	F1_129903	F4_12070	F2_34851	F5_338480	F1_14967	F3_76999	M4_155846	M1_146552	F1_241881	F1_35993	F5_170008	F4_117931	M2_241784	F3_120625	F4_194271	F2_178899	M4_147950	M2_289873	F1_63347	F3_82178	M3_58568	F1_162953	F3_59911	F3_92477	M3_249544	F1_121594	M5_354324	M5_93430	F5_192105	M1_280668	M3_175539	F2_209817	F1_123443	M5_340554	M5_175202	F5_74075	M1_287473	F4_148605	F5_261676	F1_19159	F5_303901	M4_41959	M4_40729
ko00565	Metabolism; Lipid metabolism; Ether lipid metabolism	30	F4_122640	M4_36685	F1_204258	M3_12790	F2_265579	M2_266277	F4_282231	F1_104793	M5_351702	F1_205019	M5_210836	F5_301046	F4_188194	F3_147823	F1_332216	F2_80339	M3_227794	M2_178186	M2_17385	M5_244437	F2_211068	M2_28850	M3_114659	F3_41021	F2_180904	F1_276677	M2_176499	M4_280635	F1_80626	M5_191576
ko00590	Metabolism; Lipid metabolism; Arachidonic acid metabolism	34	M2_17385	M1_274687	F2_211068	F4_291786	F1_276677	M3_114659	M3_105041	F2_259584	F5_304973	F1_80626	M2_306099	M3_12790	F1_178566	F3_147823	M3_227794	F4_30383	M2_28850	M5_85251	F3_41021	F2_180904	F4_80472	M3_73191	M4_280635	M5_191576	M1_385120	M2_153362	M1_372634	F1_104793	M2_187923	F2_217835	F5_301046	F5_246251	F4_188194	M2_178186
ko00591	Metabolism; Lipid metabolism; Linoleic acid metabolism	17	M5_191576	F1_80626	M4_280635	M2_17385	F1_276677	F3_41021	F2_180904	M3_114659	M2_28850	F2_211068	F5_301046	M2_178186	M3_227794	F4_188194	F3_147823	M3_12790	F1_104793
ko00592	Metabolism; Lipid metabolism; alpha-Linolenic acid metabolism	39	F1_383751	M5_191576	M2_220801	M2_148512	M4_280635	M4_153951	F5_197985	F3_41021	F2_180904	M2_28850	F5_301046	M4_23176	M2_178186	F4_188194	M2_49175	F1_104793	M5_56131	M1_170819	F5_191116	M3_112092	M1_198225	F5_356711	F1_80626	F1_216794	M4_50009	M3_62503	M2_17385	M3_114659	F1_276677	F5_270155	F1_252353	M5_129918	F2_211068	M3_227794	F2_30542	F3_147823	F1_387409	M3_12790	F3_218067
ko00600	Metabolism; Lipid metabolism; Sphingolipid metabolism	2595	M4_291613	F5_124132	M5_70402	F1_127027	F1_337634	M4_337057	M4_155306	F3_289455	F1_20352	M1_51349	F3_180560	F1_256455	F3_78073	M1_260318	F4_210224	F5_287860	M1_293948	F3_109101	F2_216476	F1_249630	M1_352586	M1_252765	F3_231876	F5_288074	F3_163252	F1_12066	F5_102625	F1_192195	M1_158578	F4_77773	M1_13344	F5_179335	F3_76292	M5_129883	M4_14686	M4_234882	F5_304608	F3_246694	M1_246843	M5_250733	F3_158526	M4_177490	M3_54471	M4_36575	M5_286657	F4_98884	F5_180319
ko00603	Metabolism; Glycan biosynthesis and metabolism; Glycosphingolipid biosynthesis - globo and isoglobo series	1424	F4_29031	M3_52524	M1_86276	F1_200342	F5_224372	M5_289623	M4_246897	M4_275230	F3_160489	F3_150394	F5_4657	M4_96401	F1_122417	F3_282999	F3_218718	F2_226350	F2_32670	M4_10725	F3_36521	F3_282295	F3_170759	F4_251868	M3_206539	F2_218824	M2_322692	M3_209549	F3_107963	M3_217573	M3_47685	M1_383067	M5_222842	M1_260371	M2_259022	F4_296002	M2_10834	M2_1675	F3_63126	F5_117487	F4_236367	M5_167661	M1_253495	F5_84328	F1_14334	F1_122540	F3_55738	F1_229536	M1_57106
ko00604	Metabolism; Glycan biosynthesis and metabolism; Glycosphingolipid biosynthesis - ganglio series	768	M2_305004	M4_115322	F5_129106	M3_52447	F2_260173	M2_15403	F1_53811	M1_222435	M1_329344	F4_117890	F5_30771	F1_127306	F4_75559	F5_212778	M4_343517	F4_64665	F1_380282	F4_34227	F3_238761	M1_35900	F4_288567	M5_362606	F5_319782	M2_149893	M2_186720	F5_169738	F5_170252	F3_94371	M1_277556	F5_131727	M5_360606	M3_93484	M1_121227	M2_177051	M4_213545	F1_265288	F2_164755	F2_211415	F1_288472	M4_155921	F2_175947	M5_133905	F4_121943	M2_28478	M2_38846	F5_22141	F5_300271
ko00620	Metabolism; Carbohydrate metabolism; Pyruvate metabolism	8387	F4_91938	M5_129841	M4_278047	M5_308346	F1_84656	M5_95909	F3_240458	F1_90013	F5_77945	F1_254871	M4_265460	F1_254330	M5_51032	M2_127452	M4_129315	M3_183808	M5_80166	M4_330387	M4_147101	M4_184536	F3_233956	F5_322175	F1_4391	M2_143533	F1_198638	F1_185795	M3_261316	F1_117639	M5_55952	M5_220853	F5_366891	F4_85833	M5_373132	M1_227997	F1_155877	F4_122047	F5_160475	M3_255505	M2_322039	F1_310065	M1_271885	M1_11278	F2_70278	F2_210520	F1_370444	F1_149979	M4_45013
ko00621	Metabolism; Xenobiotics biodegradation and metabolism; Dioxin degradation	90	F4_257742	M4_192675	F4_158812	F5_291291	F1_99205	F1_310828	F5_365778	F5_212170	M4_14860	M4_41383	M4_102978	M5_329478	M5_20760	M2_318037	F1_311335	M2_159205	F2_1007	F3_37790	F4_257524	F1_21723	M4_147311	M1_97953	M4_186273	F4_289370	M1_80991	F4_309901	M5_183598	F5_122336	F2_7952	M5_349724	F3_147916	F4_92004	F4_345445	M1_277256	M4_106508	F5_93929	F5_341863	M5_90896	F5_192533	F4_289369	M3_118183	F3_93334	F4_144938	M3_59471	M2_15777	F4_289371	M5_39425
ko00622	Metabolism; Xenobiotics biodegradation and metabolism; Xylene degradation	97	F5_212170	F5_365778	F1_2475	F1_310828	F1_99205	F5_291291	M4_192675	F4_158812	F4_257742	F4_257524	F3_37790	F2_1007	M2_159205	F1_311335	M2_318037	M5_20760	M5_329478	M4_41383	M4_102978	M4_14860	F2_7952	M5_183598	F5_122336	F4_309901	M1_80991	M4_186273	F4_289370	M1_97953	F2_114695	F5_115286	F1_21723	M4_147311	F4_289369	F5_192533	M5_90896	F5_341863	F5_93929	M4_106508	F1_105425	M1_277256	F4_345445	F4_92004	F3_147916	M5_349724	F5_296027	F2_50111	M4_14858
ko00623	Metabolism; Xenobiotics biodegradation and metabolism; Toluene degradation	13	F3_247245	M4_151051	F1_2474	M1_209346	F2_114695	M2_211681	F2_106669	M4_251043	F1_2475	M4_318412	F1_105425	M5_99694	F2_223250
ko00625	Metabolism; Xenobiotics biodegradation and metabolism; Chloroalkane and chloroalkene degradation	636	F1_191992	M4_87563	F1_27979	M4_13382	F5_349522	M3_126967	M1_300474	M4_158809	F1_27392	M4_311948	M1_336248	F5_202099	M5_122249	M3_99818	F1_77204	F5_198727	M4_100264	M4_288507	M1_131834	F1_360952	F2_157644	M5_140210	M4_315231	M5_201141	M5_89160	M5_244440	M4_303057	F5_135424	F1_28159	M1_297589	M1_95031	M1_263922	F3_248490	F4_223308	M5_29465	F3_90560	M2_131440	F1_61108	M3_149422	M1_341268	M4_232979	M2_195944	M2_228204	F5_128307	F5_128306	F3_191689	F1_82525
ko00626	Metabolism; Xenobiotics biodegradation and metabolism; Naphthalene degradation	290	F4_137568	F1_263581	M1_243231	F4_174851	M4_184536	M1_300055	M3_161188	M5_183145	M4_129315	M4_146745	F5_332419	M5_141935	M5_228708	F4_273415	M4_8797	F3_17996	F2_107615	M5_129841	M5_303356	M4_217087	M5_23003	M5_144739	F5_282649	M5_90024	F1_121530	F1_254084	F4_137112	M1_164749	F4_137567	F1_164207	F1_164208	M3_187705	M1_43344	F1_133482	F2_112685	M1_273462	F3_77975	M4_311038	M2_340417	M2_176684	M4_130153	M1_177397	F4_331204	M3_96190	M1_286715	F3_269232	M4_346370
ko00627	Metabolism; Xenobiotics biodegradation and metabolism; Aminobenzoate degradation	207	F5_203702	M1_199394	F4_286889	M4_349565	F1_303084	F4_99158	F3_7392	F1_239981	M1_155825	M3_30742	M4_262786	M1_134138	F3_257432	F5_241916	M2_327605	F4_218639	M2_118926	F5_4218	F4_166409	F4_232814	M4_14866	F4_185249	F5_237314	M4_47268	M4_132824	F1_177158	F3_264309	F3_67679	F4_68715	F1_229975	F4_166408	F3_218212	M2_261133	F3_199607	F5_270156	F1_4005	F1_51666	F4_4925	F4_90235	F1_258027	F5_37665	M4_119981	F3_161192	F1_164571	M3_95474	F3_104370	F5_173615
ko00630	Metabolism; Carbohydrate metabolism; Glyoxylate and dicarboxylate metabolism	5695	F5_23096	F5_353009	F3_194226	M3_194921	M1_271348	F3_213267	F1_388202	M4_143702	F1_73430	M5_273633	M3_86225	M1_316059	M4_187580	F1_107113	M2_104444	F3_104277	M4_177602	M5_297870	F5_285620	F1_347051	F1_292647	F1_48041	F1_308863	F4_263044	F3_162003	F1_216886	M2_227925	M3_116367	M1_267401	F5_259066	F2_59699	M4_162899	M3_121657	M1_162586	F2_63789	F4_334362	F3_96214	F4_290609	M5_16025	M1_272653	M4_264306	F1_92938	F4_316161	F5_242450	M3_221336	M5_35999	M5_33585
ko00633	Metabolism; Xenobiotics biodegradation and metabolism; Nitrotoluene degradation	245	M5_344054	M1_216212	M2_176981	F5_307321	M3_198404	F3_265822	M3_58706	F2_210911	M1_158721	F1_72055	F5_180309	F5_200746	F3_215211	F5_81832	F1_352670	M5_342783	M5_319782	M4_210700	F1_239467	M4_117121	F4_245357	F1_43386	F3_251765	F1_144458	M3_146574	M5_173325	F1_265961	M5_346549	F1_239465	M5_307871	M3_94977	M3_82310	F2_69942	M4_148899	F5_250238	F3_265821	F1_386172	F4_167671	F3_98477	F1_42149	M1_170880	F1_351218	M1_29548	M4_250904	F4_231741	M5_329894	M4_61097
ko00640	Metabolism; Carbohydrate metabolism; Propanoate metabolism	4032	M5_217612	M1_390319	F1_224459	F5_22325	M2_13593	F5_192884	F5_81101	M1_390641	M5_96135	F5_345178	M2_294456	F2_197522	M3_236012	M2_345721	F5_171563	M1_285049	F3_289030	F1_326121	F1_4900	F3_101524	F3_247286	M1_313395	F3_231859	F1_4878	F3_232125	F2_19173	M5_231626	M1_376312	M2_93784	M5_219349	F1_4551	M5_100892	M1_305398	M1_60150	M1_177745	F1_113333	F2_100887	F3_241554	M2_145317	M1_316992	M5_271863	F2_210519	M2_203346	M5_262611	F1_143806	F4_20008	F1_224128
ko00642	Metabolism; Xenobiotics biodegradation and metabolism; Ethylbenzene degradation	22	F5_270155	F1_252353	M5_129918	F5_197985	M4_153951	F1_216794	M2_220801	M2_148512	F5_356711	M3_62503	M4_50009	M3_112092	M1_198225	F1_383751	M2_49175	F5_191116	F3_218067	M1_170819	M5_56131	F1_387409	F2_30542	M4_23176
ko00643	Metabolism; Xenobiotics biodegradation and metabolism; Styrene degradation	144	M4_72916	M4_174664	M5_53436	F1_154554	M5_315509	F1_36720	M2_202130	F5_136479	M5_51964	F4_289364	F1_200412	M4_286694	M2_26892	M3_118550	M4_205346	M4_1705	F5_147797	M4_150612	M1_49281	M4_237631	F5_315229	F3_228411	F5_272005	M1_355051	F5_341028	M4_178419	F2_11117	M1_282706	M2_138939	F3_184388	M2_38887	M4_138995	F1_83254	M4_117879	M4_115338	M2_104401	F1_168310	F5_99940	M1_341203	M4_288972	M5_203803	F5_367297	M4_262312	F3_145340	F4_57808	F1_4475	F4_31657
ko00650	Metabolism; Carbohydrate metabolism; Butanoate metabolism	4430	M5_39862	F3_288996	M5_8174	M1_85342	M5_251603	M3_241291	F1_155168	F2_22625	F1_349813	M5_203113	F4_247412	M5_137267	M2_15814	M1_336261	M1_188211	F3_137819	F1_22131	M4_189252	F3_20598	M1_52451	F4_231412	M2_117430	M2_35749	M3_4182	M1_367766	F4_90332	M1_337742	F1_111848	M4_264179	F1_46051	F1_81944	F2_139154	F1_209620	M5_250020	M4_212487	M1_301914	F3_218059	F4_98738	F1_95305	M4_80922	M1_221333	F1_356025	M1_187583	M4_210388	M3_153677	F3_199748	F5_207250
ko00660	Metabolism; Carbohydrate metabolism; C5-Branched dibasic acid metabolism	1658	M5_180051	F5_269785	M5_326592	M3_238544	M2_35749	M4_293785	M3_246237	M1_303544	F1_303354	M2_261708	F1_134113	M5_169883	M5_181440	F3_185086	F2_174714	M1_367766	F2_137864	M1_98646	F2_210535	F5_259694	M3_30803	M5_307238	F5_367900	M2_159996	F3_236685	M4_251100	M5_39862	M2_270468	F4_281456	F3_159193	M5_2402	M5_126704	M1_82319	F1_173869	M2_195592	F5_162134	M2_34047	F1_74038	F5_233851	F4_298731	F1_116620	F4_101062	F4_45626	M5_325915	M4_170695	F1_207562	F1_278023
ko00670	Metabolism; Metabolism of cofactors and vitamins; One carbon pool by folate	4451	M1_134410	M1_204440	F2_48067	M4_79198	M3_175168	F2_124744	F4_22209	F5_200404	M4_67222	F5_10761	M2_192245	F3_228981	F5_263245	F4_166438	M3_39232	M1_171679	F1_343092	F3_158356	M2_20290	F1_91113	M5_78538	F3_43011	F1_150730	F5_87370	F1_40750	M5_123792	M5_116531	F4_213923	M5_102922	M1_45165	F1_44850	M4_277018	F5_358691	F3_47547	F5_95812	M4_96990	M4_187336	M1_220202	M4_74897	M4_339088	M4_64972	F4_26777	M5_320232	M4_242677	M1_328218	F2_197406	F4_236566
ko00680	Metabolism; Energy metabolism; Methane metabolism	5546	F5_130406	F5_249180	F4_281248	F3_126682	F4_3644	M4_241084	M1_370389	F4_241000	F4_208811	M2_177994	F3_19572	M3_100055	F4_175509	F2_54544	F5_159932	M2_291100	F3_267649	M2_47125	F5_130936	M2_174747	M3_249349	F5_285353	F4_118858	F4_136926	F1_225547	F5_271515	F4_44307	M1_236274	M5_12570	F1_268173	M3_138880	M5_78949	M4_98734	M1_374002	M5_37874	M4_320275	M4_139812	F4_250795	M5_256796	F1_366318	F1_315870	M3_252269	F5_354812	F3_20910	F5_188811	M4_18139	F2_222751
ko00710	Metabolism; Energy metabolism; Carbon fixation in photosynthetic organisms	4273	F5_83713	M2_251007	F1_234315	F1_169325	M1_187835	M1_221176	M4_331017	F1_151755	M1_49407	F4_314060	F4_296520	M3_213630	F1_221702	F2_216756	M1_169656	F4_98536	M4_20734	M4_214589	M5_108299	F2_186576	M4_307288	F5_79783	M2_244705	F5_155631	M2_83767	M1_250807	F3_96832	M1_311789	M3_229834	F5_49258	M4_108704	F4_201654	F1_263647	M5_271314	F3_1808	M4_150130	F4_149600	F3_28625	M4_127488	F4_232394	F1_240359	F3_229510	M4_249079	F1_82811	M1_16972	M5_232664	F4_299638
ko00720	Metabolism; Energy metabolism; Carbon fixation pathways in prokaryotes	7150	F4_174995	M4_183814	F3_144578	M1_294065	F3_181055	M5_293734	F1_104397	M2_158030	F5_313523	M2_247166	M1_31888	F3_16723	M1_130993	F2_127810	F2_26065	M4_57223	F5_242447	F3_240492	F3_191472	M5_163491	M5_136346	F2_25146	F4_143174	F5_220001	F5_213092	F2_16145	F1_112863	M2_99473	F1_26861	M1_270659	F4_166113	F2_171480	M2_98561	F4_281261	F4_227481	F5_294713	M5_113852	M3_82772	F4_34472	F3_1471	M4_216101	M5_261400	M4_131490	M1_62226	F3_104921	F2_187601	M5_338277
ko00730	Metabolism; Metabolism of cofactors and vitamins; Thiamine metabolism	4029	M4_102534	F3_270824	F3_54642	M2_12192	M5_213234	M1_288963	F1_58897	F1_137367	M1_193245	F2_31004	M4_129143	M4_55591	F5_77124	F5_93915	F1_308119	F3_30554	M1_183865	M5_238490	M5_30748	M2_82015	M3_121789	F2_257988	F2_234239	M3_259859	F1_13176	F5_120928	F4_222341	F1_256792	M5_208310	F1_42089	M3_129983	F1_49538	F5_213890	F3_132446	F1_202488	M1_220743	M5_299556	F5_257630	M1_306903	M1_198091	M5_141807	M4_187148	F1_303651	F1_181306	M4_165553	M3_3018	M2_211217
ko00740	Metabolism; Metabolism of cofactors and vitamins; Riboflavin metabolism	1314	F4_130830	F3_106387	F1_363009	M3_159128	F1_17805	M4_132665	F3_186819	F5_180539	F1_17804	F1_249647	F1_21648	F4_356730	F5_201676	M5_370040	F1_250233	F2_27375	F1_392496	F4_364	F2_27022	F3_104138	F1_183561	F3_250973	M5_355107	F4_357590	M2_183198	F4_214389	F4_62453	F1_2241	M2_88541	F3_60349	F1_264982	M2_123095	F1_35978	M3_220080	M5_74229	F4_120775	F3_51719	F5_69691	F1_368480	F1_67636	F4_106900	M4_288621	F1_109528	M5_366896	F1_31854	M2_116579	F1_49501
ko00750	Metabolism; Metabolism of cofactors and vitamins; Vitamin B6 metabolism	1435	M4_67696	F3_94725	F4_127172	M1_308053	M5_346231	M1_131519	M4_332768	F1_34021	F5_10750	M4_156783	M4_236559	M5_228252	F3_147471	M5_229750	F1_45269	M4_129946	F5_209304	F5_156520	F1_56366	M1_292003	F5_169770	M4_187782	F2_84270	F3_60357	M1_249058	M1_370121	M5_290401	F2_47827	F3_129301	F2_5800	M5_222734	F5_90021	M5_126341	F1_28271	F5_54946	F3_155286	M1_70732	M2_297833	M2_45301	M5_19445	F5_82841	F3_51888	M4_192077	M5_213532	F4_45761	M1_152554	M4_227896
ko00760	Metabolism; Metabolism of cofactors and vitamins; Nicotinate and nicotinamide metabolism	3624	F4_138996	F3_78396	F3_158391	F1_80895	M5_218658	M5_57336	F1_384308	F2_10881	M5_296670	M2_249153	F3_39051	F4_12914	F1_148796	F3_297477	F4_157106	F2_84340	F2_151985	F3_275811	F1_162217	M1_245001	M5_338411	M1_83417	F4_7427	F2_192911	M3_213311	F5_254449	M1_338608	F4_232217	F4_216881	F4_243893	M4_13635	M1_68060	M2_77991	F4_103792	F4_269514	M2_205835	F5_169392	F4_175864	M4_5514	M4_254835	M5_361123	F4_217276	M4_337580	M4_258586	M1_36225	M5_155782	F1_374
ko00770	Metabolism; Metabolism of cofactors and vitamins; Pantothenate and CoA biosynthesis	3820	M4_210421	F1_372828	M3_132176	M4_129027	F5_37677	F5_227743	F2_3328	F1_316594	M4_221358	F4_204754	F1_28194	F2_83246	F3_48975	M4_223781	M1_117521	M1_163145	F3_195279	F4_230125	F4_133248	F3_14861	M4_247985	M1_374896	F4_338621	F3_20597	F3_242760	F5_356216	F5_171128	F5_142936	M5_46549	M1_231232	F1_119033	M3_225313	F4_282721	F3_18418	F3_142724	F1_391281	F1_32185	F1_68650	F5_348203	M2_256852	M2_215477	M2_154938	M5_38037	M1_354241	M1_235620	M1_285559	M1_214567
ko00780	Metabolism; Metabolism of cofactors and vitamins; Biotin metabolism	2804	F1_168020	F3_210953	F2_225710	M3_200122	F1_229937	F5_41632	M1_116136	M5_48478	F1_155485	F2_10615	F3_11821	M4_110183	F1_311325	F1_194689	F5_117259	M3_186477	F3_42154	F3_247293	F4_312569	F1_273688	F1_276190	M5_197885	F3_90198	F3_280100	F3_37131	F1_15280	F1_312012	F1_388567	M3_21325	M4_203249	M1_295345	F1_64889	M1_219279	F2_184611	F4_330990	M1_197843	F5_229012	F5_180011	M4_166878	M3_132000	M4_252902	M1_228099	M5_281351	F2_4434	F2_135582	M1_335015	M3_46252
ko00785	Metabolism; Metabolism of cofactors and vitamins; Lipoic acid metabolism	280	F4_171997	F3_54942	F5_139336	M5_39558	M4_173275	F3_100474	F1_171393	M4_109366	F5_261019	F4_164111	F3_101577	F1_53936	M1_222249	F3_65367	F2_210518	F2_114085	F4_335321	F1_340340	M2_280185	M2_33364	M5_302398	F1_43651	M1_175259	F1_383553	F3_58808	M4_226733	M3_89547	F2_53174	F3_100473	F4_71622	F5_273939	F5_42315	F1_323959	F4_279372	M4_54965	F3_5780	M4_4614	F4_110628	M3_238842	M1_388522	F2_65707	F1_43652	M2_196573	F2_141494	M1_88790	F1_237846	F5_297693
ko00790	Metabolism; Metabolism of cofactors and vitamins; Folate biosynthesis	3264	M2_275436	F3_138713	F2_145376	F4_359688	F4_94853	F2_123361	F4_326549	F3_202078	F3_202764	F3_85083	F3_193794	F3_188771	F1_137466	M4_14378	M5_144913	F1_104041	F1_164160	F2_49159	F2_173656	F4_266569	M5_290729	F5_290408	M1_316348	M5_155711	F3_241999	M5_293956	F4_291844	F4_5494	F1_254697	M1_196089	F3_198055	F5_227008	F5_308948	M3_123368	M4_21529	F5_156674	M2_149195	F3_269062	F2_102962	F3_171205	F2_211592	F1_52619	M3_85857	F4_236071	F5_274696	F3_181308	M3_3847
ko00791	Metabolism; Xenobiotics biodegradation and metabolism; Atrazine degradation	23	F3_247928	F1_49835	M4_177063	M3_145172	M4_174085	F2_27900	M5_111214	M5_317621	M1_284551	F4_304739	M4_229001	M3_145173	F1_49837	M1_153064	F2_181179	M1_195360	M4_115454	F2_27901	M3_256342	M1_157300	F3_247930	M3_205734	M1_104605
ko00830	Metabolism; Metabolism of cofactors and vitamins; Retinol metabolism	62	F1_115292	M5_280396	F3_203995	F3_203994	M1_86298	M5_262381	M4_295770	F1_114023	F3_233872	F1_264166	M4_160601	M4_8797	F2_262147	F4_144092	M1_128260	F1_280712	M4_146745	F5_332419	F1_208891	F4_140440	F3_269232	M5_183145	F5_128307	M4_304371	M4_242223	M1_303874	M3_212647	M1_168531	F4_33459	M1_355217	M3_18545	M3_188615	M3_205924	F5_281433	F5_189331	F5_118085	M4_111931	F2_166044	M1_296868	F4_221384	F5_168232	M3_146636	F4_309206	M4_289977	F5_180846	F2_111002	F4_102261
ko00860	Metabolism; Metabolism of cofactors and vitamins; Porphyrin and chlorophyll metabolism	4335	F1_206633	M4_128822	F1_292401	M4_11035	M5_295670	M5_143427	F3_240895	F4_90591	M4_279834	F1_197353	M1_53396	F1_162087	F5_222728	F1_62081	M3_223933	F2_9654	M1_98438	F1_92785	F2_207722	F1_53327	F3_154685	F4_148220	F1_32122	F1_131873	M1_71115	F5_331552	M3_225393	M3_41349	F1_210570	F4_114134	F4_11821	M1_163187	M2_171781	M4_163364	F2_12564	F4_37788	F4_3719	M3_161908	F5_178073	M4_174114	F1_208087	M5_110803	M5_281552	M1_86578	F1_17253	F4_270765	F2_91530
ko00900	Metabolism; Metabolism of terpenoids and polyketides; Terpenoid backbone biosynthesis	3626	F1_141473	F2_21266	M4_152138	M5_332643	F3_280441	F4_107941	M4_357435	F4_104919	M3_165762	M4_252094	F5_170160	M5_168119	F4_323495	F2_36706	M5_70765	F5_184038	M1_112719	M2_254090	F5_79856	F5_293508	M1_160618	M4_45388	M4_334767	M2_183024	F3_296981	F2_24999	M5_221319	F3_200768	M3_102290	M1_181444	F1_214317	M2_298617	F5_71194	M1_100002	F4_57095	F4_18399	F3_251798	M2_185007	M1_285524	F3_7060	F5_173126	M5_295290	M4_211707	F1_121224	F4_272088	M1_361708	F4_80536
ko00903	Metabolism; Metabolism of terpenoids and polyketides; Limonene and pinene degradation	262	M3_99338	M3_76202	F5_44471	F5_94579	M3_62504	F1_59243	F3_296215	F2_121387	M1_4733	F1_229047	M5_48641	F1_16644	M4_304728	M4_191017	M2_109891	M4_195479	F1_296278	M1_304998	F5_237838	F3_144414	M3_8844	F1_60803	M5_252937	F1_138421	M1_288645	F2_131227	M1_234885	F5_204970	M4_343650	M5_352285	F3_297623	F1_49022	M5_318890	F3_125199	F4_354313	F1_64601	F3_89212	F1_67244	F3_108313	F5_90474	M4_321212	F1_261071	F4_85833	M2_220802	M4_20732	F4_46820	M5_906
ko00906	Metabolism; Metabolism of terpenoids and polyketides; Carotenoid biosynthesis	9	F2_202332	M4_302626	F4_301420	F4_206151	M1_126803	M4_336062	M5_115800	M3_118643	M4_293654
ko00908	Metabolism; Metabolism of terpenoids and polyketides; Zeatin biosynthesis	545	F3_63733	F1_166644	M1_23254	M4_256001	M2_3439	M1_252330	F2_129517	F4_337271	M1_325013	M5_243132	M2_108754	F3_208271	M3_124295	F3_265416	F2_129964	F4_353173	F2_199699	F1_332573	F4_79780	M5_94619	M3_256374	F3_237996	F4_292883	F1_99884	F1_35644	M1_197611	F1_247572	F1_33502	F2_188449	F4_143267	F1_281221	F4_326163	M2_73873	F5_21907	M5_314481	F3_136852	M5_97021	M2_15913	F3_225705	F3_63138	F4_157745	M4_259301	M1_324959	F3_239275	F1_320075	F4_180493	M5_88177
ko00909	Metabolism; Metabolism of terpenoids and polyketides; Sesquiterpenoid and triterpenoid biosynthesis	15	M1_29187	M4_261658	F5_118890	F4_349208	M4_248609	F4_228752	M3_231876	F5_283849	M3_199202	F4_253315	F4_284347	F4_168943	F5_280981	F3_36631	F4_228751
ko00910	Metabolism; Energy metabolism; Nitrogen metabolism	2839	F3_56572	F1_224207	F3_213419	F1_102388	M2_141753	M5_283486	F5_58812	F5_182574	M1_36628	F3_288493	M5_363225	F5_185914	F5_266649	F1_35947	M5_167167	F4_271849	F1_83515	F2_95251	M1_310994	M1_52524	F2_67162	M2_214808	M4_327780	M1_157803	F4_217160	M3_94029	M1_231463	M5_226991	F1_127338	F2_233555	F1_193409	F1_73924	F1_73041	F3_236307	F4_28169	F3_207122	F3_126090	F5_171404	M1_251023	M2_22916	F3_73409	F5_204504	M1_351751	M3_113503	M5_184375	M5_33932	F4_260714
ko00920	Metabolism; Energy metabolism; Sulfur metabolism	1997	F4_268497	F5_158766	M4_179090	M1_201071	M5_196045	M1_164331	M2_174054	M3_139097	F1_83012	M4_39348	M2_244176	M5_45901	F3_246768	F1_120400	F1_64056	F3_190985	M4_22607	F3_117669	F2_213188	F1_79431	M1_204122	F1_310987	M2_110831	M1_344457	M3_10925	M1_209956	F3_9996	F3_166209	F1_273323	F3_100354	F2_75421	M1_315724	F3_75527	F4_44935	F2_256527	F1_2725	F1_323309	M1_170445	F4_167589	F5_140516	M1_366286	F1_33425	F5_375213	F5_294993	F4_297634	F3_129042	M5_185156
ko00930	Metabolism; Xenobiotics biodegradation and metabolism; Caprolactam degradation	70	M4_114497	F2_58543	F4_206085	M2_333717	F3_78996	F3_227354	F5_32051	F5_37647	M2_137153	F5_376795	M1_198542	F5_56157	F2_151496	M5_46361	F3_52843	F1_186874	F5_179458	M2_169556	M4_20732	F5_75775	M5_269925	F1_31912	M4_248271	F4_65111	M2_220802	F1_269249	M4_49694	F5_90474	F3_108313	F5_224560	M3_171195	F1_109575	M4_153949	F2_219886	F2_106324	F1_53244	M5_214214	F4_145141	F1_49022	M5_318890	F5_194055	F3_131292	F3_121613	M2_25242	M4_343650	M4_131744	F3_86976
ko00940	Metabolism; Biosynthesis of other secondary metabolites; Phenylpropanoid biosynthesis	1921	M1_218413	F1_323243	F4_202980	M2_82237	M1_46071	F1_339205	F5_112692	F4_362166	M1_186604	F4_281871	F2_218627	M5_254988	F3_20211	M1_47329	M4_312353	F3_10683	M2_309006	M1_344723	F1_262408	F5_306841	M1_335936	M5_338219	F4_287623	F4_320830	M3_78312	F5_374879	F3_5225	F4_333625	F1_184554	F5_4296	F4_330378	F3_316810	F5_113939	F1_228048	M1_109449	F3_21539	M5_233993	F3_231925	M5_368094	M4_88211	F1_267476	F3_76747	F2_148939	M5_196324	F5_154307	F2_93961	M5_385434
ko00944	Metabolism; Biosynthesis of other secondary metabolites; Flavone and flavonol biosynthesis	104	M1_359220	M4_113002	F2_128590	M2_156951	M4_81628	F2_102634	F1_365338	F5_36053	F5_158940	F3_227359	M2_166096	F1_320702	F4_162635	F3_5639	F1_195520	F5_292842	M5_132688	M1_199961	F1_129929	M2_97656	M4_344388	F1_47524	M4_157691	M4_345332	F3_228967	M1_135661	F3_199430	M2_348773	F4_361761	F5_346735	F4_60165	F5_167755	M4_290948	M5_347991	M2_194325	F5_246185	M1_165695	M1_246075	M4_120641	F1_192847	M1_200890	F4_191594	M2_25902	M4_124256	F4_84959	F4_330911	F2_61990
ko00950	Metabolism; Biosynthesis of other secondary metabolites; Isoquinoline alkaloid biosynthesis	507	M4_94612	F1_111227	M4_175830	M4_163088	F1_46673	M5_141593	M4_195128	M1_300011	F5_233256	M2_242446	M5_179034	F1_257439	F3_157515	M1_145757	F1_250247	F1_386584	M1_215896	M4_338574	M4_39232	F3_157954	M1_381499	M5_249176	F1_11639	M3_252875	F2_139323	M4_205701	M4_142365	M5_289044	F3_56723	F5_17576	M2_149128	M5_95516	F5_74377	M5_316631	M5_386361	M1_113814	F1_259967	F3_59900	M1_391055	M1_238624	M1_331229	F5_214917	F5_366669	F2_156032	F4_96029	F1_47387	F3_273733
ko00960	Metabolism; Biosynthesis of other secondary metabolites; Tropane, piperidine and pyridine alkaloid biosynthesis	845	F3_14004	F3_267746	F1_270216	M4_85761	M4_148505	M1_91697	M3_226961	F3_92661	F5_114453	F1_168086	F2_108651	F4_80768	M4_77816	M3_240433	M1_349867	F1_247563	F1_211735	F3_210569	M3_228474	F4_273489	M1_328648	F4_87725	F4_301654	F2_70599	M5_275761	F2_102834	M2_236932	F1_74362	M3_58209	M1_281050	M1_206337	F5_199310	M3_228811	F1_138242	M4_76570	F5_245315	M4_315159	F3_1738	F4_114663	F4_299755	F5_359317	M1_64434	M4_254089	M4_349485	M4_338574	M3_252939	M1_145757
ko00965	Metabolism; Biosynthesis of other secondary metabolites; Betalain biosynthesis	2	M1_128554	M2_207371
ko00966	Metabolism; Biosynthesis of other secondary metabolites; Glucosinolate biosynthesis	319	M2_150550	M5_5601	M1_174846	F3_185085	F1_37192	F1_287981	M1_321470	M5_225679	M1_161550	M2_264483	F3_290895	F3_155006	F3_181616	M1_159001	M4_91333	M4_211925	F3_301901	M1_23927	M1_96910	F4_120154	M1_313003	M5_210888	F2_210538	F2_216037	F2_35700	F2_134739	F4_182580	M1_321885	F1_334244	M4_8540	F3_237568	F4_247970	M4_280707	M1_136343	F1_305466	M5_271746	F4_261684	F5_268910	F4_82458	M1_169549	F4_271038	M4_257165	F4_138199	F3_173033	F1_286552	M2_98474	F2_12984
ko00970	Genetic Information Processing; Translation; Aminoacyl-tRNA biosynthesis	10836	M2_69260	F5_169968	F4_169970	M4_181549	F2_209859	F1_58038	M4_197973	F2_15444	M5_383449	M1_320250	F3_242534	M3_84455	M3_61756	M1_87573	M4_131986	M1_217963	M4_302852	F3_205048	F4_282184	F1_21838	F3_221934	F3_97676	F1_10735	F1_279002	M4_102940	M4_98016	F3_302315	F1_281652	F3_212952	F1_218017	M4_181480	M4_150463	M4_148007	F3_319559	M2_84511	F2_189270	M5_104270	M4_47392	F5_200886	M4_294528	M5_215908	M1_144779	F3_75059	M5_325629	M4_330269	M1_193427	F4_209063
ko00980	Metabolism; Xenobiotics biodegradation and metabolism; Metabolism of xenobiotics by cytochrome P450	67	M1_355217	F1_320925	F3_269232	M3_18748	F4_140440	M4_304371	F5_128307	M3_212647	M1_303874	F3_233872	F1_264166	M4_160601	F1_280712	F4_144092	M5_280396	F1_115292	F3_203995	M1_86298	M4_295770	M5_262381	M2_98190	F5_193911	F4_26468	F4_53272	F3_292177	M4_170922	M1_360198	M1_296868	F4_221384	F5_168232	M4_289977	F4_309206	M3_188615	M4_336401	M3_205924	F5_281433	F5_189331	M4_111931	F4_33459	M3_18545	M4_242223	M5_183145	M1_168531	M4_8797	M1_128260	F5_332419	F1_208891
ko00981	Metabolism; Metabolism of terpenoids and polyketides; Insect hormone biosynthesis	209	M4_129053	F5_22373	M1_198722	M2_23008	M5_270144	M1_87653	M2_236671	M5_269890	F2_93561	M3_144433	M1_337631	M5_210093	M3_150770	M5_147391	F5_205971	F3_241532	M1_51347	F1_167260	F3_18231	M3_54405	M4_177689	M3_175948	F4_295777	F3_256120	F5_105790	M2_248282	M4_196319	F1_153328	M5_150553	M5_16933	M1_246181	M1_235311	M3_81483	F1_9212	F3_26468	M4_140924	F3_246263	F3_141668	M1_178949	F5_285210	M5_152613	M4_316182	F5_262236	F3_260279	F1_308819	M4_286116	F3_320646
ko00982	Metabolism; Xenobiotics biodegradation and metabolism; Drug metabolism - cytochrome P450	64	M3_9318	F5_180846	M3_146636	F1_342840	M4_293291	F2_166044	M5_48640	M3_122128	F2_157644	M3_58691	F4_102261	M5_303356	F5_282649	M4_20202	M3_133571	M1_201901	F4_363088	F1_114023	F3_203994	F1_208891	F5_332419	M4_146745	M1_128260	M4_8797	M1_168531	M4_242223	M5_183145	M3_18545	F4_33459	M4_111931	F5_189331	M3_205924	F5_281433	M3_188615	F4_309206	M4_289977	F5_168232	F4_221384	M1_296868	M1_360198	M4_170922	F3_292177	F4_53272	F4_26468	F5_193911	M4_295770	M5_262381
ko00983	Metabolism; Xenobiotics biodegradation and metabolism; Drug metabolism - other enzymes	2450	F1_58332	F5_332110	F5_68281	M1_135661	M4_258833	M5_1817	M5_207021	F1_226221	M1_267758	F5_246185	M5_134988	F5_10660	M3_135145	M5_349089	M5_170114	M2_345140	F1_342211	M1_322745	F2_225291	M4_113002	M1_120790	M1_190012	M1_286070	F4_317902	F1_289855	M4_344874	M2_95646	F1_144272	M5_91855	F3_6095	F3_268429	F5_103507	F5_144135	M1_127960	M1_210588	M1_68484	F4_246284	F3_220343	M1_95603	F3_171476	F4_275689	F4_35943	M4_21751	F1_51016	F4_122435	F5_127234	M5_203881
ko01040	Metabolism; Lipid metabolism; Biosynthesis of unsaturated fatty acids	624	F3_83892	F2_131136	F1_87560	M4_146366	M5_272378	M4_216200	F5_193461	F2_87083	M1_179842	F1_124967	F2_108902	F5_156913	F2_113593	F1_385995	M2_93759	M5_24024	F5_41634	M4_264033	F1_233760	F4_248365	M1_301650	F1_125511	F4_99169	M4_150034	F4_201005	F3_146066	F4_360763	M3_214074	M4_181073	F5_54054	F5_290120	M2_9636	M2_254683	M2_220802	M1_284711	M1_285031	F2_185013	F1_110456	F1_224287	M1_321600	M2_270022	F5_315434	F5_123926	F2_118096	M5_187067	F5_77687	F4_257504
ko01051	Metabolism; Metabolism of terpenoids and polyketides; Biosynthesis of ansamycins	923	F4_336382	F3_130977	F3_64996	M5_300599	F3_312933	M3_194649	F5_198699	M5_207611	M4_350535	F3_116719	F2_87884	F3_61226	F3_11602	M5_152511	F5_205360	M5_280206	F3_2951	M4_269456	F4_246136	F1_296418	F5_146134	F2_120631	M4_341503	F5_138425	F4_298472	F5_144305	F3_304628	F2_16642	F1_240358	M4_237398	F1_39782	F5_246441	M4_269346	F1_311241	F3_109954	M1_191933	F2_199623	F1_30306	F4_282559	M5_365724	F1_385455	F1_231881	F5_360016	M1_134308	M1_163620	F5_218078	M5_350025
ko01053	Metabolism; Metabolism of terpenoids and polyketides; Biosynthesis of siderophore group nonribosomal peptides	97	F1_57198	F5_194778	M2_248858	M2_124293	M2_140409	M1_121714	F1_50825	F2_3671	F5_381018	F4_358061	M2_5904	M3_230675	M5_215455	F5_113280	M5_65007	F2_214900	M2_157500	M2_84515	F1_381591	M2_158145	F4_110567	M5_95404	F4_83527	M3_46743	M3_37509	M3_204501	F1_33939	F4_117479	F4_361285	F1_301816	F1_39328	M4_266955	M4_12857	F2_62487	F2_207862	F5_302541	M4_213716	F1_114870	M4_210782	F3_24504	F3_3885	F3_50881	M1_264006	F5_29787	F3_33787	F5_226245	M3_43714
ko01054	Metabolism; Metabolism of terpenoids and polyketides; Nonribosomal peptide structures	129	M2_34324	F3_267151	F5_236744	M2_320208	F3_305591	M5_217015	F5_374389	F1_133776	F4_272300	F2_147641	F5_110282	M3_219578	F5_315868	F3_274536	F1_191556	F5_296384	F2_167371	F2_90035	F5_195135	M4_95727	F3_265447	F4_267225	F2_61269	F3_93890	M5_124177	M2_42695	F1_84514	M1_132467	F3_294461	M1_189088	F1_306009	M4_212746	F3_191598	M1_258152	M2_169215	F4_323631	M4_2839	F2_29217	F2_117851	F4_78005	F4_329646	M4_304339	M2_136755	M1_152503	F4_239440	F1_302411	F5_119548
ko01055	Metabolism; Metabolism of terpenoids and polyketides; Biosynthesis of vancomycin group antibiotics	366	F3_136930	M4_108935	M3_321	F1_298458	M3_232756	M3_7857	F5_56825	F1_270823	F3_200076	F1_261996	M3_10905	F1_291871	F3_102146	M1_318529	F4_272184	F5_161532	M4_163839	F4_243116	M1_235543	F2_19302	F3_1940	M1_142069	F1_75670	M4_252829	F3_63500	F1_356030	F3_173504	F3_217651	F4_151603	F3_192580	F2_52095	M1_324583	F4_158190	M3_171571	M1_161619	F4_316932	F1_65513	M1_342827	F4_45992	F2_47591	F4_271481	M5_118608	F5_318490	F5_124392	F3_197913	M5_237098	F1_175303
[truncated: 319 more columns]

## Sheet: metabolic_level_2
Metabolism	Amino acid metabolism	40573	F5_91158	M3_73221	M5_288486	F5_348643	F1_48638	M4_15872	F4_265526	M5_85363	M1_171529	F3_157437	F2_183191	M5_328378	F3_297140	F5_370834	M2_257454	F3_129079	M5_317407	M1_147708	F4_19515	F5_165694	F4_32948	M1_197910	M5_136363	M1_37302	M4_216512	F5_188785	F3_93340	M3_174389	F5_27636	F3_13066	M3_2503	F1_276368	M5_17853	F3_128214	M5_242311	F3_36133	F3_149108	F1_121795	F3_118594	F3_240459	F2_27171	M1_143789	M5_323234	M1_5952	F3_155372	M4_229448	M5_242301
Metabolism	Biosynthesis of other secondary metabolites	10067	F5_36054	F4_203955	F4_346542	M4_113607	F3_226957	M1_319017	M5_184149	F4_239927	M5_198088	M1_66786	F1_40875	F4_156297	F1_263757	F4_125257	F1_125730	M5_30125	F4_265560	F4_344914	F1_21445	M4_162847	F3_195356	F1_55399	M4_310695	M1_234890	M4_281672	M1_943	F4_283439	M5_211196	M4_325166	F2_105915	M4_149176	M2_6587	F5_89841	F1_229807	F4_271469	M2_167466	M1_173008	F1_116891	F2_98782	F1_8253	F3_223398	F1_68750	M5_373881	F5_129591	F1_275329	M5_278150	M2_97656
Metabolism	Carbohydrate metabolism	50376	F3_319325	M5_316636	F3_108489	M1_195624	F2_233866	M5_247937	M5_232138	F5_295784	F3_78013	M5_385544	M1_235311	F1_335415	F1_209568	M4_251100	M1_126794	F1_51696	F1_158765	F3_87094	F2_40168	F3_116160	F1_276517	M5_13735	M5_181440	F3_183752	F4_221549	F1_365282	F4_258842	F5_200918	F1_155467	F4_68356	M4_118331	F1_303354	M1_340401	F1_169651	M2_13242	M2_146002	M1_200316	M3_160784	M5_191222	M5_271628	M3_139527	F1_66334	F4_45812	F5_88264	F1_13968	M1_125790	M1_193354
Metabolism	Energy metabolism	25831	F1_306687	F5_245969	F3_2054	M4_11104	F5_80071	F2_149169	M5_202068	F5_272173	F5_196132	M5_382513	F1_310933	F1_219089	M2_150931	F1_10283	F3_188830	M2_306243	M2_172699	M1_322306	M1_197634	F2_82156	F3_205615	F3_140513	F3_134350	F2_22082	M1_64442	F3_228177	F3_230494	F1_344956	F4_270663	M4_13510	F1_68417	M1_96247	M2_336373	F5_167892	F5_86995	M3_60411	M5_311462	F5_219341	M2_177830	M1_32010	M4_157106	M5_257739	F1_50106	F3_105455	F3_11549	M4_10247	F1_236055
Metabolism	Glycan biosynthesis and metabolism	15606	M4_48498	M5_60577	M2_133839	F3_225645	F2_198918	F2_30324	F4_289132	F3_145463	M2_267122	M5_155074	F3_6312	F5_178973	M4_63756	F1_269286	M3_56665	F1_74598	M3_259593	M2_205749	F1_266052	F2_157747	M1_288583	F3_140259	M5_190037	M3_42753	M5_18367	M2_318503	F3_251321	F1_309777	M2_26546	M3_94760	F1_79590	F1_68697	M5_318630	F1_21196	F1_124382	F5_81108	F4_63910	F2_143406	M1_318475	M4_147464	M4_305467	F4_256886	F4_231322	F2_94163	F2_121309	M2_62305	M5_225245
Metabolism	Lipid metabolism	12734	M1_127121	M1_285437	F4_348546	M1_226577	M3_192292	F3_137691	M1_98990	F1_36155	M1_234269	F5_261855	M3_248584	F3_76852	M5_42986	F3_103380	F1_54087	F5_37367	F1_197225	M5_157514	F5_354625	F3_291530	F1_102070	M2_136257	F1_205688	F1_181511	F1_120291	M1_84562	F1_13285	F4_151166	M5_196236	F4_145141	F3_99252	M1_295784	F5_246167	M4_247605	M4_201217	F4_71243	F3_22047	F3_20569	F3_206097	F1_88916	M3_189335	F3_64307	M5_200619	F4_351184	M1_219569	F5_278969	F4_122982
Metabolism	Metabolism of cofactors and vitamins	29684	M5_367041	M4_216422	M1_325736	M1_238964	M5_341006	M5_321326	F3_243070	F3_87134	F3_50817	F3_42450	M4_118001	M1_19203	F2_89466	F1_301212	F5_232940	M5_261345	F1_257240	F1_351213	M1_292571	F1_8952	F5_311058	F2_152126	M4_150125	M4_189185	F4_95235	F1_168161	F2_115438	M3_60476	F4_204945	M2_79674	M2_265979	M1_233366	M1_349417	F1_130014	M4_53613	M4_178749	M4_268108	M4_287500	F1_308278	F1_22395	F5_295316	M2_79051	F4_290901	M4_307152	M1_57464	F1_6304	F5_24724
Metabolism	Metabolism of other amino acids	11213	M5_350640	F4_269905	M5_310902	M4_102173	M1_327853	F1_29402	F1_368238	M2_73017	F4_252953	M4_127604	F4_218528	M4_348394	F1_163431	F2_33396	M2_86792	F5_158145	M2_176082	M4_125472	M3_32979	F1_212372	M1_214721	F2_87974	F1_112288	F1_181314	M4_176218	F3_306641	M4_334164	M1_337140	M5_282188	M1_49909	F2_192968	M1_301506	M3_244042	F1_151128	M1_89948	M2_193212	F3_267286	M1_267284	F3_186758	F4_289813	F1_107654	M5_62605	M1_372633	M5_175923	F3_257009	M3_225162	M2_54919
Metabolism	Metabolism of terpenoids and polyketides	7127	M4_309208	F4_43240	M4_27360	M1_360608	M1_259690	F1_298061	F5_166287	F2_190927	M5_229058	F1_293352	M1_253129	M1_31994	M4_131883	M1_326792	F3_301438	F1_340192	F3_184034	M4_225073	M3_172546	M1_124498	F5_200408	M4_94658	F2_54927	M5_319524	M1_1873	F5_198164	F3_43848	F1_1865	F1_291069	M5_366779	F3_243687	M1_325318	M2_181655	F5_222225	F1_122002	M2_282400	M4_110869	F4_35247	F3_269960	F4_22084	F4_155805	M5_338811	M4_287021	F3_42865	M2_277924	F4_30730	F1_100457
Metabolism	Nucleotide metabolism	27397	M5_309178	F3_216123	F4_44809	M4_200409	F3_179366	F1_323684	M3_91965	F2_158381	F5_252842	F2_228160	F5_154762	F5_37737	F3_286005	M5_15127	M3_113208	F5_341697	F1_390796	F3_269547	M1_310672	F3_221781	F3_208907	F4_301887	F3_306787	F2_11110	F2_21490	F1_304763	F1_11911	M4_297680	M4_296701	M4_259528	M2_196576	F2_150683	F1_85353	F2_32888	M3_195217	M5_86307	M1_24399	M1_204110	M4_106940	F1_375949	M5_218625	F1_65404	M5_328330	F3_295676	F4_301732	M4_120356	M2_296631
Metabolism	Xenobiotics biodegradation and metabolism	4419	F4_127229	M1_337631	M5_304408	F5_238934	M4_233106	F1_235416	M1_4012	M1_241274	F1_136220	F2_17168	F5_205979	F3_99224	F4_221311	F4_291611	M5_343588	F2_174433	F2_254313	F5_325066	M2_220362	F1_153328	M3_247355	M4_139655	M3_181743	M2_288351	F5_183816	F3_33372	F4_104425	F1_173087	M5_358866	M2_232487	F2_235038	M2_264036	F4_339861	F4_277431	F1_229975	F3_322190	F2_258678	M1_300165	M4_39229	M5_96550	F4_243862	M4_120497	M4_119789	F3_112354	M4_219167	F4_31133	F1_197607
[truncated: 5,000 more columns]
