# Supplementary material for: Metagenomic Analysis Identifies Sex-Related Cecal Microbial Gene Functions and Bacterial Taxa in the Quail
Source: Front Vet Sci. 2021 Oct 1;8:693755. doi: 10.3389/fvets.2021.693755 (PMC8517240; doi:10.3389/fvets.2021.693755)
Supplement: Supplementary file 6 [file Table_6.XLSX]

## Sheet: stat.ARO.absolute
ARO_name	M1	M2	M3	M4	M5	F1	F2	F3	F4	F5
tetQ	6927.56	8718.82	13072.9	9752.81	9265.75	10129.9	11321.2	15229.9	10061.8	8269.21
tetW	5340.72	4462.32	4423.29	6015.79	5058.87	5069.2	4857.86	3596.34	5012.05	3757.83
ErmF	1634.35	3146.5	3617.24	2962.5	1582.08	2609.92	4765.52	2334.59	3245.43	3142.95
adeF	3888.6	3633.86	3283.77	4338.37	2700.48	4429.27	3797.22	2974.67	4022.35	3380.78
tetW/N/W	1173.84	1139.61	1338.32	1099.51	1416.86	1623.29	3021.14	1150.65	1357.08	1102.28
lnuC	863.5	1628.73	1893.55	862.998	709.419	1814.39	2790.48	1431.08	2246.5	1221.11
sul2	205.915	956.373	202.158	313.754	2716.52	205.721	43.2974	92.5682	395.34	152.536
tet40	1663.24	1507.73	953.258	1811.39	2118.54	1445.56	1193.99	1862.05	1214.64	1440.57
tetO	291.335	353.249	584.429	89.7756	648.572	574.247	2074.53	709.93	474.633	509.111
APH3-IIIa	1003.69	812.777	621.921	772.11	976.235	2041.28	790.54	829.973	846.804	1057.4
OXA-85	0	3.35637	131.322	2.65098	0	73.2107	1572.32	0	29.5061	0
APH3-Ib	74.6607	723.994	796.949	290.354	1458.08	836.66	338.728	601.158	1252.29	104.969
vanHA	783.937	550.399	860.28	439.161	298.862	428.771	912.493	1210.02	691.231	532.623
pmrA	373.304	173.595	1039.22	532.316	356.596	619.49	739.672	730.428	329.906	159.045
OXA-347	250	1035.44	211.67	107.673	239.995	334.107	908.345	455.073	689.435	677.53
tetBP	0	0	79.4026	0	0	41.9419	967.22	0	21.9728	0
tetK	622.173	931.419	177.065	497.4	414.88	379.799	348.584	741.718	130.522	316.409
AAC6-Ie-APH2-Ia	319.358	860.193	655.144	281.307	331.561	533.266	643.159	748.57	725.674	725.709
tetX	42.6035	406.029	776.15	78.2279	142.297	71.0895	89.8488	66.4668	203.288	361.652
aad6	464.034	650.571	416.201	374.708	431.379	772.235	428.267	497.284	558.568	613.543
cat	235.019	491.633	484.933	279.773	277.07	647.01	544.568	556.441	312.276	765.022
SAT-4	353.437	488.748	675.689	394.209	292.177	460.447	307.66	446.122	486.963	622.701
ErmX	99.8901	108.204	12.8682	30.5227	39.9853	417.953	669.719	482.581	37.3699	173.879
Brucella_suis_mprF	27.6522	75.4998	31.762	244.602	25.3727	654.586	6.52753	0	120.803	74.7221
tet32	402.072	308.808	431.623	86.7416	245.227	261.89	315.649	602.808	293.689	460.763
oqxA	218.647	578.34	132.848	136.418	91.145	75.0569	37.0666	87.7414	431.621	359.304
ErmB	271.711	231.238	567.991	428.896	195.41	465.145	504.004	163.879	538.385	493.239
OXA-173	245.859	398.577	11.3115	5.36609	55.2332	30.8735	61.3234	74.5854	382.247	517.322
CfxA3	108.204	284.304	496.548	111.588	122.006	127.214	80.2918	423.654	93.1505	253.549
ACC-3	0	9.29854	0	0	480.372	15.2118	0	0	0	0
lmrC	75.3156	2.95596	0	17.5104	10.6502	132.983	0	457.866	64.3156	6.13856
FosX	83.2484	35.5964	83.9603	74.9741	21.9235	16.176	0	0	443.319	328.543
tet44	277.081	256.898	115.12	88.3679	156.37	251.331	207.595	299.222	152.858	437.449
rosB	415.112	63.2131	158.054	233.6	406.621	69.7766	38.6649	155.012	223.391	52.9803
novA	265.929	403.107	33.9346	118.054	10.0424	18.5241	6.13234	18.6463	0	348.017
APH2-If	58.4592	139.466	127.084	22.3287	2.08936	119.474	401.895	9.6986	151.6	14.6769
vgaALC	0	0	0	0	0	0	0	0	10.1453	343.507
vanSM	65.2819	106.869	341.311	271.748	220.042	89.8956	179.584	159.623	145.672	11.5098
Clostridium_perfringens_mprF	15.7512	14.2185	22.1935	8.42273	331.018	24.2298	4.81273	106.095	4.68737	3.69091
vanB	0	0	0	0	0	0	325.89	0	10.5801	179.114
AcrE	40.1586	34.9201	104.471	62.9195	6.45211	54.5485	42.3545	4.49251	17.268	293.314
vanTE	146.661	189.759	130.754	276.569	66.1594	134.465	135.327	230.235	166.564	215.698
tsnR	19.4429	274.966	7.30537	6.9312	25.9429	31.9026	31.6838	138.488	38.5731	60.7462
tetL	12.3274	9.81874	183.911	3.10208	3.62837	258.79	274.74	12.8003	59.5591	21.7497
tcr3	37.642	22.3306	132.41	266.182	92.5389	209.874	97.2456	45.0053	93.8116	39.0714
Listeria_monocytogenes_mprF	12.9619	187.211	0	114.365	265.914	31.9026	8.26533	157.075	54.0024	12.4134
IMP-44	0	188.673	0	0	4.86429	17.9452	0	261.923	0	164.015
catD	23.9297	59.4034	20.2302	22.3931	13.4703	60.7376	82.256	18.0636	12.4621	259.339
FEZ-1	0	0	0	0	0	0	0	257.258	0	0
MCR-5	26.1197	14.6759	29.7585	253.683	49.8479	49.9582	9.0696	0.873167	9.28397	7.9282
mdtP	39.9903	76.6616	252.857	141.799	14.1128	89.5168	104.466	6.76551	27.4619	24.7684
cat86	47.3392	170.931	121.968	7.23256	135.354	99.869	165.307	238.754	72.4504	114.097
vatB	0	0	0	163.79	201.157	217.919	0	0	0	31.4011
mefC	106.052	216.994	31.878	98.297	77.8286	26.1021	112.333	197.058	8.41596	145.791
lmrD	212.424	91.8052	11.3856	95.2873	57.1069	37.8703	0	59.8942	84.205	54.1485
TriB	4.42303	211.61	6.64754	7.01894	3.94069	40.383	0	0	5.4686	16.5828
mdtF	58.5257	76.1854	208.041	110.16	19.1017	79.4108	107.392	77.7995	28.7486	25.7826
mdtO	46.2455	70.0072	198.916	123.151	9.95382	64.4112	56.8257	2.67806	22.0384	24.0915
ErmA	0	0	97.7242	1.36352	0	94.1388	197.894	0	48.5642	0
tetA	0.758747	0	193.764	0	0	27.8045	21.9468	6.42263	10.0353	81.7517
TLA-1	185.915	91.3898	2.0749	143.71	149.21	104.203	4.49947	0	26.2936	27.6054
OXA-243	0	0	0	0	185.464	16.2907	0	0	0	0
iri	125.509	125.471	13.2324	38.4652	185.339	138.163	0	0	21.8524	0
fexA	1.30709	0.589949	82.5077	2.79578	0	106.968	183.713	0	50.5665	0
OXA-192	0	0	2.59746	0	1.15302	0	0	0	182.408	3.2398
mdtC	59.9852	62.0474	181.269	103.362	10.4205	71.1295	81.9606	7.19321	30.8614	20.2321
MexR	12.6605	3.2653	44.5279	11.6057	1.80997	0	181.05	0	23.6821	0
mtrE	14.7766	98.9876	0	14.1397	53.7017	23.9269	65.5854	176.301	9.25755	13.1212
acrB	48.9293	47.9184	176.132	118.211	30.7012	53.7926	107.362	3.83654	29.6221	22.3162
smeB	75.0898	0	12.0916	0	0	62.0731	78.6632	144.509	12.769	170.927
optrA	1.42265	0	81.7845	0	0	122.553	169.817	0.440577	37.8205	0.444484
sul3	6.76275	61.0469	30.492	0	27.0708	58.2569	8.26533	94.2451	16.1001	164.807
FosB3	38.2875	164.169	16.1842	10.2369	14.3684	23.5588	17.5479	13.3393	5.69696	17.9435
dfrA22	65.0453	158.278	54.1925	9.07357	76.4135	34.8028	51.8462	91.9604	154.854	23.8567
mtrA	0	3.2653	0	147.006	7.23987	0	0	157.952	0	0
FosA7	17.6754	3.19109	7.96949	155.007	148.582	95.7078	38.8846	26.2744	4.20798	6.62686
tet42	19.689	7.10926	0	16.8455	3.94069	0	4.81273	149.997	9.37474	22.1454
mecR1	10.8099	28.19	148.928	44.9591	8.4139	13.303	76.3347	33.477	11.4379	52.9125
cpxA	35.9991	35.5618	147.766	55.9339	12.2351	46.809	67.2415	3.78627	12.9363	10.1863
msrE	58.0694	0	0	11.3672	0	31.9026	131.805	7.70716	0	147.735
CRP	27.4969	37.5014	116.628	144.347	29.6895	91.2637	108.557	5.47902	47.3954	11.0552
APH6-Id	48.0939	66.4915	67.7862	139.101	104.738	36.1481	70.8343	21.4926	105.302	60.3787
QnrB72	97.9346	10.4006	12.9873	0	138.362	42.5368	56.3267	0	13.7149	10.7993
MexW	37.1446	4.19128	5.23369	24.8282	32.5254	0	11.3494	138.039	16.5807	21.7598
myrA	17.9473	0	5.00939	27.0545	8.8947	74.8907	137.668	0	19.8902	0
MdtK	34.0916	0	14.4106	72.92	4.26458	62.9311	0	0	136.961	55.9198
kdpE	62.3606	70.9157	136.253	62.5812	14.1115	39.6464	63.9994	3.75349	26.4191	15.0982
rmtH	58.3287	58.5033	14.6107	13.8624	136.2	55.8295	7.92094	42.1485	69.4317	24.2985
emrB	39.3631	31.7492	104.582	60.727	15.7248	53.1894	56.3267	134.52	19.9497	36.7951
SFH-1	1.28019	6.93373	0	134.174	6.40565	11.0281	15.6463	1.18938	0	3.59977
APH6-Ic	56.5331	40.6053	28.5742	133.897	93.7423	77.5041	6.86189	0	35.9292	9.2389
evgS	29.4828	46.9079	133.345	118.262	54.7535	56.1008	62.94	4.46035	86.9288	11.9327
vanUG	0	0	131.497	0	0	10.6342	15.8419	0	15.4293	0
mdtN	27.1296	40.8163	128.439	79.3058	6.33489	45.6281	50.8414	5.04102	17.2234	16.9524
HMB-1	11.9649	5.40031	33.7171	127.961	5.98681	0	36.5582	0	42.7272	33.644
cat-TC	0	0	88.8763	0	0	127.022	21.0252	0	13.6517	0
baeS	55.7171	62.019	126.118	107.557	11.4158	87.2622	65.148	10.4615	19.9877	20.9514
emrD	31.5024	34.8354	126.059	87.5109	21.6338	67.3097	57.2226	7.31692	20.3663	10.3345
aadA6	0	0	0	0	5.27651	0	0	0	0	123.552
acrD	38.1928	62.1777	121.622	60.8007	9.82247	59.9183	59.8631	3.67924	16.1949	18.1501
Escherichia_coli_ampC	27.0369	25.2214	120.079	51.4655	8.80337	48.9507	60.9459	9.25418	24.7145	14.9146
gadW	17.9227	25.4237	119.772	45.1812	1.28113	22.0561	45.3743	3.56813	15.2388	17.9989
CMY-73	0	0	0	0	11.5302	0	117.347	49.9538	0	0
PmrC	28.4326	38.7506	115.001	59.027	66.5588	39.1064	46.3333	4.14363	11.2816	14.6313
mdtE	30.6251	40.7401	113.555	43.9575	15.3238	33.7209	43.3395	2.99501	13.4306	21.9064
MUS-1	0	0	0	0	0	113.431	7.04084	0	20.5723	5.39966
patA	21.9075	41.8116	112.888	44.1812	5.63748	36.9736	48.96	4.07068	17.1367	4.10678
LpeB	0	44.0495	6.87564	71.7583	0	112.597	44.73	5.66703	14.5217	28.5864
PmrE	6.7872	39.7379	110.331	30.0339	3.73951	26.2072	36.0702	5.20754	8.07915	11.8477
mexN	42.5724	11.1688	1.99237	3.78066	13.6284	5.82119	15.1835	108.429	12.6841	35.9113
OXA-351	10.5453	0	29.7167	107.14	26.3826	0	25.7766	0	50.2105	24.7103
arr-1	19.2708	68.3401	3.10316	1.47211	17.9075	0	15.1409	106.144	1.63851	18.0626
PmrF	21.1885	28.9075	95.5352	31.9307	23.1317	24.89	106.087	1.78959	9.17157	6.31911
arnA	24.9434	50.9628	105.287	45.0424	8.47755	26.0626	39.6886	3.06071	12.3247	9.70469
msbA	34.7838	25.8244	105.031	46.648	9.25331	35.2536	45.2456	5.38605	20.9739	10.6903
Escherichia_coli_soxR	32.1121	30.7992	104.066	60.1002	2.00848	32.1084	49.0587	0	14.3343	7.52469
emrA	27.8466	53.0881	104.013	80.6256	2.3886	43.0807	45.7024	2.21753	20.8161	12.6775
gadX	21.959	29.7334	101.759	31.3127	2.44168	34.5299	50.694	5.66703	14.5217	11.4346
mdtA	48.2993	27.6766	100.517	57.8646	22.0544	55.6491	52.3105	0.694756	29.7938	20.574
ErmG	34.1033	36.0158	54.6829	71.9748	41.8408	99.5003	41.4971	40.7661	71.8373	49.3421
fusC	4.64308	4.19128	0	0	0	0	0	99.2153	0	0
FOX-4	14.9561	89.105	8.42927	99.1695	1.4967	3.68107	0	66.6965	62.3105	19.6257
emrR	33.3934	36.6971	99.0558	44.2943	17.8178	40.1545	57.9974	18.3876	23.286	19.2669
emrY	20.6178	35.0336	98.4302	35.0208	4.24795	31.3429	45.2096	1.12678	13.7149	5.11547
ANT6-Ib	43.5086	19.6375	58.8516	4.65311	14.1507	93.6999	29.2466	85.8971	14.2424	97.8736
Haemophilus_influenzae_PBP3	33.2741	34.3272	95.255	49.707	10.0424	36.3982	45.8312	6.37901	17.6035	8.91082
Escherichia_coli_acrA	28.1385	38.8062	94.2723	65.2021	9.38636	46.1706	54.4515	7.98794	21.3994	12.4545
Escherichia_coli_soxS	28.8043	20.8012	94.158	52.3691	5.76508	31.9026	38.7246	5.35219	6.85745	10.7993
emrK	18.4407	24.6076	93.9907	39.4435	8.82592	27.627	42.1362	1.48979	13.3614	9.76949
Escherichia_coli_mdfA	24.9777	29.3798	93.85	42.9026	3.78728	27.9439	32.3776	2.81283	15.3166	9.22278
Staphylococcus_mupA_conferring	13.8261	93.6053	31.1696	81.3261	20.7543	76.5662	33.796	32.1131	39.6018	38.8776
marA	16.373	23.2254	92.2783	32.5193	2.34071	11.5137	37.1629	2.17307	8.35268	6.57703
CcrA	44.9399	21.311	36.0676	40.5908	33.9247	59.3724	67.6556	90.4577	35.9722	76.6151
AcrF	35.7674	38.7987	88.7655	61.0749	9.92596	42.9067	54.7349	2.79245	15.7423	9.57853
bacA	38.6019	36.8955	88.3043	65.5682	19.3151	55.8878	54.1168	0	21.6235	14.8983
tetT	0	2.14363	2.67678	2.53968	0	87.6713	11.6093	0	11.3069	31.1614
ANT4-IIb	1.98777	18.9059	0	87.1604	76.3502	41.5855	17.006	12.004	1.18307	0
OXA-54	25.515	86.8137	4.4247	20.9904	59.9059	25.3611	8.3957	51.0569	11.6815	49.6701
mdtM	18.9225	35.529	86.1713	58.2828	5.30219	38.19	37.0029	4.21925	12.6137	10.6417
tetA60	0	0	85.9455	6.52348	0	78.8182	44.73	0	47.1954	0
Escherichia_coli_acrR	11.5217	29.9017	84.4176	40.0469	1.44127	37.2197	28.1634	5.35219	17.1436	13.4992
Erm44	24.8869	5.61632	84.1578	6.65395	6.22629	0	15.2082	0	44.4363	5.83163
msrB	9.01699	24.4188	83.8529	43.3954	15.7913	36.0638	41.3267	2.09434	5.3667	0
Bifidobacterium_ileS_conferring	0	67.3958	14.0263	13.3079	37.3577	15.3132	83.6452	0	0	52.4847
TolC	20.0701	20.948	82.0086	38.9042	4.39355	28.558	30.6617	2.91349	13.4384	6.46653
macA	36.7952	81.5272	3.77051	3.57739	16.7373	0	12.2647	3.10772	3.98174	6.27057
tetM	3.12127	5.6351	80.921	1.1127	1.04119	34.57	66.1227	9.66617	19.8155	21.4542
mdtB	28.0904	25.8966	80.8432	52.4135	5.0839	23.1685	43.0972	3.33162	7.82579	10.0835
evgA	24.2799	26.0268	80.3947	38.95	4.55582	29.8795	44.5118	0	0	5.6894
AcrS	25.3373	40.6611	79.3343	49.6788	7.04331	50.2358	44.73	3.92333	13.4046	18.4712
OXA-146	7.07014	31.9109	7.96949	0	21.226	17.4014	60.4872	78.8232	50.4957	0
AAC3-Xa	34.5651	3.46686	77.9239	0	38.4339	4.72631	0	3.56813	0	0
mdtH	22.3859	29.2662	75.7003	53.6609	3.08997	24.6988	33.9637	2.1515	12.8641	2.89411
PDC-10	0	0	0	75.6131	0	0	0	0	0	0
TriC	0	0	0	74.9741	0	0	0	0	5.21552	0
lnuE	74.8911	20.8012	0	6.16107	0	0	0	16.0566	27.4298	64.7959
cmlB	0	0	0	4.15872	0	18.3027	0	0	74.1158	0
vanWG	0	0	0	7.07867	0	0	72.8053	0	0	6.20387
Escherichia_coli_marR	25.7451	25.1766	72.5498	16.0613	4.29399	10.5609	13.1105	0	7.66142	8.04363
baeR	28.3979	23.3042	71.2955	40.0342	2.58352	30.1817	45.7508	3.59774	19.9748	12.0988
Escherichia_coli_emrE	9.01699	30.5235	71.1479	31.3411	6.7677	22.1931	60.6124	2.09434	16.1001	2.11291
vanF	16.4738	62.1345	54.4124	22.9447	7.41225	0	0	0	10.7929	70.6212
YojI	18.7333	24.597	70.3875	47.3548	6.24901	25.8481	31.915	4.21925	10.136	4.25667
EXO-1	57.6086	15.6009	6.49366	6.16107	69.181	42.5368	7.04084	0	13.7149	0
mdtG	23.5787	30.21	66.8736	30.9108	3.8058	18.7203	24.1695	4.94652	5.43231	5.70331
mel	5.09977	9.20708	0	27.2703	66.3457	25.1037	24.9315	4.73801	0	0
MexF	35.2173	0	6.61618	25.1093	17.6216	7.22323	0	0	66.2657	11.0031
Escherichia_coli_GlpT	25.4088	28.5155	65.7967	39.6593	3.43614	34.6492	33.5722	1.27602	15.5314	7.72402
vanM	65.18	2.67444	6.67919	0	2.9649	0	0	0	17.6334	2.77697
tetD	0	0	63.0679	0	0	2.75418	19.147	0	0	0
CMY-19	0	62.9415	18.1375	51.6255	0	0	0	4.98307	0	0
Erm37	62.6045	9.90429	27.6452	41.4147	34.2317	45.2726	58.3718	0	36.1083	0
OXA-12	35.1226	13.5879	62.2134	10.7322	45.1908	6.1747	0	0	5.97262	4.70293
GIM-1	0	0	0	0	0	61.253	0	0	0	0
aadA	12.6271	2.07244	9.05758	2.45533	3.44628	11.3013	5.61189	2.13298	60.1229	1.07595
OprJ	0	0	0	0	0	58.398	0	0	6.27631	0
vanC	58.3287	0	27.3951	15.5952	9.72857	0	0	0	5.78597	0
blt	57.9991	0	0	0	15.8295	38.932	32.2208	0	18.8289	14.8262
vanSD	57.9991	28.5575	0	5.63894	5.27651	6.48866	0	34.2903	31.3815	4.94206
cmeB	3.65984	5.20029	8.25077	19.5705	56.5656	22.8556	0	0	8.71299	4.35197
mdsB	6.76275	18.3141	0	0	13.5354	16.6448	16.5307	43.9811	56.3503	0
chrB	20.4662	0	46.8625	43.1275	56.1033	5.03725	9.62545	48.7953	19.4896	13.8614
nalD	55.4934	13.4358	27.0789	13.0913	17.2059	29.9971	16.9707	2.86157	40.1431	44.8473
catII	14.9921	10.15	38.0231	40.0841	45.0093	55.3491	13.7424	0	8.92294	10.5391
H-NS	10.5812	19.1031	54.8648	36.212	4.23557	18.2301	28.4507	1.96611	7.55719	9.91774
PC1_beta-lactamase_blaZ	0	27.6212	51.7364	10.9081	5.10351	0	0	0	0	0
clbB	9.11131	3.52489	13.2047	1.39204	18.236	51.2577	1.59082	12.0928	3.09876	4.88003
OXA-31	45.2489	2.55287	9.56339	15.1226	50.9423	13.9211	0	10.5098	13.4655	5.30149
APH3-IX	0	49.5557	6.87564	0	18.3126	22.5195	44.73	11.3341	36.3041	40.021
mphC	0	0	0	0	19.4571	39.8782	0	0	7.71463	48.5969
VCC-1	0	48.0343	4.61392	4.3776	8.19248	10.0745	0	0	14.6172	0
rpoB2	19.3662	19.2126	2.0749	25.5921	15.6962	7.97565	47.5257	0	18.6703	1.72534
MexD	0	6.10469	7.62299	14.4651	47.3739	16.6448	8.26533	0	24.1501	0
Rm3	3.59637	0	0	0	0	0	0	0	47.0904	1.68544
vanSE	11.6077	2.09564	0	7.44846	9.29297	0	5.67471	6.47056	46.9786	4.35197
TriA	27.918	46.8026	0	25.5921	7.98242	0	0	11.1161	0	41.1205
mdsA	0	8.02331	0	9.50565	4.38471	21.568	16.2945	4.12883	10.5056	45.468
OXA-61	0	0	0	0	0	0	37.275	45.3362	0	0
SAT-3	11.5217	45.0692	0	4.10738	7.68677	14.1789	37.5511	0	0	39.5975
LRA-3	0	7.20041	44.9561	8.53071	23.9473	19.6324	29.2466	0	4.74746	0
APH3-Ia	5.7185	1.03241	0	0	1.14454	1.40747	2.79563	0	44.9264	0
mexY	7.07014	44.6753	0	0	0	0	0	13.1372	0	6.62686
OXA-18	0	6.60743	0	3.91409	43.9503	0	0	0	8.71299	3.43037
lsaC	4.3815	3.95515	0	0	43.8471	0	0	0	10.431	0
floR	23.0434	43.6825	41.5594	1.64295	4.61206	41.5915	8.44901	4.28175	2.74298	7.19955
otrC	0	43.6825	1.9481	0	5.18857	4.25368	2.11225	1.60566	6.1717	29.1582
Streptomyces_rishiriensis_parY	2.06702	0.932943	0	8.84246	43.4392	2.54373	0	0	0	0
adeJ	40.054	14.4626	21.0696	12.851	42.7556	16.4305	13.0543	4.96169	6.35712	1.25142
MexI	0	0	0	42.1729	0	0	0	20.3534	0	0
dfrF	1.9689	14.2185	4.4387	0	5.91103	7.26895	16.8445	42.0723	16.4058	7.38181
vanSB	13.0984	5.91191	5.5367	42.025	36.0469	6.0447	14.0076	0	5.84688	9.20784
vanE	41.877	32.4018	0	0	11.9736	7.36214	0	33.3483	0	16.822
Salmonella_enterica_cmlA	6.61886	41.8236	0	21.236	0	8.14534	8.08947	18.448	0	12.4077
ErmH	0	2.86547	0	0	6.35335	0	0	0	41.5645	0
MuxC	27.3091	0	6.69194	40.6348	8.31756	2.92238	0	0	1.41337	3.33872
efrA	0	0	0	0	0	5.98174	0	0	40.5018	18.2239
FosA2	40.1402	9.05858	0	25.638	13.3899	4.11646	0	0	0	0
BahA	17.6816	2.49392	5.60554	12.4097	3.31774	33.3192	6.7532	1.02671	39.4638	5.69698
cdeA	39.3952	34.3356	5.3594	9.44338	38.0646	3.3435	4.98086	11.9898	8.89372	7.00305
ADC-8	4.32064	7.80044	0	0	0	0	0	0	39.3197	4.70293
efrB	0	39.1301	0	0	0	0	0	28.4948	0	11.9501
otrB	4.71343	38.2931	15.939	0	0	17.4014	11.5214	13.1372	0	0
TEM-95	4.47606	6.06077	37.8407	0	2.23967	16.5251	0	4.15854	2.66404	0
SME-4	2.63632	0	0	0	0	0	0	0	37.6578	0
LRA-7	0	0	0	0	37.3577	0	0	0	0	0
DIM-1	0	5.97481	37.304	35.3934	26.4948	24.436	32.3579	0	27.5757	0
lmrB	0	0	0	0	0	14.3562	0	0	37.0302	0
AAC6-Iaj	3.53507	35.102	9.96186	22.6839	0	26.1021	12.9615	3.2843	21.0399	1.65671
AAC3-IIb	0	0	10.4674	34.7595	0	0	0	0	0	0
TLA-2	0	0	15.5848	0	0	34.0294	0	0	16.4579	0
OpmH	2.03324	0	0	6.52348	0	27.3451	29.82	34.0022	0	11.4346
ANT6-Ia	14.4691	6.5306	0	0	7.23987	0	0	6.72136	8.61168	33.9048
tetR	1.49561	0	33.7171	1.59951	0	7.36214	5.48373	0	0	0
rphA	18.8537	2.83652	0	30.2452	0	0	0	0	33.6638	0
lnuB	0	2.04975	15.3573	0	0	33.5327	2.77522	0	8.10881	8.51333
AxyY	0	0	0	0	0	0	0	0	0	33.3236
OXA-50	0	3.79481	33.1703	0	0	5.17339	0	0	0	0
vgbA	0	0	0	0	0	0	0	33.166	3.03526	0
TEM-47	9.37949	18.3448	29.9557	1.67185	4.69318	32.7042	0	2.90471	1.86081	7.32617
Erm33	0	0	0	0	4.57815	0	0	0	32.6737	8.57593
rmtA	0	10.4006	32.4683	0	0	0	7.04084	0	13.7149	0
vanYA	0	7.80044	0	0	0	0	0	0	0	32.398
ANT4-Ia	25.9239	26.3655	4.87024	18.4832	12.9714	10.6342	26.4031	32.1131	15.4293	8.09949
golS	31.7435	0	0	6.78975	12.7067	0	0	0	0	0
CFE-1	19.7515	0	0	31.6855	29.649	0	0	0	0	0
vanJ	31.5595	4.0698	5.08199	4.82171	31.5826	5.54828	0	0	5.3667	4.22582
vanYB	13.5255	6.65966	9.70199	0	0	0	31.5585	20.5626	1.46364	8.06748
AIM-1	0	0	0	0	0	0	0	0	30.8585	0
PEDO-3	0	0	0	0	0	30.6265	0	0	0	0
CfxA2	19.4429	1.7551	6.57483	8.31744	30.1586	4.78539	5.94071	0.903182	5.78597	2.73358
CTX-M-95	16.6653	0	0	29.7052	0	0	0	0	6.61254	10.4136
mefA	0	0	0	0	0	29.4485	7.31164	0	7.1212	7.47645
PER-3	28.8507	4.52929	2.82788	2.68305	15.0636	1.54367	0	4.66159	1.49315	0
vanXYG	28.5162	25.7415	14.6107	13.8624	28.5371	0	0	0	9.25755	0
rphB	0	0	0	28.5169	0	5.46902	0	0	0	0
ACT-29	0	13.8106	5.74848	0	0	0	0	28.428	0	0
aadA4	0	8.88658	8.87741	0	25.6145	0	4.81273	3.65846	28.1242	0
dfrA14	1.93221	27.9072	8.71199	0	0	2.37783	0	0	0	1.81107
OXA-16	10.035	1.81172	0	27.9037	2.00848	4.93976	2.45294	0	4.77809	0
efpA	0	0	0	0	0	27.3451	0	0	13.2251	0
dfrA10	0	0	0	0	0	27.3451	0	0	0	0
vatH	1.427	0	0	0	1.42805	0	0	1.32577	27.1781	0
mecC	0	0	24.4645	0	0	26.7091	0	0	0	0
VIM-24	26.6061	0	0	0	4.09624	5.03725	0	0	0	0
ADC-7	0	4.25479	0	0	0	0	0	0	0	26.5074
AAC3-IXa	4.32064	0	0	0	0	0	26.4031	0	0	0
tetS	5.98243	0	0	25.5921	0	7.36214	0	0	0	5.60734
ACT-10	0	0	0	0	0	6.71634	0	25.3525	0	20.4619
dfrG	0	3.38332	0	4.00841	0	20.7559	25.1943	0	0	17.5652
tet31	0	0	0	0	0	8.32242	24.796	0	0	12.6775
Bacillus_Cluster_B	0	3.6708	2.29188	0	2.03473	0	0	0	4.84055	24.7749
IND-14	0	0	0	0	0	0	0	24.773	0	0
OXA-21	0	0	0	0	0	0	0	0	0	24.7103
ACI-1	6.3487	11.4619	7.15628	6.78975	12.7067	23.4386	0	5.89833	22.6716	5.95065
OXA-9	5.18477	0	0	0	23.3486	0	0	0	3.08585	0
vanYF	0	1.33088	23.2664	0	0	0	18.0192	0	3.50997	2.76381
OXA-5	6.48096	0	0	0	0	7.97565	7.92094	0	23.1439	0
AAC6-34	8.64129	0	4.87024	23.104	17.2952	0	0	0	5.14309	0
amrB	11.5217	17.3343	4.32911	16.4295	23.0603	4.72631	4.69389	14.2725	18.2865	10.7993
patB	18.517	16.7152	0	0	0	22.7876	0	0	0	3.47121
LRA-10	14.3578	12.9607	5.39473	15.3553	9.5789	0	0	22.2322	0	0
IMP-5	9.42686	2.83652	0	0	22.0121	3.86698	3.84046	0	14.9617	2.94527
BEL-1	8.88818	4.01166	10.0188	4.75282	13.342	21.8761	0	0	5.29003	4.16545
lsaE	0	1.31838	8.2314	0	1.46157	21.568	3.57	0	6.95403	1.36893
OXA-215	0	0	0	0	0	0	0	0	0	21.4398
Staphylococcus_mupB_conferring	0	0	13.4868	0	0	0	14.6233	0	21.3636	0
QnrB18	0	0	0	0	0	21.2684	21.1225	0	0	0
vanTmL	21.0193	0	0	0	0	0	0	0	0	3.94029
CMY-34	0	20.8012	0	0	0	0	0	0	0	0
AAC3-IIc	0	0.926785	0	1.09801	1.02744	0	0	0	20.776	0
msrA	20.7391	0	0	0	0	0	0	0	0	0
vgbB	0	20.2026	2.52272	0	0	0	16.4117	4.15854	0	0
OprZ	16.6653	0	0	11.8821	0	0	0	0	19.8376	0
OXA-331	17.9473	0	0	19.1941	11.9736	14.7243	0	0	7.1212	0
macB	10.3695	0	0	0	0	19.1416	0	0	12.3434	0
arr-5	5.60516	0	0	17.9837	5.60927	3.44893	0	0	0	0
spd	0	4.38775	0	0	0	17.9452	0	0	11.5719	4.55596
vanXM	0	0	0	0	0	0	0	0	17.9178	0
SLB-1	0	0	0	0	0	0	0	17.8406	0	0
QnrB74	0	0	17.5329	0	10.3771	0	0	0	6.1717	0
LRA-12	0	0	0	16.6349	3.89143	4.78539	0	0	0	0
TEM-79	13.7244	0	0	14.6778	0	0	0	0	16.3369	0
MexJ	0	3.38332	4.22479	16.0336	0	0	0	0	0	0
OXA-250	0	15.3172	0	0	0	6.96057	6.91282	0	0	10.603
tlrB_conferring_tylosin	0	0	0	5.63894	0	0	0	14.6958	6.27631	0
clbC	11.8509	0	0	0	5.9298	14.584	0	0	7.05337	0
catB10	0	0	0	0	13.5354	0	0	0	0	0
NonARO	3.30965e+07	3.30886e+07	3.30826e+07	3.30899e+07	3.3092e+07	3.30857e+07	3.30786e+07	3.30868e+07	3.30886e+07	3.30931e+07

## Sheet: 110 general genes
ARO_name	M1	M2	M3	M4	M5	F1	F2	F3	F4	F5
tetQ	6927.56	8718.82	13072.9	9752.81	9265.75	10129.9	11321.2	15229.9	10061.8	8269.21
tetW	5340.72	4462.32	4423.29	6015.79	5058.87	5069.2	4857.86	3596.34	5012.05	3757.83
ErmF	1634.35	3146.5	3617.24	2962.5	1582.08	2609.92	4765.52	2334.59	3245.43	3142.95
adeF	3888.6	3633.86	3283.77	4338.37	2700.48	4429.27	3797.22	2974.67	4022.35	3380.78
tetW/N/W	1173.84	1139.61	1338.32	1099.51	1416.86	1623.29	3021.14	1150.65	1357.08	1102.28
lnuC	863.5	1628.73	1893.55	862.998	709.419	1814.39	2790.48	1431.08	2246.5	1221.11
sul2	205.915	956.373	202.158	313.754	2716.52	205.721	43.2974	92.5682	395.34	152.536
tet40	1663.24	1507.73	953.258	1811.39	2118.54	1445.56	1193.99	1862.05	1214.64	1440.57
tetO	291.335	353.249	584.429	89.7756	648.572	574.247	2074.53	709.93	474.633	509.111
APH3-IIIa	1003.69	812.777	621.921	772.11	976.235	2041.28	790.54	829.973	846.804	1057.4
APH3-Ib	74.6607	723.994	796.949	290.354	1458.08	836.66	338.728	601.158	1252.29	104.969
vanHA	783.937	550.399	860.28	439.161	298.862	428.771	912.493	1210.02	691.231	532.623
pmrA	373.304	173.595	1039.22	532.316	356.596	619.49	739.672	730.428	329.906	159.045
OXA-347	250	1035.44	211.67	107.673	239.995	334.107	908.345	455.073	689.435	677.53
tetK	622.173	931.419	177.065	497.4	414.88	379.799	348.584	741.718	130.522	316.409
AAC6-Ie-APH2-Ia	319.358	860.193	655.144	281.307	331.561	533.266	643.159	748.57	725.674	725.709
tetX	42.6035	406.029	776.15	78.2279	142.297	71.0895	89.8488	66.4668	203.288	361.652
aad6	464.034	650.571	416.201	374.708	431.379	772.235	428.267	497.284	558.568	613.543
cat	235.019	491.633	484.933	279.773	277.07	647.01	544.568	556.441	312.276	765.022
SAT-4	353.437	488.748	675.689	394.209	292.177	460.447	307.66	446.122	486.963	622.701
ErmX	99.8901	108.204	12.8682	30.5227	39.9853	417.953	669.719	482.581	37.3699	173.879
tet32	402.072	308.808	431.623	86.7416	245.227	261.89	315.649	602.808	293.689	460.763
oqxA	218.647	578.34	132.848	136.418	91.145	75.0569	37.0666	87.7414	431.621	359.304
ErmB	271.711	231.238	567.991	428.896	195.41	465.145	504.004	163.879	538.385	493.239
OXA-173	245.859	398.577	11.3115	5.36609	55.2332	30.8735	61.3234	74.5854	382.247	517.322
CfxA3	108.204	284.304	496.548	111.588	122.006	127.214	80.2918	423.654	93.1505	253.549
tet44	277.081	256.898	115.12	88.3679	156.37	251.331	207.595	299.222	152.858	437.449
rosB	415.112	63.2131	158.054	233.6	406.621	69.7766	38.6649	155.012	223.391	52.9803
APH2-If	58.4592	139.466	127.084	22.3287	2.08936	119.474	401.895	9.6986	151.6	14.6769
vanSM	65.2819	106.869	341.311	271.748	220.042	89.8956	179.584	159.623	145.672	11.5098
Clostridium_perfringens_mprF	15.7512	14.2185	22.1935	8.42273	331.018	24.2298	4.81273	106.095	4.68737	3.69091
AcrE	40.1586	34.9201	104.471	62.9195	6.45211	54.5485	42.3545	4.49251	17.268	293.314
vanTE	146.661	189.759	130.754	276.569	66.1594	134.465	135.327	230.235	166.564	215.698
tsnR	19.4429	274.966	7.30537	6.9312	25.9429	31.9026	31.6838	138.488	38.5731	60.7462
tetL	12.3274	9.81874	183.911	3.10208	3.62837	258.79	274.74	12.8003	59.5591	21.7497
tcr3	37.642	22.3306	132.41	266.182	92.5389	209.874	97.2456	45.0053	93.8116	39.0714
catD	23.9297	59.4034	20.2302	22.3931	13.4703	60.7376	82.256	18.0636	12.4621	259.339
MCR-5	26.1197	14.6759	29.7585	253.683	49.8479	49.9582	9.0696	0.873167	9.28397	7.9282
mdtP	39.9903	76.6616	252.857	141.799	14.1128	89.5168	104.466	6.76551	27.4619	24.7684
cat86	47.3392	170.931	121.968	7.23256	135.354	99.869	165.307	238.754	72.4504	114.097
mefC	106.052	216.994	31.878	98.297	77.8286	26.1021	112.333	197.058	8.41596	145.791
mdtF	58.5257	76.1854	208.041	110.16	19.1017	79.4108	107.392	77.7995	28.7486	25.7826
mdtO	46.2455	70.0072	198.916	123.151	9.95382	64.4112	56.8257	2.67806	22.0384	24.0915
mdtC	59.9852	62.0474	181.269	103.362	10.4205	71.1295	81.9606	7.19321	30.8614	20.2321
acrB	48.9293	47.9184	176.132	118.211	30.7012	53.7926	107.362	3.83654	29.6221	22.3162
FosB3	38.2875	164.169	16.1842	10.2369	14.3684	23.5588	17.5479	13.3393	5.69696	17.9435
dfrA22	65.0453	158.278	54.1925	9.07357	76.4135	34.8028	51.8462	91.9604	154.854	23.8567
FosA7	17.6754	3.19109	7.96949	155.007	148.582	95.7078	38.8846	26.2744	4.20798	6.62686
mecR1	10.8099	28.19	148.928	44.9591	8.4139	13.303	76.3347	33.477	11.4379	52.9125
cpxA	35.9991	35.5618	147.766	55.9339	12.2351	46.809	67.2415	3.78627	12.9363	10.1863
CRP	27.4969	37.5014	116.628	144.347	29.6895	91.2637	108.557	5.47902	47.3954	11.0552
APH6-Id	48.0939	66.4915	67.7862	139.101	104.738	36.1481	70.8343	21.4926	105.302	60.3787
kdpE	62.3606	70.9157	136.253	62.5812	14.1115	39.6464	63.9994	3.75349	26.4191	15.0982
rmtH	58.3287	58.5033	14.6107	13.8624	136.2	55.8295	7.92094	42.1485	69.4317	24.2985
emrB	39.3631	31.7492	104.582	60.727	15.7248	53.1894	56.3267	134.52	19.9497	36.7951
evgS	29.4828	46.9079	133.345	118.262	54.7535	56.1008	62.94	4.46035	86.9288	11.9327
mdtN	27.1296	40.8163	128.439	79.3058	6.33489	45.6281	50.8414	5.04102	17.2234	16.9524
baeS	55.7171	62.019	126.118	107.557	11.4158	87.2622	65.148	10.4615	19.9877	20.9514
emrD	31.5024	34.8354	126.059	87.5109	21.6338	67.3097	57.2226	7.31692	20.3663	10.3345
acrD	38.1928	62.1777	121.622	60.8007	9.82247	59.9183	59.8631	3.67924	16.1949	18.1501
Escherichia_coli_ampC	27.0369	25.2214	120.079	51.4655	8.80337	48.9507	60.9459	9.25418	24.7145	14.9146
gadW	17.9227	25.4237	119.772	45.1812	1.28113	22.0561	45.3743	3.56813	15.2388	17.9989
PmrC	28.4326	38.7506	115.001	59.027	66.5588	39.1064	46.3333	4.14363	11.2816	14.6313
mdtE	30.6251	40.7401	113.555	43.9575	15.3238	33.7209	43.3395	2.99501	13.4306	21.9064
patA	21.9075	41.8116	112.888	44.1812	5.63748	36.9736	48.96	4.07068	17.1367	4.10678
PmrE	6.7872	39.7379	110.331	30.0339	3.73951	26.2072	36.0702	5.20754	8.07915	11.8477
mexN	42.5724	11.1688	1.99237	3.78066	13.6284	5.82119	15.1835	108.429	12.6841	35.9113
PmrF	21.1885	28.9075	95.5352	31.9307	23.1317	24.89	106.087	1.78959	9.17157	6.31911
arnA	24.9434	50.9628	105.287	45.0424	8.47755	26.0626	39.6886	3.06071	12.3247	9.70469
msbA	34.7838	25.8244	105.031	46.648	9.25331	35.2536	45.2456	5.38605	20.9739	10.6903
emrA	27.8466	53.0881	104.013	80.6256	2.3886	43.0807	45.7024	2.21753	20.8161	12.6775
gadX	21.959	29.7334	101.759	31.3127	2.44168	34.5299	50.694	5.66703	14.5217	11.4346
mdtA	48.2993	27.6766	100.517	57.8646	22.0544	55.6491	52.3105	0.694756	29.7938	20.574
ErmG	34.1033	36.0158	54.6829	71.9748	41.8408	99.5003	41.4971	40.7661	71.8373	49.3421
emrR	33.3934	36.6971	99.0558	44.2943	17.8178	40.1545	57.9974	18.3876	23.286	19.2669
emrY	20.6178	35.0336	98.4302	35.0208	4.24795	31.3429	45.2096	1.12678	13.7149	5.11547
ANT6-Ib	43.5086	19.6375	58.8516	4.65311	14.1507	93.6999	29.2466	85.8971	14.2424	97.8736
Haemophilus_influenzae_PBP3	33.2741	34.3272	95.255	49.707	10.0424	36.3982	45.8312	6.37901	17.6035	8.91082
Escherichia_coli_acrA	28.1385	38.8062	94.2723	65.2021	9.38636	46.1706	54.4515	7.98794	21.3994	12.4545
Escherichia_coli_soxS	28.8043	20.8012	94.158	52.3691	5.76508	31.9026	38.7246	5.35219	6.85745	10.7993
emrK	18.4407	24.6076	93.9907	39.4435	8.82592	27.627	42.1362	1.48979	13.3614	9.76949
Escherichia_coli_mdfA	24.9777	29.3798	93.85	42.9026	3.78728	27.9439	32.3776	2.81283	15.3166	9.22278
Staphylococcus_mupA_conferring	13.8261	93.6053	31.1696	81.3261	20.7543	76.5662	33.796	32.1131	39.6018	38.8776
marA	16.373	23.2254	92.2783	32.5193	2.34071	11.5137	37.1629	2.17307	8.35268	6.57703
CcrA	44.9399	21.311	36.0676	40.5908	33.9247	59.3724	67.6556	90.4577	35.9722	76.6151
AcrF	35.7674	38.7987	88.7655	61.0749	9.92596	42.9067	54.7349	2.79245	15.7423	9.57853
OXA-54	25.515	86.8137	4.4247	20.9904	59.9059	25.3611	8.3957	51.0569	11.6815	49.6701
mdtM	18.9225	35.529	86.1713	58.2828	5.30219	38.19	37.0029	4.21925	12.6137	10.6417
Escherichia_coli_acrR	11.5217	29.9017	84.4176	40.0469	1.44127	37.2197	28.1634	5.35219	17.1436	13.4992
TolC	20.0701	20.948	82.0086	38.9042	4.39355	28.558	30.6617	2.91349	13.4384	6.46653
tetM	3.12127	5.6351	80.921	1.1127	1.04119	34.57	66.1227	9.66617	19.8155	21.4542
mdtB	28.0904	25.8966	80.8432	52.4135	5.0839	23.1685	43.0972	3.33162	7.82579	10.0835
AcrS	25.3373	40.6611	79.3343	49.6788	7.04331	50.2358	44.73	3.92333	13.4046	18.4712
mdtH	22.3859	29.2662	75.7003	53.6609	3.08997	24.6988	33.9637	2.1515	12.8641	2.89411
baeR	28.3979	23.3042	71.2955	40.0342	2.58352	30.1817	45.7508	3.59774	19.9748	12.0988
Escherichia_coli_emrE	9.01699	30.5235	71.1479	31.3411	6.7677	22.1931	60.6124	2.09434	16.1001	2.11291
YojI	18.7333	24.597	70.3875	47.3548	6.24901	25.8481	31.915	4.21925	10.136	4.25667
mdtG	23.5787	30.21	66.8736	30.9108	3.8058	18.7203	24.1695	4.94652	5.43231	5.70331
Escherichia_coli_GlpT	25.4088	28.5155	65.7967	39.6593	3.43614	34.6492	33.5722	1.27602	15.5314	7.72402
aadA	12.6271	2.07244	9.05758	2.45533	3.44628	11.3013	5.61189	2.13298	60.1229	1.07595
nalD	55.4934	13.4358	27.0789	13.0913	17.2059	29.9971	16.9707	2.86157	40.1431	44.8473
H-NS	10.5812	19.1031	54.8648	36.212	4.23557	18.2301	28.4507	1.96611	7.55719	9.91774
clbB	9.11131	3.52489	13.2047	1.39204	18.236	51.2577	1.59082	12.0928	3.09876	4.88003
floR	23.0434	43.6825	41.5594	1.64295	4.61206	41.5915	8.44901	4.28175	2.74298	7.19955
adeJ	40.054	14.4626	21.0696	12.851	42.7556	16.4305	13.0543	4.96169	6.35712	1.25142
BahA	17.6816	2.49392	5.60554	12.4097	3.31774	33.3192	6.7532	1.02671	39.4638	5.69698
cdeA	39.3952	34.3356	5.3594	9.44338	38.0646	3.3435	4.98086	11.9898	8.89372	7.00305
ANT4-Ia	25.9239	26.3655	4.87024	18.4832	12.9714	10.6342	26.4031	32.1131	15.4293	8.09949
CfxA2	19.4429	1.7551	6.57483	8.31744	30.1586	4.78539	5.94071	0.903182	5.78597	2.73358
amrB	11.5217	17.3343	4.32911	16.4295	23.0603	4.72631	4.69389	14.2725	18.2865	10.7993

## Sheet: 24 special genes in F group
ARO_name	M1	M2	M3	M4	M5	F1	F2	F3	F4	F5
vgaALC	0	0	0	0	0	0	0	0	10.1453	343.507
vanB	0	0	0	0	0	0	325.89	0	10.5801	179.114
FEZ-1	0	0	0	0	0	0	0	257.258	0	0
MUS-1	0	0	0	0	0	113.431	7.04084	0	20.5723	5.39966
GIM-1	0	0	0	0	0	61.253	0	0	0	0
OprJ	0	0	0	0	0	58.398	0	0	6.27631	0
OXA-61	0	0	0	0	0	0	37.275	45.3362	0	0
efrA	0	0	0	0	0	5.98174	0	0	40.5018	18.2239
lmrB	0	0	0	0	0	14.3562	0	0	37.0302	0
AxyY	0	0	0	0	0	0	0	0	0	33.3236
vgbA	0	0	0	0	0	0	0	33.166	3.03526	0
AIM-1	0	0	0	0	0	0	0	0	30.8585	0
PEDO-3	0	0	0	0	0	30.6265	0	0	0	0
mefA	0	0	0	0	0	29.4485	7.31164	0	7.1212	7.47645
efpA	0	0	0	0	0	27.3451	0	0	13.2251	0
dfrA10	0	0	0	0	0	27.3451	0	0	0	0
ACT-10	0	0	0	0	0	6.71634	0	25.3525	0	20.4619
tet31	0	0	0	0	0	8.32242	24.796	0	0	12.6775
IND-14	0	0	0	0	0	0	0	24.773	0	0
OXA-21	0	0	0	0	0	0	0	0	0	24.7103
OXA-215	0	0	0	0	0	0	0	0	0	21.4398
QnrB18	0	0	0	0	0	21.2684	21.1225	0	0	0
vanXM	0	0	0	0	0	0	0	0	17.9178	0
SLB-1	0	0	0	0	0	0	0	17.8406	0	0

## Sheet: 10 special genes in male group
ARO_name	M1	M2	M3	M4	M5	F1	F2	F3	F4	F5
PDC-10	0	0	0	75.6131	0	0	0	0	0	0
PC1_beta-lactamase_blaZ	0	27.6212	51.7364	10.9081	5.10351	0	0	0	0	0
LRA-7	0	0	0	0	37.3577	0	0	0	0	0
AAC3-IIb	0	0	10.4674	34.7595	0	0	0	0	0	0
golS	31.7435	0	0	6.78975	12.7067	0	0	0	0	0
CFE-1	19.7515	0	0	31.6855	29.649	0	0	0	0	0
CMY-34	0	20.8012	0	0	0	0	0	0	0	0
msrA	20.7391	0	0	0	0	0	0	0	0	0
MexJ	0	3.38332	4.22479	16.0336	0	0	0	0	0	0
catB10	0	0	0	0	13.5354	0	0	0	0	0
