# Supplementary material for: Metagenomic Analysis Identifies Sex-Related Cecal Microbial Gene Functions and Bacterial Taxa in the Quail
Source: Front Vet Sci. 2021 Oct 1;8:693755. doi: 10.3389/fvets.2021.693755 (PMC8517240; doi:10.3389/fvets.2021.693755)
Supplement: Supplementary file 7 [file Table_7.XLSX]

## Sheet: Sheet1
Query_id	Subject_id	Identity	Align_length	Mismatch	Gap	Query_start	Query_end	Subject_start	Subject_end	E-value	Score
F1_100010	CBL22253.1	62.6	423	157	1	1	422	283	705	1.9e-162	573.2
F1_100020	WP_038620321.1	53.2	109	51	0	18	126	16	124	1.8e-28	126.3
F1_10010	ADY34856.1	88.6	650	74	0	9	658	1	650	0	1223
F1_100118	WP_007212703.1	85.7	645	92	0	1	645	1	645	0	1175.6
F1_10017	WP_063235689.1	40.7	113	60	3	48	158	230	337	5e-13	75.5
F1_100309	CDZ23183.1	42.7	288	156	8	1	283	366	649	7.3e-49	195.3
F1_100318	WP_013252334.1	62.4	213	80	0	2	214	1	213	2.8e-77	289.3
F1_100330	WP_010992682.1	70.8	308	88	2	20	326	21	327	3.5e-124	445.7
F1_100379	WP_026366654.1	60.3	446	171	3	7	452	1	440	1.2e-159	563.9
F1_100380	WP_007847204.1	48.1	618	283	15	5	606	20	615	6.5e-164	578.6
F1_100399	WP_015739670.1	41.2	119	65	2	155	269	81	198	3.7e-18	93.2
F1_100406	WP_013619268.1	93.9	461	28	0	1	461	1	461	1.9e-256	885.6
F1_100615	ANY67228.1	40.7	150	82	2	47	189	2018	2167	1.7e-22	107.5
F1_100625	WP_005860115.1	60	250	100	0	1	250	557	806	1.4e-96	353.6
F1_100639	WP_008394205.1	54.8	135	61	0	2	136	186	320	7.6e-39	161
F1_100665	WP_005791347.1	67.9	262	81	2	1	259	1	262	7.2e-112	404.4
F1_100675	ASV74779.1	56.5	248	107	1	1	247	191	438	8.8e-75	281.2
F1_100750	WP_030005327.1	44	84	47	0	2	85	538	621	2.6e-14	79
F1_10076	WP_005848863.1	81	474	90	0	31	504	36	509	4.5e-238	824.7
F1_10088	WP_005678131.1	68.4	734	230	2	31	764	21	752	0	1080.9
F1_10090	WP_005855812.1	58.3	525	210	5	14	534	10	529	2.9e-177	622.9
F1_100919	WP_014387037.1	96.5	687	24	0	1	687	1	687	0	1410.2
F1_100946	WP_017978477.1	42.3	194	106	3	29	219	13	203	3.9e-29	129.4
F1_101013	WP_013547054.1	91	423	38	0	1	423	1	423	2.2e-228	792.3
F1_10103	WP_076928395.1	70.1	234	70	0	1	234	1	234	3.2e-95	349
F1_10106	WP_008654677.1	66	253	76	4	1	243	1	253	1.3e-91	337
F1_101144	WP_094582472.1	83.8	856	136	1	1	853	1	856	0	1510
F1_101229	WP_005675582.1	69.7	244	74	0	1	244	171	414	4.4e-95	348.6
F1_101230	AGU13702.1	75.2	125	31	0	14	138	26	150	2.4e-50	199.1
F1_101231	AGU13701.1	74.8	504	127	0	1	504	496	999	4e-231	801.6
F1_101349	WP_008767037.1	51.8	85	41	0	6	90	367	451	3.5e-21	101.7
F1_101370	WP_096429896.1	43.1	232	131	1	2	232	520	751	6.6e-49	195.3
F1_10141	WP_086926536.1	44	402	221	2	1	399	1	401	2.6e-92	340.1
F1_101607	WP_013616926.1	80.2	960	190	0	2	961	1	960	0	1671
F1_101609	WP_013616935.1	71.2	219	60	2	1	217	1	218	5e-90	331.6
F1_101612	WP_022557834.1	42.3	71	39	2	31	100	291	360	5.9e-07	54.7
F1_101629	WP_015842749.1	48.3	205	100	3	2	205	1260	1459	5.6e-43	175.3
F1_101711	CBL10226.1	47.1	291	129	4	15	281	1	290	2.7e-80	299.7
F1_102019	ADY31397.1	64.7	201	71	0	1	201	14	214	3.9e-81	302
F1_102025	WP_065550842.1	58.6	957	366	9	9	940	1	952	0	1145.2
F1_102028	WP_089034604.1	45.8	83	41	3	57	137	143	223	3e-08	59.3
F1_102071	WP_013617493.1	68	253	80	1	1	253	124	375	1.1e-91	337.4
F1_102113	WP_011971353.1	41.4	389	215	1	1	389	1	376	3.1e-85	316.6
F1_102279	WP_013613366.1	53.9	167	75	2	14	180	5	169	9e-45	181
F1_102285	WP_005853869.1	56.4	181	77	2	2	180	124	304	1.1e-53	210.7
F1_102291	WP_030004004.1	42.3	246	135	3	1	244	83	323	2.4e-48	193.4
F1_102300	WP_013618531.1	67.4	181	59	0	1	181	546	726	9.8e-71	267.3
F1_102495	WP_029428510.1	67.1	219	69	2	1	218	1	217	2.7e-88	325.9
F1_10250	WP_011966115.1	69.3	720	220	1	6	724	6	725	0	1089.7
F1_102515	CAN65674.1	45.1	224	104	3	1	223	425	630	1.4e-51	204.1
F1_102648	WP_015547937.1	77.5	213	45	2	1	213	1	210	1.3e-87	323.6
F1_102661	WP_084461932.1	45	80	39	1	1	75	883	962	4.7e-11	67.8
F1_1027	WP_013617609.1	43.7	380	207	5	33	407	293	670	3.9e-88	326.2
F1_102766	WP_087467367.1	57.8	128	54	0	2	129	532	659	4.9e-40	164.9
F1_102872	WP_013617461.1	73.8	294	76	1	28	320	30	323	3.8e-126	452.2
F1_1029	WP_033160429.1	83.9	714	115	0	1	714	1	714	0	1308.1
F1_102950	WP_005853860.1	59.6	178	66	2	4	175	6	183	7.7e-57	221.1
F1_102960	WP_017978477.1	40.7	182	101	5	35	212	14	192	1.2e-25	117.9
F1_102969	WP_013280479.1	47.2	299	152	3	3	300	394	687	9.2e-74	278.1
F1_103046	WP_000242650.1	42.5	280	151	4	2	272	6	284	7.1e-47	188.7
F1_1031	ALJ60361.1	72.9	726	197	0	2	727	51	776	0	1161.4
F1_10314	WP_084461932.1	41.6	173	98	2	32	201	785	957	1.1e-30	134.4
F1_103151	WP_007212703.1	94	200	12	0	1	200	11	210	1.1e-112	406.8
F1_1032	WP_029426518.1	79.1	454	94	1	1	453	1	454	7.2e-195	681
F1_103213	AFU57543.1	44.7	159	70	3	10	156	763	915	1.3e-31	137.1
F1_103215	WP_014776141.1	77.8	207	46	0	4	210	22	228	4.5e-96	351.7
F1_10322	WP_054724359.1	55.9	295	128	2	1	293	1	295	6.9e-90	331.6
F1_103258	WP_015809205.1	62.5	557	206	1	3	559	173	726	8.4e-222	770.8
F1_103259	WP_015809204.1	61.7	711	271	1	17	726	31	741	5.2e-293	1007.7
F1_103288	WP_086034871.1	59.7	300	120	1	2	301	498	796	2.3e-101	369.8
F1_103306	CAN65674.1	42.9	182	86	2	5	186	466	629	7.1e-36	151.8
F1_103369	WP_066538173.1	56.2	432	188	1	2	433	15	445	4.9e-153	542
F1_103379	WP_011967185.1	76.3	931	221	0	4	934	27	957	0	1539.6
F1_103382	ADE56509.1	49	104	51	2	7	109	549	651	1.7e-20	100.1
F1_103394	WP_005784085.1	74.1	456	114	2	1	452	305	760	1.2e-213	743.4
F1_103400	WP_014356480.1	54	113	51	1	1	112	248	360	4e-33	141.7
F1_103453	WP_013618047.1	67.2	891	289	1	1	888	1	891	0	1302
F1_103478	CDM22846.1	42.1	368	196	6	15	374	918	1276	2.8e-67	256.9
F1_1035	WP_013616186.1	70.3	761	215	2	3	763	2	751	0	1172.1
F1_103609	WP_008658523.1	71.3	651	183	3	4	650	1	651	4.7e-285	981.1
F1_103660	WP_014807347.1	40.8	125	72	2	1	125	353	475	7.2e-17	87.8
F1_1039	WP_079557917.1	50.9	328	160	1	32	358	4	331	8.8e-92	338.2
F1_103913	WP_014774332.1	52	756	350	10	1	751	1	748	3.6e-228	792.3
F1_1040	WP_011107432.1	63.4	659	229	6	4	659	16	665	2.3e-258	892.5
F1_104030	WP_013617019.1	78.9	247	51	1	69	315	67	312	2.9e-118	426
F1_10407	WP_008765558.1	91.8	388	32	0	1	388	1	388	1.6e-208	726.1
F1_104076	WP_011964736.1	42.1	534	281	13	36	555	28	547	1.2e-111	404.8
F1_10408	WP_009039517.1	77.4	389	88	0	1	389	1	389	1.9e-177	622.9
F1_104146	WP_079558378.1	67.9	237	76	0	8	244	2	238	4e-91	335.5
F1_104286	WP_079556983.1	45.2	239	128	1	7	245	19	254	1.2e-52	207.6
F1_104341	WP_065543847.1	45.1	550	287	9	2	544	10	551	5.2e-144	512.3
F1_104385	WP_013671840.1	41.1	348	193	5	6	342	341	687	7.5e-72	271.9
F1_104423	WP_077497181.1	45.3	190	88	5	1	185	95	273	5.8e-39	161.8
F1_104498	WP_065548001.1	55.7	684	292	3	1	673	87	770	7.9e-227	787.7
F1_104563	WP_010075595.1	44.9	49	26	1	3	50	325	373	5.4e-08	57
F1_104583	WP_005931105.1	45.6	171	89	2	1	169	43	211	3.4e-40	166
F1_104847	WP_013671840.1	61.4	57	22	0	1	57	632	688	1.7e-16	85.5
F1_105047	WP_002565117.1	57.8	83	34	1	2	84	3	84	4.2e-21	101.3
F1_105128	WP_013618364.1	85.5	768	108	3	1	768	1	765	0	1409.8
F1_105285	WP_009292032.1	74.7	495	112	1	1	482	37	531	4.5e-224	778.1
F1_105425	KFZ02887.1	41.4	239	133	6	1	234	1	237	3.9e-40	166
F1_105491	EFA20597.1	81.4	446	81	1	1	446	11	454	5.9e-231	800.8
F1_105542	WP_014794850.1	40.7	177	96	2	1	168	64	240	1.9e-36	153.3
F1_105562	WP_014081197.1	47	542	276	4	40	574	30	567	1.5e-146	520.8
F1_105700	WP_065549827.1	64.1	390	124	5	1	382	1	382	2.4e-135	483
F1_105785	AHF12926.1	43.6	450	242	7	112	555	2	445	3.7e-97	356.7
F1_105828	WP_040138234.1	44.2	86	45	1	7	92	649	731	8.7e-15	80.5
F1_105871	WP_096699256.1	40.5	237	112	1	1	208	297	533	5.8e-11	68.9
F1_105968	WP_002565117.1	46.4	125	66	1	1	125	1	124	4.7e-27	121.7
F1_106008	WP_015037938.1	43.6	188	92	5	2	185	13	190	7.5e-32	138.3
F1_106019	BAL23239.1	44.2	113	50	4	6	105	12	124	3.1e-13	75.9
F1_106022	WP_005839533.1	81.9	551	100	0	1	551	1	551	9.6e-279	959.9
F1_106100	WP_032572570.1	84.2	222	35	0	1	222	412	633	5.4e-116	417.9
F1_106108	WP_089879206.1	55.6	187	83	0	1	187	405	591	8.2e-57	221.1
F1_106149	AIF85073.1	46.8	154	73	5	59	208	744	892	4e-29	129.4
F1_106188	WP_076929197.1	78.8	198	41	1	2	198	347	544	3.1e-94	345.5
F1_106213	WP_004297901.1	55.1	274	119	3	1	270	326	599	2.2e-87	323.2
F1_106346	WP_013072047.1	49.7	197	92	4	1	192	276	470	1.4e-46	187.2
F1_106394	WP_007217682.1	72.1	104	28	1	17	120	5	107	2.6e-40	165.6
F1_10640	WP_012420443.1	44.3	246	134	2	8	252	391	634	1.2e-64	247.7
F1_10641	WP_013619183.1	66.8	373	121	2	1	371	1	372	9.2e-153	540.8
F1_106454	WP_045089016.1	66.3	526	166	5	1	521	1	520	6.5e-213	741.1
F1_106491	WP_008658550.1	78.4	716	155	0	17	732	17	732	0	1220.7
F1_106518	WP_083373098.1	71.5	193	55	0	33	225	40	232	1.4e-82	307
F1_106566	AHF12926.1	47.4	454	226	7	117	567	2	445	7.4e-101	369
F1_106643	WP_084461932.1	46.2	236	122	3	2	232	729	964	1.4e-53	210.7
F1_106678	WP_017978477.1	40.4	151	80	2	30	175	21	166	7.3e-18	91.7
F1_106939	BAM48415.1	41.1	190	111	1	2	191	111	299	2.1e-34	146.7
F1_106978	WP_012065712.1	62.3	114	39	1	1	114	370	479	4.3e-32	138.3
F1_107008	WP_012901818.1	54.2	120	55	0	13	132	1	120	6.2e-35	147.9
F1_107066	WP_010992685.1	64.6	831	291	2	17	844	25	855	0	1173.7
F1_107087	AGB27771.1	71.4	255	73	0	1	255	205	459	7.8e-111	401
F1_107142	WP_025279547.1	75	472	117	1	1	471	248	719	4.1e-222	771.5
F1_10715	WP_066747826.1	67.5	713	231	1	4	715	55	767	2.8e-270	932.2
F1_107249	CBL25451.1	58	181	76	0	1	181	52	232	4e-61	235.3
F1_107256	SCF10202.1	40.4	178	98	4	2	173	39	214	3e-29	129.4
F1_107482	WP_007214860.1	80.8	182	35	0	1	182	290	471	3.7e-86	318.5
F1_107547	WP_084043751.1	53.9	232	103	3	1	230	409	638	1.9e-71	270
F1_107594	WP_077591427.1	41.1	197	93	6	165	352	171	353	1.2e-21	105.1
F1_10761	WP_077812489.1	50.5	218	105	3	2	218	6	221	2.3e-56	219.9
F1_10771	WP_039667591.1	49.7	356	175	4	1	356	328	679	4.9e-95	349
F1_107785	SNV04357.1	71.4	213	61	0	10	222	14	226	5e-77	288.5
F1_107820	WP_065539876.1	57.9	299	121	3	19	316	31	325	9.9e-103	374.4
F1_107821	WP_066539548.1	51.2	217	96	3	2	216	61	269	9.8e-54	211.1
F1_107912	WP_067191472.1	58.6	415	170	2	1	414	125	538	2.1e-153	543.1
F1_10795	WP_029426371.1	55.5	845	365	5	28	863	29	871	1.5e-294	1013.1
F1_107957	WP_005800561.1	73	185	48	1	1	185	566	748	1.8e-80	299.7
F1_107958	WP_029426461.1	51.2	209	101	1	1	208	571	779	5.5e-57	221.9
F1_10796	WP_065540212.1	68.2	786	244	4	12	795	21	802	0	1146
F1_10800	WP_076929226.1	74	334	85	1	7	338	19	352	1.1e-155	550.4
F1_10801	WP_011202630.1	58	860	352	7	11	867	11	864	5.6e-294	1011.1
F1_108101	WP_029426667.1	67.6	111	27	1	1	102	55	165	4.8e-35	147.9
F1_108127	WP_040138234.1	40.4	361	205	6	5	361	375	729	1.4e-71	271.2
F1_108198	CBL02683.1	56.7	277	116	4	11	286	12	285	1.5e-86	320.5
F1_108265	WP_005798179.1	75.8	745	176	2	1	745	3	743	0	1184.5
F1_108313	WP_014775919.1	74.1	644	155	5	2	636	113	753	4.1e-294	1011.1
F1_108326	WP_084461932.1	50	110	54	1	2	110	856	965	1.2e-26	120.2
F1_108387	WP_014775946.1	72	225	63	0	9	233	113	337	1.6e-94	346.7
F1_1084	WP_005617952.1	42.5	226	129	1	3	227	4	229	6.4e-49	195.7
F1_108548	WP_010076406.1	44.3	219	116	4	31	244	151	368	6.9e-29	129
F1_108549	WP_014776274.1	73.8	122	32	0	1	122	313	434	2.8e-50	198.7
F1_108727	AQT62186.1	58.6	186	75	2	62	246	14	198	7.6e-58	224.9
F1_108836	WP_015561623.1	99.3	275	2	0	1	275	1	275	5.2e-153	541.2
F1_108837	WP_012939029.1	65.9	138	47	0	3	140	303	440	3.4e-50	198.7
F1_108860	WP_014119402.1	75.5	220	54	0	1	220	275	494	5.4e-100	364.8
F1_108877	AMJ40953.1	59.7	62	24	1	36	97	50	110	1.6e-11	69.7
F1_108958	XP_660710.1	57.8	45	18	1	10	53	1633	1677	2e-06	52
F1_108970	AKI99040.1	46.2	104	53	2	13	116	409	509	2.8e-16	86.3
F1_1090	WP_034869286.1	52.4	311	141	3	1	310	1	305	7.3e-95	348.2
F1_109059	WP_008767236.1	66.7	894	291	2	3	889	4	897	0	1298.1
F1_109076	WP_013618047.1	47.5	221	110	4	1	216	68	287	8.8e-47	188
F1_109098	AKP04027.1	72.7	66	18	0	3	68	413	478	2.1e-23	108.6
F1_109141	WP_066541917.1	44.4	160	75	5	2	149	433	590	1.3e-30	134
F1_109321	WP_057897246.1	40.8	120	65	1	99	218	379	492	3.2e-23	109.8
F1_109350	WP_079558378.1	70	233	70	0	1	233	1	233	5.2e-96	351.7
F1_109357	WP_025280017.1	40	75	45	0	1	75	192	266	3.9e-08	58.2
F1_109384	WP_005677035.1	65.5	409	141	0	5	413	2	410	5e-155	548.5
F1_109449	WP_066340082.1	60.5	81	32	0	1	81	24	104	3.5e-20	98.2
F1_109456	WP_011966655.1	83.3	371	62	0	1	371	486	856	5.5e-182	637.9
F1_109474	WP_014679502.1	43.6	257	140	5	1	254	1	255	4.4e-53	209.1
F1_109653	WP_066537426.1	46.6	178	89	4	14	186	13	189	2.8e-41	169.5
F1_109712	WP_051210611.1	40.7	59	35	0	9	67	361	419	6.9e-06	50.4
F1_109746	WP_007564224.1	69.9	571	172	0	23	593	22	592	1.4e-256	886.3
F1_109759	WP_013616331.1	83.6	268	43	1	9	275	1	268	7.5e-131	467.6
F1_109769	WP_013671840.1	50.8	240	111	4	2	234	451	690	3.2e-66	252.7
F1_109869	WP_013617709.1	86.5	386	52	0	1	386	1	386	9.9e-206	716.8
F1_109990	WP_002566712.1	50.4	254	110	3	1	250	1	242	7.1e-64	245
F1_110069	WP_013617379.1	89.3	459	49	0	1	459	1	459	5.7e-245	847.4
F1_110086	WP_065344540.1	62.6	123	40	1	1	117	123	245	2.1e-42	172.6
F1_110087	WP_073452366.1	55.7	79	35	0	4	82	69	147	4.1e-21	101.3
F1_110162	WP_066032317.1	43.7	222	98	5	12	220	3	210	5e-37	155.6
F1_110226	WP_096643994.1	41.7	336	182	6	72	402	30	356	2.6e-55	217.2
F1_110230	WP_094245748.1	54.1	392	145	7	1	366	175	557	1.2e-115	417.5
F1_110239	AAB18785.1	54.2	389	175	2	1	386	122	510	2e-121	436.8
F1_110311	WP_050845391.1	44.7	132	65	3	201	330	87	212	1.9e-24	114.4
F1_110338	WP_084461932.1	41.4	181	102	3	38	215	785	964	1.6e-35	150.6
F1_110415	CAN80640.1	40	425	250	5	2	423	941	1363	9.4e-85	315.1
F1_110436	WP_065544053.1	68.5	467	146	1	1	466	20	486	2.6e-205	715.7
F1_110544	WP_007666414.1	48.8	758	340	18	1	723	1	745	6.4e-190	665.2
F1_110545	EEF88964.1	59.8	654	246	7	3	641	13	664	3e-236	818.9
F1_110551	WP_013548322.1	60.2	171	68	0	5	175	682	852	2.5e-52	206.1
F1_110632	WP_029428173.1	62.3	520	180	7	19	525	1	517	4.5e-193	675.2
F1_11067	WP_060778417.1	42.1	409	223	7	3	406	2	401	4.2e-90	332.8
F1_110682	WP_029426078.1	46.3	406	174	13	8	394	18	398	1.2e-81	304.7
F1_11069	WP_010880300.1	40.7	356	196	6	1	349	1	348	2e-70	267.3
F1_1109	WP_084461932.1	49.2	185	93	1	184	367	780	964	3e-47	190.3
F1_11095	WP_004301375.1	72.6	737	202	0	32	768	19	755	0	1206
F1_11096	WP_014775921.1	66	730	238	6	4	727	6	731	6e-289	994.2
F1_11097	WP_052673093.1	63.5	757	265	3	39	790	37	787	5.9e-298	1024.2
F1_11099	WP_029428511.1	65.8	368	125	1	3	370	2	368	1.8e-143	510
F1_111029	WP_005853860.1	49.3	75	33	1	1	70	1	75	1.1e-14	79.7
F1_111049	WP_015546582.1	56.8	512	214	3	8	517	11	517	2e-169	596.7
F1_111050	WP_007215279.1	48.6	564	245	8	30	556	25	580	1.1e-147	524.6
F1_111113	CCV64695.1	44.6	139	77	0	3	141	196	334	6.8e-27	121.3
F1_111143	CAN80640.1	46.6	223	116	2	25	244	1139	1361	1.3e-52	207.6
F1_111171	WP_025278062.1	80	150	30	0	4	153	5	154	2.4e-70	265.8
F1_111377	CDB38546.1	71.8	883	240	5	45	922	28	906	0	1343.9
F1_111378	WP_011965052.1	70.8	798	231	2	3	800	5	800	0	1256.9
F1_111379	AII66185.1	81.3	802	149	1	3	804	1	801	0	1401.3
F1_111380	AJY87077.1	45.2	688	360	5	77	752	269	951	2.7e-175	616.7
F1_111384	AHW60606.1	51.8	114	55	0	2	115	34	147	7e-28	124.4
F1_111493	WP_013119329.1	60.7	168	66	0	1	168	586	753	1.2e-54	213.8
F1_11156	CAN65674.1	44.9	546	271	7	75	616	111	630	1.6e-128	461.1
F1_11167	WP_014776221.1	50.7	377	182	2	1	375	1	375	2.1e-107	390.2
F1_111766	WP_015710848.1	45.3	223	111	7	24	238	34	253	2.2e-49	196.8
F1_11177	WP_080131339.1	62.5	328	122	1	4	330	45	372	8e-116	417.9
F1_111968	WP_013547574.1	76.6	107	24	1	23	128	22	128	7.3e-41	167.5
F1_111991	CBL21846.1	71.5	351	100	0	1	351	1	351	1.2e-149	530.4
F1_11203	SEH86628.1	40.1	217	122	4	5	218	9	220	9e-32	138.7
F1_112143	WP_013998793.1	45.9	194	100	2	7	195	139	332	1.2e-37	157.5
F1_112156	WP_084461932.1	61.1	180	70	0	147	326	785	964	1.8e-59	230.7
F1_112178	WP_013548235.1	85.2	189	28	0	1	189	136	324	2.5e-90	332.4
F1_112211	WP_010993283.1	48.9	276	128	3	1	274	603	867	5.7e-75	282
F1_11222	CBK67070.1	58.6	689	276	4	33	716	3	687	1.2e-246	853.6
F1_112259	ANI27050.1	41.7	144	78	1	11	154	3	140	2.9e-27	123.2
F1_11226	WP_086548490.1	43.1	239	127	3	13	243	10	247	6.6e-49	195.3
F1_11227	WP_099895728.1	45.2	1052	530	19	166	1193	36	1065	3e-261	902.9
F1_112311	WP_013671840.1	61.5	361	131	3	31	384	331	690	1.8e-127	456.8
F1_112318	AMJ40945.1	62.9	526	194	1	1	525	118	643	2.9e-208	725.7
F1_11233	WP_007837632.1	61.7	81	31	0	2	82	1	81	5.3e-24	110.9
F1_11235	WP_099437967.1	58.4	308	128	0	12	319	32	339	5.1e-107	388.7
F1_11236	WP_005860352.1	65.9	1190	401	4	12	1197	18	1206	0	1704.1
F1_112415	WP_013617511.1	89.3	541	57	1	1	540	1	541	1e-293	1009.6
F1_112416	WP_013617512.1	87.2	806	103	0	1	806	1	806	0	1525.4
F1_112422	WP_013671840.1	42.7	356	193	6	13	360	335	687	8.7e-79	295
F1_112459	WP_035632777.1	66.1	407	137	1	1	406	399	805	7.5e-156	551.2
F1_11252	WP_084405324.1	52.4	664	308	6	5	663	12	672	1.4e-204	713.8
F1_112571	WP_013644499.1	53.5	185	86	0	2	186	131	315	1.2e-53	210.7
F1_112573	BAJ63981.1	44.1	202	93	4	138	326	337	531	1.3e-33	144.8
F1_112769	ANZ46625.1	69.6	69	20	1	1	69	1	68	4.3e-19	94.4
F1_112809	WP_005794979.1	87	300	39	0	1	300	534	833	4.1e-159	561.6
F1_112829	WP_081094466.1	73.2	313	84	0	2	314	181	493	9.2e-146	517.3
F1_112832	CVK34402.1	47.3	148	72	3	4	151	182	323	1.2e-34	147.5
F1_112856	WP_013545884.1	74.4	258	63	2	4	260	9	264	3.3e-112	405.6
F1_112859	WP_013616936.1	56.1	57	22	2	1	56	1	55	2.9e-09	61.6
F1_112862	WP_100041283.1	48.6	288	126	5	20	305	11	278	2.5e-71	270
F1_112891	WP_054791274.1	53.9	269	124	0	46	314	5	273	2.6e-87	323.2
F1_112912	WP_005804214.1	53.4	290	132	3	4	292	3	290	1.3e-91	337.4
F1_112941	BAV06996.1	40.4	386	205	6	1	379	21	388	1.2e-78	295.4
F1_112975	CDZ96803.1	46.9	175	86	3	2	169	290	464	2.1e-30	133.3
F1_113024	WP_065534935.1	58.9	531	206	3	1	519	80	610	2.2e-176	619.8
F1_113052	WP_015738145.1	48.3	230	119	0	3	232	17	246	1.2e-52	207.6
F1_113321	CDM22846.1	40.7	366	204	6	15	374	918	1276	1.1e-66	255
F1_113411	WP_007488874.1	85.1	148	22	0	1	148	226	373	1.5e-66	253.1
F1_113451	WP_077325799.1	41.5	183	97	5	25	201	85	263	3.7e-31	136
F1_113549	CDN32869.1	52.6	228	105	1	31	258	785	1009	3.6e-69	262.7
F1_113659	WP_055158909.1	58.7	143	59	0	11	153	4	146	3.3e-48	192.2
F1_113663	WP_014992078.1	64.2	544	187	2	6	549	4	539	2.3e-224	779.2
F1_113727	CBK68335.1	47.8	370	158	6	5	339	743	1112	1.4e-91	337.4
F1_113772	WP_015545790.1	87.1	465	60	0	1	465	214	678	1.7e-249	862.4
F1_113848	WP_052332001.1	67.8	584	183	2	11	592	21	601	5.5e-232	804.7
F1_113964	WP_007211744.1	76.3	388	90	2	1	386	1	388	5.2e-183	641.3
F1_113967	WP_054790416.1	44.7	519	279	3	14	532	16	526	4.4e-132	472.6
F1_113991	WP_004455220.1	46.7	195	95	3	104	297	130	316	1.2e-44	181.4
F1_1140	WP_011965199.1	71.5	404	115	0	1	404	1	404	1.3e-176	620.2
F1_114069	WP_057795828.1	52.4	208	98	1	1	207	489	696	9.1e-57	221.1
F1_114072	ANJ65310.1	54.4	193	88	0	1	193	4	196	1e-55	217.6
F1_114085	WP_079557439.1	46.2	65	35	0	1	65	363	427	1.5e-11	69.3
F1_114088	SIP56437.1	95.9	269	11	0	1	269	333	601	2.9e-156	552
F1_114089	AFU57543.1	47.3	129	58	3	68	186	758	886	1.7e-22	107.1
F1_11415	WP_079558425.1	56.3	483	209	2	4	484	2	484	1e-159	564.3
F1_114201	WP_004298705.1	78	141	31	0	1	141	411	551	5.9e-68	257.7
F1_114387	ALJ44032.1	42.3	137	76	3	11	146	1065	1199	4.5e-26	118.6
F1_114400	AQS56163.1	44.7	132	68	4	18	147	533	661	3.1e-25	116.3
F1_114437	ABR43078.1	77.7	390	86	1	1	390	479	867	1.3e-186	653.3
F1_114438	WP_005856484.1	70.7	450	131	1	1	449	1	450	1.1e-195	683.7
F1_114593	WP_029428915.1	65.5	220	76	0	12	231	6	225	1.1e-75	284.3
F1_114895	EFR57644.1	96.5	114	4	0	31	144	1	114	2.5e-61	235.7
F1_114921	WP_029428397.1	53.7	574	242	12	1	556	1	568	3e-163	576.2
F1_114923	WP_008760990.1	67.6	238	73	1	1	238	37	270	6.3e-94	344.7
F1_114924	WP_004301504.1	62.4	170	64	0	1	170	212	381	2.8e-59	229.2
F1_11493	WP_084123160.1	46.1	336	168	4	3	331	2	331	2.1e-84	313.5
F1_114957	WP_005854283.1	71.8	117	33	0	1	117	642	758	1.1e-46	186.8
F1_114958	WP_062695771.1	83.5	605	100	0	13	617	23	627	0	1101.3
F1_115020	WP_011107847.1	47.8	297	124	6	38	330	32	301	2.1e-71	270.4
F1_115154	CCA15473.1	40.4	376	203	8	2	364	585	952	1.4e-68	261.2
F1_115219	WP_032953502.1	58.2	562	209	4	3	540	2	561	3.8e-195	682.2
F1_115220	WP_004320963.1	49.4	83	40	1	12	94	15	95	1.9e-14	79.3
F1_115221	WP_007212499.1	59.6	384	150	3	2	380	117	500	8.3e-139	494.6
F1_115232	SMQ54680.1	40.2	122	66	2	11	125	1673	1794	3.7e-14	79
F1_11526	AHF12926.1	85.2	445	60	2	60	498	1	445	4.5e-211	734.9
F1_115273	WP_071183812.1	41.9	191	107	2	8	195	66	255	2.7e-42	172.9
F1_115287	WP_029426400.1	50.9	163	78	1	1	161	280	442	1.8e-44	180.6
F1_115341	WP_005843076.1	69.1	457	139	1	8	462	5	461	5.1e-201	701.4
F1_115420	WP_014225926.1	60	110	44	0	4	113	6	115	1.6e-36	152.9
F1_115441	WP_012635639.1	52.9	295	138	1	1	295	183	476	5.9e-86	318.5
F1_115536	WP_099895728.1	44.4	160	86	1	14	170	873	1032	1.4e-31	137.1
F1_115624	WP_013116828.1	44.1	127	70	1	38	163	678	804	2.9e-21	102.8
F1_115750	WP_023176445.1	52.2	115	53	1	50	162	231	345	1.8e-24	113.6
F1_115833	WP_046766887.1	47.3	74	35	2	43	115	66	136	6.9e-09	61.2
F1_115888	WP_029428173.1	88.2	170	20	0	1	170	111	280	5.8e-94	344.4
F1_115902	WP_029428368.1	69.9	342	103	0	2	343	472	813	1.2e-149	530.4
F1_11593	WP_007834116.1	83.3	203	34	0	1	203	1	203	6.3e-103	374.4
F1_116010	WP_013546858.1	77.2	381	86	1	1	381	1	380	2.2e-165	582.8
F1_116141	WP_022739556.1	45.9	183	91	5	159	336	435	614	3.9e-33	143.3
F1_116245	WP_010940177.1	60.5	248	98	0	1	248	1	248	1.1e-80	300.8
F1_116289	WP_015509995.1	63.5	96	35	0	1	96	380	475	3.6e-32	138.3
F1_116332	WP_099958855.1	43.5	168	93	1	1	168	117	282	2.5e-33	142.9
F1_116421	WP_003518526.1	40.4	114	52	3	96	204	30	132	1.6e-11	70.9
F1_116438	WP_014298303.1	53.2	205	85	1	1	194	550	754	4.8e-60	231.9
F1_11644	WP_013099812.1	49.1	232	113	3	8	237	4	232	7.9e-60	231.5
F1_116593	WP_014776582.1	67.7	124	38	1	58	181	13	134	2.6e-39	162.9
F1_116608	WP_013547927.1	80.4	184	36	0	1	184	61	244	5.5e-90	331.3
F1_116609	EDO12004.1	69.2	234	72	0	1	234	351	584	1.1e-101	370.5
F1_116661	WP_027889316.1	51.7	808	378	8	3	807	5	803	5.2e-249	861.7
F1_116758	WP_082730004.1	42.4	264	139	4	3	265	117	368	2.4e-54	213.4
F1_11681	WP_014805922.1	40.8	142	80	1	212	353	95	232	4.1e-19	97.1
F1_116864	CBL27091.1	82.4	380	67	0	1	380	68	447	5.7e-190	664.5
F1_116989	WP_054726020.1	53.2	297	138	1	4	300	461	756	7.8e-94	344.7
F1_117069	WP_013616186.1	78.7	442	85	2	1	441	1	434	1.6e-207	723
F1_117252	WP_005860352.1	72.9	343	93	0	1	343	740	1082	3.3e-165	582
F1_117296	WP_013616235.1	72.2	212	59	0	1	212	406	617	7.8e-88	324.3
F1_117335	CUA17312.1	78.9	171	36	0	1	171	263	433	1e-85	317
F1_11737	WP_057897246.1	44	150	78	2	56	205	349	492	7.4e-27	121.7
F1_117394	WP_002564287.1	56.2	242	105	1	26	267	2	242	6.1e-77	288.5
F1_117499	WP_025065535.1	83.4	302	48	1	1	300	70	371	6.5e-149	527.7
F1_117517	WP_014017036.1	53	151	70	1	1	151	358	507	4.5e-37	155.2
F1_117558	WP_013671840.1	61.5	260	96	1	1	256	431	690	1.2e-95	350.5
F1_117953	WP_000139654.1	99.7	382	1	0	1	382	1	382	3.4e-219	761.5
F1_118046	WP_060777789.1	42.3	175	98	1	36	210	3	174	2.2e-34	147.9
F1_1181	WP_068824461.1	58.7	784	315	3	5	785	13	790	2.1e-279	962.6
F1_118201	WP_058146712.1	55	302	135	1	1	301	174	475	4.6e-94	345.5
F1_118237	CBK80077.1	58.9	494	200	3	14	506	13	504	7.6e-174	611.3
F1_118245	EAR02039.1	53	491	223	5	32	519	26	511	1.2e-150	534.3
F1_118246	ABR38737.1	72.5	459	125	1	3	461	1	458	3.2e-211	735.3
F1_118251	WP_012939029.1	46.2	145	78	0	12	156	296	440	9.3e-30	131
F1_118262	WP_089033231.1	47.5	219	110	4	11	225	189	406	4.9e-48	192.2
F1_118288	WP_029429052.1	85.3	300	41	1	1	300	1	297	1.2e-155	550.1
F1_118301	WP_004614809.1	50.8	124	57	2	102	223	228	349	1.1e-26	121.3
F1_118354	WP_015547974.1	85.8	212	30	0	1	212	388	599	1.2e-109	396.7
F1_118378	WP_014775919.1	75.5	143	35	0	2	144	6	148	5.1e-59	228
F1_118398	WP_032573534.1	69.1	110	34	0	1	110	442	551	1.5e-42	172.9
F1_11863	WP_065541769.1	53.5	142	56	4	440	573	76	215	4.9e-36	153.7
F1_118749	WP_013280092.1	65.6	1015	334	5	1	1015	67	1066	0	1338.2
F1_119001	AKJ65363.1	42.6	94	37	4	44	135	1	79	4.6e-09	62
F1_119121	WP_063314717.1	50.5	677	324	6	28	697	7	679	1e-197	691
F1_11914	WP_015548010.1	64.7	235	82	1	4	238	2	235	4.2e-85	315.5
F1_119161	WP_014254692.1	48	204	106	0	4	207	83	286	5.1e-52	205.3
F1_119176	WP_025278232.1	77.7	94	21	0	1	94	1	94	3.6e-37	154.8
F1_119177	WP_079557439.1	55.4	428	180	4	1	418	1	427	9.3e-133	474.6
F1_119178	WP_025278234.1	72.3	249	69	0	1	249	400	648	2.9e-110	399.1
F1_119197	WP_013485862.1	49.5	212	107	0	5	216	46	257	1.6e-59	230.3
F1_119198	CDX02119.1	48.5	68	35	0	1	68	396	463	1.4e-14	79.3
F1_11930	WP_015546953.1	51.7	662	300	11	12	658	9	665	2.2e-197	689.9
F1_119441	WP_084461932.1	43.3	150	83	2	5	152	815	964	2.7e-29	129.4
F1_119491	WP_079558425.1	57.3	426	179	2	37	461	56	479	1.1e-142	508.4
F1_119520	BAV85167.1	48.3	60	31	0	11	70	530	589	1.7e-08	59.7
F1_11956	CBK67960.1	71.1	854	235	1	1	854	12	853	0	1304.3
F1_119564	WP_096403992.1	47.6	126	66	0	3	128	2	127	5.3e-28	125.2
F1_11957	WP_029426362.1	68.3	679	213	2	10	687	12	689	4.8e-288	991.1
F1_119665	WP_013485862.1	63	316	117	0	1	316	350	665	2.4e-117	422.9
F1_119735	WP_065539855.1	78	209	45	1	4	211	18	226	1.9e-94	346.3
F1_119749	CBL24510.1	73.5	358	95	0	14	371	9	366	8e-165	580.9
F1_119767	WP_005676956.1	64.1	434	150	4	10	443	269	696	3.5e-167	589
F1_119781	WP_029427890.1	81	1031	196	0	17	1047	1	1031	0	1837
F1_119782	WP_029427889.1	85.2	643	95	0	1	643	1	643	0	1181.4
F1_119783	WP_008767027.1	83.8	648	105	0	24	671	21	668	0	1171
F1_119784	WP_029427888.1	69.6	828	248	4	13	837	12	838	0	1240.3
F1_1198	BAX82390.1	42.3	416	220	7	30	426	30	444	7.9e-85	315.5
F1_119848	WP_014682131.1	47.8	138	70	2	3	139	2	138	4.1e-29	128.6
F1_119964	XP_017406838.1	40.7	118	68	1	1	116	706	823	8e-16	84.3
F1_11999	WP_079557439.1	57.6	429	170	4	1	419	1	427	4.6e-140	498.8
F1_120077	CBL05421.1	63	192	71	0	2	193	5	196	2.7e-71	269.2
F1_120314	WP_010076406.1	43.7	135	74	1	91	223	201	335	1.3e-21	104.4
F1_120328	WP_029427889.1	79.9	174	35	0	1	174	78	251	5e-85	314.7
F1_120343	WP_005857300.1	89.5	191	20	0	1	191	7	197	7.7e-95	347.4
F1_120365	WP_014776377.1	45.7	140	75	1	1	140	1	139	1.3e-30	133.7
F1_120395	WP_065551017.1	66.4	268	90	0	1	268	149	416	2e-112	406.4
F1_12047	WP_095372721.1	40.9	127	61	3	258	384	33	145	3.8e-19	97.1
F1_120551	WP_004138265.1	57.4	188	79	1	3	190	225	411	3.8e-65	248.8
F1_120553	WP_084461932.1	54.7	75	33	1	1	74	890	964	1.2e-14	79.7
F1_12066	WP_013619418.1	83	583	97	1	1	581	346	928	2.7e-308	1058.1
F1_120749	WP_015537563.1	85.5	339	49	0	1	339	1	339	1.3e-185	649.8
F1_120752	WP_048622544.1	40.9	115	57	4	27	140	226	330	4.5e-14	79
F1_120762	WP_007831796.1	61.8	249	92	3	9	256	14	260	3.2e-91	335.9
F1_120767	WP_065344313.1	68.2	751	226	3	1	740	1	749	0	1109.7
F1_120770	WP_065344314.1	62	922	334	4	4	924	17	923	0	1206
F1_120780	WP_053873986.1	73.3	629	165	3	1	629	1	626	2.9e-292	1005
F1_120792	APA00996.1	56	926	403	3	6	928	7	931	0	1121.3
F1_120819	WP_013617970.1	84.5	484	75	0	6	489	20	503	6.5e-255	880.6
F1_120820	WP_022401548.1	79.7	261	53	0	1	261	131	391	1.5e-128	459.9
F1_120876	WP_029426400.1	53.5	187	83	2	1	183	257	443	2.8e-54	212.6
F1_120906	WP_099432768.1	77.7	382	79	2	1	376	111	492	7.4e-175	614.8
F1_120932	WP_014117974.1	59.7	248	97	2	1	247	34	279	2.2e-76	286.6
F1_121063	AFU57543.1	45.1	153	65	4	19	159	752	897	1.2e-28	127.5
F1_121113	CBK98935.1	74.6	472	120	0	7	478	1	472	2.5e-219	762.3
F1_121159	ANH83049.1	64.2	187	67	0	2	188	420	606	2.4e-72	272.7
F1_121185	WP_066533564.1	48.7	191	98	0	1	191	162	352	1.1e-48	194.1
F1_121289	WP_086900625.1	58	181	72	1	54	230	368	548	8e-54	211.5
F1_121547	WP_013763499.1	58.7	746	295	5	4	737	26	770	1.6e-257	889.8
F1_121548	WP_013617632.1	54.8	334	151	0	44	377	36	369	4.4e-110	399.1
F1_121629	WP_093979598.1	45.5	334	179	2	1	334	1	331	5.3e-83	308.9
F1_121689	WP_062252243.1	50.2	227	110	2	5	229	3	228	8e-54	211.5
F1_121733	WP_009039507.1	41.1	141	72	5	2	140	63	194	2.1e-19	96.7
F1_121827	WP_009596832.1	41.9	260	141	4	1	256	1	254	1.6e-43	177.6
F1_121828	WP_008654677.1	71	221	62	1	1	219	1	221	4.1e-93	342
F1_121832	ABK14753.1	52.6	268	125	2	2	267	3	270	2.7e-77	289.7
F1_121981	WP_012670049.1	68.7	470	143	3	1	466	1	470	1e-201	703.7
F1_122091	WP_013617603.1	69.2	402	123	1	10	411	358	758	3.2e-170	599
F1_122092	WP_029427879.1	65.9	258	87	1	25	281	371	628	1.4e-105	383.6
F1_122197	WP_002568183.1	70.8	500	142	1	8	507	1	496	3.7e-221	768.5
F1_122198	WP_011109377.1	69	213	66	0	1	213	79	291	6.8e-92	337.8
F1_122240	WP_093283294.1	50	138	69	0	5	142	298	435	3e-35	149.1
F1_122300	WP_039417212.1	57.2	138	55	1	12	149	577	710	7.6e-44	177.9
F1_122301	WP_005844780.1	58.7	402	159	5	1	402	287	681	1.4e-130	467.2
F1_122314	WP_048175360.1	40.7	118	67	3	6	121	4	120	3e-13	76.6
F1_122325	WP_013548763.1	40.9	350	185	8	1	338	1	340	2.4e-67	256.9
F1_122341	WP_015545790.1	86.6	678	91	0	1	678	1	678	0	1263.4
F1_122355	WP_014776582.1	70.2	342	100	2	60	399	7	348	9e-138	491.1
F1_122417	WP_014776509.1	64.1	715	251	5	6	719	9	718	3e-285	981.9
F1_122521	ACU62277.1	58.2	385	161	0	5	389	4	388	4e-130	465.7
F1_122532	WP_084120436.1	56.3	229	99	1	1	229	12	239	2.9e-67	256.1
F1_122533	WP_062695799.1	70.6	395	116	0	1	395	1	395	7e-167	587.8
F1_122540	WP_008767099.1	64	536	189	3	7	539	3	537	1.5e-212	740
F1_122550	WP_084274226.1	47.4	253	132	1	37	288	6	258	2.4e-63	243.4
F1_122669	WP_096057351.1	47.4	175	91	1	1	174	97	271	1.3e-40	167.2
F1_122815	WP_004221393.1	41	229	122	4	1	216	179	407	5e-45	182.2
F1_12284	WP_013617603.1	86.1	758	104	1	13	769	13	770	0	1402.9
F1_122863	WP_012938194.1	41.1	304	175	2	3	303	2	304	9.9e-63	241.5
F1_122896	WP_035447719.1	88.2	211	25	0	1	211	420	630	1.8e-108	392.9
F1_122957	AKJ07195.1	50.3	179	87	2	15	192	237	414	1.1e-40	167.5
F1_122989	WP_014269580.1	58.8	340	136	2	2	341	1	336	2e-114	413.3
F1_123029	AAX16382.1	82.3	198	34	1	3	200	1	197	5.8e-93	341.3
F1_123040	WP_008583755.1	82.8	64	11	0	27	90	23	86	1.1e-30	133.3
F1_123084	WP_077133171.1	66.4	134	40	2	8	136	11	144	1.3e-48	193.4
F1_123090	WP_010993781.1	63.7	546	197	1	3	548	56	600	5e-211	734.9
F1_123203	WP_013271098.1	73	122	33	0	1	122	1	122	1.7e-47	189.5
F1_123222	WP_007856364.1	63.4	186	66	2	1	185	363	547	1e-67	257.3
F1_123307	WP_015545756.1	87.1	139	18	0	1	139	1	139	3.2e-66	251.9
F1_123407	WP_007488874.1	45.7	129	60	4	1	123	1	125	2.4e-20	99.4
F1_123412	WP_060778417.1	48.2	114	58	1	1	114	287	399	7.6e-24	110.9
F1_123451	WP_071135872.1	63.2	144	46	1	1	137	1	144	1.9e-47	189.5
F1_123452	WP_005677334.1	42	131	68	4	1	127	671	797	7e-15	81.3
F1_123453	CAN65674.1	41.6	137	77	2	29	163	106	241	3.2e-25	115.9
F1_123492	WP_002564580.1	70.5	207	61	0	1	207	122	328	2.9e-87	322.4
F1_123558	WP_013616935.1	62.4	205	72	2	15	214	7	211	5.9e-70	265
F1_123562	WP_029426646.1	59	78	32	0	1	78	660	737	1.5e-20	99.4
F1_123595	WP_065535239.1	85	133	20	0	1	133	124	256	3.5e-65	248.4
F1_123631	WP_013618915.1	65.8	284	97	0	1	284	704	987	4.1e-108	392.1
F1_123744	WP_050845391.1	46.6	146	70	3	716	861	75	212	1.1e-31	139.8
F1_123800	WP_065537495.1	45.6	664	324	13	5	634	2	662	2.7e-152	540
F1_123852	ACM91104.1	43.9	599	300	14	25	610	183	758	1.4e-121	438
F1_123929	WP_062694668.1	66.6	404	134	1	3	405	99	502	6.1e-166	584.7
F1_123986	ANI27050.1	54.8	62	28	0	1	62	1	62	8.4e-11	67
F1_124033	WP_013612401.1	61.9	218	81	1	3	218	1	218	3.1e-76	285.8
F1_124126	WP_091602655.1	42.5	87	48	2	10	95	250	335	3.7e-08	59.3
F1_124156	WP_005678292.1	63.3	267	91	2	7	266	4	270	1.4e-105	383.6
F1_124213	WP_011966845.1	65.9	563	192	0	29	591	29	591	5.9e-234	811.2
F1_124259	WP_013616875.1	90.5	84	8	0	1	84	1	84	4.8e-41	167.5
F1_124287	CCA15473.1	52.7	74	35	0	1	74	879	952	8.2e-16	83.6
F1_124292	WP_090777568.1	43.2	222	119	4	2	219	258	476	8.4e-45	181.4
F1_124320	ALO49927.1	40	410	204	11	6	387	13	408	1.3e-80	301.2
F1_124382	WP_095803678.1	60.1	143	47	4	1	134	1	142	1.7e-35	149.8
F1_124491	WP_008768099.1	75.5	322	75	2	13	334	11	328	1.5e-154	546.6
F1_124595	WP_023176400.1	51.2	127	56	3	68	191	222	345	4.2e-25	115.9
F1_124701	WP_066032317.1	51.9	154	60	2	49	189	29	181	5.5e-36	152.1
F1_124705	WP_025279496.1	68.5	241	76	0	1	241	1	241	4.3e-98	358.6
F1_124769	WP_013616936.1	80.3	233	45	1	1	233	1	232	7.2e-111	401
F1_12502	WP_011965378.1	74.7	379	93	2	1	376	1	379	1.8e-164	579.7
F1_12507	WP_013617498.1	79.9	418	78	1	1	418	1	412	1.4e-197	689.9
F1_125128	ASR03937.1	40.7	123	61	4	4	119	395	512	1.1e-12	73.9
F1_125134	WP_009994174.1	55.6	360	149	2	17	366	164	522	8.6e-119	427.9
F1_125186	WP_013548422.1	90.6	384	36	0	1	384	1	384	1.2e-206	719.9
F1_125187	AAX16382.1	87.6	717	89	0	1	717	4	720	0	1330.9
F1_125211	WP_009088145.1	47.4	287	145	3	6	287	1	286	6e-75	282
F1_125212	WP_049037204.1	47.2	303	153	4	1	298	1	301	1e-80	301.2
F1_125213	WP_011107077.1	64.9	97	34	0	1	97	211	307	2.3e-29	129
F1_125219	KSU86928.1	43.5	85	46	1	313	395	49	133	1.3e-11	72
F1_12522	WP_011964799.1	80.1	730	145	0	1	730	1	730	0	1271.1
F1_125254	WP_013546563.1	65.2	374	129	1	12	385	10	382	9.1e-144	511.1
F1_125291	WP_066541917.1	49.4	308	153	3	2	308	255	560	8.6e-87	321.6
F1_125302	WP_079557688.1	67	218	70	2	1	218	84	299	2.7e-80	299.3
F1_125315	ABR42015.1	77.3	194	43	1	1	194	919	1111	4.6e-87	321.6
F1_12537	WP_011202540.1	64.4	660	210	3	11	645	6	665	2.4e-257	889
F1_12538	WP_010992684.1	65.4	683	236	0	8	690	5	687	1.2e-286	986.5
F1_125420	WP_033160365.1	51.3	386	184	3	1	382	53	438	4.6e-115	415.6
F1_125429	APY12814.1	46.6	193	100	2	1	192	769	959	6.1e-47	188.3
F1_125462	WP_001271977.1	44.7	152	74	4	18	169	260	401	2.6e-33	142.9
F1_125505	ADB31951.1	44.5	137	76	0	2	138	247	383	2.4e-22	106.3
F1_12553	WP_007488874.1	90.8	337	31	0	1	337	37	373	1.7e-177	622.9
F1_125730	WP_022208619.1	67.3	776	247	3	11	784	27	797	0	1107
F1_125898	WP_015547810.1	88	316	38	0	5	320	3	318	1e-163	577
F1_125932	WP_029428030.1	44.4	374	135	8	1	359	40	355	2e-80	300.4
F1_125954	WP_004297725.1	78.2	303	65	1	1	303	51	352	5.7e-156	551.2
F1_126072	XP_016275018.1	53.7	54	24	1	1	53	265	318	4.1e-10	64.3
F1_126097	WP_066209597.1	66.1	316	101	2	1	315	1	311	2.4e-117	422.9
F1_12610	WP_013619515.1	91.9	554	45	0	1	554	1	554	0	1061.2
F1_126111	WP_011916887.1	44	75	42	0	1	75	231	305	3.2e-10	65.9
F1_126126	WP_015010986.1	47.3	93	49	0	1	93	246	338	8.3e-18	90.5
F1_126131	WP_084123160.1	48.7	341	162	3	1	335	1	334	1.2e-93	344.4
F1_126187	CBK93948.1	73.4	154	37	1	1	154	668	817	1.2e-64	246.9
F1_126198	WP_023599953.1	60.4	101	36	1	1	101	1	97	2.7e-27	124.4
F1_126336	WP_013611287.1	84.4	167	26	0	1	167	72	238	3.6e-88	325.1
F1_126370	AAZ62378.1	40.4	109	56	2	49	156	78	178	6.9e-17	88.2
F1_126385	WP_013389155.1	40.8	331	186	6	3	325	2	330	3.4e-69	263.1
F1_126392	WP_013610391.1	41.5	82	46	1	1	82	456	535	2.3e-11	68.9
F1_126581	WP_072335201.1	97	536	16	0	16	551	1	536	2.1e-312	1071.6
F1_126735	WP_002569341.1	84.8	302	46	0	1	302	40	341	8e-155	547.4
F1_126888	WP_012799013.1	46.2	91	46	3	25	114	449	537	1.1e-13	77.4
F1_127027	WP_011107432.1	63.7	669	238	1	9	672	14	682	1.7e-269	929.5
F1_127047	SCV07399.1	64.5	110	38	1	1	109	758	867	2.9e-36	152.1
F1_127170	WP_011109042.1	67.1	298	98	0	38	335	4	301	5.3e-123	441.8
F1_127261	WP_013634766.1	50.6	180	87	2	4	183	5	182	3.3e-42	172.6
F1_127306	WP_013545725.1	81.5	303	56	0	1	303	221	523	2.2e-152	539.3
F1_127336	WP_042137049.1	59.3	59	24	0	32	90	63	121	6.8e-17	87.4
F1_12737	CBL02682.1	79.2	192	40	0	1	192	275	466	2.3e-91	335.9
F1_127371	WP_000702898.1	100	772	0	0	1	772	1	772	0	1654.8
F1_127393	WP_043158920.1	44.2	147	78	3	35	178	71	216	1.3e-22	107.5
F1_127427	WP_011107898.1	60.9	276	108	0	1	276	328	603	2.5e-94	346.3
F1_127449	CBL09808.1	81.9	105	19	0	7	111	1	105	5.5e-53	207.6
F1_127450	CBL09808.1	80.8	485	93	0	1	485	194	678	5.8e-248	857.4
F1_127494	WP_089661799.1	43.3	157	87	2	32	188	293	447	7.8e-31	134.8
F1_127524	WP_015778610.1	46.3	121	64	1	9	129	4	123	6.8e-26	117.9
F1_127648	WP_011107898.1	83.4	217	36	0	1	217	174	390	8.2e-109	394
F1_127727	WP_008394205.1	62.3	316	119	0	5	320	7	322	1.1e-114	414.1
F1_127885	WP_055158909.1	60.7	300	118	0	18	317	4	303	4.8e-105	382.1
F1_127894	WP_005856584.1	71.9	167	44	1	3	166	28	194	1.4e-63	243.4
F1_127948	ACR76655.1	64.8	381	123	2	1	370	3	383	5.3e-140	498.4
F1_127963	WP_066538740.1	54.5	132	59	1	16	147	338	468	5.9e-35	148.3
F1_128044	WP_011966654.1	88.1	371	44	0	1	371	2	372	1e-196	686.8
F1_128162	CAN80640.1	41.2	427	243	6	2	424	941	1363	3.8e-86	319.7
F1_12821	WP_013548582.1	56.8	340	138	3	1	340	529	859	3.1e-110	399.4
F1_128219	WP_007838296.1	67.2	637	206	1	1	637	11	644	3.3e-267	921.8
F1_128220	WP_079557439.1	50.5	430	194	4	1	418	5	427	9e-120	431.4
F1_128221	WP_008652278.1	73	430	116	0	1	430	1	430	4.1e-190	665.2
F1_128223	WP_013616331.1	65.2	270	92	2	1	269	1	269	3.8e-95	349
F1_12827	WP_011966396.1	75.4	565	138	1	16	580	17	580	3.7e-265	914.8
F1_128290	ALJ47197.1	69.2	133	39	2	1	132	1	132	1.6e-54	213
F1_128329	WP_065540028.1	54.4	169	76	1	1	169	233	400	1.2e-54	213.8
F1_128448	WP_090777568.1	44.3	106	58	1	40	145	21	125	6.8e-19	94.7
F1_128463	WP_066340082.1	43.8	299	163	4	5	299	7	304	1.8e-69	263.8
F1_128529	WP_010899467.1	51.9	129	59	1	1	129	194	319	2.6e-30	132.5
F1_12865	WP_013618684.1	81.5	634	116	1	5	638	6	638	0	1114.8
F1_128846	CAN80640.1	45.3	424	228	4	4	425	942	1363	4.5e-95	349.4
F1_128856	WP_014775946.1	49	882	272	8	3	724	3	866	2.2e-243	842.8
F1_128983	WP_066053200.1	80.8	449	86	0	5	453	6	454	2.2e-220	765.8
F1_128995	CCA15473.1	43.5	361	194	7	1	355	596	952	7.9e-69	261.9
F1_129016	WP_084461932.1	43.4	143	80	1	46	187	785	927	3.4e-29	129.4
F1_129370	WP_013610438.1	72.8	173	47	0	1	173	119	291	2.3e-77	289.3
F1_129389	WP_060544086.1	78	364	80	0	6	369	3	366	2e-163	576.2
F1_129403	WP_100042743.1	44.2	215	112	1	3	209	235	449	2e-47	190.7
F1_129493	WP_077453529.1	72.2	176	49	0	1	176	59	234	4.6e-70	265
F1_129526	WP_029428511.1	77.4	168	38	0	1	168	140	307	1.6e-75	283.1
F1_129565	WP_054791744.1	42.5	651	364	5	26	669	25	672	1.2e-163	577.8
F1_129579	WP_014776145.1	75.4	357	87	1	1	356	134	490	1.9e-171	602.8
F1_129625	WP_013612107.1	72.3	466	127	2	1	465	1	465	7.9e-202	704.1
F1_129669	WP_013361729.1	41.1	112	63	3	1	110	17	127	5.7e-18	91.3
F1_129678	WP_004136189.1	64.5	62	22	0	1	62	119	180	1e-16	86.3
F1_129692	WP_093979201.1	57.3	232	98	1	7	238	3	233	4.9e-78	292
F1_129805	WP_013546124.1	80.4	194	38	0	1	194	40	233	7.1e-88	324.3
F1_129882	WP_005857161.1	67.8	580	187	0	1	580	457	1036	1.9e-253	875.9
F1_129929	WP_077133442.1	48.6	105	53	1	28	131	39	143	2.1e-27	122.9
F1_129934	WP_020967221.1	49.3	146	74	0	62	207	33	178	1.4e-38	160.6
F1_129944	ADC62891.1	46.9	96	51	0	25	120	3	98	4e-19	95.9
F1_130068	WP_012199149.1	54.8	168	75	1	1	168	146	312	1.5e-46	186.8
F1_130189	WP_029426043.1	73.3	587	154	1	7	593	11	594	5.6e-277	954.1
F1_130248	WP_014775398.1	66	676	224	2	13	682	11	686	6.2e-272	937.6
F1_130379	WP_013617461.1	83.9	193	31	0	1	193	1	193	6.4e-89	327.8
F1_13039	WP_025277418.1	81	289	55	0	1	289	1	289	3.5e-131	468.8
F1_13040	WP_025277418.1	84.7	170	26	0	1	170	291	460	4.2e-84	311.6
F1_130407	WP_013524102.1	57.2	311	131	2	1	311	392	700	4.7e-105	382.1
F1_130446	AKO31343.1	53.3	45	20	1	4	47	1	45	1e-08	60.1
F1_130453	CBK75764.1	59.5	232	91	2	1	229	496	727	2e-73	276.6
F1_130538	WP_077362077.1	53.2	220	91	3	2	221	149	356	1.4e-63	243.8
F1_130696	CVK34402.1	41.4	401	223	8	12	409	3	394	1.9e-82	307.4
F1_130725	AHG90758.1	48.5	136	69	1	1	135	303	438	1e-32	140.6
F1_130752	WP_002565138.1	78.5	186	40	0	1	186	615	800	7.6e-82	304.3
F1_130762	WP_013036567.1	43	321	169	6	32	350	98	406	3.5e-69	263.1
F1_130876	WP_066747826.1	41.7	84	48	1	1	83	1	84	2.8e-09	62
F1_130893	WP_084274129.1	45	654	310	14	22	655	52	675	7e-159	562
F1_130906	WP_033519091.1	42.1	145	77	3	6	146	25	166	2.9e-25	115.9
F1_131158	WP_086036177.1	45.6	149	69	3	1	139	161	307	1.7e-30	133.3
F1_131251	CAN80640.1	45.3	426	219	9	2	417	940	1361	2.6e-95	350.1
F1_13130	WP_013619183.1	89.9	366	37	0	1	366	1	366	9.4e-198	690.3
F1_13131	WP_012420443.1	45.3	245	131	2	9	252	391	633	2e-64	246.9
F1_131317	WP_005855946.1	55.6	160	67	1	30	185	6	165	1e-43	177.6
F1_13156	WP_051177570.1	87.6	323	40	0	1	323	159	481	3.8e-171	601.7
F1_131624	WP_012961735.1	67.9	215	69	0	1	215	209	423	8.7e-87	320.9
F1_131647	WP_088338127.1	65	466	161	2	2	466	139	603	1.1e-174	614
F1_131705	WP_015573405.1	74.1	348	90	0	1	348	61	408	4e-158	558.5
F1_132128	CAZ97589.1	56.8	132	56	1	28	158	455	586	2e-35	149.8
F1_132149	WP_079556983.1	45.8	212	111	1	1	212	48	255	3.5e-51	202.6
F1_132251	WP_029429043.1	45	249	125	4	177	420	240	481	9.5e-53	208.8
F1_13247	WP_094752795.1	74.3	311	80	0	1	311	1	311	5.8e-132	471.5
F1_13267	WP_077325706.1	46	50	27	0	6	55	61	110	6.4e-07	54.3
F1_132734	WP_071907181.1	51.8	110	43	4	2	104	6	112	2.7e-21	102.8
F1_132797	WP_014775379.1	52.2	224	107	0	1	224	23	246	2.8e-64	246.1
F1_132808	WP_013617609.1	45	202	105	1	1	196	442	643	1.8e-46	186.8
F1_132915	CAN80640.1	43.1	427	236	6	1	421	938	1363	3.2e-93	343.2
F1_132959	CVK34402.1	41.5	159	87	3	2	158	5	159	2.8e-26	119.4
F1_132964	WP_096577248.1	41	78	44	2	12	87	451	528	6.8e-12	70.9
F1_133086	CAA54266.1	53.6	384	173	4	1	382	139	519	6.2e-120	431.8
F1_133266	WP_026366597.1	83.6	329	54	0	1	329	40	368	1.2e-164	580.1
F1_133271	WP_013545874.1	89.6	241	25	0	1	241	1	241	2.6e-132	472.2
F1_133272	ALJ59269.1	79.6	240	49	0	1	240	132	371	7.2e-122	437.6
F1_133286	WP_065537741.1	40.1	162	90	1	1	162	275	429	6.3e-29	128.3
F1_133336	XP_007509939.1	40	65	39	0	33	97	665	729	3.3e-09	62
F1_133342	WP_082858325.1	47.2	125	61	3	2	122	161	284	9.1e-23	107.8
F1_133391	WP_007832015.1	68.7	485	151	1	10	494	7	490	8.1e-197	687.6
F1_133443	AHF12926.1	70.6	293	85	1	61	352	1	293	5.4e-118	425.2
F1_133453	WP_017978477.1	40	200	110	4	67	264	13	204	2.4e-28	127.1
F1_133474	WP_004074311.1	62.6	318	119	0	1	318	84	401	6.3e-126	451.4
F1_133654	WP_008761680.1	73.4	365	95	2	8	372	2	364	3.9e-167	588.6
F1_13375	WP_066032317.1	50.4	141	56	2	11	138	35	174	1.2e-29	130.6
F1_133760	WP_013618685.1	86.1	201	28	0	1	201	397	597	3.1e-110	398.7
F1_133789	CBL06499.1	61.2	206	79	1	1	205	1	206	2.2e-71	269.6
F1_133831	WP_015778610.1	43.3	224	121	5	5	226	4	223	1.4e-42	174.1
F1_133901	WP_029426435.1	67	194	62	1	1	194	407	598	1e-73	277.3
F1_133908	ADD61497.1	63.9	794	287	0	13	806	283	1076	0	1082
F1_133909	WP_045089468.1	64.7	266	92	1	20	283	28	293	2.1e-104	379.8
F1_133918	WP_099521761.1	62.2	74	28	0	44	117	9	82	7e-22	104.4
F1_134019	WP_052727358.1	46	559	284	10	105	653	569	1119	6.4e-141	502.3
F1_134035	WP_007842475.1	64.3	249	86	1	16	264	13	258	6.1e-98	358.2
F1_134063	WP_071969203.1	48.8	303	154	1	4	306	5	306	4.9e-86	318.9
F1_134125	CDS08832.1	55	60	27	0	3	62	102	161	6.5e-11	67
F1_134155	WP_007831796.1	48.5	99	50	1	2	100	67	164	6.6e-24	110.9
F1_13424	WP_015546497.1	86.4	1416	192	1	16	1431	1	1415	0	2571.2
F1_13425	WP_038655832.1	55.1	646	279	7	1	642	1	639	3.7e-206	719.2
F1_13426	WP_015546499.1	90.4	415	40	0	1	415	21	435	5.2e-221	767.7
F1_13427	WP_015546500.1	93.8	404	25	0	1	404	1	404	1.2e-227	789.6
F1_134278	AEJ44100.1	45.9	109	52	1	66	167	156	264	7.1e-21	101.7
F1_134356	WP_062252208.1	46.9	318	159	4	1	313	460	772	2.7e-76	286.6
F1_134365	WP_013617461.1	68.3	312	99	0	10	321	12	323	9.5e-122	437.6
F1_134366	WP_008667581.1	72.5	1037	278	3	1	1037	1	1030	0	1622.8
F1_134466	WP_011524951.1	59.8	321	127	2	1	320	86	405	7.1e-109	394.8
F1_13480	WP_090862368.1	72.8	482	130	1	130	610	270	751	1.2e-218	760.4
F1_134803	WP_029426278.1	62.9	510	186	2	2	509	328	836	6.4e-189	661.4
F1_134804	ALJ44032.1	63.2	310	109	2	1	306	1	309	8.8e-125	447.6
F1_134805	WP_008764196.1	62.3	53	18	1	2	52	411	463	1.5e-13	75.5
F1_134895	WP_076928278.1	58.6	215	87	2	8	221	915	1128	4.1e-71	268.9
F1_135011	WP_008780859.1	81.2	96	18	0	1	96	395	490	5.3e-44	177.6
F1_135037	WP_005814317.1	83.3	300	50	0	1	300	78	377	1.6e-158	559.7
F1_135168	WP_013548525.1	74.1	452	115	1	17	468	13	462	1.6e-194	679.9
F1_135171	WP_022741790.1	58	288	121	0	1	288	182	469	6.4e-93	341.7
F1_135172	WP_099440739.1	60.4	227	90	0	2	228	133	359	8.6e-85	314.3
F1_135338	WP_004216538.1	40.4	57	34	0	11	67	166	222	1.8e-06	52.4
F1_135343	WP_013546124.1	74.2	380	98	0	27	406	15	394	2e-164	579.7
F1_135344	WP_013671840.1	59.9	359	136	3	23	373	332	690	5.1e-127	455.3
F1_135356	WP_032945859.1	94	151	9	0	1	151	1	151	4.2e-80	298.1
F1_13547	WP_013545675.1	60.8	245	83	3	18	255	17	255	1.1e-77	290.8
F1_135473	WP_015924532.1	62.3	167	62	1	1	166	332	498	1e-55	217.2
F1_135578	AOW41676.1	53.4	133	61	1	1	132	480	612	1.1e-34	147.1
F1_135587	WP_053581692.1	56.4	241	101	3	1	239	53	291	1.1e-77	290.8
F1_135592	WP_082754364.1	55.7	79	35	0	2	80	4	82	2e-20	99
F1_135676	WP_013150420.1	51.6	64	31	0	13	76	568	631	1.9e-15	82.4
F1_13570	WP_015546798.1	78.6	406	85	2	1	405	1	405	1.2e-193	676.8
F1_135826	WP_026850853.1	44.6	148	77	2	2	148	277	420	7.9e-31	134.4
F1_135837	AKO31343.1	57.8	45	18	1	1	44	1	45	3.4e-09	61.6
F1_135952	WP_011108924.1	75.7	37	9	0	21	57	17	53	7.3e-09	60.1
F1_135953	WP_008766744.1	81.3	252	47	0	1	252	222	473	2.5e-125	449.1
F1_136005	WP_005861616.1	91.6	191	16	0	1	191	1	191	8.8e-99	360.5
F1_136050	WP_007840419.1	50.4	569	261	6	1	554	55	617	5.2e-168	592
F1_136110	WP_015546631.1	42.5	186	99	2	3	186	248	427	4.8e-34	145.6
F1_136122	WP_060778417.1	50.9	112	55	0	1	112	1	112	1.7e-25	116.3
F1_136175	ALP38419.1	40.7	86	51	0	42	127	34	119	4.2e-14	79
F1_136181	CBL02683.1	86.7	414	55	0	1	414	322	735	8.6e-216	750.4
F1_136312	WP_015546631.1	58.1	432	181	0	1	432	1	432	4.1e-144	512.3
F1_136417	WP_013548411.1	85.7	63	9	0	1	63	225	287	9.2e-29	126.3
F1_136470	WP_015596209.1	49.2	118	52	3	14	127	369	482	1e-22	107.5
F1_136513	WP_013617709.1	97.7	388	9	0	1	388	1	388	1.3e-229	796.2
F1_136812	AIE96983.1	45.1	71	39	0	1	71	1056	1126	3.6e-11	68.6
F1_136917	WP_005844780.1	68.6	344	103	3	1	344	506	844	1.1e-139	497.3
F1_136925	WP_075055476.1	46.4	179	76	4	1	165	744	916	5.3e-34	145.2
F1_136939	WP_099440548.1	49.4	89	43	2	3	90	2	89	5.6e-19	94.4
F1_137004	WP_002569461.1	53.3	60	28	0	1	60	7	66	2e-09	62
F1_137029	ADD61400.1	76.7	210	49	0	2	211	320	529	1.6e-96	353.2
F1_137077	WP_078078729.1	47.8	205	99	3	1	200	286	487	1.8e-49	196.8
F1_13712	WP_012284323.1	49.4	77	39	0	46	122	479	555	5.1e-17	88.6
F1_137163	WP_004301366.1	55.8	455	195	5	17	468	22	473	7.6e-144	511.5
F1_137242	WP_012421112.1	40.8	373	212	5	8	376	10	377	5.1e-74	279.3
F1_137286	WP_066034258.1	63.3	659	217	4	5	663	4	637	2.2e-258	892.5
F1_137306	WP_013382215.1	58.1	203	85	0	1	203	252	454	3.1e-62	239.2
F1_137317	WP_013616197.1	99.8	662	1	0	1	662	168	829	0	1353.2
F1_137328	WP_004222766.1	48.7	1601	746	30	7	1571	4	1564	0	1408.7
F1_137372	WP_014775189.1	71.5	678	191	1	1	678	1	676	1.2e-299	1029.6
F1_137374	WP_008764306.1	54.3	832	370	6	14	838	18	846	6.9e-281	967.6
F1_137375	WP_019538945.1	71.2	763	219	1	8	769	22	784	0	1208
F1_137376	WP_008764319.1	74.6	739	187	1	34	772	19	756	0	1206
F1_137377	WP_004301488.1	71.9	713	197	1	12	721	5	717	0	1123.6
F1_137382	CAZ97589.1	43.8	203	108	3	30	227	455	656	7.8e-44	178.3
F1_137386	WP_013617544.1	61.6	341	131	0	2	342	6	346	2.9e-132	472.6
F1_137388	WP_014775284.1	67.9	607	187	3	2	603	3	606	5.2e-254	877.9
F1_137393	WP_014775946.1	69.4	876	256	4	1	873	1	867	0	1293.1
F1_137400	WP_014775644.1	71.6	772	215	2	1	768	1	772	0	1132.1
F1_137401	AFL78249.1	72.3	444	119	2	1	444	1	440	5.1e-193	674.9
F1_137402	WP_014775642.1	82.5	624	107	1	1	622	1	624	0	1122.8
F1_137403	WP_009597069.1	75.6	731	178	0	1	731	1	731	0	1171
F1_13749	WP_005678484.1	75.5	601	147	0	10	610	3	603	3.6e-279	961.4
F1_137510	WP_066428187.1	58.5	650	269	1	6	655	3	651	3.1e-236	818.9
F1_137537	ADY34780.1	73.3	296	79	0	1	296	46	341	2.2e-128	459.5
F1_137567	WP_017978477.1	40.3	191	108	3	32	219	13	200	1.7e-27	124
F1_137660	WP_086036177.1	45.3	234	115	3	8	233	66	294	1.1e-53	211.1
F1_137751	WP_012792167.1	40	100	55	2	1	100	346	440	6.4e-12	71.6
F1_137753	WP_025078881.1	52.1	257	111	6	72	324	41	289	4.5e-73	276.2
F1_137809	CBK65614.1	84.4	64	10	0	1	64	22	85	8.8e-27	119.8
F1_137861	WP_009893800.1	71.1	190	53	1	1	190	72	259	3.2e-77	288.9
F1_137880	WP_011109237.1	48.1	154	79	1	1	153	1	154	2.6e-29	129.4
F1_137939	WP_013279947.1	56.5	253	110	0	11	263	945	1197	6.9e-78	291.6
F1_137961	WP_012939029.1	49.3	138	70	0	3	140	303	440	4.3e-34	145.2
F1_138000	WP_017978477.1	40.7	189	110	2	27	214	13	200	7.6e-26	118.6
F1_138113	CBL21914.1	49.6	256	125	3	4	256	233	487	9.7e-72	271.2
F1_138236	WP_020063569.1	57.4	312	130	1	1	309	242	553	8.4e-107	387.9
F1_138302	WP_002567370.1	83.9	186	30	0	1	186	1	186	1.3e-86	320.1
F1_138355	WP_005839533.1	81.9	554	100	0	2	555	1	554	2.1e-281	968.8
F1_138356	WP_013619516.1	88	855	103	0	1	855	1	855	0	1614.4
F1_138379	WP_014256769.1	41.7	204	84	4	6	209	141	309	3e-31	136.3
F1_138429	WP_062695787.1	83.3	648	108	0	24	671	21	668	0	1157.9
F1_13846	WP_005844141.1	67.3	202	66	0	1	202	1	202	3.2e-83	308.9
F1_138577	WP_084081194.1	81	305	58	0	10	314	774	1078	2.4e-157	555.8
F1_138698	WP_066537426.1	43.7	197	109	2	1	196	184	379	2.1e-39	163.3
F1_138723	WP_002566358.1	78.7	150	32	0	1	150	204	353	8.3e-63	240.7
F1_138752	WP_012781130.1	46	498	260	7	29	518	43	539	9e-138	491.5
F1_138798	WP_015266215.1	61.2	183	68	3	1	180	282	464	6.2e-54	211.5
F1_138816	AKU70661.1	68.3	126	40	0	55	180	36	161	3.3e-47	189.1
F1_138842	CAN80640.1	45.9	148	78	2	2	148	941	1087	2.5e-32	139.4
F1_138922	BAN76663.1	54	100	46	0	1	100	129	228	8.3e-24	110.5
F1_138964	WP_009596832.1	42.6	270	141	6	4	265	1	264	4.2e-47	189.5
F1_138973	NP_001183886.1	50.4	113	56	0	5	117	106	218	3e-24	112.5
F1_139210	WP_005806379.1	83.8	357	58	0	1	357	11	367	2.7e-186	652.1
F1_13933	WP_065534148.1	86.3	512	70	0	1	512	66	577	6.5e-282	970.3
F1_139427	WP_095836463.1	50.4	448	212	4	3	447	329	769	2e-130	466.8
F1_139431	WP_065550842.1	63.3	79	29	0	4	82	876	954	2.6e-23	108.6
F1_139474	WP_015807661.1	65.9	211	70	2	10	219	9	218	5.8e-78	291.6
F1_139480	AMJ39935.1	62.8	172	64	0	1	172	94	265	4.3e-60	231.9
F1_13954	CBK67941.1	59.2	857	212	5	1	719	1	857	1.2e-289	996.5
F1_139616	BBA16764.1	70	240	68	1	2	237	13	252	4.4e-100	365.2
F1_139626	AFU57543.1	45.8	153	64	4	2	142	752	897	3.5e-30	132.5
F1_139714	WP_066047477.1	65.3	150	52	0	1	150	55	204	8.2e-54	211.1
F1_139772	CBK99834.1	77.7	372	81	1	1	370	1	372	9.5e-161	567.4
F1_139787	WP_067654844.1	40.3	233	130	3	1	229	6	233	6.8e-37	155.2
F1_13987	WP_065539127.1	82.3	322	56	1	1	321	1	322	1.2e-169	596.7
F1_13988	WP_007666401.1	67.2	674	207	4	4	666	2	672	8.9e-279	960.3
F1_139979	WP_014119402.1	77.4	217	49	0	1	217	1	217	1.2e-96	353.6
F1_140018	WP_011966845.1	86.5	281	38	0	1	281	311	591	1.3e-146	520
F1_140019	WP_005853860.1	78.2	275	60	0	3	277	19	293	1.8e-132	473
F1_14005	ABK14753.1	53.4	268	123	2	6	271	3	270	3e-79	296.2
F1_140061	WP_011942228.1	43.8	178	99	1	18	195	486	662	3.3e-32	139.4
F1_140084	AKO31343.1	46.7	45	23	1	1	44	1	45	9.7e-08	56.6
F1_140100	WP_014776509.1	69.9	133	40	0	1	133	586	718	1.7e-53	209.5
F1_140172	WP_013515263.1	41.9	191	111	0	26	216	43	233	2.9e-34	146.4
F1_140207	WP_082633856.1	42.7	143	79	2	10	152	385	524	1.4e-28	127.1
F1_140225	WP_005677359.1	51.6	671	300	12	25	685	24	679	1.5e-185	650.6
F1_140237	WP_008769607.1	58.4	233	85	4	1	232	1	222	1e-72	274.2
F1_140510	CBL36572.1	74.1	170	44	0	1	170	160	329	2.1e-75	282.7
F1_140640	WP_007216613.1	84.2	222	34	1	1	222	150	370	8.6e-114	410.6
F1_140641	WP_038693745.1	46.7	169	75	5	1	154	421	589	5.5e-32	138.7
F1_140643	WP_039871780.1	40	85	47	2	34	116	20	102	6.5e-08	58.2
F1_140645	WP_029426645.1	55.8	190	64	1	1	170	114	303	4.8e-59	228.4
F1_140659	WP_069037733.1	40.4	52	31	0	9	60	138	189	7.9e-06	50.8
F1_140671	WP_015395424.1	64.3	140	28	1	2	141	8	125	9e-48	190.7
F1_140690	WP_012803631.1	46	187	101	0	1	187	1	187	4.7e-44	178.7
F1_140693	WP_067973422.1	42.6	195	111	1	7	201	196	389	1.4e-33	144.1
F1_140801	AFU57543.1	50.8	132	57	3	92	216	764	894	2.5e-26	120.2
F1_140898	CBL22253.1	50.2	201	99	1	1	201	511	710	2e-56	219.9
F1_141057	WP_013631366.1	45.3	373	188	5	1	371	1	359	4.9e-93	342.4
F1_141095	WP_085755879.1	48.6	181	91	2	1	180	232	411	6e-44	178.3
F1_141175	WP_013546852.1	77.8	171	38	0	1	171	105	275	9.4e-76	283.9
F1_141183	WP_013617493.1	74.5	55	14	0	1	55	1	55	4.4e-19	94
F1_141197	WP_100028354.1	64.4	225	80	0	6	230	415	639	1.4e-87	323.6
F1_141198	WP_096403898.1	62.6	390	146	0	1	390	19	408	3.6e-139	495.7
F1_141264	WP_025278014.1	100	214	0	0	1	214	179	392	6.3e-130	464.2
F1_141291	WP_100043205.1	82.1	195	35	0	2	196	705	899	1.8e-91	336.3
F1_141359	WP_013644511.1	42.9	238	124	4	1	234	1	230	2.3e-36	154.1
F1_141372	WP_005861002.1	54.1	401	171	7	1	392	1	397	6.4e-120	431.8
F1_141375	WP_008780628.1	58.7	397	162	2	1	395	1	397	1e-133	477.6
F1_141387	WP_065548071.1	61.2	644	250	0	1	644	1	644	4e-244	845.1
F1_141389	WP_015847002.1	54.6	306	120	4	2	298	435	730	2.3e-90	333.2
F1_141506	WP_010073430.1	58.8	255	101	3	1	252	100	353	1.3e-89	330.5
F1_141536	CBL22846.1	65.4	557	186	3	1	552	1	555	5.5e-226	784.6
F1_141537	CBK98456.1	96.2	630	24	0	1	630	23	652	0	1286.9
F1_141624	WP_004298599.1	58	600	241	7	9	605	1	592	7.4e-200	698
F1_141673	WP_008669649.1	44	225	102	2	2	202	133	357	1e-44	181
F1_141730	WP_014775642.1	57.1	42	18	0	11	52	15	56	7.3e-06	50.1
F1_141731	WP_014775649.1	75.6	406	98	1	1	406	463	867	2.8e-187	655.6
F1_141874	WP_100042207.1	55.9	227	99	1	1	226	475	701	1.4e-71	270.4
F1_142011	WP_007838296.1	76.6	167	39	0	1	167	449	615	1.1e-76	287
F1_142069	WP_099431726.1	74	684	168	2	1	676	2	683	0	1140.6
F1_142087	WP_007832015.1	76.8	69	16	0	1	69	476	544	2.8e-26	118.2
F1_142153	WP_005933102.1	58	615	246	7	1	605	1	613	1.9e-219	763.1
F1_142270	WP_013921688.1	50	128	58	4	4	128	361	485	1.5e-25	116.7
F1_142389	WP_096463544.1	57	323	136	2	104	424	418	739	4.5e-103	375.9
F1_142402	WP_093283294.1	43.7	142	76	4	2	141	298	437	9.2e-24	110.9
F1_142418	WP_009227830.1	58.5	518	213	2	1	517	25	541	8.3e-184	644.4
F1_142453	WP_011108161.1	62.3	740	277	2	21	758	24	763	1.3e-289	996.5
F1_142569	CEL25326.1	49.2	181	87	3	1	178	19	197	8.3e-43	174.5
F1_142643	WP_029428628.1	75.4	199	49	0	1	199	356	554	7.8e-90	330.9
F1_14281	WP_013486909.1	41.7	271	152	3	1	266	538	807	6.6e-55	215.3
F1_142911	AHF11673.1	56.8	278	120	0	41	318	4	281	6.6e-91	335.1
F1_142941	WP_065543810.1	68.5	267	81	1	3	269	5	268	1.2e-104	380.6
F1_142958	WP_013616873.1	91.9	322	26	0	1	322	417	738	3.6e-185	648.3
F1_143005	WP_015709905.1	44.8	210	113	2	2	211	230	436	2.4e-41	169.9
F1_143032	WP_002567165.1	77.4	257	58	0	1	257	1	257	3.1e-116	419.1
F1_143063	WP_088875762.1	50.6	330	152	5	1	324	358	682	1.4e-91	337.4
F1_143192	EID19986.1	40	150	84	3	307	451	5	153	2.6e-26	121.3
F1_143214	WP_014935670.1	61.3	785	299	4	1	782	1	783	7.1e-304	1043.9
F1_143231	WP_029428330.1	74.4	125	32	0	1	125	541	665	2.2e-50	199.1
F1_14327	WP_008658446.1	65.8	716	242	3	32	746	4	717	1.2e-297	1023.1
F1_14334	AOM80831.1	46.7	737	378	7	8	731	2	736	8e-201	701.4
F1_143400	WP_057573110.1	62.5	112	42	0	1	112	462	573	7.1e-40	164.1
F1_143459	ALM48916.1	50.2	223	102	4	1	220	318	534	4.5e-54	212.2
F1_143470	WP_058118440.1	61.3	217	84	0	2	218	229	445	3.4e-78	292.4
F1_143476	AMJ40099.1	56.6	113	49	0	1	113	1	113	1e-30	133.7
F1_143510	AFL76468.1	49.4	178	86	3	12	185	3	180	4.6e-36	152.1
F1_143579	WP_013547056.1	77.9	272	59	1	1	271	1	272	1.2e-125	450.3
F1_14359	WP_008780731.1	62.3	722	271	1	46	767	215	935	3.2e-285	981.9
F1_143632	WP_067973422.1	46.8	248	130	1	1	246	117	364	5.3e-56	218.8
F1_14367	AJY87077.1	51.1	583	265	6	113	681	363	939	5.9e-169	595.5
F1_14368	WP_050696051.1	58	572	220	6	312	882	166	718	4e-194	679.5
F1_143694	WP_004301509.1	80	465	93	0	26	490	32	496	3.7e-226	785
F1_143729	WP_042622828.1	41.7	127	64	6	74	193	119	242	1.9e-12	73.9
F1_143750	WP_065534417.1	66.9	323	107	0	4	326	1	323	1e-131	470.7
F1_143856	WP_041075126.1	52	123	59	0	3	125	2	124	2.6e-35	149.1
F1_143929	WP_029428226.1	86.5	133	18	0	1	133	721	853	3e-61	235.3
F1_144018	WP_013546018.1	70.9	715	208	0	1	715	1	715	0	1120.5
F1_144071	WP_088017932.1	46.6	148	78	1	24	170	413	560	8e-35	147.9
F1_144092	ALM48916.1	49.2	736	332	14	13	733	9	717	1.4e-192	674.1
F1_144093	WP_038554244.1	59.4	389	142	4	2	376	3	389	6.5e-130	464.9
F1_144097	WP_045089466.1	58.1	377	155	2	3	378	2	376	4e-127	455.7
F1_144098	WP_008780628.1	52.1	405	177	6	1	396	1	397	1.5e-113	410.6
F1_144136	WP_007219582.1	83.6	305	49	1	2	306	160	463	9.9e-161	567
F1_144153	WP_013990265.1	50.9	114	56	0	1	114	1	114	3.2e-30	132.1
F1_144177	WP_013616235.1	76.5	617	145	0	1	617	1	617	9.9e-293	1006.5
F1_144204	CAN61133.1	42.5	80	45	1	9	87	1039	1118	1.1e-09	63.5
F1_144222	WP_013979341.1	60.8	176	68	1	1	176	468	642	3e-07	57
F1_144538	ADB43999.1	50.4	250	111	3	20	256	36	285	2.3e-70	266.5
F1_144640	AKJ65363.1	44.5	362	184	11	38	388	25	380	1.2e-73	278.1
F1_144774	WP_058117607.1	68.5	143	45	0	1	143	283	425	3.4e-55	215.3
F1_14485	ADY34780.1	68.9	296	92	0	1	296	46	341	2e-118	426.4
F1_144930	WP_096401265.1	57.5	341	143	2	1	340	1	340	3.5e-114	412.5
F1_145036	CBL22253.1	48.5	101	49	1	28	125	99	199	1.8e-23	109.8
F1_145187	WP_025279202.1	62.2	402	151	1	1	401	62	463	5e-144	511.9
F1_145268	WP_077326929.1	42.6	622	344	5	12	627	3	617	6.7e-146	518.8
F1_145281	WP_048921624.1	40	432	239	7	2	426	479	897	2.5e-93	343.6
F1_145300	WP_007215279.1	84.5	264	41	0	1	264	237	500	1.3e-132	473.4
F1_145304	WP_013271068.1	49	559	269	5	1	554	1	548	1.1e-157	557.8
F1_145353	WP_014828355.1	41.1	202	108	1	4	205	91	281	2.3e-36	153.3
F1_145406	ACX49739.1	42.2	90	50	2	4	93	878	965	9.8e-09	60.5
F1_145410	WP_013545725.1	78.5	186	40	0	1	186	133	318	4.1e-85	315.1
F1_145429	WP_062694668.1	70.9	664	191	1	1	664	1	662	4.9e-290	997.7
F1_145464	CBL22253.1	54.8	146	63	1	7	149	97	242	4.5e-42	171.8
F1_145480	WP_029426645.1	67.5	169	53	2	1	168	399	566	2.3e-66	252.7
F1_145488	WP_014282409.1	40	100	59	1	19	117	129	228	2.4e-11	69.7
F1_145508	SCM57160.1	42	131	68	5	2	131	442	565	1.9e-20	99.8
F1_145552	WP_029428699.1	69.4	744	224	3	4	743	5	748	4.7e-305	1047.7
F1_145833	WP_011966597.1	67.6	222	72	0	13	234	17	238	6.6e-96	351.3
F1_14592	WP_000739295.1	40.2	112	64	2	66	175	170	280	5.9e-15	82
F1_145949	ALJ62051.1	74.4	305	78	0	1	305	162	466	5.6e-140	498
F1_146039	WP_065544048.1	49.1	289	146	1	2	289	71	359	7.6e-78	291.6
F1_146091	WP_089438716.1	65.9	252	84	1	1	250	13	264	1.3e-102	373.6
F1_146110	ADD61494.1	84	244	39	0	1	244	301	544	1.3e-123	443.4
F1_146118	CBL02680.1	81.7	654	120	0	1	654	218	871	0	1131.3
F1_146141	WP_079557917.1	51.5	328	158	1	3	329	4	331	1.9e-93	343.6
F1_146143	WP_065549751.1	73.2	310	79	1	18	323	1	310	2.3e-124	447.2
F1_146174	WP_008764235.1	65.3	193	66	1	1	193	172	363	2.6e-74	279.3
F1_146214	WP_082118080.1	45.9	318	169	2	18	332	3	320	6.3e-76	285.4
F1_146222	WP_094037646.1	43.9	246	136	2	2	246	3	247	1.6e-52	207.2
F1_146302	WP_077229274.1	62.9	334	123	1	2	334	4	337	8.7e-126	451.1
F1_146452	WP_025278997.1	96.9	228	7	0	1	228	309	536	2.3e-122	439.1
F1_146757	WP_009512008.1	40.9	242	129	4	29	257	40	280	2.9e-43	176.8
F1_146816	BAV06996.1	41.5	246	129	4	1	246	26	256	8e-52	204.9
F1_146853	WP_013978917.1	47.2	271	139	4	39	309	41	307	4e-61	236.1
F1_14687	AKJ87220.1	42.8	283	156	4	21	299	1	281	1.8e-61	237.3
F1_14688	WP_052332044.1	71.3	450	129	0	4	453	1	450	5e-201	701.4
F1_14689	WP_069961514.1	64	680	242	2	20	696	26	705	3.6e-275	948.3
F1_14690	AOC96211.1	64.5	451	156	2	4	453	9	456	3.2e-179	629
F1_14691	EDO10791.1	72	447	117	5	11	453	1	443	4.1e-195	681.8
F1_14692	WP_007216476.1	74.5	627	160	0	19	645	18	644	1.9e-299	1028.9
F1_146920	AHF11814.1	63.5	219	80	0	9	227	8	226	2.4e-74	279.6
F1_14693	WP_013618706.1	66.9	798	254	4	4	792	1	797	0	1151.3
F1_146931	WP_076697853.1	64.6	147	51	1	25	171	52	197	9e-50	197.6
F1_146982	WP_096463544.1	65.6	186	62	2	1	186	550	733	3.4e-71	268.9
F1_147167	WP_005855578.1	88.7	151	17	0	1	151	454	604	1.8e-78	292.7
F1_147192	WP_007848996.1	68	281	89	1	1	280	1	281	1.3e-119	430.3
F1_147263	WP_068961888.1	41.4	239	133	3	6	237	8	246	7e-51	201.8
F1_147290	WP_065539859.1	64.9	596	202	7	1	593	1	592	4.2e-232	805.1
F1_147300	WP_014775460.1	84.3	268	42	0	1	268	1	268	7.4e-136	484.2
F1_147343	WP_013980393.1	58.1	270	113	0	7	276	5	274	3.2e-89	329.3
F1_147360	WP_014807347.1	47.3	148	71	3	79	226	333	473	2.3e-29	130.2
F1_147364	WP_084120436.1	50.6	79	39	0	1	79	161	239	1.2e-18	93.2
F1_147615	SCM56873.1	40.6	133	72	4	12	139	10	140	2.5e-18	92.8
F1_14765	WP_016199708.1	58.8	243	97	3	16	256	26	267	2.3e-86	319.7
F1_147659	WP_013450237.1	51.6	287	138	1	2	288	8	293	2e-79	297
F1_1477	WP_013618531.1	67	364	119	1	19	382	364	726	7.3e-148	524.6
F1_147833	WP_068433718.1	46.2	132	68	2	15	146	17	145	6.2e-26	118.2
F1_1479	WP_007215279.1	77.2	588	129	2	1	583	1	588	2.3e-275	948.7
F1_1480	WP_007212476.1	71.1	329	87	2	1	329	1	321	6.4e-121	434.9
F1_148031	WP_084461932.1	40.6	180	85	4	25	185	750	926	1.1e-24	114.4
F1_14821	WP_008774091.1	89.4	387	41	0	1	387	1	387	4.5e-206	718
F1_148234	WP_015524543.1	55.8	199	87	1	2	200	43	240	1.1e-55	218
F1_148300	WP_065344312.1	68.3	432	137	0	1	432	542	973	1.9e-181	636.3
F1_148495	WP_096555323.1	42.7	178	92	2	1	178	1	168	1.1e-29	131.3
F1_148557	WP_011954435.1	55.5	337	142	3	9	337	3	339	1.4e-102	374
F1_148558	WP_011954441.1	58.7	547	200	7	1	535	1	533	1.9e-178	626.7
F1_148578	WP_004301509.1	66.2	213	72	0	1	213	209	421	5.1e-79	295
F1_148685	CAN80640.1	46.3	175	92	2	2	174	1187	1361	6.6e-40	164.9
F1_148721	AMJ40401.1	44.7	342	167	9	132	463	1	330	1.2e-69	265
F1_148745	CBK64994.1	80.7	378	73	0	1	378	13	390	6.9e-188	657.5
F1_148757	WP_014776214.1	87.1	318	41	0	1	318	1	318	1.7e-163	576.2
F1_148771	WP_015546767.1	69.8	281	82	2	1	278	1	281	1.9e-113	409.8
F1_148788	BBA16422.1	47	353	180	6	53	404	148	494	1.1e-87	324.7
F1_148845	WP_007832234.1	70	247	74	0	2	248	253	499	1.4e-104	380.2
F1_148934	ALK86775.1	55.8	233	101	2	3	235	97	327	8.9e-77	287.7
F1_148991	WP_042188341.1	58.3	259	105	1	89	347	263	518	3.7e-87	322.8
F1_148998	WP_040351027.1	47	151	77	2	1	150	420	568	5.3e-38	158.3
F1_149113	WP_080131339.1	58.6	326	132	2	8	331	47	371	1.2e-106	387.5
F1_149235	WP_022209095.1	68.4	326	103	0	1	326	1	326	4.1e-128	458.8
F1_149351	WP_090862368.1	75.4	207	50	1	143	348	270	476	2.6e-93	343.2
F1_149419	WP_015120945.1	47.8	113	59	0	74	186	89	201	1.9e-25	117.1
F1_149449	WP_038530516.1	59.3	221	90	0	1	221	435	655	9.3e-76	284.3
F1_149486	CDM22846.1	42.9	336	180	6	24	353	948	1277	1.6e-64	247.7
F1_149573	WP_066535893.1	44.4	189	105	0	7	195	512	700	4.3e-40	165.6
F1_149655	WP_007212499.1	58	50	21	0	1	50	475	524	1.1e-08	59.3
F1_149691	WP_015547321.1	74.7	304	77	0	1	304	1	304	9e-130	464.2
F1_149764	WP_008394203.1	67	300	99	0	1	300	1	300	7.8e-116	417.9
F1_149859	WP_029427586.1	75.8	198	48	0	1	198	327	524	3.5e-90	332
F1_149948	WP_014021440.1	45.8	719	375	6	5	718	23	731	1e-187	657.9
F1_149949	WP_007836543.1	60.6	396	151	2	1	395	1	392	9.6e-140	497.7
F1_150081	APU99282.1	51	102	50	0	2	103	28	129	2.3e-24	112.5
F1_15019	EDO09625.1	62.8	363	122	4	5	359	13	370	1.3e-138	493.8
F1_150241	WP_029428993.1	81.7	169	31	0	1	169	226	394	8.1e-80	297.4
F1_150354	ABY40380.1	44.2	129	65	2	1	129	16	137	1.2e-21	106.3
F1_150459	WP_082754364.1	41.4	99	58	0	1	99	641	739	4.3e-15	81.6
F1_150465	WP_015925054.1	46.6	73	32	2	6	72	87	158	2.6e-11	68.6
F1_150485	CED94665.1	48.9	235	119	1	5	238	1	235	3.1e-64	246.1
F1_150530	WP_005678131.1	65.6	61	21	0	1	61	656	716	1.3e-17	90.1
F1_150602	WP_013498119.1	40.2	184	104	4	44	225	445	624	2.7e-30	133.3
F1_150672	WP_008658134.1	63.4	93	34	0	3	95	674	766	2e-27	122.5
F1_150719	WP_099432625.1	73.9	353	92	0	18	370	1	353	9.5e-158	557.4
F1_1508	WP_008767406.1	45.4	553	298	3	26	574	7	559	3e-142	506.5
F1_150856	CAN80640.1	48.7	76	37	2	9	83	1287	1361	1.3e-09	63.2
F1_150870	EFC71182.2	68.1	423	130	2	1	418	1	423	8.4e-179	627.5
F1_1509	ALJ39781.1	50.8	59	28	1	13	70	488	546	3.5e-08	58.2
F1_150936	AHF24654.1	57	291	116	4	1	289	634	917	2.6e-86	319.7
F1_150947	WP_046716085.1	41.4	111	56	5	52	157	286	392	4.5e-14	79
F1_150964	WP_084123160.1	44.3	244	125	2	1	240	98	334	3.1e-56	219.5
F1_150993	WP_029428311.1	74.5	764	195	0	1	764	1	764	0	1225.7
F1_151	WP_062695275.1	81.9	448	81	0	5	452	58	505	2e-237	822.4
F1_151077	EIY29056.1	74.3	475	121	1	16	489	48	522	1.5e-222	773.1
F1_151246	WP_038554994.1	59.7	305	123	0	32	336	18	322	2.5e-120	433
F1_151247	WP_013618346.1	68.6	647	202	1	1	646	1	647	1.4e-281	969.5
F1_151456	WP_007832234.1	86.1	230	30	2	1	228	56	285	6.1e-123	441
F1_151467	CBK77067.1	55.6	117	52	0	54	170	151	267	8.5e-29	127.9
F1_151621	WP_006668433.1	42	131	67	4	91	218	585	709	7.5e-17	88.6
F1_151669	WP_033203919.1	40.8	120	64	4	3	118	389	505	6.5e-13	74.7
F1_151711	WP_008667747.1	71.3	470	131	3	3	470	2	469	6.7e-209	727.6
F1_15188	WP_013450637.1	47.1	408	211	3	3	408	1	405	8.8e-96	351.7
F1_151893	WP_005677035.1	55.1	572	247	5	1	569	1	565	2.1e-172	606.7
F1_152094	WP_065534146.1	73.9	184	48	0	2	185	294	477	4.6e-76	285
F1_152104	WP_029428147.1	65	357	124	1	1	356	1	357	6.4e-141	501.5
F1_152147	WP_051661572.1	40.4	178	92	4	1	178	1	164	8.9e-28	125.2
F1_15217	WP_013450622.1	44.6	139	72	3	102	236	103	240	7.2e-21	102.1
F1_152244	WP_029426078.1	43.5	398	183	14	3	382	38	411	3.2e-71	270
F1_152297	WP_013616374.1	65.9	657	223	1	1	657	9	664	3.9e-271	934.9
F1_152405	CDZ25110.1	40.3	392	213	6	8	394	5	380	6.3e-75	282.3
F1_152496	WP_029426142.1	52.7	338	159	1	1	337	1	338	1.3e-100	367.5
F1_152497	CAI10113.1	40.1	172	99	2	31	198	39	210	1.6e-26	120.6
F1_152502	ALJ59245.1	87.9	173	21	0	1	173	647	819	4e-90	331.6
F1_152532	WP_027889131.1	85.8	295	42	0	1	295	126	420	3.6e-144	511.9
F1_152541	WP_005858014.1	74.6	583	148	0	2	584	76	658	3e-275	948.3
F1_152610	WP_077239936.1	41	139	80	2	3	140	148	285	2e-23	109.8
F1_152774	WP_084461932.1	51	351	163	7	41	383	611	960	2.4e-90	333.6
F1_152790	CBK64994.1	93.7	63	4	0	1	63	13	75	1.4e-27	122.5
F1_152800	WP_012251637.1	45	189	100	2	1	185	245	433	5.7e-37	155.2
F1_152840	ACA60213.1	46.8	109	56	1	38	146	446	552	6.4e-20	98.2
F1_152886	WP_008657202.1	88.4	388	45	0	1	388	205	592	1.1e-217	756.5
F1_152929	WP_076931841.1	66.8	740	241	3	1	735	1	740	3.2e-298	1025
F1_153029	BAX82390.1	40	110	58	1	4	105	33	142	2e-15	83.2
F1_153071	WP_014119403.1	71.1	180	52	0	1	180	194	373	1.5e-71	270
F1_153108	WP_013618502.1	87.5	176	22	0	1	176	83	258	3.8e-96	351.7
F1_153147	AIL28756.1	58.5	193	67	2	3	195	203	382	1.2e-58	227.3
F1_153152	WP_034649768.1	52.2	201	87	3	10	201	31	231	2e-56	219.9
F1_153153	WP_066538740.1	45	131	72	0	25	155	338	468	4.2e-28	125.6
F1_153182	WP_065344785.1	62.9	62	21	2	1	60	1	62	8.9e-11	66.6
F1_153217	WP_014775379.1	52.5	377	177	2	17	392	7	382	2.4e-111	403.3
F1_153333	WP_077325667.1	45.8	310	163	4	2	308	162	469	9e-72	271.6
F1_153413	WP_025278497.1	45.7	164	86	2	7	167	71	234	1e-29	131
F1_153421	WP_032533693.1	84.4	205	32	0	2	206	125	329	1e-108	393.7
F1_153569	ADE82894.1	70.2	94	26	2	1	92	1502	1595	4.4e-35	147.9
F1_153721	CAN80640.1	45.1	215	111	4	4	216	1154	1363	2.3e-42	173.3
F1_153723	WP_052721691.1	41	78	43	1	5	82	161	235	3.8e-07	55.8
F1_153745	CCW34586.1	52.1	96	46	0	2	97	236	331	1.3e-24	113.2
F1_153755	XP_003884321.1	50	68	34	0	1	68	424	491	2.6e-13	75.1
F1_153824	WP_045726068.1	44.2	199	108	2	3	198	6	204	2e-37	156.8
F1_153855	WP_029428330.1	79.1	235	49	0	1	235	431	665	6.5e-112	404.4
F1_153949	WP_002564757.1	90.9	231	21	0	1	231	470	700	2.7e-118	425.6
F1_153952	WP_011966654.1	75.5	147	36	0	3	149	1	147	3.2e-64	245.4
F1_154099	SMR56934.1	43.7	245	133	3	1	245	670	909	9e-51	201.4
F1_154121	WP_065919265.1	47.5	238	121	3	1	237	153	387	7.9e-57	221.5
F1_154269	ALC92197.1	51.6	186	90	0	1	186	227	412	3.1e-48	192.6
F1_154316	WP_025078200.1	56.2	479	209	1	29	506	31	509	6.2e-152	538.5
F1_15433	WP_012093924.1	41.4	87	45	2	1	81	1	87	1.1e-07	57.8
F1_154348	WP_065550842.1	57.5	322	131	2	6	321	77	398	8.9e-112	404.4
F1_154352	WP_005861742.1	85.8	387	55	0	1	387	1	387	2.4e-196	685.6
F1_154460	WP_013546109.1	55	229	101	1	2	228	255	483	6.9e-66	251.5
F1_15452	WP_005853860.1	69.2	591	181	1	3	593	2	591	9e-259	893.6
F1_154589	AET14832.1	43.3	342	167	7	54	387	113	435	2.2e-75	283.9
F1_154604	WP_013709058.1	67.4	298	97	0	2	299	197	494	4.6e-118	425.2
F1_154738	WP_080597485.1	51.7	296	142	1	1	296	479	773	1.6e-86	320.5
F1_154752	WP_042176883.1	50.4	226	97	3	40	257	309	527	2.8e-58	226.5
F1_154765	WP_029428750.1	82.7	179	31	0	1	179	168	346	1.5e-87	323.2
F1_154795	CBK62952.1	84	181	29	0	1	181	229	409	1.7e-86	319.7
F1_154804	WP_085020468.1	40.5	116	64	1	22	137	125	235	5.8e-19	95.1
F1_154844	WP_008052287.1	46.2	208	96	7	4	207	1764	1959	2.4e-51	203.4
F1_154881	WP_011107563.1	56.2	178	73	3	14	186	2	179	1.5e-50	200.3
F1_1550	WP_005794945.1	74.4	468	120	0	7	474	16	483	9.2e-214	743.8
F1_1551	WP_014298647.1	74.7	534	135	0	1	534	1	534	1.5e-260	899.4
F1_155146	WP_006190697.1	40.4	109	62	1	14	119	710	818	1.1e-18	94
F1_155150	WP_038537661.1	45.8	107	55	2	37	143	245	348	8.7e-17	87.8
F1_155176	WP_094037646.1	42.2	116	67	0	1	116	114	229	3.5e-20	99
F1_155179	WP_025726017.1	90.1	314	31	0	1	314	486	799	4e-181	634.8
F1_155182	WP_014776150.1	51.5	334	160	2	6	339	6	337	7.3e-88	325.1
F1_155276	CED94208.1	44.1	145	77	2	37	179	56	198	2e-28	126.7
F1_1553	WP_013545730.1	64.3	976	342	3	2	975	4	975	0	1324.3
F1_155314	CAN65674.1	47.5	255	132	1	2	254	212	466	7.4e-64	245
F1_155342	WP_005851277.1	75	248	62	0	1	248	148	395	6e-108	391.3
F1_155351	ACX75256.1	46.8	282	148	1	1	280	490	771	1e-71	271.2
F1_155360	XP_003834079.1	47.8	209	86	5	9	197	6	211	5.4e-44	178.7
F1_155376	WP_013616926.1	75.5	233	57	0	2	234	13	245	6.1e-102	371.3
F1_155492	CCA15473.1	43.2	368	203	4	13	375	586	952	1.9e-73	277.3
F1_155534	WP_015547810.1	86	222	31	0	2	223	1	222	9e-111	400.6
F1_155585	WP_100014933.1	53.1	1064	453	12	11	1046	8	1053	0	1183.7
F1_155657	YP_004957490.1	100	163	0	0	1	163	1	163	2.1e-93	342.4
F1_155708	WP_015547810.1	82.6	121	21	0	1	121	1	121	3.9e-52	204.9
F1_155775	WP_065543811.1	89.2	452	49	0	19	470	1	452	6e-250	864
F1_155806	WP_096403255.1	68.8	388	120	1	1	387	1	388	3.8e-157	555.4
F1_155821	WP_047369420.1	66.4	473	155	1	11	479	3	475	1e-191	670.6
F1_155822	CBL06694.1	99.2	261	2	0	1	261	1	261	1e-153	543.5
F1_155824	CBL06693.1	98.3	587	10	0	1	587	1	587	0	1172.9
F1_155835	AHF12985.1	68	531	170	0	2	532	163	693	4.9e-216	751.5
F1_155887	WP_013618804.1	63.6	228	83	0	1	228	408	635	1.5e-84	313.5
F1_156001	ACR78680.1	63.4	71	26	0	1	71	76	146	1.7e-23	109
F1_156002	ACQ58057.1	52.5	59	26	1	1	57	32	90	3.8e-13	74.3
F1_156142	WP_029426078.1	52.5	158	71	2	12	169	11	164	2.5e-41	169.5
F1_156324	ALK86775.1	65.2	302	104	1	1	301	342	643	1.2e-126	453.8
F1_156343	WP_057099503.1	66.2	80	27	0	23	102	23	102	3.3e-28	125.2
F1_156425	SIP56254.1	76.5	566	131	2	2	566	104	668	3.3e-274	944.9
F1_156451	CBL01646.1	71.5	221	63	0	1	221	268	488	1.3e-93	343.6
F1_156463	WP_079558791.1	41.2	243	136	1	36	271	36	278	4.5e-48	192.6
F1_156555	WP_079557917.1	50	328	163	1	3	329	4	331	1.8e-91	337
F1_156591	CBL02867.1	53.9	180	81	2	4	181	540	719	7.9e-52	204.5
F1_156636	WP_007214860.1	50	250	121	4	1	248	572	819	1.5e-66	253.8
F1_156735	WP_082633856.1	43.9	98	43	2	4	101	441	526	8.7e-17	87.4
F1_156754	WP_013273516.1	72.9	306	83	0	1	306	216	521	5.9e-137	488
F1_156799	WP_007832022.1	58.2	687	281	5	1	684	1	684	1.8e-239	829.7
F1_156902	EFR57644.1	93.5	201	13	0	31	231	1	201	1e-112	407.1
F1_156994	BAQ97614.1	46.8	139	71	2	9	144	194	332	4.9e-25	115.2
F1_157234	WP_071137516.1	43	186	98	4	19	204	184	361	7.8e-37	154.8
F1_157302	WP_089438716.1	61.6	281	100	2	6	278	29	309	1.1e-102	374
F1_157394	WP_015924523.1	55.3	199	70	2	1	190	523	711	1.2e-60	233.8
F1_157411	WP_013610598.1	72.6	636	172	2	18	652	24	658	2.6e-291	1001.9
F1_157428	WP_057099501.1	80.9	298	57	0	3	300	33	330	3.4e-146	519.6
F1_157459	WP_100041948.1	78.9	350	74	0	2	351	43	392	5.3e-174	611.3
F1_157656	WP_013558462.1	47.7	130	67	1	1	129	1	130	1.6e-27	123.2
F1_157697	WP_029426110.1	87.8	131	16	0	1	131	647	777	2.2e-64	245.7
F1_15773	WP_012424962.1	66.8	358	117	2	1	357	5	361	2.6e-144	512.7
F1_157750	WP_084120436.1	46	139	73	2	10	147	1	138	2.5e-29	129.4
F1_157785	WP_032562439.1	64.9	74	26	0	1	74	382	455	1.5e-20	99.4
F1_157832	WP_067310491.1	40.8	130	74	3	7	135	94	221	1.7e-18	93.6
F1_157899	WP_029428234.1	72.2	237	63	1	23	256	337	573	6.5e-105	381.3
F1_157915	CAZ97589.1	50.3	161	76	3	15	174	443	600	1.8e-34	146.7
F1_157943	WP_023358039.1	48	50	26	0	4	53	9	58	1.2e-06	52.8
F1_158029	WP_065540495.1	89.8	197	20	0	1	197	150	346	2.4e-107	389
F1_158118	WP_068962124.1	49.3	548	268	9	27	566	19	564	7.1e-144	511.9
F1_158133	WP_065535322.1	77.9	95	21	0	1	95	62	156	2.4e-36	152.1
F1_158178	WP_045524683.1	67.1	310	102	0	1	310	106	415	5.4e-130	464.9
F1_15826	WP_007212499.1	82.3	524	91	1	10	531	1	524	1.5e-260	899.4
F1_158385	WP_079557439.1	54	428	186	4	1	418	1	427	3.3e-130	466.1
F1_158423	WP_007841102.1	63.1	515	179	3	30	539	27	535	2.3e-200	699.5
F1_158442	WP_062695747.1	54.2	541	246	2	1	540	609	1148	3e-172	606.3
F1_158522	WP_066428187.1	64	652	232	3	9	660	3	651	4.5e-259	894.8
F1_158543	XP_005844395.1	46.5	86	42	3	41	124	360	443	8.5e-10	64.3
F1_158552	WP_012010416.1	41.3	109	62	2	227	334	24	131	5.8e-17	89.7
F1_158733	XP_018735267.1	50	176	77	1	2	177	330	494	9.5e-47	187.6
F1_158792	ABK52498.1	56.1	230	95	3	13	242	210	433	1.9e-60	233.8
F1_158801	WP_009275192.1	67.1	146	48	0	10	155	22	167	5.7e-56	218
F1_158865	WP_004221059.1	53.9	284	129	2	1	282	410	693	4.1e-88	325.9
F1_158871	WP_087333170.1	63.1	179	65	1	13	191	12	189	4.3e-61	235.3
F1_158899	WP_014256769.1	40.1	329	187	5	5	330	26	347	4.5e-58	226.1
F1_15895	WP_025278232.1	76.5	345	78	1	1	342	84	428	7.2e-153	541.2
F1_159075	WP_013708045.1	59.9	177	71	0	1	177	283	459	4e-53	208.8
F1_159139	WP_013329467.1	50.3	167	82	1	11	176	230	396	5.7e-44	178.3
F1_159144	WP_014807067.1	50.2	241	116	1	1	237	34	274	1.9e-66	253.4
F1_159179	WP_008392802.1	49.2	303	153	1	1	302	1	303	3.3e-79	296.2
F1_159181	WP_014615282.1	40	210	111	4	200	398	440	645	1.6e-33	144.8
F1_159290	WP_005677334.1	59.8	757	270	9	123	850	44	795	3.3e-270	932.2
F1_159583	WP_063232631.1	47.7	279	138	3	1	274	1	276	4.9e-66	252.3
F1_159652	WP_014776377.1	47.2	394	200	7	1	391	1	389	3.4e-97	356.3
F1_159655	WP_014776375.1	40.3	367	205	7	1	361	1	359	8.1e-69	261.9
F1_159707	WP_019379799.1	40	320	178	6	3	309	5	323	8.7e-57	221.9
F1_15978	WP_012869296.1	52.2	406	180	8	4	401	108	507	4.7e-115	416.4
F1_159783	WP_014119402.1	71.8	131	37	0	1	131	678	808	7.3e-52	204.1
F1_159827	AII63226.1	67.7	269	86	1	1	268	276	544	3.2e-107	389
F1_159903	WP_065534145.1	58.8	417	169	2	7	420	8	424	2.3e-144	513.1
F1_159938	WP_076928772.1	46.3	322	160	4	1	313	507	824	1.4e-82	307.4
F1_160041	CBL22253.1	74.9	255	64	0	2	256	153	407	1e-118	427.2
F1_160047	CBK80077.1	60.3	358	140	2	4	360	148	504	1.6e-133	476.9
F1_160051	WP_005881970.1	75.5	220	51	1	1	220	13	229	3e-90	332.4
F1_160071	WP_052237233.1	57.1	154	61	3	1	154	1	149	1.1e-41	170.6
F1_16008	AII69371.1	58.4	774	317	5	3	774	2	772	5.6e-277	954.5
F1_160094	WP_025277591.1	72.3	253	66	1	1	249	1	253	1e-107	390.6
F1_160240	AOW41676.1	40.9	225	122	2	1	224	298	512	3.6e-51	202.6
F1_160247	WP_013264564.1	71	93	26	1	1	92	1	93	8.7e-36	150.2
F1_160270	WP_005786953.1	65.4	208	72	0	1	208	15	222	2e-72	273.1
F1_160316	WP_004297807.1	40.4	171	96	3	2	167	353	522	3.4e-29	129.4
F1_160365	WP_010076406.1	40.8	125	69	3	72	192	230	353	2.2e-12	73.6
F1_160409	CBL22253.1	62.9	391	143	1	1	391	317	705	1.4e-154	547
F1_160453	WP_011965164.1	62.9	62	23	0	1	62	830	891	1.4e-19	95.9
F1_160631	WP_022739860.1	56.2	340	147	1	3	342	2	339	5.4e-107	388.7
F1_160632	WP_096577248.1	40.7	383	203	8	5	387	450	808	5.8e-81	302.4
F1_160729	WP_014782991.1	56.8	220	93	1	10	227	8	227	3.7e-72	272.3
F1_160752	WP_005861620.1	82.7	271	47	0	1	271	1	271	6e-133	474.6
F1_160772	WP_013616666.1	87.9	669	81	0	1	669	1	669	0	1296.2
F1_160829	WP_014773012.1	55	231	83	4	9	230	5	223	1e-64	247.7
F1_160892	WP_066534706.1	58.8	211	86	1	2	211	58	268	2.9e-66	252.7
F1_160920	WP_002566339.1	80.1	316	63	0	8	323	8	323	3.3e-154	545.4
F1_16102	WP_005679074.1	74.9	447	111	1	2	448	14	459	1.6e-212	739.6
F1_16114	WP_025278278.1	94.3	828	47	0	6	833	6	833	0	1654.4
F1_161190	WP_029427887.1	88.2	195	22	1	2	195	148	342	4.4e-106	384.8
F1_161265	ACM90985.1	67.4	393	127	1	2	394	1019	1410	4.1e-159	562
F1_161409	WP_032059386.1	40.2	296	172	4	2	295	6	298	3.2e-47	189.9
F1_16142	WP_014782801.1	47.1	257	123	4	2	257	1	245	2.1e-62	240.7
F1_161544	WP_032601933.1	77.3	528	119	1	1	527	1	528	1e-261	903.3
F1_161554	WP_007845050.1	62.7	83	31	0	30	112	38	120	9.4e-24	110.5
F1_161571	ABX43593.1	42	545	298	7	90	625	99	634	6.6e-119	429.1
F1_16158	WP_025278234.1	94.4	648	36	0	1	648	1	648	0	1290.4
F1_161585	CBK98932.1	59.3	619	252	0	8	626	14	632	4.6e-241	835.1
F1_161595	WP_004299897.1	64.7	238	78	2	28	259	3	240	2.3e-89	329.7
F1_16160	WP_025278232.1	95	457	23	0	1	457	1	457	1e-246	853.2
F1_161796	WP_004298620.1	70.2	714	212	1	30	743	24	736	0	1094.7
F1_16203	WP_025278189.1	89.8	481	49	0	1	481	1	481	1.9e-267	922.2
F1_16205	WP_025278188.1	85.6	759	108	1	1	759	1	758	0	1401.7
F1_162106	WP_065551417.1	56.6	620	215	7	1	574	79	690	6.7e-132	472.2
F1_162132	CBK75764.1	65	246	81	3	1	243	419	662	3.5e-84	312.4
F1_162211	WP_025703564.1	58.1	117	49	0	5	121	8	124	3.9e-36	151.8
F1_162307	AAD23585.1	50.3	298	148	0	8	305	107	404	5.4e-90	332
F1_162353	WP_099520080.1	41.5	82	45	2	7	88	1798	1876	1.8e-11	70.1
F1_162370	WP_005807226.1	41.2	177	100	3	22	197	7	180	8.4e-28	124.8
F1_162398	WP_019394860.1	45.3	159	87	0	5	163	1	159	3.8e-34	145.6
F1_162399	WP_019394859.1	55.7	158	65	2	4	161	9	161	1.1e-41	170.6
F1_162404	WP_099478310.1	47	232	113	6	2	230	5	229	1.2e-44	181.4
F1_162410	WP_014775565.1	57.1	98	39	2	1	97	20	115	1e-20	100.9
F1_162436	AKO31343.1	60	45	17	1	1	44	1	45	1.7e-09	62.4
F1_162538	WP_009015600.1	45.8	373	193	4	10	376	467	836	6.9e-87	322
F1_162708	CBK67251.1	64.1	741	262	4	39	776	3	742	2.2e-281	969.1
F1_162797	WP_080131339.1	57.6	323	127	3	1	318	55	372	3.6e-105	382.5
F1_162893	WP_094996503.1	53.7	756	340	8	1	754	47	794	4.7e-244	845.1
F1_163114	BAS15972.1	41.4	99	54	2	1	95	219	317	2.4e-13	75.9
F1_163285	WP_004301091.1	59.2	404	139	4	1	404	53	430	5.1e-144	511.9
F1_16331	ANZ46625.1	72.9	273	73	1	1	273	1	272	2.5e-110	399.4
F1_16332	WP_012683077.1	55.1	138	57	2	5	142	285	417	5.1e-36	151.8
F1_163412	WP_011107847.1	46.9	305	130	7	33	332	24	301	1.2e-71	271.2
F1_163485	WP_011203202.1	72.7	143	36	1	2	144	3	142	4.6e-60	231.5
F1_16349	WP_067980479.1	42.5	353	201	2	4	355	3	354	6.6e-79	295.4
F1_163574	WP_012938148.1	44.2	269	150	0	3	271	15	283	5.2e-71	268.9
F1_163587	AHF25035.1	55.8	1241	497	13	14	1219	10	1233	0	1379.4
F1_163609	WP_099720803.1	43.7	302	144	6	4	299	2	283	3.9e-61	236.1
F1_163689	WP_015050026.1	60.3	189	75	0	3	191	119	307	6.2e-68	258.1
F1_163820	WP_046205626.1	42.7	150	81	4	26	170	317	466	8.9e-18	91.3
F1_163854	WP_003347010.1	45.4	238	123	5	1	237	49	280	7.3e-46	185.3
F1_163866	WP_052658384.1	40.2	122	62	4	23	139	30	145	6.8e-20	98.6
F1_163868	WP_077229188.1	53	200	87	5	5	203	3	196	8.4e-52	204.9
F1_163900	CBK68184.1	67.7	65	20	1	1	64	1	65	5.3e-16	84
F1_163938	WP_038292458.1	94	116	7	0	1	116	366	481	1.4e-59	229.6
F1_163953	WP_013446054.1	61.6	276	106	0	1	276	1	276	1.5e-99	363.6
F1_164122	WP_008770549.1	60.1	670	263	3	3	670	2	669	3.6e-248	858.6
F1_164149	WP_013730220.1	48.4	184	95	0	2	185	489	672	6.6e-51	201.4
F1_164252	WP_013546249.1	79.4	567	117	0	3	569	2	568	2.9e-275	948.3
F1_164253	WP_013546250.1	64.5	62	22	0	1	62	355	416	2.1e-17	88.6
F1_16441	WP_026850853.1	54.6	141	63	1	3	143	283	422	7.8e-39	161
F1_16442	ALN72844.1	57.3	337	143	1	1	337	1	336	4.5e-112	405.6
F1_164450	WP_042182740.1	61.1	175	68	0	2	176	4	178	5.1e-61	235
F1_16446	WP_017978477.1	40.6	170	100	1	31	199	21	190	1.4e-24	114.4
F1_164461	WP_053598048.1	40.9	88	47	2	2	88	708	791	2.1e-13	75.9
F1_164479	WP_011964884.1	57.4	230	96	2	2	231	188	415	6.5e-80	298.1
F1_164540	WP_071969203.1	51.8	197	94	1	4	200	5	200	3.5e-58	225.7
F1_164646	WP_013049096.1	45.9	425	203	10	4	414	3	414	1.2e-100	367.9
F1_164648	AOM02095.1	40.9	193	100	2	12	190	290	482	1.9e-30	133.7
F1_164750	WP_012055614.1	68.2	371	115	3	1	369	35	404	1e-151	537.3
F1_164756	ADB47136.1	40	215	125	3	55	267	2	214	1e-38	161.8
F1_164802	WP_005860352.1	64.7	782	274	2	2	782	9	789	1.2e-311	1069.7
F1_164841	WP_013112785.1	49.7	167	84	0	3	169	329	495	1.4e-39	163.7
F1_1649	WP_014776150.1	56.2	304	131	2	5	308	6	307	7.5e-93	341.7
F1_164906	WP_065542110.1	73.4	380	101	0	1	380	190	569	5.7e-182	637.9
F1_164942	WP_029428758.1	66.9	148	48	1	16	163	1	147	2.5e-54	212.6
F1_164950	WP_033160365.1	64.6	833	292	2	4	834	33	864	0	1123.2
F1_164985	WP_045089470.1	75.9	191	45	1	26	216	24	213	2.9e-82	305.8
F1_165034	WP_057544744.1	47.2	212	105	2	18	229	4	208	1.2e-52	207.6
F1_165046	WP_039872210.1	58.3	168	70	0	1	168	38	205	1.7e-53	209.9
F1_165055	WP_080131339.1	56.5	329	141	2	5	332	36	363	8.4e-105	381.3
F1_165158	WP_078698638.1	46.5	325	157	4	28	352	9	316	3.6e-77	289.7
F1_165187	WP_005796705.1	66.5	346	112	1	5	346	19	364	1.4e-147	523.5
F1_165231	SMH63959.1	99.4	155	1	0	1	155	9	163	9.1e-86	317
F1_165297	ACM90985.1	52.3	239	112	2	2	238	198	436	2.9e-67	256.1
F1_165300	WP_007837632.1	59	78	32	0	5	82	4	81	1.4e-21	102.8
F1_165331	WP_026850853.1	51.4	140	65	2	5	143	278	415	9.9e-37	154.1
F1_165359	WP_079557743.1	40.6	251	135	4	1	249	1	239	6e-44	179.1
F1_1654	WP_013619268.1	93.1	461	32	0	1	461	1	461	4e-254	877.9
F1_165505	WP_011108580.1	73	204	55	0	1	204	617	820	6.6e-84	311.2
F1_165644	ANB61215.1	43	151	73	3	59	209	251	388	8.4e-29	128.3
F1_165647	WP_008773682.1	55.6	99	44	0	1	99	313	411	1.8e-26	119.4
F1_165671	AGB28050.1	44.3	305	157	6	2	302	720	1015	4.4e-63	242.7
F1_165736	WP_013547574.1	82.2	169	29	1	23	190	24	192	1.2e-74	280.4
F1_165775	WP_004298582.1	64.5	259	92	0	2	260	236	494	2.4e-107	389.4
F1_165798	CBK74351.1	41.3	167	87	5	1	158	1	165	1.3e-23	110.5
F1_165906	WP_014625421.1	43.5	391	207	8	1	381	832	1218	7.7e-70	265.4
F1_165919	WP_066533564.1	49.1	346	176	0	1	346	8	353	4e-97	355.9
F1_165942	WP_014774697.1	85.2	359	53	0	1	359	351	709	8.6e-188	657.1
F1_16600	WP_014776582.1	42.5	266	133	8	47	300	89	346	4.8e-51	202.6
F1_166047	WP_029428491.1	57	528	216	7	18	535	18	544	4.6e-177	622.1
F1_166048	WP_029428492.1	62.8	741	265	5	1	734	1	737	4.3e-279	961.4
F1_16609	WP_007837632.1	60.8	79	31	0	4	82	3	81	3.8e-22	104.8
F1_166093	ACT97502.1	44.7	188	104	0	77	264	320	507	3.4e-40	166.4
F1_166202	WP_005676127.1	91.8	388	32	0	1	388	1	388	1.6e-208	726.1
F1_166244	WP_014775379.1	52.2	232	107	1	12	243	7	234	4.5e-66	252.3
F1_166276	WP_011109093.1	59.4	217	87	1	16	232	159	374	1.4e-74	280.4
F1_166333	AHF12985.1	64.7	224	79	0	1	224	20	243	4.8e-80	298.5
F1_166409	WP_006117831.1	41	117	64	2	4	120	28	139	3.3e-12	72.4
F1_166421	WP_095980388.1	40	315	153	8	44	351	475	760	4.9e-55	216.1
F1_166445	WP_015524543.1	46.4	278	138	3	2	279	6	272	1.1e-56	221.5
F1_166472	WP_005858014.1	74.1	784	202	1	2	784	3	786	0	1246.5
F1_166473	APY12814.1	46.4	965	485	8	29	965	1	961	2.2e-270	932.9
F1_166531	WP_071176621.1	41.7	96	54	2	80	174	534	628	4.4e-12	72.4
F1_166570	WP_090777568.1	46	163	77	2	3	165	70	221	1e-34	147.5
F1_166628	WP_096429160.1	57.6	269	110	1	6	274	5	269	1.8e-89	330.1
F1_166694	WP_007215137.1	75.9	377	90	1	1	377	1	376	1e-162	573.9
F1_166707	ALB75673.1	56	125	50	4	93	215	1	122	1e-34	147.9
F1_16673	ADD61495.1	70.7	41	12	0	1	41	380	420	1.3e-13	75.5
F1_166735	WP_029428157.1	81.8	716	124	1	28	743	4	713	0	1257.3
F1_167017	WP_099437978.1	53.3	287	130	3	1	287	635	917	4.4e-89	328.9
F1_167126	WP_003141672.1	40	95	51	3	7	97	137	229	2.9e-11	68.9
F1_16715	CAN80640.1	42.5	424	240	4	4	425	942	1363	3.1e-88	326.6
F1_167150	ALJ60079.1	44.7	217	116	2	3	216	74	289	3.1e-52	206.1
F1_167159	WP_051661572.1	40.9	203	104	4	1	203	1	187	7.8e-33	142.5
F1_167269	WP_013618685.1	72.9	225	61	0	1	225	614	838	3.3e-97	355.5
F1_167282	WP_013243595.1	41.2	80	46	1	4	82	6	85	6.3e-09	60.8
F1_167344	WP_098193088.1	45.7	197	94	3	1	197	76	259	7.9e-45	181.4
F1_167349	CBL01340.1	60.7	514	178	4	1	491	1	513	2.2e-184	646.4
F1_167360	WP_023361448.1	42.9	191	78	9	69	249	792	961	2.2e-25	117.1
F1_16746	CDN32869.1	58.3	223	90	1	43	265	790	1009	7e-73	275
F1_16747	EES68743.2	84.2	755	119	0	15	769	9	763	0	1389.8
F1_167489	EEB21129.1	58.5	195	77	4	1	193	4	196	2.9e-57	222.6
F1_167492	WP_014387035.1	66.7	147	47	2	3	148	353	498	1.5e-48	193.4
F1_167496	WP_085786093.1	41.7	96	53	2	15	107	282	377	2.8e-09	62.4
F1_167517	WP_066537266.1	63.7	471	161	7	1	469	30	492	1.1e-179	630.6
F1_167547	WP_080974056.1	54.3	875	385	7	2	864	1	872	5.8e-291	1001.1
F1_167589	WP_029426370.1	70.8	236	65	3	1	233	1	235	1.5e-92	340.1
F1_167635	WP_014776274.1	78.9	436	90	1	34	469	1	434	2.3e-217	755.7
F1_167712	WP_052237388.1	42.7	117	61	4	102	215	2012	2125	4.5e-14	79.3
F1_167728	WP_022208619.1	64.3	496	176	1	1	495	300	795	8.7e-191	667.5
F1_167729	WP_035632777.1	77.4	190	43	0	1	190	81	270	2.2e-89	329.3
F1_167859	SCD19762.1	52.6	832	364	8	1	803	1	831	9e-262	904
F1_167860	ANJ26142.1	48	75	39	0	18	92	39	113	1.6e-16	86.3
F1_167996	WP_013617700.1	69.9	389	116	1	1	389	491	878	3.7e-168	592
F1_168141	WP_011044930.1	47.1	102	45	2	12	113	185	277	6.9e-22	104.4
F1_168168	WP_013445168.1	72	550	152	1	23	570	37	586	6.8e-248	857.4
F1_168249	WP_014123438.1	58.3	240	99	1	13	251	64	303	1.9e-72	273.5
F1_168308	WP_034843712.1	55.3	199	89	0	2	200	398	596	4.8e-63	241.9
F1_168341	WP_022391320.1	84.6	526	81	0	1	526	1	526	2.2e-269	928.7
F1_168511	WP_008394205.1	44.8	67	37	0	7	73	10	76	1.4e-12	72.8
F1_168611	ANZ19938.1	41.1	207	105	6	1	203	1	194	2.8e-30	134
F1_168658	ADV43676.1	58.8	758	306	4	29	783	41	795	2.9e-276	952.2
F1_168691	WP_087712814.1	40.2	179	105	2	16	194	4	180	1.6e-40	167.2
F1_168692	WP_005861742.1	87.7	65	8	0	1	65	1	65	8.9e-27	119.8
F1_168693	WP_036629182.1	88.4	112	13	0	1	112	277	388	2e-50	199.1
F1_168694	WP_052332001.1	66.7	201	67	0	1	201	214	414	2.8e-79	295.8
F1_168749	WP_014642717.1	45.4	185	79	5	60	241	736	901	2.2e-36	153.7
F1_16882	WP_013898922.1	40.3	253	131	9	3	245	11	253	2.4e-38	160.2
F1_16886	WP_098983442.1	47	268	139	2	4	269	3	269	2.4e-62	240
F1_168900	WP_060455731.1	44	100	52	1	5	104	135	230	2e-13	77
F1_168993	WP_086036798.1	58.3	590	242	4	5	593	1	587	8e-207	721.1
F1_169149	WP_002566892.1	61.7	311	117	2	1	310	91	400	5.2e-109	395.2
F1_16925	WP_094245748.1	53.6	556	233	7	6	537	2	556	8.1e-182	637.9
F1_16927	WP_015395228.1	49.1	583	288	3	1	574	1	583	2.1e-180	633.3
F1_169283	BAX82390.1	43.1	123	65	1	7	124	9	131	4.4e-22	105.1
F1_169345	WP_067548685.1	44.2	199	111	0	1	199	1	199	7.4e-38	158.3
F1_169379	WP_011108031.1	44.2	138	67	4	26	163	44	171	5.5e-25	115.2
F1_169400	AHF13048.1	63.5	405	148	0	5	409	2	406	1.3e-150	533.9
F1_169442	WP_092623113.1	41.1	431	242	4	7	429	39	465	6.4e-89	328.9
F1_169450	WP_044746460.1	51.4	317	154	0	5	321	4	320	7.2e-88	325.1
F1_169561	WP_010993570.1	85	401	60	0	3	403	4	404	8.6e-213	740.3
F1_169581	WP_014776214.1	85.2	318	47	0	1	318	1	318	1.9e-159	562.8
F1_169689	WP_013616236.1	84.8	728	109	1	1	728	1	726	0	1314.7
F1_169784	ALJ59245.1	89.8	167	17	0	1	167	27	193	2.1e-88	325.9
F1_169843	WP_013382215.1	54.5	290	118	6	12	298	176	454	2.8e-75	283.1
F1_169848	WP_013545884.1	80.1	166	32	1	1	165	478	643	2.2e-82	305.8
F1_169858	AII63986.1	55.5	155	61	3	1	148	1	154	1.3e-44	180.3
F1_169931	WP_029428750.1	79.4	189	39	0	1	189	565	753	6.8e-91	334.3
F1_169932	ALJ61482.1	73.4	203	54	0	10	212	10	212	9.2e-89	327.4
F1_169946	WP_013616235.1	52.8	599	270	8	21	612	24	616	3.6e-186	652.5
F1_169947	WP_005679392.1	48.8	121	58	1	1	117	693	813	3e-25	115.5
F1_170032	WP_058118153.1	82.5	722	125	1	1	722	1	721	0	1285.4
F1_170171	WP_005859755.1	44.3	158	81	3	3	157	9	162	1.1e-33	144.1
F1_170174	WP_011716995.1	49.6	137	64	2	54	189	443	575	1.1e-27	124.4
F1_170256	AQP48354.1	42.1	399	196	6	13	402	13	385	1.4e-77	291.2
F1_170334	WP_005855262.1	74	196	51	0	1	196	534	729	3.6e-87	322
F1_170335	WP_005679241.1	80.4	280	55	0	1	280	225	504	2e-139	496.1
F1_170377	WP_013884013.1	41.1	168	82	6	3	162	724	882	7.3e-20	98.2
F1_170462	WP_004323482.1	52.9	752	342	6	22	761	22	773	2.7e-239	829.3
F1_170558	BAS09786.1	46.6	219	117	0	14	232	1	219	3.4e-52	206.1
F1_170571	WP_013618364.1	72.6	208	56	1	1	207	375	582	1.6e-90	333.2
F1_170577	WP_055458212.1	51	304	131	3	11	299	3	303	4.3e-76	285.8
F1_170621	EES68743.2	76.8	384	89	0	1	384	344	727	3.3e-193	675.2
F1_170718	WP_029427884.1	76.4	199	47	0	1	199	103	301	5.2e-94	344.7
F1_170732	A6KWM0.1	62.7	405	151	0	16	420	2	406	1.6e-156	553.5
F1_17079	CAN61133.1	49.4	81	40	1	35	114	1039	1119	3.7e-15	82
F1_170792	WP_084461932.1	41.4	111	62	2	1	109	856	965	5.3e-16	84.7
F1_170793	WP_029328468.1	86.5	170	23	0	1	170	180	349	4e-87	321.6
F1_170841	CCG00654.1	47.1	204	97	5	19	213	188	389	1.6e-48	193.7
F1_170867	WP_084461932.1	48.8	168	85	1	2	168	797	964	4.8e-40	165.2
F1_171250	WP_009014745.1	64	405	142	3	5	407	6	408	3.5e-153	542.3
F1_171253	CBL06944.1	100	255	0	0	1	255	1	255	1.1e-141	503.4
F1_171275	WP_029426543.1	44.5	339	169	8	3	334	211	537	4.5e-74	279.3
F1_17130	WP_079558114.1	45.3	258	133	4	3	259	12	262	4e-53	209.9
F1_171300	WP_010895802.1	49.6	137	66	2	1	135	1	136	1.4e-29	130.2
F1_17137	WP_064336913.1	50	360	178	2	2	360	4	362	1.3e-93	344.4
F1_171399	BBA14458.1	55.9	347	151	1	7	353	88	432	6.6e-116	418.3
F1_171412	CBK62952.1	72	125	33	1	1	125	287	409	6.8e-47	187.6
F1_171452	WP_065547736.1	92	199	16	0	1	199	364	562	1.5e-104	379.8
F1_171455	WP_084121788.1	42.7	248	130	5	45	284	100	343	1.2e-46	188
F1_171504	WP_014807347.1	41.8	79	43	2	50	127	350	426	4.6e-09	62
F1_171545	WP_015331357.1	44.9	198	91	7	1	187	172	362	2.2e-33	143.3
F1_171564	WP_029426362.1	61.7	256	98	0	1	256	341	596	3.2e-96	352.4
F1_171663	WP_011716995.1	42.2	192	108	1	78	269	425	613	1.4e-36	154.5
F1_171808	WP_000739295.1	41.1	112	63	2	26	135	170	280	1.7e-15	83.6
F1_171927	WP_013445168.1	71.8	429	119	1	1	427	155	583	1.4e-189	663.3
F1_172013	WP_081133595.1	41.7	108	61	2	10	116	156	262	9.2e-17	87.4
F1_172052	WP_014776509.1	66.5	719	240	1	1	719	1	718	2e-300	1032.3
F1_172149	WP_002568176.1	58.5	294	122	0	1	294	91	384	1.2e-99	364
F1_172175	BAN76823.1	49.6	121	59	1	4	124	14	132	9.4e-25	114
F1_172184	WP_013444104.1	64.3	230	81	1	1	229	451	680	1.7e-88	326.6
F1_172300	WP_013618406.1	84.7	202	31	0	1	202	1	202	3.3e-104	378.6
F1_172329	WP_009596832.1	43	298	162	4	14	308	1	293	1.5e-52	207.6
F1_172354	BBA28998.1	70.3	192	55	1	6	197	457	646	4.7e-79	295
F1_172365	WP_075763946.1	49.8	201	95	4	58	257	793	988	7.5e-45	181.8
F1_17244	WP_079557688.1	64.6	314	110	1	2	315	11	323	3.7e-118	425.6
F1_172449	WP_009598410.1	63	270	100	0	3	272	18	287	5.6e-99	361.7
F1_172582	WP_013548525.1	78.5	455	95	1	13	467	12	463	5e-212	738
F1_172663	WP_084461932.1	42.4	321	163	4	3	315	630	936	1.1e-58	228
F1_172704	WP_065549498.1	76	96	23	0	1	96	1	96	5.7e-38	157.5
F1_172719	WP_004301488.1	62.1	272	103	0	12	283	10	281	1.9e-97	356.7
F1_172739	WP_002568952.1	48.6	210	108	0	7	216	7	216	4.2e-57	222.2
F1_1730	BBA50716.1	66.9	260	85	1	1	259	1	260	1.6e-103	376.7
F1_173023	EAR02039.1	51.3	238	99	6	1	232	91	317	7.5e-60	231.5
F1_173101	CBA03971.1	62.8	403	146	1	3	401	2	404	9.5e-150	531.2
F1_173153	WP_081679857.1	57.9	606	244	5	5	608	4	600	3.4e-213	742.3
F1_173162	WP_013618016.1	91.8	376	31	0	1	376	1	376	2.4e-196	685.6
F1_1732	WP_012012447.1	44	366	202	2	2	367	4	366	5.9e-83	308.9
F1_173270	WP_013617654.1	59.6	560	217	5	4	557	6	562	1.9e-194	679.9
F1_173364	WP_042139103.1	50.3	171	81	3	1	167	56	226	1.1e-33	144.1
F1_173405	WP_003837488.1	57.8	147	61	1	1	147	437	582	6.6e-45	181.4
F1_173493	ANB61215.1	44.6	139	66	4	21	159	259	386	2.3e-26	119.8
F1_173548	WP_013545891.1	58.4	219	91	0	1	219	418	636	9.9e-70	264.2
F1_173564	WP_005923861.1	64.1	487	171	3	4	489	2	485	8.1e-181	634.4
F1_173626	WP_022741790.1	60.9	463	181	0	5	467	10	472	5.2e-161	568.5
F1_173658	WP_029426078.1	51.4	74	36	0	7	80	425	498	2.4e-16	85.5
F1_173754	WP_033160365.1	70.6	350	103	0	1	350	428	777	4.5e-149	528.5
F1_173766	WP_013547148.1	74.7	225	56	1	1	224	448	672	1.1e-97	357.1
F1_173871	WP_011716995.1	44.8	192	89	4	21	199	452	639	5.8e-35	148.7
F1_173969	WP_029428511.1	79.3	348	72	0	10	357	20	367	5.8e-168	591.3
F1_173974	WP_084461932.1	42.2	180	91	3	89	255	698	877	1.6e-31	137.5
F1_174048	WP_029428319.1	80.2	81	16	0	1	81	741	821	3.5e-31	134.8
F1_174060	ACM90986.1	74.4	391	98	1	3	391	4	394	8.3e-176	617.5
F1_174061	AFL77587.1	64	433	151	3	1	429	1	432	6.5e-158	558.1
F1_174062	WP_013610638.1	41.5	655	371	4	1	647	1	651	2.3e-159	563.5
F1_174063	WP_066428187.1	58.7	651	264	3	7	652	1	651	8.1e-237	820.8
F1_174222	WP_009968644.1	46.1	89	44	3	85	169	84	172	1.2e-11	70.9
F1_174246	WP_039862061.1	60.1	168	66	1	1	167	1	168	1.2e-54	213.8
F1_174249	ADV42794.1	59.2	174	70	1	1	174	363	535	1.9e-55	216.5
F1_174330	AFL77292.1	44.4	223	124	0	1	223	116	338	7.5e-49	194.9
F1_174416	WP_022391320.1	93.3	180	12	0	1	180	78	257	2.2e-91	335.9
F1_174527	WP_077325667.1	43	228	127	2	8	232	121	348	4.4e-47	189.1
F1_174591	WP_065535239.1	48	50	26	0	1	50	207	256	4.2e-06	50.8
F1_174666	WP_093099564.1	42.4	66	38	0	1	66	102	167	3.8e-07	55.1
F1_174725	WP_045749030.1	42.1	133	77	0	1	133	138	270	5.9e-25	114.8
F1_174770	WP_007856111.1	91.4	175	15	0	1	175	1	175	6.2e-91	334.3
F1_174780	WP_023378839.1	50.8	65	30	1	3	65	220	284	4.3e-13	74.3
F1_174820	WP_021364248.1	81.1	265	50	0	1	265	1	265	1.8e-134	479.6
F1_17486	CBA03971.1	43.8	105	59	0	1	105	273	377	5.7e-16	85.5
F1_17490	CCA15473.1	41.8	373	206	4	1	368	586	952	4.8e-77	289.3
F1_174981	CDM22846.1	43.9	396	217	4	5	396	911	1305	1.5e-84	314.3
F1_174995	WP_094324578.1	78.3	364	71	2	1	361	1	359	2.9e-159	562.4
F1_175105	WP_011966379.1	70.1	254	75	1	12	265	19	271	1.1e-102	374
F1_175177	WP_089557302.1	75.6	266	65	0	1	266	253	518	4.2e-123	441.8
F1_175222	WP_029426400.1	70.4	206	61	0	1	206	1	206	1.4e-89	330.1
F1_175281	WP_066032317.1	41.4	336	164	8	5	313	27	356	1.5e-58	227.6
F1_175296	WP_010073967.1	40.4	213	90	6	1	195	1	194	4.1e-34	146.7
F1_175333	WP_073350094.1	68	175	56	0	1	175	188	362	1.2e-70	266.9
F1_175338	WP_025726017.1	85.8	211	30	0	1	211	687	897	8.6e-111	400.6
F1_175351	WP_015358047.1	43.6	546	269	9	1	540	236	748	1.7e-115	417.5
F1_175356	WP_070261774.1	57.8	510	212	3	228	736	36	543	6.9e-184	645.2
F1_175368	WP_066538173.1	60.1	198	79	0	1	198	65	262	3.2e-67	255.8
F1_175426	ADD61494.1	70.5	173	51	0	2	174	221	393	1.3e-69	263.5
F1_175441	WP_010993362.1	66.7	177	58	1	1	177	474	649	2.4e-66	252.7
F1_175449	WP_011109097.1	48.1	79	41	0	2	80	431	509	4e-16	84.7
F1_175489	CBL36844.1	56.3	222	97	0	4	225	274	495	8.3e-67	254.6
F1_175504	WP_011966657.1	62.9	385	141	2	8	392	7	389	4.1e-143	508.8
F1_175576	WP_066048227.1	53.4	103	48	0	1	103	1	103	8.6e-24	110.5
F1_17571	WP_025607786.1	56	720	274	10	34	753	22	698	8.8e-235	814.3
F1_175757	WP_011109237.1	64.2	240	84	2	1	239	26	264	1.1e-85	317.4
F1_175787	WP_099432425.1	52.4	191	90	1	1	190	36	226	1.6e-55	216.9
F1_175803	WP_014117291.1	67.2	338	109	2	2	339	7	342	1.6e-127	456.8
F1_17585	WP_038702042.1	63.4	1336	483	4	9	1340	6	1339	0	1781.1
F1_175941	WP_013618080.1	87.8	362	44	0	1	362	1	362	2.1e-189	662.5
F1_176017	WP_012794125.1	60	443	175	2	4	445	17	458	9.3e-160	564.3
F1_17607	WP_066340082.1	44.7	282	147	2	7	282	7	285	1.6e-70	267.3
F1_17611	WP_074175985.1	43	207	115	2	2	207	7	211	4.3e-42	172.9
F1_17614	WP_005677035.1	46.9	567	284	6	22	583	8	562	1.1e-139	498
F1_17616	WP_005844238.1	53.6	289	134	0	1	289	1	289	1.8e-90	333.6
F1_176174	WP_011983470.1	45.6	160	80	4	1	158	355	509	9e-32	137.9
F1_17618	WP_007835585.1	62.5	275	103	0	1	275	6	280	1.6e-109	396.7
F1_17625	WP_012056027.1	64.7	805	281	2	19	820	22	826	0	1152.1
F1_176362	WP_018671413.1	40.7	86	50	1	53	138	15	99	2.6e-10	66.2
F1_176446	WP_013780953.1	40.1	379	195	9	1	360	193	558	3.1e-68	260
F1_176468	WP_007831886.1	66.7	189	59	3	11	197	2	188	3.8e-73	275.4
F1_176470	WP_029328468.1	56.6	122	53	0	1	122	3	124	1.3e-34	146.7
F1_17661	CCA15473.1	54.8	62	28	0	3	64	891	952	1.3e-14	79.3
F1_17662	CCA15473.1	43	356	199	3	6	357	589	944	1.4e-76	287.7
F1_176652	WP_012065712.1	54.2	142	63	1	1	142	340	479	1.4e-35	150.2
F1_176694	WP_011107900.1	62.2	776	284	5	4	771	1	775	4.7e-300	1031.2
F1_176707	CCV65585.1	61.6	211	79	2	1	211	10	218	1.8e-76	286.6
F1_176708	WP_022543635.1	42.6	230	118	5	1	217	328	556	1.4e-44	180.6
F1_176713	CBK98878.1	40.3	243	137	5	16	256	2	238	4.1e-43	176
F1_176740	WP_007489222.1	75.3	85	17	1	9	89	172	256	1.2e-29	129.8
F1_176775	WP_060700181.1	42.3	104	54	2	3	102	147	248	2e-10	66.2
F1_176897	WP_012242674.1	44.1	245	119	5	107	346	3	234	5.3e-57	222.6
F1_176899	WP_015710848.1	42.8	278	151	6	194	463	38	315	2.1e-60	234.6
F1_176900	WP_055300424.1	58	710	294	3	11	716	31	740	1.9e-247	856.3
F1_176904	WP_091892481.1	43.8	1369	605	23	19	1238	23	1376	0	1100.1
F1_176923	WP_079556983.1	40.7	246	142	1	1	246	13	254	1.2e-50	201.1
F1_176949	AGM44873.1	40.2	127	72	2	2	126	126	250	2.4e-21	102.8
F1_177072	CAN80640.1	42.2	434	230	8	2	425	941	1363	4.8e-89	329.3
F1_177138	CAZ97589.1	50.5	196	91	4	11	205	441	631	3.2e-46	186
F1_177191	WP_005857300.1	54.4	274	125	0	3	276	315	588	2.5e-70	266.5
F1_177226	WP_012939029.1	48.9	141	72	0	1	141	301	441	3.1e-32	139
F1_177242	WP_013547574.1	79.5	308	61	1	20	325	1	308	1.4e-141	503.4
F1_177286	AIC77304.1	75.2	427	106	0	1	427	1	427	1.3e-206	719.9
F1_177324	WP_013616235.1	67.9	237	76	0	1	237	1	237	1.5e-95	350.1
F1_177401	WP_058257633.1	79.4	165	34	0	1	165	275	439	5e-74	278.1
F1_177407	WP_077326923.1	59.6	287	114	1	2	286	8	294	9.4e-105	380.9
F1_17743	WP_014775189.1	67.3	655	213	1	66	720	1	654	8e-278	957.2
F1_177475	ADE83602.1	49.5	198	96	1	1	198	532	725	1.6e-54	213.8
F1_177500	WP_014776214.1	65.3	317	108	2	1	317	4	318	2.2e-118	426.4
F1_177509	WP_005861612.1	79.8	565	113	1	1	565	63	626	1.2e-276	953
F1_177512	WP_079557742.1	42	226	121	4	10	232	4	222	3.2e-47	189.9
F1_17754	WP_029327946.1	67.1	155	51	0	67	221	50	204	1.5e-57	223.8
F1_177659	WP_011954414.1	71.3	307	88	0	1	307	1	307	6.4e-123	441.4
F1_17767	SFV73746.1	90.1	444	43	1	1	444	29	471	3e-219	761.9
F1_177742	CBL34239.1	54.7	75	34	0	1	75	1	75	1.4e-18	92.8
F1_177788	WP_013617697.1	88.4	294	34	0	1	294	1	294	7.6e-150	530.8
F1_177791	WP_013617700.1	90.4	928	89	0	1	928	1	928	0	1795.8
F1_177793	WP_013617702.1	88	433	50	1	1	431	1	433	3.2e-237	821.6
F1_177815	WP_013548525.1	76.7	451	105	0	13	463	12	462	3.3e-208	725.3
F1_177851	WP_018671413.1	45.2	73	39	1	50	122	15	86	7.3e-10	64.7
F1_177926	WP_013548591.1	57.9	190	70	1	3	192	147	326	3.5e-63	242.3
F1_178189	WP_029426518.1	63.8	116	37	1	1	111	341	456	2.8e-39	162.2
F1_178283	WP_005679380.1	66.7	649	212	3	18	663	4	651	2.7e-264	912.1
F1_178334	WP_014018541.1	42.6	122	69	1	6	126	118	239	3.6e-22	105.5
F1_178341	WP_038554388.1	68.8	157	49	0	29	185	24	180	5.1e-59	228.4
F1_178342	AFS34656.1	68.8	337	103	2	2	336	209	545	4.9e-137	488.4
F1_178447	WP_090862368.1	74.5	55	14	0	1	55	697	751	2e-19	95.1
F1_178459	WP_086926536.1	42.7	386	207	6	1	379	1	379	1.9e-79	297.4
F1_178657	WP_036629093.1	91.6	214	18	0	1	214	524	737	5.9e-120	431
F1_178771	WP_067193010.1	53.8	52	21	2	1	51	297	346	9e-06	49.7
F1_1788	WP_012420443.1	45.7	247	131	2	8	253	391	635	2e-64	246.9
F1_178851	WP_084461932.1	44.6	74	40	1	1	73	891	964	1.3e-08	59.7
F1_178876	WP_008765620.1	67.8	673	217	0	17	689	10	682	1.3e-293	1009.6
F1_178933	WP_013671840.1	44.3	359	190	5	5	355	331	687	6.3e-82	305.4
F1_178955	WP_011107146.1	71.4	476	134	2	2	477	288	761	4.3e-211	734.9
F1_179	WP_004299740.1	64.3	667	238	0	1	667	1	667	2.5e-269	929.5
F1_179042	WP_013485728.1	40.4	203	118	1	6	208	4	203	1.7e-38	160.6
F1_179053	EDO09146.1	41.9	241	123	7	1	238	216	442	1.9e-42	173.7
F1_179054	WP_087333168.1	81.2	261	47	1	1	259	583	843	3.2e-120	432.2
F1_179263	WP_002116408.1	44.2	206	110	4	1	202	14	218	6.3e-39	161.8
F1_179335	WP_015546964.1	67.8	304	96	2	4	306	3	305	5.1e-120	431.8
F1_179460	WP_065551017.1	66.3	172	57	1	1	171	21	192	1.3e-61	236.9
F1_179487	WP_014775523.1	61.6	315	120	1	28	342	13	326	3.3e-120	432.6
F1_179506	WP_010993430.1	55.7	316	139	1	1	316	13	327	6.2e-105	381.7
F1_179575	WP_013405318.1	46.3	67	36	0	51	117	520	586	1.5e-09	63.5
F1_179733	CAN80640.1	41.8	419	237	5	2	414	940	1357	1.8e-91	337.4
F1_179743	WP_022209613.1	70.6	635	179	1	1	627	177	811	1e-281	969.9
F1_179862	WP_013616929.1	71	183	46	2	1	176	285	467	4.5e-73	275
F1_180006	CAN65674.1	44.6	545	273	7	73	613	111	630	6.6e-130	465.7
F1_180089	WP_013617445.1	77.5	227	51	0	1	227	163	389	1.2e-102	373.6
F1_180127	WP_100043204.1	54.4	478	216	1	1	478	304	779	2.7e-144	513.1
F1_180129	WP_100043205.1	61.6	151	58	0	1	151	797	947	2e-46	186.4
F1_180347	WP_099441025.1	67.5	154	50	0	1	154	194	347	8.4e-63	240.7
F1_180390	AAB51115.1	47.7	128	56	5	46	168	26	147	7.9e-27	121.3
F1_18041	WP_007212742.1	92.9	323	23	0	1	323	1	323	1.3e-190	666.4
F1_18042	WP_013616879.1	78.4	737	154	2	6	741	11	743	0	1256.1
F1_180458	WP_013545792.1	63.5	669	241	3	1	668	615	1281	1.4e-255	883.2
F1_180464	WP_051401146.1	46.3	300	143	5	14	313	3	284	1.4e-67	257.7
F1_180471	WP_059022609.1	61.7	47	18	0	1	47	1	47	2.5e-07	54.7
F1_180553	WP_025277754.1	69.1	844	257	1	9	848	9	852	0	1230.3
F1_180571	WP_013671840.1	63.6	176	60	1	1	172	495	670	6e-62	238
F1_180627	CAN80640.1	45.4	97	52	1	1	96	1261	1357	2.4e-16	85.9
F1_180697	WP_014775221.1	76	466	111	1	1	466	1	465	3.4e-221	768.5
F1_180736	WP_013252334.1	66.6	302	100	1	1	301	1	302	9.5e-124	444.1
F1_180737	WP_013252334.1	66.9	154	51	0	1	154	339	492	7.7e-61	234.2
F1_180917	WP_013064084.1	71.6	366	102	2	3	368	2	365	4.6e-144	511.9
F1_180939	CCA15473.1	44	368	201	4	3	366	586	952	1.8e-79	297.4
F1_181070	WP_004297689.1	71.2	337	95	1	1	337	3	337	8.7e-150	530.8
F1_181071	WP_065537496.1	60.6	358	132	3	27	380	285	637	3.4e-126	452.6
F1_181072	WP_015031180.1	55.6	358	138	3	31	373	291	642	1.3e-117	424.1
F1_181073	WP_029426400.1	71.2	444	122	3	1	439	1	443	3e-195	682.2
F1_181116	WP_067671785.1	47.1	104	53	1	1	102	239	342	3.1e-17	89
F1_181174	WP_013617544.1	87.6	348	43	0	1	348	1	348	1.4e-190	666.4
F1_181326	WP_014680057.1	61	305	113	4	1	304	150	449	4.1e-114	412.1
F1_181339	BAJ80814.1	42.1	278	159	2	1	277	404	680	2.8e-45	183.3
F1_181374	WP_059399593.1	40.4	178	93	5	1	176	567	733	1.1e-29	131
F1_18139	WP_081972177.1	45.4	317	170	2	8	322	3	318	1.4e-75	284.3
F1_181398	CCA15473.1	41.7	367	210	3	25	387	586	952	1.6e-75	284.3
F1_181513	WP_013073699.1	50.5	184	89	2	1	184	34	215	7.1e-53	208
F1_181678	WP_079557439.1	48.8	301	139	4	1	291	1	296	3.8e-77	289.3
F1_181729	WP_065344533.1	53.1	81	38	0	6	86	5	85	7.6e-18	90.5
F1_181777	WP_015310464.1	55.1	207	93	0	1	207	391	597	1.1e-65	250.8
F1_181788	WP_011361215.1	56.5	147	61	2	2	148	317	460	2.9e-39	162.5
F1_181846	WP_007834116.1	67.8	199	64	0	1	199	1	199	4.7e-82	305.1
F1_181863	WP_085755879.1	43.5	428	238	4	34	459	20	445	3.8e-96	353.2
F1_182	WP_062694761.1	54	779	348	8	1	772	1	776	3.6e-252	872.1
F1_182033	WP_039315331.1	70.9	395	111	1	1	395	51	441	7.7e-174	610.9
F1_182058	AKO31343.1	51.1	45	21	1	8	51	1	45	4.8e-08	57.8
F1_182081	WP_014774928.1	45.6	511	250	11	9	510	7	498	4.3e-114	412.9
F1_182130	WP_015807661.1	64.9	248	84	2	1	247	283	528	1.8e-96	353.2
F1_182195	WP_011965670.1	78.4	167	36	0	1	167	456	622	7e-76	284.3
F1_182250	WP_015546563.1	46.9	320	161	3	1	320	1	311	1.6e-79	297.4
F1_182255	AIF85073.1	45.8	177	79	7	59	223	744	915	7.1e-31	135.2
F1_182265	CAN65674.1	46.1	540	263	9	73	604	111	630	7.9e-136	485.3
F1_182338	AOW10542.1	52.1	213	84	2	1	198	471	680	5.6e-64	245
F1_182349	WP_013361729.1	47.6	84	41	3	7	88	45	127	7.8e-12	70.9
F1_182522	WP_002564825.1	53.4	131	59	2	4	134	35	163	3.8e-31	135.6
F1_182523	WP_065547774.1	74	100	26	0	4	103	186	285	2.6e-41	168.7
F1_182625	WP_099431725.1	70.4	226	67	0	2	227	50	275	4.4e-89	328.6
F1_1827	WP_027889560.1	62.9	175	65	0	1	175	316	490	9.6e-60	230.7
F1_182730	WP_014096098.1	54	402	163	3	1	400	154	535	1.2e-134	480.7
F1_182769	ALO67790.1	46.7	105	54	1	88	190	461	565	2.3e-06	53.5
F1_182782	WP_039862061.1	43.6	110	62	0	1	110	200	309	2.3e-17	89.4
F1_182805	WP_035638307.1	57.8	187	78	1	1	187	651	836	8.3e-57	221.1
F1_182844	CBK64994.1	40.6	377	202	9	1	364	13	380	1.7e-69	264.2
F1_183096	AQT67234.1	56.7	312	118	5	40	340	396	701	5.6e-96	352.1
F1_183196	WP_015532602.1	52.1	334	143	7	16	339	222	548	3.9e-92	339.3
F1_183243	AQT67998.1	40.8	292	141	7	1	284	481	748	2.7e-51	203.4
F1_183540	ALJ59767.1	85.9	262	37	0	1	262	404	665	4e-134	478.4
F1_183581	WP_066539140.1	57.6	309	131	0	1	309	3	311	4.8e-105	382.1
F1_183635	CAN80640.1	47.4	152	75	3	2	151	1215	1363	1.4e-30	133.7
F1_183648	WP_038557692.1	59.4	244	99	0	1	244	404	647	3.9e-83	308.9
F1_183656	WP_077325661.1	43.3	90	37	4	3	86	2	83	3.1e-06	52
F1_183776	WP_013116828.1	40.6	217	127	2	13	228	645	860	1.7e-35	150.6
F1_183890	BAN76823.1	52.2	341	159	4	1	339	61	399	3.5e-98	359.4
F1_183905	WP_015546953.1	64.9	111	39	0	1	111	1	111	7.5e-34	144.1
F1_18392	WP_025278638.1	97.9	191	4	0	1	191	12	202	2.6e-111	402.1
F1_183923	WP_007215965.1	81.1	519	95	1	1	519	1	516	2.9e-245	848.6
F1_184033	ADX45229.1	42	88	51	0	43	130	11	98	7.3e-13	74.7
F1_18413	WP_067777321.1	58.9	384	151	5	300	681	2	380	3e-133	476.9
F1_18418	WP_066203464.1	42.4	370	209	2	1	370	1	366	3.7e-83	309.7
F1_184265	WP_011966597.1	68.6	245	77	0	2	246	230	474	5.3e-96	351.7
F1_184289	ANT62815.1	40.9	198	100	3	232	418	178	369	7.7e-31	136
F1_184347	WP_012743513.1	51.3	152	54	3	3	137	78	226	4.2e-31	136
F1_184396	WP_098945295.1	40.3	129	70	1	9	137	22	143	6.7e-20	98.2
F1_184420	WP_014487950.1	57.4	441	179	4	1	432	110	550	7.5e-154	544.7
F1_184493	WP_067956193.1	46.3	134	54	4	1	134	181	296	6.4e-21	101.7
F1_184499	WP_065543810.1	72.3	177	49	0	1	177	92	268	4.6e-73	275
F1_18452	CCA15473.1	44.4	369	200	4	2	366	585	952	4.9e-82	305.8
F1_184554	WP_082991166.1	41.3	235	128	4	1	225	337	571	3.4e-41	169.5
F1_184592	CBK91437.1	59.9	177	64	1	2	171	191	367	5.5e-52	204.9
F1_184670	WP_005852552.1	57	502	208	5	1	499	260	756	6.3e-168	591.7
F1_184675	WP_075993161.1	41.6	125	65	2	329	453	26	142	9e-25	115.9
F1_18470	WP_002568311.1	69.1	191	59	0	1	191	114	304	1.3e-78	293.5
F1_184725	WP_013616373.1	61.7	107	41	0	1	107	1	107	8.8e-33	140.6
F1_184822	WP_011108748.1	69.1	421	130	0	1	421	93	513	1.2e-188	660.2
F1_184921	WP_012940595.1	52.8	267	124	2	3	268	844	1109	9.8e-80	297.7
F1_18494	WP_012056032.1	61.8	833	306	8	33	859	28	854	0	1109
F1_184955	WP_012165887.1	42.4	255	142	2	1	250	52	306	4.4e-50	199.1
F1_185054	ACD84185.1	43.8	144	73	2	5	148	300	435	3.6e-23	109
F1_185109	WP_099339617.1	49.2	63	32	0	8	70	119	181	4.1e-09	61.2
F1_185128	WP_048129945.1	40.5	126	71	3	12	135	236	359	3e-17	89.4
F1_185212	AHF24654.1	56.3	167	73	0	14	180	767	933	7.8e-50	198
F1_18524	WP_014355606.1	56.3	190	77	2	5	188	1	190	1.4e-61	236.9
F1_185324	WP_100043204.1	50.9	163	78	1	1	163	644	804	6.5e-42	171.4
F1_185397	WP_015008969.1	42.2	135	71	4	274	402	4	137	5.2e-16	86.7
F1_185630	BBA30338.1	45.5	200	103	2	7	204	41	236	1.4e-44	180.6
F1_185774	WP_016940490.1	61.5	470	169	5	10	474	3	465	6.3e-178	624.8
F1_185834	WP_022209613.1	69.3	75	23	0	1	75	737	811	1.1e-25	116.3
F1_186004	WP_011931321.1	40	330	184	7	2	322	42	366	8.5e-62	238.4
F1_186107	WP_011466670.1	49.7	169	82	3	42	209	524	690	1.1e-41	171
F1_186110	WP_008643907.1	66.5	251	83	1	1	250	14	264	4.4e-98	358.6
F1_186138	WP_003325789.1	41.2	114	59	4	53	166	306	411	2.7e-14	79.7
F1_186151	CCA15036.1	64.2	176	63	0	1	176	97	272	8.3e-62	237.7
F1_18624	WP_066322738.1	42.9	366	190	5	1	364	1	349	2.5e-73	276.9
F1_186361	WP_013617461.1	69.5	269	82	0	2	270	55	323	3.7e-111	402.1
F1_186420	WP_029426465.1	77	183	40	1	1	181	250	432	1.3e-78	293.5
F1_186438	WP_051661572.1	41.3	104	60	1	1	104	94	196	4.4e-14	79
F1_186470	AKO31343.1	55.6	45	19	1	1	44	1	45	3.5e-10	64.7
F1_18648	WP_068356913.1	44.6	242	119	5	57	284	62	302	1.2e-54	214.5
F1_186540	WP_011966453.1	55.9	395	174	0	1	395	544	938	4.9e-128	458.8
F1_18657	WP_066535893.1	52.6	559	256	1	1	550	189	747	7.5e-159	561.6
F1_18658	WP_066535893.1	52.7	245	116	0	1	245	1	245	1.4e-69	263.8
F1_186697	WP_013884013.1	41.4	203	115	2	6	205	429	630	1.6e-29	130.6
F1_186751	WP_029429017.1	57.1	98	40	1	1	98	1	96	3.1e-23	108.6
F1_18681	CAN80640.1	42.4	243	133	6	2	239	940	1180	7.9e-44	178.3
F1_186841	CBK66337.1	67.6	272	88	0	1	272	89	360	4.9e-103	375.2
F1_186886	WP_017978477.1	45.7	81	43	1	28	108	14	93	2.5e-10	65.9
F1_186898	WP_084081098.1	80.4	271	53	0	1	271	462	732	4.4e-136	485
F1_186989	WP_050694461.1	45.7	94	48	2	4	97	174	264	3.1e-16	86.3
F1_187193	CCA15473.1	41.3	150	85	2	9	155	803	952	3.3e-27	122.5
F1_187212	ALJ59359.1	64.5	484	165	6	1	483	13	490	4.5e-192	671.8
F1_187213	WP_013617609.1	45.4	381	201	5	18	394	293	670	6.3e-91	335.5
F1_187214	WP_005678131.1	71.6	746	208	4	1	745	9	751	0	1140.6
F1_187215	WP_041895499.1	44.4	520	280	6	40	552	4	521	1.4e-120	434.5
F1_187216	WP_008780731.1	45.8	736	352	10	26	759	245	935	5.8e-186	652.1
F1_187222	WP_022744277.1	80.6	396	76	1	1	396	82	476	5e-197	688
F1_18745	WP_066533564.1	50.3	352	175	0	80	431	4	355	6.4e-105	382.1
F1_187502	WP_007848530.1	73.8	320	84	0	12	331	15	334	1.6e-143	510
F1_18751	CAE17325.1	44.6	464	227	8	29	470	52	507	2.7e-104	380.2
F1_187532	ADY34780.1	76.8	289	66	1	7	295	54	341	5.5e-132	471.5
F1_187691	WP_025278062.1	61.1	386	150	0	2	387	188	573	3e-146	519.2
F1_187718	WP_065540158.1	68.6	322	97	2	1	318	3	324	8.1e-137	487.6
F1_187729	CBW20971.1	41.2	718	383	9	41	722	67	781	2.6e-160	567
F1_187730	SIP56265.1	55.7	775	330	4	41	810	15	781	4e-267	922.2
F1_187744	AQP39498.1	61	172	67	0	1	172	1	172	2.1e-67	256.1
F1_187787	WP_038453835.1	41.1	231	134	2	19	248	10	239	3.4e-50	199.5
F1_187821	CBL14320.1	68.2	195	62	0	1	195	712	906	1.3e-78	293.5
F1_187830	ALJ46850.1	47.2	214	104	3	1	213	527	732	3.7e-53	209.1
F1_187841	WP_099895728.1	53.7	201	90	1	1	201	120	317	9.1e-62	237.7
F1_187848	WP_004297811.1	69.1	152	45	1	1	152	1	150	2.1e-58	226.1
F1_187854	WP_011109042.1	71.6	464	132	0	1	464	288	751	1.8e-214	746.1
F1_18789	WP_093980192.1	51.6	312	142	4	3	308	4	312	1e-83	311.2
F1_188041	WP_066744308.1	72.1	621	162	4	1	621	156	765	7.9e-258	890.6
F1_188050	WP_087712814.1	42.4	172	95	2	1	172	1	168	6.3e-32	138.7
F1_188088	WP_014218627.1	77.5	253	57	0	1	253	163	415	3e-123	442.2
F1_188140	WP_015736742.1	42	281	151	6	2	281	166	435	3e-55	216.5
F1_188175	CCA15473.1	48.5	167	76	3	1	158	594	759	2.3e-34	146.4
F1_188198	WP_084461932.1	41	249	142	3	2	246	616	863	1.3e-41	171
F1_188262	WP_081947712.1	44.7	284	145	3	1	279	1	277	4.9e-58	225.7
F1_188289	CCA15473.1	40.5	173	99	2	17	185	781	953	6.4e-30	131.7
F1_188352	WP_081679860.1	43.5	108	60	1	56	163	272	378	1.8e-18	93.6
F1_188369	WP_029428720.1	52.3	214	96	1	1	214	208	415	1.4e-60	233.8
F1_188430	WP_039862061.1	61.8	173	66	0	1	173	135	307	1.4e-58	226.9
F1_188472	WP_005794979.1	63.3	581	211	2	1	579	33	613	1.8e-232	806.2
F1_188532	WP_008392802.1	52.8	163	76	1	6	167	4	166	5.9e-46	184.9
F1_18885	WP_013617702.1	68.8	433	130	3	4	432	2	433	7.3e-181	634.4
F1_188935	WP_026367735.1	86.3	531	71	2	1	530	1	530	7.2e-292	1003.4
F1_189015	WP_011965199.1	70.1	405	120	1	1	405	1	404	9.1e-170	597.4
F1_189051	WP_015547826.1	44.3	350	166	12	1	346	1	325	5.7e-67	255.8
F1_189149	WP_014387035.1	41.2	216	99	8	1	191	1	213	1.2e-37	158.3
F1_189169	WP_012063946.1	47.9	48	25	0	6	53	68	115	3.2e-08	58.2
F1_189247	WP_096239100.1	73.5	291	77	0	1	291	1	291	8.6e-130	464.2
F1_189354	WP_087522185.1	58.9	404	162	3	7	410	1	400	7.6e-140	498
F1_189403	BAN76823.1	55.3	217	95	2	4	219	26	241	4.7e-64	245.4
F1_189404	WP_096239084.1	61.8	432	165	0	1	432	61	492	5.7e-170	598.2
F1_189410	WP_013483720.1	53.9	180	81	2	23	200	525	704	2.9e-52	206.1
F1_189411	WP_013483720.1	53.8	182	82	2	34	213	524	705	3.7e-53	209.1
F1_189442	WP_015546133.1	71.8	340	95	1	1	340	1	339	4.2e-152	538.5
F1_189486	WP_065529314.1	41.7	283	155	5	1	281	7	281	2e-57	223.8
F1_189487	AKB75702.1	59.3	81	33	0	2	82	4	84	5e-22	104.4
F1_189509	WP_004297506.1	76.5	234	55	0	39	272	1	234	3.2e-110	399.1
F1_189525	AQT67995.1	42.7	293	158	5	20	310	229	513	2.6e-64	246.9
F1_189567	AIQ48273.1	55.9	254	98	2	13	265	12	252	2e-77	290
F1_189612	WP_084461932.1	47.2	176	87	1	33	202	785	960	1.5e-38	160.6
F1_189715	WP_017978477.1	40.2	189	111	2	26	213	13	200	5.7e-26	119
F1_189769	WP_011966453.1	52.1	190	88	2	6	195	4	190	4.4e-53	208.8
F1_189837	WP_005853448.1	70.9	172	50	0	1	172	1	172	1.6e-70	266.5
F1_189886	WP_013546204.1	68.1	382	122	0	17	398	12	393	2.5e-151	536.2
F1_189970	WP_015329389.1	40.3	243	131	7	23	255	44	282	7.6e-45	181.8
F1_190035	WP_098922907.1	40.1	147	86	2	1	146	468	613	5.6e-29	128.3
F1_190047	ACT02733.1	42.2	128	64	5	15	142	1423	1540	3.5e-18	93.2
F1_190191	ADD61475.1	65.8	541	179	5	31	567	12	550	2.9e-222	772.3
F1_190197	WP_015545756.1	90.5	169	16	0	1	169	220	388	3.9e-90	331.6
F1_190242	WP_071137516.1	44.3	115	63	1	1	115	1062	1175	8.3e-26	117.5
F1_190257	WP_029426178.1	64.7	957	335	3	23	977	7	962	0	1322
F1_190332	WP_084121788.1	41.5	195	99	3	62	241	115	309	3e-35	150.2
F1_190346	WP_013616926.1	88.6	960	108	1	1	959	1	960	0	1831.2
F1_190474	WP_013618915.1	50.3	298	147	1	1	297	416	713	1.3e-85	317.4
F1_19049	WP_013671840.1	43.9	358	191	6	33	383	333	687	3e-77	290
F1_19054	WP_007214997.1	80.7	467	90	0	16	482	1	467	8.7e-236	817
F1_190574	AFU57543.1	42.4	158	78	6	18	168	758	909	3.1e-21	102.8
F1_190586	WP_013780323.1	58.5	188	78	0	1	188	172	359	2.4e-64	246.1
F1_190608	CDE20536.1	57.4	122	46	2	6	126	19	135	1.3e-37	156.8
F1_190609	WP_012669633.1	44.6	323	153	8	2	312	160	468	6.7e-70	265.4
F1_190647	WP_013616373.1	53.3	195	85	2	2	193	3	194	9.5e-56	217.6
F1_190741	WP_012803631.1	47.7	107	56	0	1	107	1	107	1.5e-23	109.8
F1_190942	WP_013617294.1	83.3	401	67	0	1	401	1	401	1.7e-200	699.5
F1_190989	WP_054724367.1	56.9	267	110	1	2	263	75	341	3.1e-81	302.8
F1_191035	WP_084384217.1	57	235	92	3	1	235	65	290	5.2e-72	271.9
F1_191096	WP_010074065.1	41.6	190	110	1	2	190	455	644	4.4e-42	172.2
F1_191097	WP_013634745.1	45.4	654	340	7	2	643	179	827	5.5e-177	622.1
F1_19114	WP_051401146.1	56.6	286	110	4	2	280	21	299	4.5e-83	308.9
F1_191164	ANS74560.1	42.1	178	100	3	2	178	1692	1867	4.5e-31	135.6
F1_191197	WP_029428311.1	75.6	767	187	0	1	767	1	767	0	1252.3
F1_191337	ALJ59767.1	78.3	1028	222	1	1	1028	2	1028	0	1700.3
F1_191355	WP_019538945.1	72.8	338	92	0	4	341	37	374	1.8e-147	523.1
F1_191499	WP_005861728.1	63.6	253	90	2	1	252	848	1099	5.2e-91	335.1
F1_191700	WP_012937885.1	47.8	245	128	0	1	245	1	245	2.4e-64	246.5
F1_191777	WP_007564224.1	75.4	585	144	0	1	585	8	592	7e-280	963.8
F1_191782	SCM58723.1	46	541	286	4	28	565	40	577	3.6e-148	526.2
F1_191788	WP_011203528.1	59.9	524	208	2	22	544	21	543	4.9e-187	655.2
F1_191791	WP_065539504.1	74.4	663	170	0	29	691	1	663	1.6e-307	1055.8
F1_191792	WP_005840412.1	78.1	741	158	2	5	742	3	742	0	1258.8
F1_191793	WP_007832022.1	69.7	673	199	3	18	688	15	684	4.1e-287	988
F1_191794	WP_022348402.1	72.1	766	212	2	13	778	11	774	0	1168.3
F1_191795	WP_012056032.1	67.1	857	273	5	2	853	1	853	0	1234.2
F1_191817	WP_092545116.1	42.9	112	58	4	100	207	3574	3683	6.2e-13	75.5
F1_191863	CDZ96803.1	43.3	67	38	0	24	90	329	395	1.5e-07	57
F1_191865	WP_062496124.1	53.2	436	198	5	23	454	12	445	5e-140	498.8
F1_191871	WP_002564757.1	80	814	162	1	14	827	5	817	0	1347
F1_19191	WP_005677614.1	69.1	136	42	0	1	136	3	138	3.2e-50	198.7
F1_191945	WP_071137516.1	51.1	176	86	0	1	176	320	495	2e-52	206.5
F1_191954	WP_065543569.1	54.7	236	100	3	1	230	114	348	5.3e-66	251.9
F1_192072	WP_013545884.1	70.9	103	28	1	1	103	1	101	6.1e-38	157.5
F1_192143	WP_007851555.1	59.1	225	92	0	2	226	3	227	2.9e-70	266.2
F1_192165	WP_048642288.1	54.1	61	28	0	22	82	9	69	1.7e-14	79.3
F1_192191	WP_005676638.1	63.7	980	350	6	1	977	1	977	0	1319.7
F1_192195	WP_029428519.1	61.6	258	97	1	1	256	397	654	7.2e-96	351.3
F1_192241	WP_004872358.1	45.2	84	38	3	32	114	44	120	3e-09	62.4
F1_19231	WP_015546582.1	82.4	558	94	1	1	558	1	554	1.5e-271	936
F1_192342	WP_014825724.1	40.7	209	115	4	1	201	425	632	6.6e-39	161.8
F1_192371	WP_100043204.1	67	194	64	0	1	194	1	194	1.4e-75	283.5
F1_192372	WP_071175483.1	54.2	590	266	3	1	589	212	798	1.4e-187	657.1
F1_192384	WP_079557454.1	49.8	303	151	1	1	302	1	303	7.1e-82	305.1
F1_192474	WP_015809202.1	69.8	212	64	0	2	213	399	610	8.3e-88	324.3
F1_192550	WP_013745294.1	59.8	122	49	0	1	122	1	122	2.2e-39	162.5
F1_192594	CBK66099.1	78.9	228	48	0	1	228	138	365	9.3e-111	400.6
F1_192847	WP_016941723.1	53.1	128	60	0	1	128	1	128	8.4e-37	154.1
F1_192972	WP_052661250.1	42.2	199	112	1	33	228	547	745	2e-41	170.2
F1_193051	WP_015359390.1	46.3	164	87	1	10	172	8	171	1.8e-34	146.7
F1_193055	WP_042139103.1	43.5	310	174	1	7	316	4	312	1.7e-59	230.7
F1_193205	AKO31343.1	62.2	45	16	1	1	44	1	45	3.1e-11	68.2
F1_19325	WP_053597748.1	40.7	118	64	4	38	154	238	350	1.1e-12	74.3
F1_193276	WP_086036177.1	44.9	243	121	3	52	286	66	303	2.2e-56	220.3
F1_193277	WP_014774332.1	50.6	510	247	4	1	509	173	678	3.8e-157	555.8
F1_193304	BAN76823.1	46.1	421	219	3	3	416	11	430	1.4e-101	370.9
F1_193413	WP_013063232.1	54.8	312	130	3	33	344	47	347	4.1e-102	372.5
F1_193431	WP_065540009.1	47.9	236	119	4	1	234	195	428	6.8e-53	208.4
F1_193477	WP_032008116.1	52.4	252	116	1	6	257	3	250	3.7e-68	259.2
F1_193538	WP_012242987.1	42.2	90	51	1	1	90	312	400	1.6e-13	76.3
F1_19355	WP_007846488.1	77.6	237	53	0	1	237	2	238	4.3e-111	401.7
F1_193606	CAN80640.1	46.2	429	218	9	6	425	939	1363	2e-98	360.5
F1_193660	WP_009000516.1	82	283	51	0	1	283	217	499	7.3e-142	504.2
F1_193669	AEA93231.1	56.5	370	151	2	13	375	23	389	5.3e-124	445.3
F1_193710	AST96261.1	50.6	158	78	0	3	160	710	867	3.4e-44	179.1
F1_193742	WP_013618363.1	76.9	208	48	0	2	209	6	213	2.3e-92	339.3
F1_193743	WP_007210746.1	64.5	141	48	1	38	176	337	477	1e-51	204.1
F1_193763	WP_071177022.1	55.4	74	32	1	9	82	1	73	2.9e-14	78.6
F1_19383	WP_007832857.1	64.2	531	180	4	44	571	10	533	3.4e-207	722.2
F1_193833	CBL00444.1	57.1	212	80	5	12	221	9	211	5e-53	208.8
F1_19403	WP_013617902.1	79.5	786	152	3	1	781	1	782	0	1321.2
F1_194193	AHF26057.1	73.9	283	74	0	1	283	136	418	1.9e-126	453
F1_194199	WP_035067707.1	58.9	168	69	0	1	168	41	208	9e-55	214.2
F1_194225	WP_062694761.1	62.8	769	281	4	8	771	8	776	1.4e-304	1046.2
F1_194254	WP_084121788.1	45.8	216	94	4	16	231	151	343	5.8e-44	178.7
F1_194289	WP_038699598.1	64.7	68	23	1	7	74	8	74	6.6e-18	90.5
F1_194349	AGB29461.1	56.5	186	79	2	1	186	643	826	1.7e-59	229.9
F1_194356	WP_005860858.1	69.1	679	209	1	1	679	1	678	2e-299	1028.9
F1_194380	CAN80640.1	41.1	414	241	3	7	417	944	1357	3.8e-86	319.7
F1_194383	WP_013619183.1	70.1	331	99	0	1	331	30	360	4.3e-141	501.9
F1_194392	WP_013616926.1	89	346	37	1	1	346	471	815	4.8e-196	684.5
F1_194401	WP_022210830.1	71.7	534	141	4	1	525	1	533	1.4e-234	813.1
F1_194437	WP_014199137.1	41.7	240	138	2	2	240	3	241	3.9e-45	183
F1_194457	WP_029426178.1	52	223	105	2	1	222	730	951	3.6e-59	229.2
F1_194524	APU95993.1	64.9	37	13	0	2	38	43	79	5.1e-08	57.4
F1_194533	CDM22846.1	40.6	106	62	1	15	120	918	1022	1.5e-14	80.1
F1_19454	WP_042597462.1	40.2	132	68	3	252	380	21	144	1.5e-17	91.7
F1_194611	AII67435.1	74.1	216	50	2	1	210	409	624	3e-95	349
F1_194614	WP_004614809.1	49.5	105	48	2	95	198	222	322	5.7e-16	85.5
F1_194780	WP_007836642.1	58.7	322	130	3	2	323	123	441	3.2e-117	422.5
F1_194813	WP_009597309.1	56.5	400	161	3	1	400	15	401	5.5e-127	455.3
F1_194913	WP_014781946.1	42.4	158	87	2	3	160	5	158	1.2e-27	124
F1_195033	WP_005861002.1	78.2	156	33	1	1	156	1	155	7.8e-69	260.8
F1_195214	WP_010938656.1	46.9	367	195	0	2	368	3	369	4.2e-97	355.9
F1_195269	WP_036888629.1	77.9	438	97	0	1	438	103	540	1.4e-208	726.5
F1_195291	WP_066541917.1	48.2	492	250	5	91	580	72	560	2e-131	470.7
F1_195314	WP_066323512.1	61.1	72	26	2	3	73	133	203	2.1e-16	85.5
F1_195316	WP_058628320.1	55.9	290	122	3	24	311	19	304	2.4e-85	316.6
F1_195351	CAN80640.1	46.6	161	83	2	1	158	1203	1363	5.3e-33	141.7
F1_195520	WP_012024152.1	63.9	166	60	0	1	166	417	582	8.6e-58	224.2
F1_195611	WP_005598701.1	46.6	249	132	1	1	248	1	249	4.7e-60	232.3
F1_195612	AKB73321.1	40.8	98	58	0	82	179	276	373	2.6e-15	83.2
F1_195620	WP_032855333.1	70.2	191	56	1	1	191	196	385	2.6e-74	279.3
F1_195722	CAN65674.1	44.8	174	78	2	1	173	438	594	3.8e-40	165.6
F1_195787	WP_013616761.1	53.4	116	54	0	1	116	538	653	5.5e-30	131.3
F1_195904	WP_014651106.1	57.2	269	113	1	1	269	328	594	7.2e-94	344.7
F1_195969	ASV55463.1	45.1	142	71	4	62	199	259	397	1.5e-22	107.5
F1_196023	CAN61133.1	42.5	80	45	1	3	81	1039	1118	2.4e-09	62.4
F1_196068	AET14832.1	80	170	32	2	1	168	159	328	3e-82	305.4
F1_196108	WP_004298705.1	72.4	268	74	0	8	275	588	855	3.8e-119	428.7
F1_196212	WP_005874170.1	76.6	192	45	0	1	192	1	192	1.6e-84	313.2
F1_196308	WP_014774463.1	83.8	407	66	0	1	407	1	407	1e-208	726.9
F1_196327	WP_005800839.1	66.2	529	174	3	2	529	25	549	7.1e-223	774.2
F1_196328	WP_096055942.1	45	191	92	6	28	207	444	632	1.3e-34	147.5
F1_19635	WP_008392802.1	49.8	303	151	1	5	306	1	303	2.3e-80	300.1
F1_196439	WP_002615070.1	43.9	171	93	2	2	170	32	201	4.6e-38	158.7
F1_196460	WP_100041876.1	74.2	357	92	0	1	357	118	474	5.9e-165	581.3
F1_196495	WP_013616236.1	75.2	258	61	2	1	257	1	256	3.1e-107	389
F1_196648	WP_076624933.1	47.9	144	64	1	3	135	269	412	4.9e-28	125.6
F1_196678	WP_044746460.1	50	172	86	0	11	182	4	175	1.5e-39	163.7
F1_196737	WP_084461932.1	47.8	203	102	1	2	200	760	962	1.3e-44	180.6
F1_196798	CBL00335.1	77.3	119	27	0	1	119	261	379	9.6e-51	200.3
F1_196856	WP_011202053.1	53	485	224	3	1	484	1	482	4.3e-150	532.3
F1_196858	WP_011108674.1	60.5	403	156	1	1	400	335	737	2.8e-147	522.7
F1_196929	WP_014950902.1	49.7	181	90	1	1	180	453	633	1.2e-44	180.6
F1_196971	WP_061533192.1	45.8	168	88	2	17	184	2	166	3.3e-34	146
F1_197018	WP_079558425.1	57.6	417	174	2	18	433	71	485	6.1e-140	498.4
F1_197056	WP_032573556.1	58.2	237	89	1	2	238	642	868	7.1e-77	288.1
F1_197077	CBA03971.1	45.5	110	59	1	3	111	2	111	1.6e-20	99.8
F1_197223	WP_013617902.1	83.7	784	126	1	5	788	1	782	0	1396.7
F1_197225	WP_062695275.1	70	883	263	2	7	889	15	895	0	1342.8
F1_197234	WP_015842749.1	44.4	133	73	1	65	196	1328	1460	4.4e-29	129
F1_197258	WP_054729412.1	45.3	117	61	1	1	117	580	693	5.8e-23	108.2
F1_197274	WP_065541093.1	67.6	179	50	2	1	179	478	648	2.8e-62	239.2
F1_197286	WP_009265322.1	61.9	181	69	0	1	181	131	311	6.7e-64	244.6
F1_197287	WP_066538173.1	64.2	109	39	0	2	110	15	123	4.8e-41	167.9
F1_197317	WP_012634608.1	46.6	204	93	3	2	200	818	1010	3.6e-50	199.1
F1_197325	AQN32373.1	94.4	161	9	0	1	161	1	161	3.1e-81	302
F1_197363	WP_009596086.1	55.1	127	57	0	43	169	52	178	1.2e-35	150.6
F1_197369	AHF12985.1	65.9	185	63	0	2	186	277	461	4.9e-70	265
F1_197375	WP_065548071.1	65.6	227	78	0	1	227	288	514	2e-89	329.7
F1_197445	WP_013116828.1	44.4	99	54	1	77	174	685	783	1.7e-16	87
F1_197564	ALB75967.1	62.2	82	31	0	1	82	164	245	6.4e-20	97.4
F1_197703	WP_029426435.1	65.2	230	80	0	9	238	207	436	1.4e-93	343.6
F1_197789	WP_008769174.1	58.5	212	81	4	1	211	177	382	1.5e-67	256.9
F1_197860	WP_052727358.1	50.2	233	111	3	5	233	888	1119	5.9e-61	235.3
F1_197873	EAR02039.1	52.2	500	215	9	25	517	28	510	1.4e-138	494.2
F1_197874	WP_062695275.1	75	871	216	1	27	895	25	895	0	1448
F1_197899	WP_005855809.1	84.3	223	35	0	36	258	1	223	1e-118	427.2
F1_197967	WP_014642717.1	44.2	385	210	2	25	409	725	1104	2.2e-91	337
F1_198159	WP_066283015.1	40.3	134	72	2	54	187	289	414	2.2e-17	90.1
F1_19816	ALC88332.1	42	100	47	4	74	172	102	191	2.4e-10	66.6
F1_198247	ASV75669.1	40.3	449	222	10	29	463	34	450	2.6e-83	310.5
F1_198343	WP_014855637.1	45.5	165	82	2	1	157	1	165	6.5e-31	134.8
F1_198369	WP_046217734.1	66.2	551	179	1	1	551	197	740	6.2e-230	797.7
F1_198444	WP_062928160.1	52.8	269	99	5	1	247	62	324	4.4e-74	278.9
F1_198489	WP_065534145.1	76.6	728	169	1	1	728	86	812	0	1158.3
F1_198599	WP_065534934.1	70.9	302	88	0	1	302	268	569	4.4e-129	461.8
F1_198673	WP_066322738.1	42.5	365	192	6	1	363	1	349	3.7e-77	289.7
F1_198711	WP_015842450.1	45.8	96	52	0	24	119	47	142	2e-20	100.1
F1_198712	WP_005930296.1	66.4	137	43	2	80	216	2	135	4e-47	189.1
F1_19876	CAI10113.1	41.3	155	89	1	48	200	58	212	6.1e-26	118.6
F1_198764	AKO31343.1	55.6	45	19	1	1	44	1	45	1e-09	63.2
F1_198774	WP_012200347.1	56.4	195	85	0	34	228	79	273	3.7e-59	229.2
F1_198823	WP_011954432.1	56.7	90	39	0	3	92	4	93	6.5e-26	117.5
F1_198911	WP_004614809.1	41.5	130	68	3	118	247	229	350	1.1e-11	71.6
F1_198914	WP_002568311.1	69.9	206	62	0	1	206	1	206	5.8e-80	298.1
F1_199139	WP_096742022.1	76.1	243	58	0	1	243	234	476	1.8e-109	396.4
F1_199185	WP_029426587.1	67.9	196	62	1	1	196	379	573	9.8e-77	287.3
F1_199187	WP_009037667.1	80	65	13	0	1	65	482	546	4e-27	120.9
F1_199188	WP_007219439.1	83.7	92	13	1	7	96	23	114	2e-38	159.1
F1_199228	WP_079206298.1	53.2	282	116	8	4	278	9	281	1.7e-75	283.9
F1_199271	WP_077541457.1	42.5	959	498	21	33	971	30	955	8.3e-225	781.6
F1_199350	WP_015820777.1	41.9	129	73	1	1	129	1	127	5.8e-23	108.2
F1_199370	WP_007834743.1	85	206	31	0	1	206	1	206	1.2e-96	353.6
F1_19942	WP_032854988.1	74.7	545	133	4	2	542	3	546	9.1e-242	837
F1_199452	CAN65674.1	48.3	87	44	1	22	108	111	196	2.6e-15	82.4
F1_199536	CBL09766.1	43.4	198	108	3	9	204	1472	1667	1.2e-25	118.2
F1_19957	WP_099439356.1	62	1047	388	8	8	1048	6	1048	0	1357.8
F1_19959	WP_013616713.1	88.5	756	87	0	4	759	20	775	0	1393.6
F1_19966	WP_013616666.1	90.1	669	66	0	1	669	1	669	0	1322.4
F1_199714	BAN76823.1	45.8	83	45	0	3	85	11	93	4.7e-12	71.2
F1_199870	ASZ66393.1	40	190	99	7	8	190	4	185	6.4e-29	129.4
F1_200055	WP_009794704.1	56.1	57	25	0	2	58	431	487	1.3e-11	69.3
F1_200182	CBK68734.1	76.7	180	41	1	1	179	202	381	3e-77	288.9
F1_200199	ALB75783.1	66.1	838	279	5	2	838	18	851	0	1173.7
F1_20025	WP_089661799.1	41.7	175	98	3	22	195	292	463	3.7e-34	146
F1_200335	BAN76663.1	59.5	227	91	1	3	228	2	228	3.8e-75	282.3
F1_200337	WP_060777792.1	45.5	365	183	5	1	353	1	361	2.4e-81	303.5
F1_200342	WP_014079449.1	44.6	92	51	0	1	92	718	809	1.7e-15	82.8
F1_200383	WP_095508096.1	40	95	55	1	20	112	171	265	6.5e-13	74.7
F1_20039	WP_093979119.1	43.5	85	48	0	1	85	164	248	2.6e-13	75.5
F1_200395	WP_082754364.1	57.5	179	76	0	1	179	23	201	8.6e-56	217.6
F1_200431	WP_065544384.1	64.5	341	103	2	1	341	301	623	6.6e-129	461.5
F1_200695	ACM91045.1	53.3	90	38	1	57	146	29	114	4.2e-24	112.1
F1_200750	WP_015842749.1	42.9	233	114	5	81	312	1246	1460	2.9e-38	160.2
F1_200822	WP_013272027.1	57.7	669	220	3	2	669	8	614	5.1e-176	619
F1_200848	WP_066203464.1	43.3	372	207	3	1	372	1	368	4.9e-85	315.8
F1_200850	WP_008052287.1	40.7	361	193	10	4	355	1761	2109	6.4e-74	278.9
F1_200851	WP_014782987.1	44	259	144	1	6	264	4	261	1.6e-58	227.3
F1_200859	WP_050845391.1	41.7	132	69	3	502	631	87	212	2.6e-22	108.2
F1_200913	WP_096401978.1	60.1	316	125	1	2	316	136	451	8.2e-118	424.5
F1_200917	WP_015842749.1	44.2	226	125	1	97	321	1260	1485	2.9e-49	196.8
F1_200943	CBL24955.1	67	467	148	3	1	462	1	466	6.8e-193	674.5
F1_200986	WP_058918867.1	47.1	51	27	0	22	72	1202	1252	1.9e-08	59.3
F1_200989	WP_013444414.1	76	179	43	0	1	179	690	868	2e-81	302.8
F1_201077	WP_013619516.1	93.8	275	17	0	1	275	581	855	1.2e-154	546.6
F1_201085	WP_015573516.1	95	201	10	0	1	201	128	328	1.4e-118	426.4
F1_201157	WP_003021921.1	54.3	435	199	0	4	438	2	436	2e-154	546.6
F1_201192	BAN76823.1	50.1	415	201	4	2	414	12	422	9.5e-114	411.4
F1_201253	WP_007853527.1	71.7	127	33	1	26	152	18	141	2.8e-55	215.7
F1_201254	WP_038557208.1	52.1	48	23	0	5	52	812	859	6.9e-06	50.1
F1_201306	WP_012419121.1	54.1	170	77	1	1	169	175	344	3.5e-51	202.2
F1_201309	ADZ09546.1	49.1	55	28	0	5	59	1	55	1.1e-09	63.2
F1_201344	WP_039862061.1	51.7	298	144	0	3	300	4	301	1.7e-88	327
F1_201648	CDZ96803.1	66	47	16	0	20	66	329	375	9.2e-11	66.6
F1_201681	ALJ58905.1	88.7	186	21	0	1	186	457	642	1.9e-98	359.4
F1_201815	EDO10661.1	89.4	321	34	0	3	323	15	335	3.6e-185	648.3
F1_201855	WP_029426667.1	70.9	261	75	1	1	260	558	818	2.1e-106	386.3
F1_201932	WP_005856584.1	65.7	280	92	2	6	282	5	283	2.7e-104	379.4
F1_201985	WP_013150420.1	65.2	201	70	0	1	201	392	592	1.1e-72	273.9
F1_202023	WP_065534148.1	63.8	271	89	3	1	262	291	561	5.6e-104	378.3
F1_202114	WP_004298561.1	50	92	45	1	1	92	1	91	1.8e-17	89.4
F1_202266	CDZ25110.1	43.8	137	75	1	1	137	128	262	2e-23	110.2
F1_202287	WP_013545907.1	55.4	655	281	3	33	676	11	665	1.2e-206	720.7
F1_202292	WP_011201944.1	78.1	480	105	0	4	483	8	487	1.4e-230	799.7
F1_202293	AOM80831.1	47.4	737	380	5	5	736	2	735	2.1e-204	713.4
F1_202344	CBK98878.1	59	244	99	1	1	243	1	244	6.4e-73	275
F1_202353	WP_039862061.1	66.6	308	100	1	16	323	4	308	3.1e-120	432.6
F1_202409	WP_014119550.1	63.8	58	19	1	1	58	432	487	9.4e-12	69.7
F1_202491	WP_079558648.1	43.5	494	212	16	12	500	33	464	1e-92	342
F1_202500	WP_025279547.1	83.4	718	118	1	5	721	1	718	0	1262.3
F1_202501	AHF13485.1	58.2	1000	401	10	1	994	6	994	0	1228
F1_202503	WP_025279392.1	64.3	868	296	4	1	855	1	867	0	1200.3
F1_202504	WP_025279545.1	75.3	590	145	1	1	589	1	590	1.7e-281	969.1
F1_202526	APU68882.1	40.7	985	532	22	17	978	549	1504	2.9e-191	670.2
F1_202553	ALJ60361.1	73.3	225	60	0	1	225	535	759	4.9e-104	378.3
F1_202567	WP_013980393.1	57.4	272	116	0	2	273	3	274	1.7e-90	333.6
F1_202605	WP_059399593.1	41.8	194	103	6	3	193	513	699	1.7e-33	143.7
F1_202651	WP_007488874.1	55.3	179	77	2	28	204	38	215	1.6e-45	183.7
F1_202719	WP_017978477.1	40.7	189	110	2	27	214	13	200	3.4e-26	119.8
F1_20275	WP_029428157.1	73.6	708	186	1	36	742	6	713	0	1127.1
F1_202779	WP_068356913.1	40.3	298	147	9	5	276	9	301	2.1e-53	210.3
F1_202807	WP_014783055.1	55.3	179	78	1	3	181	2	178	5.7e-55	214.9
F1_202825	WP_079558378.1	70.7	181	53	0	4	184	53	233	1.8e-72	273.1
F1_202962	WP_029427487.1	66.3	166	56	0	1	166	82	247	1.2e-67	256.9
F1_203003	ADP86511.1	43.8	340	183	6	10	345	1	336	1e-73	278.1
F1_203004	WP_063535990.1	43.1	109	54	2	157	265	31	131	1.5e-15	84.7
F1_203113	WP_013483720.1	57.8	185	76	2	182	364	521	705	4.5e-59	229.6
F1_203115	WP_015546583.1	56.8	243	87	3	1	237	27	257	1.8e-69	263.5
F1_203122	WP_013618406.1	94.6	203	11	0	1	203	1	203	1.4e-115	416.4
F1_203225	WP_025278638.1	68.1	191	61	0	1	191	12	202	3.1e-75	282.3
F1_203260	AII67656.1	47	181	95	1	2	182	230	409	2.5e-42	172.9
F1_203261	AII67656.1	61.1	157	61	0	1	157	426	582	1.4e-49	196.8
F1_203302	WP_003022144.1	42.2	161	90	2	23	182	427	585	3.6e-33	142.5
F1_203347	WP_010076406.1	48.7	152	74	2	1	149	206	356	4.3e-24	112.5
F1_203355	AFU57543.1	45.5	154	76	3	58	204	740	892	3e-24	113.2
F1_203405	CVK34402.1	51	96	46	1	2	97	5	99	9.5e-17	87
F1_203445	WP_012787841.1	54.5	473	196	4	1	462	157	621	3.5e-141	502.7
F1_203458	CAN65674.1	45.7	541	271	7	35	571	93	614	3.3e-141	503.1
F1_20352	WP_032601222.1	63.3	1349	480	10	2	1345	3	1341	0	1768.4
F1_20357	WP_029428376.1	57.2	692	292	4	8	697	19	708	9.1e-242	837.4
F1_203583	WP_004301488.1	59.3	54	22	0	1	54	665	718	2.9e-15	81.3
F1_203584	WP_004301489.1	71.4	119	30	2	3	121	6	120	8e-45	180.6
F1_203623	WP_025277591.1	70.7	851	247	1	1	849	1	851	0	1290
F1_203650	ALT70028.1	52.3	377	176	2	4	378	6	380	2.4e-103	376.7
F1_203651	WP_058740226.1	48.8	480	232	5	4	479	5	474	3.6e-125	449.5
F1_203652	WP_011954434.1	69.2	509	143	5	1	507	1	497	6.8e-181	634.8
F1_203681	WP_085750124.1	40.2	107	57	2	1	100	203	309	5.6e-09	62
F1_203706	AIQ61472.1	51.2	211	102	1	6	216	789	998	1.5e-54	213.8
F1_20371	WP_048921624.1	48.5	686	336	8	82	761	228	902	4.8e-196	685.6
F1_20378	WP_014387035.1	98.6	427	6	0	1	427	1	427	3.1e-253	874.8
F1_204084	WP_022210830.1	69.4	108	31	2	1	107	1	107	1.4e-37	156.4
F1_204085	ASW24909.1	40.5	121	63	2	114	225	1021	1141	1.3e-14	81.3
F1_204090	ALK86808.1	64.1	245	85	2	1	245	192	433	5.2e-96	351.7
F1_204112	WP_012955870.1	54	663	264	4	5	627	3	664	2.3e-202	706.4
F1_204209	AJY87077.1	43.5	363	194	2	2	353	365	727	2.6e-88	326.6
F1_204216	CEL25326.1	47.9	311	159	3	3	313	6	313	1.5e-79	297.4
F1_204299	WP_089031765.1	42.2	102	56	2	43	144	157	255	5e-11	68.9
F1_204330	WP_086548490.1	43.2	229	116	7	3	222	1	224	1.4e-42	174.1
F1_204367	WP_067973173.1	54.5	44	20	0	1	44	276	319	3.7e-08	57.4
F1_204408	KSU86928.1	52.4	124	57	1	145	266	45	168	7.4e-27	122.1
F1_204445	AIQ37108.1	41.3	92	53	1	24	114	185	276	3.2e-11	68.9
F1_204463	WP_007215279.1	80	210	39	2	1	208	77	285	2.5e-94	345.9
F1_204501	CBK77705.1	52.4	382	151	5	11	386	118	474	9.8e-89	328.2
F1_204533	WP_013274679.1	61.8	288	98	2	6	285	289	572	2.5e-105	382.9
F1_204586	WP_012025782.1	69.1	230	68	2	2	230	334	561	1.1e-95	350.5
F1_204615	ABG81487.1	45.1	71	39	0	1	71	265	335	6.3e-10	63.9
F1_204665	ALB75673.1	67	403	133	0	4	406	225	627	4.5e-169	595.1
F1_204681	WP_058117160.1	69.6	184	56	0	1	184	6	189	4.8e-78	291.6
F1_204685	WP_013736025.1	40.7	209	118	3	13	217	16	222	1e-34	147.9
F1_204708	WP_085427731.1	41	61	36	0	47	107	363	423	3.8e-06	52
F1_204726	WP_067977234.1	58.1	74	30	1	3	76	237	309	1.3e-16	86.3
F1_204736	WP_015214072.1	50	104	51	1	9	111	455	558	2.6e-26	119
F1_204907	WP_014807347.1	52.3	130	55	2	129	258	347	469	7.1e-27	122.1
F1_204935	WP_029427884.1	73.8	65	17	0	16	80	10	74	9.9e-20	96.7
F1_204976	WP_013671840.1	62.7	177	61	2	1	172	512	688	6.2e-62	238
F1_205203	WP_011964888.1	49.1	528	254	10	6	528	156	673	5.8e-144	512.3
F1_205261	AHF12926.1	61.7	167	55	4	2	159	277	443	1.7e-34	146.7
F1_205294	WP_079558224.1	49.7	785	375	9	1	779	1	771	2.1e-215	750
F1_205326	WP_013617379.1	71.7	460	128	2	3	461	1	459	6.6e-193	674.5
F1_205365	WP_093980143.1	46.8	79	40	1	4	82	208	284	1e-11	70.1
F1_205366	WP_093980143.1	40.9	137	79	1	25	159	76	212	1.8e-23	110.2
F1_205388	WP_008733222.1	44.6	65	31	1	19	78	81	145	8.7e-10	63.9
F1_205425	WP_013617379.1	67	115	38	0	1	115	344	458	8.4e-44	177.2
[truncated: 44,318 more rows]
